# Supplementary material for: Nurr1 Modulation Mediates Neuroprotective Effects of Statins
Source: Adv Sci (Weinh). 2022 Apr 30;9(18):2104640. doi: 10.1002/advs.202104640 (PMC9218776; doi:10.1002/advs.202104640)
Supplement: Supplementary file 2 — Supplemental Gene list 1 [file ADVS-9-2104640-s007.xlsx]

## Sheet: Nurr1 Knockdown
Nurr1 modulation mediates neuroprotective effects of statins
Sabine Willems, Julian Marschner, Whitney Kilu, Giuseppe Faudone, Romy Busch, Silke Duensing-Kropp, Jan Heering, Daniel Merk
Gene list S1
n= 3, compared treatments: Nurr1-siRNA_DMSO vs nt-siRNA_DMSO. Only statistically significant effects (pvalue < 0.05) are shown
Gene_ID	GeneName	log2FoldChange	pvalue	-log10(pvalue)	gene_biotype	gene_description
ENSG00000124256	ZBP1	9.48938	3.39732e-15	14.4689	protein_coding	Z-DNA binding protein 1 [Source:HGNC Symbol;Acc:HGNC:16176]
ENSG00000134321	RSAD2	8.50513	0		protein_coding	radical S-adenosyl methionine domain containing 2 [Source:HGNC Symbol;Acc:HGNC:30908]
ENSG00000182393	IFNL1	8.05834	1.02665e-10	9.98858	protein_coding	interferon lambda 1 [Source:HGNC Symbol;Acc:HGNC:18363]
ENSG00000225101	OR52K3P	7.76918	6.22474e-10	9.20588	transcribed_unprocessed_pseudogene	olfactory receptor family 52 subfamily K member 3 pseudogene [Source:HGNC Symbol;Acc:HGNC:15224]
ENSG00000165949	IFI27	7.60993	2.72056e-127	126.565	protein_coding	interferon alpha inducible protein 27 [Source:HGNC Symbol;Acc:HGNC:5397]
ENSG00000225964	NRIR	7.60287	3.18441e-09	8.49697	antisense	negative regulator of interferon response [Source:HGNC Symbol;Acc:HGNC:51269]
ENSG00000135114	OASL	7.59915	2.28474e-173	172.641	protein_coding	2'-5'-oligoadenylate synthetase like [Source:HGNC Symbol;Acc:HGNC:8090]
ENSG00000171855	IFNB1	7.35824	1.25252e-08	7.90221	protein_coding	interferon beta 1 [Source:HGNC Symbol;Acc:HGNC:5434]
ENSG00000233975	LINC02574	6.99019	9.34157e-08	7.02958	lincRNA	long intergenic non-protein coding RNA 2574 [Source:HGNC Symbol;Acc:HGNC:53746]
ENSG00000271503	CCL5	6.81213	1.69193e-214	213.772	protein_coding	C-C motif chemokine ligand 5 [Source:HGNC Symbol;Acc:HGNC:10632]
ENSG00000183709	IFNL2	6.79941	5.00892e-07	6.30026	protein_coding	interferon lambda 2 [Source:HGNC Symbol;Acc:HGNC:18364]
ENSG00000197110	IFNL3	6.78491	4.57337e-07	6.33976	protein_coding	interferon lambda 3 [Source:HGNC Symbol;Acc:HGNC:18365]
ENSG00000203650	LINC01285	6.76598	4.19844e-07	6.37691	lincRNA	long intergenic non-protein coding RNA 1285 [Source:HGNC Symbol;Acc:HGNC:50344]
ENSG00000268902	CSAG2	6.75767	4.12715e-07	6.38435	protein_coding	CSAG family member 2 [Source:HGNC Symbol;Acc:HGNC:16847]
ENSG00000169245	CXCL10	6.70828	2.79106e-54	53.5542	protein_coding	C-X-C motif chemokine ligand 10 [Source:HGNC Symbol;Acc:HGNC:10637]
ENSG00000267369	AC015911.7	6.57518	1.27463e-06	5.89462	processed_pseudogene	TAF5-like RNA polymerase II, p300/CBP-associated factor (PCAF)-associated factor, 65kDa (TAF5L) pseudogene
ENSG00000129451	KLK10	6.51109	2.24263e-06	5.64924	protein_coding	kallikrein related peptidase 10 [Source:HGNC Symbol;Acc:HGNC:6358]
ENSG00000185885	IFITM1	6.50792	3.99485e-290	289.398	protein_coding	interferon induced transmembrane protein 1 [Source:HGNC Symbol;Acc:HGNC:5412]
ENSG00000225886	AL445490.1	6.47971	5.29121e-121	120.276	antisense	novel transcript, antisense to IFI6
ENSG00000268916	CSAG3	6.42174	3.32069e-06	5.47877	protein_coding	CSAG family member 3 [Source:HGNC Symbol;Acc:HGNC:26237]
ENSG00000189013	KIR2DL4	6.3759	1.44817e-06	5.83918	protein_coding	killer cell immunoglobulin like receptor, two Ig domains and long cytoplasmic tail 4 [Source:HGNC Symbol;Acc:HGNC:6332]
ENSG00000169248	CXCL11	6.37121	8.91072e-12	11.0501	protein_coding	C-X-C motif chemokine ligand 11 [Source:HGNC Symbol;Acc:HGNC:10638]
ENSG00000134326	CMPK2	6.29297	0		protein_coding	cytidine/uridine monophosphate kinase 2 [Source:HGNC Symbol;Acc:HGNC:27015]
ENSG00000160013	PTGIR	6.28557	6.02224e-06	5.22024	protein_coding	prostaglandin I2 receptor [Source:HGNC Symbol;Acc:HGNC:9602]
ENSG00000232862	AL138787.1	6.22754	9.90273e-06	5.00424	transcribed_processed_pseudogene	implantation-associated protein (DKFZp564K142) pseudogene
ENSG00000257452	AC004551.1	6.06458	3.71773e-06	5.42972	antisense	novel transcript, antisense to OAS1, OAS2 and OAS3
ENSG00000225492	GBP1P1	6.05661	5.24704e-83	82.2801	transcribed_unprocessed_pseudogene	guanylate binding protein 1 pseudogene 1 [Source:HGNC Symbol;Acc:HGNC:39561]
ENSG00000154760	SLFN13	6.04792	3.86249e-06	5.41313	protein_coding	schlafen family member 13 [Source:HGNC Symbol;Acc:HGNC:26481]
ENSG00000229023	AC067945.1	6.01488	2.49204e-05	4.60345	processed_pseudogene	RAB1A, member RAS oncogene family (RAB1A) pseudogene.
ENSG00000157601	MX1	6.00773	0		protein_coding	MX dynamin like GTPase 1 [Source:HGNC Symbol;Acc:HGNC:7532]
ENSG00000137959	IFI44L	5.96006	0		protein_coding	interferon induced protein 44 like [Source:HGNC Symbol;Acc:HGNC:17817]
ENSG00000266976	AC079466.1	5.89616	5.08673e-20	19.2936	lincRNA	uncharacterized LOC102724908 [Source:NCBI gene;Acc:102724908]
ENSG00000111335	OAS2	5.86852	0		protein_coding	2'-5'-oligoadenylate synthetase 2 [Source:HGNC Symbol;Acc:HGNC:8087]
ENSG00000238015	AC104837.2	5.85439	9.25426e-06	5.03366	processed_pseudogene	ribosomal protein L23 (RPL23) pseudogene
ENSG00000205045	SLFN12L	5.80532	0.000142843	3.84514	protein_coding	schlafen family member 12 like [Source:HGNC Symbol;Acc:HGNC:33920]
ENSG00000196092	PAX5	5.8008	1.57964e-05	4.80144	protein_coding	paired box 5 [Source:HGNC Symbol;Acc:HGNC:8619]
ENSG00000173157	ADAMTS20	5.80047	8.01657e-05	4.09601	protein_coding	ADAM metallopeptidase with thrombospondin type 1 motif 20 [Source:HGNC Symbol;Acc:HGNC:17178]
ENSG00000223511	AL683807.1	5.77863	1.52854e-05	4.81572	lincRNA	novel transcript
ENSG00000268088	AC093063.1	5.75671	9.61157e-05	4.01721	transcribed_unprocessed_pseudogene	lectin, galactoside-binding, soluble, 14 (LGALS14) pseudogene
ENSG00000133574	GIMAP4	5.75671	9.61157e-05	4.01721	protein_coding	GTPase, IMAP family member 4 [Source:HGNC Symbol;Acc:HGNC:21872]
ENSG00000115155	OTOF	5.70865	5.07766e-05	4.29434	protein_coding	otoferlin [Source:HGNC Symbol;Acc:HGNC:8515]
ENSG00000134716	CYP2J2	5.69122	3.92755e-07	6.40588	protein_coding	cytochrome P450 family 2 subfamily J member 2 [Source:HGNC Symbol;Acc:HGNC:2634]
ENSG00000138755	CXCL9	5.68137	0.000132576	3.87754	protein_coding	C-X-C motif chemokine ligand 9 [Source:HGNC Symbol;Acc:HGNC:7098]
ENSG00000119922	IFIT2	5.68082	0		protein_coding	interferon induced protein with tetratricopeptide repeats 2 [Source:HGNC Symbol;Acc:HGNC:5409]
ENSG00000232680	AC002511.1	5.45877	0.000432824	3.36369	lincRNA	novel transcript
ENSG00000185745	IFIT1	5.42583	0		protein_coding	interferon induced protein with tetratricopeptide repeats 1 [Source:HGNC Symbol;Acc:HGNC:5407]
ENSG00000178084	HTR3C	5.4126	8.75886e-05	4.05755	protein_coding	5-hydroxytryptamine receptor 3C [Source:HGNC Symbol;Acc:HGNC:24003]
ENSG00000233473	RAD1P2	5.38709	0.000614031	3.21181	processed_pseudogene	RAD1 pseudogene 2 [Source:HGNC Symbol;Acc:HGNC:49480]
ENSG00000183486	MX2	5.35866	0		protein_coding	MX dynamin like GTPase 2 [Source:HGNC Symbol;Acc:HGNC:7533]
ENSG00000267074	AC015911.3	5.35163	0.000772337	3.11219	sense_intronic	novel transcript, sense intronic SLFN12L
ENSG00000188282	RUFY4	5.3261	0.000689714	3.16133	protein_coding	RUN and FYVE domain containing 4 [Source:HGNC Symbol;Acc:HGNC:24804]
ENSG00000126709	IFI6	5.32211	1.33946e-91	90.8731	protein_coding	interferon alpha inducible protein 6 [Source:HGNC Symbol;Acc:HGNC:4054]
ENSG00000118946	PCDH17	5.25778	0.00093693	3.02829	protein_coding	protocadherin 17 [Source:HGNC Symbol;Acc:HGNC:14267]
ENSG00000233887	AL354685.1	5.24705	0.000899982	3.04577	processed_pseudogene	endogenous retroviral family W, env(C7), member 2
ENSG00000119917	IFIT3	5.23756	0		protein_coding	interferon induced protein with tetratricopeptide repeats 3 [Source:HGNC Symbol;Acc:HGNC:5411]
ENSG00000089127	OAS1	5.22169	0		protein_coding	2'-5'-oligoadenylate synthetase 1 [Source:HGNC Symbol;Acc:HGNC:8086]
ENSG00000119125	GDA	5.21975	0.0020272	2.6931	protein_coding	guanine deaminase [Source:HGNC Symbol;Acc:HGNC:4212]
ENSG00000223177	RNA5SP39	5.19844	0.00130184	2.88544	rRNA_pseudogene	RNA, 5S ribosomal pseudogene 39 [Source:HGNC Symbol;Acc:HGNC:42615]
ENSG00000234141	AC006042.4	5.19117	0.00118828	2.92508	antisense	novel transcript
ENSG00000172183	ISG20	5.08624	3.43496e-72	71.4641	protein_coding	interferon stimulated exonuclease gene 20 [Source:HGNC Symbol;Acc:HGNC:6130]
ENSG00000133106	EPSTI1	5.08039	0		protein_coding	epithelial stromal interaction 1 [Source:HGNC Symbol;Acc:HGNC:16465]
ENSG00000158516	CPA2	5.04929	0.0026177	2.58208	protein_coding	carboxypeptidase A2 [Source:HGNC Symbol;Acc:HGNC:2297]
ENSG00000102524	TNFSF13B	5.0328	8.3518e-58	57.0782	protein_coding	TNF superfamily member 13b [Source:HGNC Symbol;Acc:HGNC:11929]
ENSG00000138435	CHRNA1	5.01229	1.49412e-51	50.8256	protein_coding	cholinergic receptor nicotinic alpha 1 subunit [Source:HGNC Symbol;Acc:HGNC:1955]
ENSG00000230417	LINC00856	5.00563	0.00239754	2.62023	lincRNA	long intergenic non-protein coding RNA 856 [Source:HGNC Symbol;Acc:HGNC:45111]
ENSG00000226261	AC064836.1	4.99759	0.00313049	2.50439	processed_pseudogene	family with sequence similarity 64, member A (FAM64A) pseudogene
ENSG00000075884	ARHGAP15	4.98491	0.00303539	2.51779	protein_coding	Rho GTPase activating protein 15 [Source:HGNC Symbol;Acc:HGNC:21030]
ENSG00000136689	IL1RN	4.97957	0.00419381	2.37739	protein_coding	interleukin 1 receptor antagonist [Source:HGNC Symbol;Acc:HGNC:6000]
ENSG00000255882	AC091814.1	4.95333	0.00423982	2.37265	antisense	novel transcript
ENSG00000196684	HSH2D	4.92756	2.58457e-10	9.58761	protein_coding	hematopoietic SH2 domain containing [Source:HGNC Symbol;Acc:HGNC:24920]
ENSG00000141434	MEP1B	4.91857	0.000755512	3.12176	protein_coding	meprin A subunit beta [Source:HGNC Symbol;Acc:HGNC:7020]
ENSG00000169783	LINGO1	4.90056	0.000896177	3.04761	protein_coding	leucine rich repeat and Ig domain containing 1 [Source:HGNC Symbol;Acc:HGNC:21205]
ENSG00000204010	IFIT1B	4.85632	0.00572104	2.24253	protein_coding	interferon induced protein with tetratricopeptide repeats 1B [Source:HGNC Symbol;Acc:HGNC:23442]
ENSG00000283516	AC022167.5	4.80437	0.00529198	2.27638	protein_coding	lipopolysaccharide-induced tumor necrosis factor-alpha factor-like [Source:NCBI gene;Acc:101929989]
ENSG00000252213	SNORA74D	4.77546	0.00726711	2.13864	snoRNA	small nucleolar RNA, H/ACA box 74D [Source:HGNC Symbol;Acc:HGNC:52219]
ENSG00000228573	AL138962.1	4.76048	0.00594865	2.22558	lincRNA	novel transcript
ENSG00000187608	ISG15	4.7556	8.23709e-271	270.084	protein_coding	ISG15 ubiquitin-like modifier [Source:HGNC Symbol;Acc:HGNC:4053]
ENSG00000137745	MMP13	4.68984	2.0831e-64	63.6813	protein_coding	matrix metallopeptidase 13 [Source:HGNC Symbol;Acc:HGNC:7159]
ENSG00000168961	LGALS9	4.6701	5.05288e-295	294.296	protein_coding	galectin 9 [Source:HGNC Symbol;Acc:HGNC:6570]
ENSG00000186831	KRT17P2	4.63126	0.00964544	2.01568	transcribed_unprocessed_pseudogene	keratin 17 pseudogene 2 [Source:HGNC Symbol;Acc:HGNC:6429]
ENSG00000000938	FGR	4.62505	0.00234086	2.63062	protein_coding	FGR proto-oncogene, Src family tyrosine kinase [Source:HGNC Symbol;Acc:HGNC:3697]
ENSG00000283849	AC092053.2	4.62282	0.00936825	2.02834	antisense	novel transcript, antisense CSRNP1
ENSG00000228816	AK3P5	4.61447	0.00934604	2.02937	processed_pseudogene	adenylate kinase 3 pseudogene 5 [Source:HGNC Symbol;Acc:HGNC:39064]
ENSG00000184979	USP18	4.60651	0		protein_coding	ubiquitin specific peptidase 18 [Source:HGNC Symbol;Acc:HGNC:12616]
ENSG00000111331	OAS3	4.60329	0		protein_coding	2'-5'-oligoadenylate synthetase 3 [Source:HGNC Symbol;Acc:HGNC:8088]
ENSG00000236065	AL020995.1	4.59865	0.0120316	1.91968	antisense	novel transcript
ENSG00000255269	AC024475.3	4.58974	0.00960622	2.01745	lincRNA	uncharacterized LOC105376662 [Source:NCBI gene;Acc:105376662]
ENSG00000253848	AC010834.2	4.56689	0.00223075	2.65155	antisense	uncharacterized LOC105375645 [Source:NCBI gene;Acc:105375645]
ENSG00000283209	AC106858.1	4.56465	0.0108471	1.96469	sense_intronic	novel transcript, sense intronic to C17orf67
ENSG00000258159	IMMP1LP2	4.56465	0.0108471	1.96469	processed_pseudogene	inner mitochondrial membrane peptidase subunit 1 pseudogene 2 [Source:HGNC Symbol;Acc:HGNC:51132]
ENSG00000219294	PIP5K1P1	4.51874	0.0215266	1.66703	processed_pseudogene	phosphatidylinositol-4-phosphate 5-kinase type 1 pseudogene 1 [Source:HGNC Symbol;Acc:HGNC:28372]
ENSG00000267554	AC015911.8	4.51854	0.0130522	1.88432	processed_pseudogene	RAB32, member RAS oncogene family (RAB32) pseudogene
ENSG00000073754	CD5L	4.49098	1.07303e-05	4.96939	protein_coding	CD5 molecule like [Source:HGNC Symbol;Acc:HGNC:1690]
ENSG00000101342	TLDC2	4.46784	7.78807e-13	12.1086	protein_coding	TBC/LysM-associated domain containing 2 [Source:HGNC Symbol;Acc:HGNC:16112]
ENSG00000266946	MRPL37P1	4.46488	0.014299	1.84469	processed_pseudogene	mitochondrial ribosomal protein L37 pseudogene 1 [Source:HGNC Symbol;Acc:HGNC:31003]
ENSG00000089472	HEPH	4.46143	0.000348365	3.45797	protein_coding	hephaestin [Source:HGNC Symbol;Acc:HGNC:4866]
ENSG00000143171	RXRG	4.43712	0.0164001	1.78515	protein_coding	retinoid X receptor gamma [Source:HGNC Symbol;Acc:HGNC:10479]
ENSG00000215237	AL592293.1	4.42791	0.0289429	1.53846	unprocessed_pseudogene	chromosome 4 open reading frame 27 (C4orf27) pseudogene
ENSG00000271742	AL121992.2	4.42748	0.019971	1.6996	lincRNA	novel transcript
ENSG00000234318	AC099794.1	4.42679	0.0273323	1.56332	lincRNA	novel transcript
ENSG00000259404	EFL1P1	4.42457	0.0038308	2.41671	transcribed_unprocessed_pseudogene	elongation factor like GTPase 1 pseudogene 1 [Source:HGNC Symbol;Acc:HGNC:31739]
ENSG00000226025	LGALS17A	4.40452	4.82254e-11	10.3167	transcribed_unprocessed_pseudogene	galectin 14 pseudogene [Source:NCBI gene;Acc:400696]
ENSG00000236889	AC244035.2	4.39659	0.0326447	1.48619	lincRNA	novel transcript
ENSG00000223280	RNU6-57P	4.3865	0.0188953	1.72365	snRNA	RNA, U6 small nuclear 57, pseudogene [Source:HGNC Symbol;Acc:HGNC:42547]
ENSG00000107201	DDX58	4.37697	0		protein_coding	DExD/H-box helicase 58 [Source:HGNC Symbol;Acc:HGNC:19102]
ENSG00000277817	MIR6738	4.37677	0.0200014	1.69894	miRNA	microRNA 6738 [Source:HGNC Symbol;Acc:HGNC:49939]
ENSG00000138642	HERC6	4.36637	0		protein_coding	HECT and RLD domain containing E3 ubiquitin protein ligase family member 6 [Source:HGNC Symbol;Acc:HGNC:26072]
ENSG00000175121	WFDC5	4.35721	0.0209208	1.67942	protein_coding	WAP four-disulfide core domain 5 [Source:HGNC Symbol;Acc:HGNC:20477]
ENSG00000154451	GBP5	4.32995	2.81331e-18	17.5508	protein_coding	guanylate binding protein 5 [Source:HGNC Symbol;Acc:HGNC:19895]
ENSG00000104537	ANXA13	4.32601	0.0347264	1.45934	protein_coding	annexin A13 [Source:HGNC Symbol;Acc:HGNC:536]
ENSG00000225889	AC012368.1	4.31782	0.0228841	1.64047	antisense	uncharacterized LOC100507006 [Source:NCBI gene;Acc:100507006]
ENSG00000101017	CD40	4.29687	0.0382414	1.41747	protein_coding	CD40 molecule [Source:HGNC Symbol;Acc:HGNC:11919]
ENSG00000261248	AC009120.4	4.285	0.0381182	1.41887	lincRNA	novel transcript
ENSG00000259571	BLID	4.27359	0.0256585	1.59077	protein_coding	BH3-like motif containing, cell death inducer [Source:HGNC Symbol;Acc:HGNC:33495]
ENSG00000270689	BUD13P1	4.27359	0.0256585	1.59077	processed_pseudogene	BUD13 homolog pseudogene 1 [Source:HGNC Symbol;Acc:HGNC:51560]
ENSG00000186628	FSD2	4.25367	0.00653677	2.18464	protein_coding	fibronectin type III and SPRY domain containing 2 [Source:HGNC Symbol;Acc:HGNC:18024]
ENSG00000249014	HMGN2P4	4.25256	0.0262417	1.58101	processed_pseudogene	high mobility group nucleosomal binding domain 2 pseudogene 4 [Source:HGNC Symbol;Acc:HGNC:33567]
ENSG00000224965	LINC02586	4.25226	0.025195	1.59869	antisense	long intergenic non-protein coding RNA 2586 [Source:HGNC Symbol;Acc:HGNC:39958]
ENSG00000231513	E2F6P4	4.23134	0.0275065	1.56056	processed_pseudogene	E2F transcription factor 6 pseudogene 4 [Source:HGNC Symbol;Acc:HGNC:51452]
ENSG00000221866	PLXNA4	4.21839	0.00736917	2.13258	protein_coding	plexin A4 [Source:HGNC Symbol;Acc:HGNC:9102]
ENSG00000250360	AC008808.2	4.20925	0.044374	1.35287	lincRNA	novel transcript
ENSG00000149131	SERPING1	4.20403	4.33688e-14	13.3628	protein_coding	serpin family G member 1 [Source:HGNC Symbol;Acc:HGNC:1228]
ENSG00000232139	LINC00867	4.1396	0.0383115	1.41667	lincRNA	long intergenic non-protein coding RNA 867 [Source:HGNC Symbol;Acc:HGNC:45265]
ENSG00000270659	AC079610.2	4.13895	0.0349629	1.45639	lincRNA	novel transcript
ENSG00000236226	AC073127.1	4.13895	0.0349629	1.45639	antisense	novel transcript
ENSG00000228318	AP001610.1	4.13344	8.86026e-09	8.05255	antisense	novel transcript
ENSG00000162687	KCNT2	4.12762	0.0357986	1.44613	protein_coding	potassium sodium-activated channel subfamily T member 2 [Source:HGNC Symbol;Acc:HGNC:18866]
ENSG00000283765	AC131160.1	4.12736	0.0393133	1.40546	protein_coding	novel protein
ENSG00000250821	EXOC1L	4.12494	0.00950797	2.02191	protein_coding	exocyst complex component 1 like [Source:HGNC Symbol;Acc:HGNC:53433]
ENSG00000130487	KLHDC7B	4.11741	1.73084e-34	33.7617	protein_coding	kelch domain containing 7B [Source:HGNC Symbol;Acc:HGNC:25145]
ENSG00000223946	AL513008.1	4.11569	0.0367259	1.43503	lincRNA	novel transcript
ENSG00000233214	AC002511.2	4.11564	0.0421141	1.37557	lincRNA	novel transcript
ENSG00000237775	DDR1-DT	4.08094	0.0394638	1.4038	antisense	DDR1 divergent transcript [Source:HGNC Symbol;Acc:HGNC:28694]
ENSG00000104951	IL4I1	4.07574	1.70784e-22	21.7676	protein_coding	interleukin 4 induced 1 [Source:HGNC Symbol;Acc:HGNC:19094]
ENSG00000103316	CRYM	4.06261	0.0129036	1.88929	protein_coding	crystallin mu [Source:HGNC Symbol;Acc:HGNC:2418]
ENSG00000248375	AC104066.1	4.06222	0.0111309	1.95347	processed_pseudogene	novel pseudogene
ENSG00000155011	DKK2	4.05651	0.0445112	1.35153	protein_coding	dickkopf WNT signaling pathway inhibitor 2 [Source:HGNC Symbol;Acc:HGNC:2892]
ENSG00000134339	SAA2	4.03214	0.000165498	3.78121	protein_coding	serum amyloid A2 [Source:HGNC Symbol;Acc:HGNC:10514]
ENSG00000207171	RF00432	4.02874	0.000203248	3.69197	snoRNA
ENSG00000168070	MAJIN	4.00933	0.013137	1.8815	protein_coding	membrane anchored junction protein [Source:HGNC Symbol;Acc:HGNC:27441]
ENSG00000233117	LINC00702	4.00312	0.013447	1.87137	lincRNA	long intergenic non-protein coding RNA 702 [Source:HGNC Symbol;Acc:HGNC:44676]
ENSG00000196859	KRT39	3.99089	0.0497528	1.30318	protein_coding	keratin 39 [Source:HGNC Symbol;Acc:HGNC:32971]
ENSG00000142661	MYOM3	3.99046	0.0138214	1.85945	protein_coding	myomesin 3 [Source:HGNC Symbol;Acc:HGNC:26679]
ENSG00000132530	XAF1	3.97834	0		protein_coding	XIAP associated factor 1 [Source:HGNC Symbol;Acc:HGNC:30932]
ENSG00000231671	LINC01307	3.97792	0.0494789	1.30558	lincRNA	long intergenic non-protein coding RNA 1307 [Source:HGNC Symbol;Acc:HGNC:50494]
ENSG00000177294	FBXO39	3.97734	1.51317e-17	16.8201	protein_coding	F-box protein 39 [Source:HGNC Symbol;Acc:HGNC:28565]
ENSG00000138646	HERC5	3.88797	0		protein_coding	HECT and RLD domain containing E3 ubiquitin protein ligase 5 [Source:HGNC Symbol;Acc:HGNC:24368]
ENSG00000174808	BTC	3.87663	1.5046e-10	9.82258	protein_coding	betacellulin [Source:HGNC Symbol;Acc:HGNC:1121]
ENSG00000137965	IFI44	3.87525	0		protein_coding	interferon induced protein 44 [Source:HGNC Symbol;Acc:HGNC:16938]
ENSG00000143333	RGS16	3.83647	0.000476748	3.32171	protein_coding	regulator of G protein signaling 16 [Source:HGNC Symbol;Acc:HGNC:9997]
ENSG00000187105	HEATR4	3.83458	0.00450644	2.34617	protein_coding	HEAT repeat containing 4 [Source:HGNC Symbol;Acc:HGNC:16761]
ENSG00000115267	IFIH1	3.82217	0		protein_coding	interferon induced with helicase C domain 1 [Source:HGNC Symbol;Acc:HGNC:18873]
ENSG00000224574	COL18A1-AS2	3.82163	0.0380642	1.41948	antisense	COL18A1 antisense RNA 2 [Source:HGNC Symbol;Acc:HGNC:40155]
ENSG00000222017	AC011997.1	3.82023	0.0219866	1.65784	antisense	novel transcript, antisense to BOLL
ENSG00000205413	SAMD9	3.81714	0		protein_coding	sterile alpha motif domain containing 9 [Source:HGNC Symbol;Acc:HGNC:1348]
ENSG00000269720	CCDC194	3.8092	2.41457e-132	131.617	protein_coding	coiled-coil domain containing 194 [Source:HGNC Symbol;Acc:HGNC:53438]
ENSG00000101347	SAMHD1	3.80257	0		protein_coding	SAM and HD domain containing deoxynucleoside triphosphate triphosphohydrolase 1 [Source:HGNC Symbol;Acc:HGNC:15925]
ENSG00000185985	SLITRK2	3.79874	0.0229639	1.63896	protein_coding	SLIT and NTRK like family member 2 [Source:HGNC Symbol;Acc:HGNC:13449]
ENSG00000256713	PGA5	3.79874	0.0229639	1.63896	protein_coding	pepsinogen 5, group I (pepsinogen A) [Source:HGNC Symbol;Acc:HGNC:8887]
ENSG00000185507	IRF7	3.79452	0		protein_coding	interferon regulatory factor 7 [Source:HGNC Symbol;Acc:HGNC:6122]
ENSG00000272814	AC093732.2	3.7805	0.0270953	1.56711	antisense	novel transcript
ENSG00000160183	TMPRSS3	3.76939	0.0265927	1.57524	protein_coding	transmembrane serine protease 3 [Source:HGNC Symbol;Acc:HGNC:11877]
ENSG00000253838	AC007991.2	3.75441	0.00571338	2.24311	sense_intronic	novel transcript
ENSG00000110848	CD69	3.75246	9.96034e-11	10.0017	protein_coding	CD69 molecule [Source:HGNC Symbol;Acc:HGNC:1694]
ENSG00000214872	SMTNL1	3.74766	4.13849e-50	49.3832	protein_coding	smoothelin like 1 [Source:HGNC Symbol;Acc:HGNC:32394]
ENSG00000096696	DSP	3.74321	0.0313068	1.50436	protein_coding	desmoplakin [Source:HGNC Symbol;Acc:HGNC:3052]
ENSG00000163823	CCR1	3.73749	6.79817e-28	27.1676	protein_coding	C-C motif chemokine receptor 1 [Source:HGNC Symbol;Acc:HGNC:1602]
ENSG00000232841	BRWD1P3	3.72742	0.0273951	1.56233	processed_pseudogene	bromodomain and WD repeat domain containing 1 pseudogene 3 [Source:HGNC Symbol;Acc:HGNC:51530]
ENSG00000229677	AC018644.1	3.708	9.90546e-05	4.00413	processed_pseudogene	ribosomal protein L17 (RPL17) pseudogene
ENSG00000146192	FGD2	3.67641	0.0336923	1.47247	protein_coding	FYVE, RhoGEF and PH domain containing 2 [Source:HGNC Symbol;Acc:HGNC:3664]
ENSG00000273013	AC117490.2	3.66012	0.0340903	1.46737	antisense	novel transcript, antisense to RNF168
ENSG00000279296	PRAL	3.6504	1.56219e-15	14.8063	TEC	p53 regulation associated lncRNA [Source:HGNC Symbol;Acc:HGNC:52646]
ENSG00000240303	ACAD11	3.61065	0.0438093	1.35843	protein_coding	acyl-CoA dehydrogenase family member 11 [Source:HGNC Symbol;Acc:HGNC:30211]
ENSG00000240710	AL512306.3	3.60326	0.0368295	1.4338	antisense	novel transcript
ENSG00000225760	LINC00431	3.60044	0.0474276	1.32397	transcribed_unprocessed_pseudogene	long intergenic non-protein coding RNA 431 [Source:HGNC Symbol;Acc:HGNC:42766]
ENSG00000127325	BEST3	3.59492	0.0371358	1.43021	protein_coding	bestrophin 3 [Source:HGNC Symbol;Acc:HGNC:17105]
ENSG00000136514	RTP4	3.57787	0		protein_coding	receptor transporter protein 4 [Source:HGNC Symbol;Acc:HGNC:23992]
ENSG00000181381	DDX60L	3.53841	0		protein_coding	DExD/H-box 60 like [Source:HGNC Symbol;Acc:HGNC:26429]
ENSG00000258551	CRAT37	3.53829	0.0422276	1.3744	lincRNA	cervical cancer-associated transcript 37 [Source:NCBI gene;Acc:101926928]
ENSG00000120337	TNFSF18	3.53243	2.081e-06	5.68173	protein_coding	TNF superfamily member 18 [Source:HGNC Symbol;Acc:HGNC:11932]
ENSG00000130589	HELZ2	3.5227	0		protein_coding	helicase with zinc finger 2 [Source:HGNC Symbol;Acc:HGNC:30021]
ENSG00000132274	TRIM22	3.51388	0		protein_coding	tripartite motif containing 22 [Source:HGNC Symbol;Acc:HGNC:16379]
ENSG00000018625	ATP1A2	3.51191	0.0444559	1.35207	protein_coding	ATPase Na+/K+ transporting subunit alpha 2 [Source:HGNC Symbol;Acc:HGNC:800]
ENSG00000234788	HSPA8P3	3.5032	0.0447932	1.34879	processed_pseudogene	heat shock protein family A (Hsp70) member 8 pseudogene 3 [Source:HGNC Symbol;Acc:HGNC:44918]
ENSG00000155629	PIK3AP1	3.50058	4.64727e-31	30.3328	protein_coding	phosphoinositide-3-kinase adaptor protein 1 [Source:HGNC Symbol;Acc:HGNC:30034]
ENSG00000111913	RIPOR2	3.49869	4.03706e-28	27.3939	protein_coding	RHO family interacting cell polarization regulator 2 [Source:HGNC Symbol;Acc:HGNC:13872]
ENSG00000224356	AL356966.1	3.47629	0.0158371	1.80033	sense_intronic	novel transcript
ENSG00000108700	CCL8	3.4642	1.01066e-17	16.9954	protein_coding	C-C motif chemokine ligand 8 [Source:HGNC Symbol;Acc:HGNC:10635]
ENSG00000205300	AL356414.1	3.45664	0.0155173	1.80918	lincRNA	novel transcript
ENSG00000134343	ANO3	3.45525	0.000163142	3.78744	protein_coding	anoctamin 3 [Source:HGNC Symbol;Acc:HGNC:14004]
ENSG00000253507	AC104257.1	3.44963	1.35115e-08	7.8693	lincRNA	novel transcript
ENSG00000115415	STAT1	3.44026	0		protein_coding	signal transducer and activator of transcription 1 [Source:HGNC Symbol;Acc:HGNC:11362]
ENSG00000006747	SCIN	3.4309	0.00388457	2.41066	protein_coding	scinderin [Source:HGNC Symbol;Acc:HGNC:21695]
ENSG00000177409	SAMD9L	3.42398	0		protein_coding	sterile alpha motif domain containing 9 like [Source:HGNC Symbol;Acc:HGNC:1349]
ENSG00000262408	AC015912.2	3.39951	0.000937345	3.0281	processed_pseudogene	family with sequence similarity 89, member B (FAM89B) pseudogene
ENSG00000238025	ZDHHC4P1	3.3924	0.000482815	3.31622	processed_pseudogene	zinc finger DHHC-type containing 4 pseudogene 1 [Source:HGNC Symbol;Acc:HGNC:39443]
ENSG00000010030	ETV7	3.358	2.97913e-80	79.5259	protein_coding	ETS variant 7 [Source:HGNC Symbol;Acc:HGNC:18160]
ENSG00000117228	GBP1	3.33984	0		protein_coding	guanylate binding protein 1 [Source:HGNC Symbol;Acc:HGNC:4182]
ENSG00000072858	SIDT1	3.33771	2.90919e-05	4.53623	protein_coding	SID1 transmembrane family member 1 [Source:HGNC Symbol;Acc:HGNC:25967]
ENSG00000277945	AC107308.1	3.32122	0.0193788	1.71267	sense_intronic	novel transcript, sense intronic to HMGA2
ENSG00000121858	TNFSF10	3.31438	3.28981e-255	254.483	protein_coding	TNF superfamily member 10 [Source:HGNC Symbol;Acc:HGNC:11925]
ENSG00000259078	PTBP1P	3.29438	0.030681	1.51313	processed_pseudogene	polypyrimidine tract binding protein 1 pseudogene [Source:HGNC Symbol;Acc:HGNC:20030]
ENSG00000277511	AC116407.2	3.29395	8.60204e-63	62.0654	lincRNA	novel transcript
ENSG00000168062	BATF2	3.28989	1.80723e-238	237.743	protein_coding	basic leucine zipper ATF-like transcription factor 2 [Source:HGNC Symbol;Acc:HGNC:25163]
ENSG00000262979	AC124319.1	3.28395	0.00148111	2.82941	sense_intronic	novel transcript
ENSG00000163568	AIM2	3.25233	1.33695e-145	144.874	protein_coding	absent in melanoma 2 [Source:HGNC Symbol;Acc:HGNC:357]
ENSG00000221852	KRTAP1-5	3.24859	0.00623048	2.20548	protein_coding	keratin associated protein 1-5 [Source:HGNC Symbol;Acc:HGNC:16777]
ENSG00000137571	SLCO5A1	3.24768	0.00841772	2.07481	protein_coding	solute carrier organic anion transporter family member 5A1 [Source:HGNC Symbol;Acc:HGNC:19046]
ENSG00000131203	IDO1	3.23895	2.06765e-73	72.6845	protein_coding	indoleamine 2,3-dioxygenase 1 [Source:HGNC Symbol;Acc:HGNC:6059]
ENSG00000188313	PLSCR1	3.22802	0		protein_coding	phospholipid scramblase 1 [Source:HGNC Symbol;Acc:HGNC:9092]
ENSG00000144596	GRIP2	3.2214	7.29877e-105	104.137	protein_coding	glutamate receptor interacting protein 2 [Source:HGNC Symbol;Acc:HGNC:23841]
ENSG00000092850	TEKT2	3.21977	0.0107334	1.96926	protein_coding	tektin 2 [Source:HGNC Symbol;Acc:HGNC:11725]
ENSG00000130300	PLVAP	3.20679	0.000299181	3.52407	protein_coding	plasmalemma vesicle associated protein [Source:HGNC Symbol;Acc:HGNC:13635]
ENSG00000070190	DAPP1	3.19607	1.87592e-07	6.72679	protein_coding	dual adaptor of phosphotyrosine and 3-phosphoinositides 1 [Source:HGNC Symbol;Acc:HGNC:16500]
ENSG00000137198	GMPR	3.19476	1.7165e-303	302.765	protein_coding	guanosine monophosphate reductase [Source:HGNC Symbol;Acc:HGNC:4376]
ENSG00000278598	MIR6775	3.19267	0.0286074	1.54352	miRNA	microRNA 6775 [Source:HGNC Symbol;Acc:HGNC:50100]
ENSG00000228330	AL355355.1	3.18061	0.0335625	1.47415	processed_pseudogene	pseudogene similar to part of COX10 homolog, cytochrome c oxidase assembly protein, heme A: farnesyltransferase (yeast) (COX10)
ENSG00000244176	AP003733.1	3.17207	0.0293517	1.53237	processed_pseudogene	ribosomal protein S2 (RPS2) pseudogene
ENSG00000150045	KLRF1	3.1634	5.77443e-23	22.2385	protein_coding	killer cell lectin like receptor F1 [Source:HGNC Symbol;Acc:HGNC:13342]
ENSG00000196860	TOMM20L	3.15718	0.0393266	1.40531	protein_coding	translocase of outer mitochondrial membrane 20 like [Source:HGNC Symbol;Acc:HGNC:33752]
ENSG00000130775	THEMIS2	3.14974	2.70892e-183	182.567	protein_coding	thymocyte selection associated family member 2 [Source:HGNC Symbol;Acc:HGNC:16839]
ENSG00000107438	PDLIM1	3.14676	2.15894e-06	5.66576	protein_coding	PDZ and LIM domain 1 [Source:HGNC Symbol;Acc:HGNC:2067]
ENSG00000173626	TRAPPC3L	3.14479	0.00283398	2.5476	protein_coding	trafficking protein particle complex 3 like [Source:HGNC Symbol;Acc:HGNC:21090]
ENSG00000172716	SLFN11	3.14294	0.00314047	2.50301	protein_coding	schlafen family member 11 [Source:HGNC Symbol;Acc:HGNC:26633]
ENSG00000279236	AC064801.2	3.13484	0.0360467	1.44313	TEC	novel transcript
ENSG00000268510	IFNL3P1	3.12504	0.00443459	2.35315	unprocessed_pseudogene	interferon lambda 3 pseudogene 1 [Source:HGNC Symbol;Acc:HGNC:44483]
ENSG00000170703	TTLL6	3.09921	5.61882e-07	6.25036	protein_coding	tubulin tyrosine ligase like 6 [Source:HGNC Symbol;Acc:HGNC:26664]
ENSG00000155961	RAB39B	3.09877	0.0348719	1.45752	protein_coding	RAB39B, member RAS oncogene family [Source:HGNC Symbol;Acc:HGNC:16499]
ENSG00000236098	AC097059.2	3.09224	7.40031e-06	5.13075	lincRNA	novel transcript
ENSG00000241978	AKAP2	3.08982	0.0164853	1.7829	protein_coding	A-kinase anchoring protein 2 [Source:HGNC Symbol;Acc:HGNC:372]
ENSG00000173193	PARP14	3.08276	0		protein_coding	poly(ADP-ribose) polymerase family member 14 [Source:HGNC Symbol;Acc:HGNC:29232]
ENSG00000228626	AC245100.3	3.05942	2.06082e-12	11.686	unprocessed_pseudogene	novel pseudogene
ENSG00000183844	FAM3B	3.05857	0.000623934	3.20486	protein_coding	family with sequence similarity 3 member B [Source:HGNC Symbol;Acc:HGNC:1253]
ENSG00000272512	AL645608.7	3.0547	8.48052e-15	14.0716	lincRNA	novel transcript
ENSG00000197261	C6orf141	3.03501	0.00491223	2.30872	protein_coding	chromosome 6 open reading frame 141 [Source:HGNC Symbol;Acc:HGNC:21351]
ENSG00000172243	CLEC7A	3.02111	3.80097e-58	57.4201	protein_coding	C-type lectin domain containing 7A [Source:HGNC Symbol;Acc:HGNC:14558]
ENSG00000179165	PXT1	3.01958	0.0488987	1.3107	protein_coding	peroxisomal testis enriched protein 1 [Source:HGNC Symbol;Acc:HGNC:18312]
ENSG00000136244	IL6	3.01225	8.6367e-26	25.0637	protein_coding	interleukin 6 [Source:HGNC Symbol;Acc:HGNC:6018]
ENSG00000258521	AL157871.2	3.00791	1.50729e-09	8.8218	antisense	novel transcript, antisense to WARS
ENSG00000134363	FST	2.99459	1.95558e-40	39.7087	protein_coding	follistatin [Source:HGNC Symbol;Acc:HGNC:3971]
ENSG00000225963	AC009950.1	2.99293	1.45189e-36	35.8381	antisense	novel transcript, antisense to SP110
ENSG00000110446	SLC15A3	2.98951	0		protein_coding	solute carrier family 15 member 3 [Source:HGNC Symbol;Acc:HGNC:18068]
ENSG00000068079	IFI35	2.98248	0		protein_coding	interferon induced protein 35 [Source:HGNC Symbol;Acc:HGNC:5399]
ENSG00000138347	MYPN	2.95977	3.0366e-05	4.51761	protein_coding	myopalladin [Source:HGNC Symbol;Acc:HGNC:23246]
ENSG00000183785	TUBA8	2.95418	5.83279e-06	5.23412	protein_coding	tubulin alpha 8 [Source:HGNC Symbol;Acc:HGNC:12410]
ENSG00000225082	DAP3P1	2.94531	0.0240605	1.6187	unprocessed_pseudogene	death associated protein 3 pseudogene 1 [Source:HGNC Symbol;Acc:HGNC:17624]
ENSG00000134640	MTNR1B	2.94324	0.0228563	1.64099	protein_coding	melatonin receptor 1B [Source:HGNC Symbol;Acc:HGNC:7464]
ENSG00000179674	ARL14	2.9222	5.48361e-08	7.26093	protein_coding	ADP ribosylation factor like GTPase 14 [Source:HGNC Symbol;Acc:HGNC:22974]
ENSG00000100336	APOL4	2.92214	0.00347756	2.45873	protein_coding	apolipoprotein L4 [Source:HGNC Symbol;Acc:HGNC:14867]
ENSG00000002549	LAP3	2.91171	0		protein_coding	leucine aminopeptidase 3 [Source:HGNC Symbol;Acc:HGNC:18449]
ENSG00000254154	CRYZL2P-SEC16B	2.8978	0.00017195	3.7646	processed_transcript	CRYZL2P-SEC16B readthrough [Source:HGNC Symbol;Acc:HGNC:53757]
ENSG00000228789	HCG22	2.88858	0.0115529	1.93731	lincRNA	HLA complex group 22 (gene/pseudogene) [Source:HGNC Symbol;Acc:HGNC:27780]
ENSG00000116194	ANGPTL1	2.88822	0.00343881	2.46359	protein_coding	angiopoietin like 1 [Source:HGNC Symbol;Acc:HGNC:489]
ENSG00000238107	AC245100.6	2.87738	0.00941792	2.02605	lincRNA	novel transcript
ENSG00000167858	TEKT1	2.85804	0.000465051	3.3325	protein_coding	tektin 1 [Source:HGNC Symbol;Acc:HGNC:15534]
ENSG00000240216	CPHL1P	2.85135	6.98256e-05	4.15599	transcribed_unitary_pseudogene	ceruloplasmin and hephaestin-like 1 pseudogene [Source:HGNC Symbol;Acc:HGNC:31714]
ENSG00000177575	CD163	2.84399	0.017682	1.75247	protein_coding	CD163 molecule [Source:HGNC Symbol;Acc:HGNC:1631]
ENSG00000120217	CD274	2.8423	1.91623e-44	43.7176	protein_coding	CD274 molecule [Source:HGNC Symbol;Acc:HGNC:17635]
ENSG00000118160	SLC8A2	2.82768	1.0896e-05	4.96273	protein_coding	solute carrier family 8 member A2 [Source:HGNC Symbol;Acc:HGNC:11069]
ENSG00000198930	CSAG1	2.82568	0.00119886	2.92123	protein_coding	chondrosarcoma associated gene 1 [Source:HGNC Symbol;Acc:HGNC:24294]
ENSG00000133328	HRASLS2	2.82397	1.2791e-06	5.89309	protein_coding	HRAS like suppressor 2 [Source:HGNC Symbol;Acc:HGNC:17824]
ENSG00000251584	AC096751.2	2.81842	0.00108585	2.96423	lincRNA	novel transcript
ENSG00000126561	STAT5A	2.80906	3.27257e-08	7.48511	protein_coding	signal transducer and activator of transcription 5A [Source:HGNC Symbol;Acc:HGNC:11366]
ENSG00000235236	AC137630.2	2.80124	0.0278945	1.55448	antisense	novel transcript
ENSG00000165816	VWA2	2.79968	0.0306178	1.51403	protein_coding	von Willebrand factor A domain containing 2 [Source:HGNC Symbol;Acc:HGNC:24709]
ENSG00000101280	ANGPT4	2.79779	3.2651e-06	5.4861	protein_coding	angiopoietin 4 [Source:HGNC Symbol;Acc:HGNC:487]
ENSG00000196668	LINC00173	2.78989	0.00523879	2.28077	processed_transcript	long intergenic non-protein coding RNA 173 [Source:HGNC Symbol;Acc:HGNC:33791]
ENSG00000047936	ROS1	2.78517	0.0331616	1.47936	protein_coding	ROS proto-oncogene 1, receptor tyrosine kinase [Source:HGNC Symbol;Acc:HGNC:10261]
ENSG00000120341	SEC16B	2.76809	0.00276027	2.55905	protein_coding	SEC16 homolog B, endoplasmic reticulum export factor [Source:HGNC Symbol;Acc:HGNC:30301]
ENSG00000162654	GBP4	2.75247	2.27988e-293	292.642	protein_coding	guanylate binding protein 4 [Source:HGNC Symbol;Acc:HGNC:20480]
ENSG00000243055	GK-AS1	2.74313	0.0163043	1.7877	antisense	GK antisense RNA 1 [Source:HGNC Symbol;Acc:HGNC:40255]
ENSG00000128965	CHAC1	2.73084	6.13486e-60	59.2122	protein_coding	ChaC glutathione specific gamma-glutamylcyclotransferase 1 [Source:HGNC Symbol;Acc:HGNC:28680]
ENSG00000135899	SP110	2.72943	0		protein_coding	SP110 nuclear body protein [Source:HGNC Symbol;Acc:HGNC:5401]
ENSG00000234073	AC011816.1	2.72607	0.00341156	2.46705	processed_pseudogene	chromobox homolog 3 (CBX3) pseudogene
ENSG00000134470	IL15RA	2.70977	4.75624e-43	42.3227	protein_coding	interleukin 15 receptor subunit alpha [Source:HGNC Symbol;Acc:HGNC:5978]
ENSG00000137726	FXYD6	2.68302	6.54512e-06	5.18408	protein_coding	FXYD domain containing ion transport regulator 6 [Source:HGNC Symbol;Acc:HGNC:4030]
ENSG00000161944	ASGR2	2.67252	0.0410745	1.38643	protein_coding	asialoglycoprotein receptor 2 [Source:HGNC Symbol;Acc:HGNC:743]
ENSG00000197646	PDCD1LG2	2.66672	1.74479e-16	15.7583	protein_coding	programmed cell death 1 ligand 2 [Source:HGNC Symbol;Acc:HGNC:18731]
ENSG00000128510	CPA4	2.64695	1.23364e-07	6.90881	protein_coding	carboxypeptidase A4 [Source:HGNC Symbol;Acc:HGNC:15740]
ENSG00000079385	CEACAM1	2.63355	2.87931e-38	37.5407	protein_coding	carcinoembryonic antigen related cell adhesion molecule 1 [Source:HGNC Symbol;Acc:HGNC:1814]
ENSG00000282024	AL009031.1	2.63314	5.75379e-06	5.24005	antisense	novel transcript, antisense to GMPR
ENSG00000138035	PNPT1	2.63005	0		protein_coding	polyribonucleotide nucleotidyltransferase 1 [Source:HGNC Symbol;Acc:HGNC:23166]
ENSG00000230149	AL021707.3	2.62853	1.81224e-11	10.7418	antisense	novel transcript, antisense to SUN2
ENSG00000059378	PARP12	2.62481	0		protein_coding	poly(ADP-ribose) polymerase family member 12 [Source:HGNC Symbol;Acc:HGNC:21919]
ENSG00000224411	HSP90AA2P	2.61447	0.019389	1.71244	processed_pseudogene	heat shock protein 90 alpha family class A member 2, pseudogene [Source:HGNC Symbol;Acc:HGNC:5256]
ENSG00000215182	MUC5AC	2.61407	0.000732473	3.13521	protein_coding	mucin 5AC, oligomeric mucus/gel-forming [Source:HGNC Symbol;Acc:HGNC:7515]
ENSG00000244159	RPS27AP13	2.61128	0.00997119	2.00125	processed_pseudogene	ribosomal protein S27a pseudogene 13 [Source:HGNC Symbol;Acc:HGNC:36667]
ENSG00000250011	HMGB1P3	2.60991	0.00153762	2.81315	processed_pseudogene	high mobility group box 1 pseudogene 3 [Source:HGNC Symbol;Acc:HGNC:4995]
ENSG00000279727	LINC02033	2.59562	0.00364147	2.43872	lincRNA	long intergenic non-protein coding RNA 2033 [Source:HGNC Symbol;Acc:HGNC:52867]
ENSG00000203446	AC004988.1	2.58682	0.0276014	1.55907	antisense	novel transcript
ENSG00000274011	RF00017	2.58063	5.9114e-06	5.22831	misc_RNA
ENSG00000138496	PARP9	2.56966	0		protein_coding	poly(ADP-ribose) polymerase family member 9 [Source:HGNC Symbol;Acc:HGNC:24118]
ENSG00000188290	HES4	2.54666	1.65711e-68	67.7806	protein_coding	hes family bHLH transcription factor 4 [Source:HGNC Symbol;Acc:HGNC:24149]
ENSG00000108771	DHX58	2.54308	3.13747e-227	226.503	protein_coding	DExH-box helicase 58 [Source:HGNC Symbol;Acc:HGNC:29517]
ENSG00000152595	MEPE	2.53958	0.000385682	3.41377	protein_coding	matrix extracellular phosphoglycoprotein [Source:HGNC Symbol;Acc:HGNC:13361]
ENSG00000078401	EDN1	2.53432	9.08264e-09	8.04179	protein_coding	endothelin 1 [Source:HGNC Symbol;Acc:HGNC:3176]
ENSG00000267547	AC060766.4	2.53158	0.0038591	2.41351	lincRNA	novel transcript
ENSG00000153923	CLCA3P	2.5164	0.0426441	1.37014	transcribed_unprocessed_pseudogene	chloride channel accessory 3, pseudogene [Source:HGNC Symbol;Acc:HGNC:2017]
ENSG00000241218	AC063944.2	2.5091	0.0401976	1.3958	processed_pseudogene	citrate synthase (CS) pseudogene
ENSG00000106785	TRIM14	2.50369	0		protein_coding	tripartite motif containing 14 [Source:HGNC Symbol;Acc:HGNC:16283]
ENSG00000163347	CLDN1	2.50019	1.47851e-09	8.83018	protein_coding	claudin 1 [Source:HGNC Symbol;Acc:HGNC:2032]
ENSG00000047617	ANO2	2.49973	0.0146881	1.83303	protein_coding	anoctamin 2 [Source:HGNC Symbol;Acc:HGNC:1183]
ENSG00000142089	IFITM3	2.49584	0		protein_coding	interferon induced transmembrane protein 3 [Source:HGNC Symbol;Acc:HGNC:5414]
ENSG00000152689	RASGRP3	2.47317	2.66454e-52	51.5744	protein_coding	RAS guanyl releasing protein 3 [Source:HGNC Symbol;Acc:HGNC:14545]
ENSG00000130768	SMPDL3B	2.46564	0.0162565	1.78897	protein_coding	sphingomyelin phosphodiesterase acid like 3B [Source:HGNC Symbol;Acc:HGNC:21416]
ENSG00000137877	SPTBN5	2.46312	1.27999e-18	17.8928	protein_coding	spectrin beta, non-erythrocytic 5 [Source:HGNC Symbol;Acc:HGNC:15680]
ENSG00000243649	CFB	2.46214	1.90714e-18	17.7196	protein_coding	complement factor B [Source:HGNC Symbol;Acc:HGNC:1037]
ENSG00000145287	PLAC8	2.46095	1.92687e-05	4.71515	protein_coding	placenta specific 8 [Source:HGNC Symbol;Acc:HGNC:19254]
ENSG00000226155	AC124944.1	2.45421	0.0431645	1.36487	antisense	novel transcript
ENSG00000087237	CETP	2.42154	2.04958e-21	20.6883	protein_coding	cholesteryl ester transfer protein [Source:HGNC Symbol;Acc:HGNC:1869]
ENSG00000180616	SSTR2	2.41671	4.56368e-64	63.3407	protein_coding	somatostatin receptor 2 [Source:HGNC Symbol;Acc:HGNC:11331]
ENSG00000258581	AL157871.3	2.41462	0.0188262	1.72524	processed_pseudogene	NADH dehydrogenase (ubiquinone) 1 beta subcomplex, 3, 12kDa (NDUFB3) pseudogene
ENSG00000183625	CCR3	2.41277	3.47816e-13	12.4587	protein_coding	C-C motif chemokine receptor 3 [Source:HGNC Symbol;Acc:HGNC:1604]
ENSG00000206190	ATP10A	2.40971	4.40701e-192	191.356	protein_coding	ATPase phospholipid transporting 10A (putative) [Source:HGNC Symbol;Acc:HGNC:13542]
ENSG00000264812	AC132938.2	2.40109	0.00128611	2.89072	sense_intronic	novel transcript, sense intronic C17orf101
ENSG00000181634	TNFSF15	2.39576	5.32348e-05	4.2738	protein_coding	TNF superfamily member 15 [Source:HGNC Symbol;Acc:HGNC:11931]
ENSG00000107984	DKK1	2.39119	6.45253e-14	13.1903	protein_coding	dickkopf WNT signaling pathway inhibitor 1 [Source:HGNC Symbol;Acc:HGNC:2891]
ENSG00000151623	NR3C2	2.38758	0.0132318	1.87838	protein_coding	nuclear receptor subfamily 3 group C member 2 [Source:HGNC Symbol;Acc:HGNC:7979]
ENSG00000204642	HLA-F	2.38259	2.05245e-121	120.688	protein_coding	major histocompatibility complex, class I, F [Source:HGNC Symbol;Acc:HGNC:4963]
ENSG00000173432	SAA1	2.37881	1.72955e-13	12.7621	protein_coding	serum amyloid A1 [Source:HGNC Symbol;Acc:HGNC:10513]
ENSG00000163840	DTX3L	2.37652	0		protein_coding	deltex E3 ubiquitin ligase 3L [Source:HGNC Symbol;Acc:HGNC:30323]
ENSG00000256262	USP30-AS1	2.36083	3.4564e-06	5.46138	antisense	USP30 antisense RNA 1 [Source:HGNC Symbol;Acc:HGNC:40909]
ENSG00000250519	AP002784.1	2.35819	0.00769456	2.11382	lincRNA	novel transcript
ENSG00000163293	NIPAL1	2.35251	0.0476825	1.32164	protein_coding	NIPA like domain containing 1 [Source:HGNC Symbol;Acc:HGNC:27194]
ENSG00000137628	DDX60	2.35061	7.00293e-284	283.155	protein_coding	DExD/H-box helicase 60 [Source:HGNC Symbol;Acc:HGNC:25942]
ENSG00000123610	TNFAIP6	2.34809	3.99076e-14	13.3989	protein_coding	TNF alpha induced protein 6 [Source:HGNC Symbol;Acc:HGNC:11898]
ENSG00000148677	ANKRD1	2.34488	0.0234605	1.62966	protein_coding	ankyrin repeat domain 1 [Source:HGNC Symbol;Acc:HGNC:15819]
ENSG00000170581	STAT2	2.34214	0		protein_coding	signal transducer and activator of transcription 2 [Source:HGNC Symbol;Acc:HGNC:11363]
ENSG00000276107	AC037198.1	2.33509	0.001013	2.99439	sense_intronic	novel transcript, sense intronic to THBS1
ENSG00000140105	WARS	2.33242	2.54661e-69	68.594	protein_coding	tryptophanyl-tRNA synthetase [Source:HGNC Symbol;Acc:HGNC:12729]
ENSG00000057704	TMCC3	2.3235	0.0243403	1.61367	protein_coding	transmembrane and coiled-coil domain family 3 [Source:HGNC Symbol;Acc:HGNC:29199]
ENSG00000156587	UBE2L6	2.32028	2.43624e-292	291.613	protein_coding	ubiquitin conjugating enzyme E2 L6 [Source:HGNC Symbol;Acc:HGNC:12490]
ENSG00000164627	KIF6	2.31738	4.56004e-11	10.341	protein_coding	kinesin family member 6 [Source:HGNC Symbol;Acc:HGNC:21202]
ENSG00000280248	AC124319.4	2.29621	0.0327987	1.48414	TEC	TEC
ENSG00000230479	AP000695.1	2.29117	0.000650295	3.18689	antisense	novel transcript
ENSG00000280162	AL136531.3	2.28623	0.00224086	2.64958	TEC	TEC
ENSG00000188064	WNT7B	2.27852	0.0174686	1.75774	protein_coding	Wnt family member 7B [Source:HGNC Symbol;Acc:HGNC:12787]
ENSG00000261488	TBILA	2.27734	7.73443e-06	5.11157	antisense	TGF-beta induced lncRNA [Source:HGNC Symbol;Acc:HGNC:53943]
ENSG00000259529	AL136295.5	2.27666	4.72607e-14	13.3255	protein_coding	novel transcript
ENSG00000237757	EEF1A1P30	2.27437	0.0102073	1.99109	processed_pseudogene	eukaryotic translation elongation factor 1 alpha 1 pseudogene 30 [Source:HGNC Symbol;Acc:HGNC:37906]
ENSG00000168394	TAP1	2.26636	3.41333e-292	291.467	protein_coding	transporter 1, ATP binding cassette subfamily B member [Source:HGNC Symbol;Acc:HGNC:43]
ENSG00000231187	AL356056.2	2.2607	1.93584e-05	4.71313	antisense	uncharacterized LOC101927699 [Source:NCBI gene;Acc:101927699]
ENSG00000264672	SEPT4-AS1	2.25731	0.0364307	1.43853	antisense	SEPT4 antisense RNA 1 [Source:HGNC Symbol;Acc:HGNC:51345]
ENSG00000177993	ZNRF3-AS1	2.25633	0.0363178	1.43988	antisense	ZNRF3 antisense RNA 1 [Source:HGNC Symbol;Acc:HGNC:41927]
ENSG00000198947	DMD	2.25627	1.44831e-09	8.83914	protein_coding	dystrophin [Source:HGNC Symbol;Acc:HGNC:2928]
ENSG00000279964	AC009949.1	2.25552	0.0144761	1.83935	TEC	TEC
ENSG00000267745	AC060766.7	2.24577	0.000318453	3.49696	processed_transcript	novel transcript
ENSG00000198400	NTRK1	2.24271	0.0291705	1.53506	protein_coding	neurotrophic receptor tyrosine kinase 1 [Source:HGNC Symbol;Acc:HGNC:8031]
ENSG00000267387	AC020931.1	2.233	0.000253726	3.59564	antisense	novel transcript, antisense to C19orf66
ENSG00000213626	LBH	2.22917	2.07688e-06	5.68259	protein_coding	limb bud and heart development [Source:HGNC Symbol;Acc:HGNC:29532]
ENSG00000167767	KRT80	2.22729	1.88038e-15	14.7258	protein_coding	keratin 80 [Source:HGNC Symbol;Acc:HGNC:27056]
ENSG00000259354	AC025580.2	2.22644	0.000260235	3.58463	antisense	novel transcript, antisense to SLC30A4
ENSG00000130303	BST2	2.2231	0		protein_coding	bone marrow stromal cell antigen 2 [Source:HGNC Symbol;Acc:HGNC:1119]
ENSG00000185880	TRIM69	2.22139	2.15271e-224	223.667	protein_coding	tripartite motif containing 69 [Source:HGNC Symbol;Acc:HGNC:17857]
ENSG00000249252	AC098829.1	2.22081	0.00633643	2.19816	antisense	uncharacterized LOC101929095 [Source:NCBI gene;Acc:101929095]
ENSG00000142871	CYR61	2.21359	2.49761e-12	11.6025	protein_coding	cysteine rich angiogenic inducer 61 [Source:HGNC Symbol;Acc:HGNC:2654]
ENSG00000231023	LINC00326	2.1866	0.00308918	2.51016	lincRNA	long intergenic non-protein coding RNA 326 [Source:HGNC Symbol;Acc:HGNC:41926]
ENSG00000152778	IFIT5	2.18637	4.79905e-232	231.319	protein_coding	interferon induced protein with tetratricopeptide repeats 5 [Source:HGNC Symbol;Acc:HGNC:13328]
ENSG00000138135	CH25H	2.18566	8.94278e-06	5.04853	protein_coding	cholesterol 25-hydroxylase [Source:HGNC Symbol;Acc:HGNC:1907]
ENSG00000274816	MIR6772	2.17096	0.00272422	2.56476	miRNA	microRNA 6772 [Source:HGNC Symbol;Acc:HGNC:50064]
ENSG00000136826	KLF4	2.16919	2.0557e-61	60.687	protein_coding	Kruppel like factor 4 [Source:HGNC Symbol;Acc:HGNC:6348]
ENSG00000279320	AC069528.2	2.16684	5.94214e-11	10.2261	TEC	TEC
ENSG00000211513	MIR320E	2.16559	0.0456499	1.34056	miRNA	microRNA 320e [Source:HGNC Symbol;Acc:HGNC:38230]
ENSG00000130489	SCO2	2.16406	2.07793e-13	12.6824	protein_coding	SCO2, cytochrome c oxidase assembly protein [Source:HGNC Symbol;Acc:HGNC:10604]
ENSG00000162366	PDZK1IP1	2.16349	0.033921	1.46953	protein_coding	PDZK1 interacting protein 1 [Source:HGNC Symbol;Acc:HGNC:16887]
ENSG00000135318	NT5E	2.15846	6.03163e-43	42.2196	protein_coding	5'-nucleotidase ecto [Source:HGNC Symbol;Acc:HGNC:8021]
ENSG00000166840	GLYATL1	2.15674	0.00588774	2.23005	protein_coding	glycine-N-acyltransferase like 1 [Source:HGNC Symbol;Acc:HGNC:30519]
ENSG00000249502	AC006160.1	2.15276	0.0277579	1.55661	antisense	novel transcript
ENSG00000124201	ZNFX1	2.14574	0		protein_coding	zinc finger NFX1-type containing 1 [Source:HGNC Symbol;Acc:HGNC:29271]
ENSG00000100342	APOL1	2.13243	3.12114e-227	226.506	protein_coding	apolipoprotein L1 [Source:HGNC Symbol;Acc:HGNC:618]
ENSG00000055332	EIF2AK2	2.12401	0		protein_coding	eukaryotic translation initiation factor 2 alpha kinase 2 [Source:HGNC Symbol;Acc:HGNC:9437]
ENSG00000067066	SP100	2.12218	0		protein_coding	SP100 nuclear antigen [Source:HGNC Symbol;Acc:HGNC:11206]
ENSG00000130813	C19orf66	2.11125	9.93111e-204	203.003	protein_coding	chromosome 19 open reading frame 66 [Source:HGNC Symbol;Acc:HGNC:25649]
ENSG00000173391	OLR1	2.1106	3.53458e-25	24.4517	protein_coding	oxidized low density lipoprotein receptor 1 [Source:HGNC Symbol;Acc:HGNC:8133]
ENSG00000229781	AC013444.1	2.10635	0.022781	1.64243	processed_pseudogene	RRN3 RNA polymerase I transcription factor homolog (S. cerevisiae) (RRN3) pseudogene
ENSG00000221963	APOL6	2.10566	0		protein_coding	apolipoprotein L6 [Source:HGNC Symbol;Acc:HGNC:14870]
ENSG00000121380	BCL2L14	2.10485	0.0198325	1.70262	protein_coding	BCL2 like 14 [Source:HGNC Symbol;Acc:HGNC:16657]
ENSG00000224295	OLFM5P	2.08668	0.00865273	2.06285	unitary_pseudogene	olfactomedin family member 5, pseudogene [Source:HGNC Symbol;Acc:HGNC:51927]
ENSG00000249328	AC036214.1	2.08214	0.0161126	1.79284	lincRNA	uncharacterized LOC101927040 [Source:NCBI gene;Acc:101927040]
ENSG00000173080	RXFP4	2.08092	0.0331264	1.47983	protein_coding	relaxin family peptide/INSL5 receptor 4 [Source:HGNC Symbol;Acc:HGNC:14666]
ENSG00000271550	BNIP3P11	2.07921	7.00143e-06	5.15481	processed_pseudogene	BCL2 interacting protein 3 pseudogene 11 [Source:HGNC Symbol;Acc:HGNC:49724]
ENSG00000256757	AP002840.1	2.0726	0.000355988	3.44856	antisense	novel transcript
ENSG00000252206	RNU7-40P	2.06416	9.90139e-05	4.0043	snRNA	RNA, U7 small nuclear 40 pseudogene [Source:HGNC Symbol;Acc:HGNC:34136]
ENSG00000202533	RF00019	2.06409	5.11402e-08	7.29124	misc_RNA
ENSG00000276934	AC009704.2	2.06346	0.00638291	2.19498	sense_intronic	novel transcript, sense intronic to CNDP2
ENSG00000284828	AC012020.2	2.05857	0.0202126	1.69438	TEC	novel transcript
ENSG00000196116	TDRD7	2.05688	1.29401e-230	229.888	protein_coding	tudor domain containing 7 [Source:HGNC Symbol;Acc:HGNC:30831]
ENSG00000163565	IFI16	2.04608	0		protein_coding	interferon gamma inducible protein 16 [Source:HGNC Symbol;Acc:HGNC:5395]
ENSG00000124882	EREG	2.04498	0.00226496	2.64494	protein_coding	epiregulin [Source:HGNC Symbol;Acc:HGNC:3443]
ENSG00000240219	AL512306.2	2.03361	0.00991703	2.00362	lincRNA	novel transcript
ENSG00000280219	AC093908.1	2.03146	3.09953e-07	6.5087	TEC	TEC
ENSG00000234362	LINC01914	2.03117	1.71716e-16	15.7652	lincRNA	long intergenic non-protein coding RNA 1914 [Source:HGNC Symbol;Acc:HGNC:52733]
ENSG00000179044	EXOC3L1	2.02708	4.5806e-34	33.3391	protein_coding	exocyst complex component 3 like 1 [Source:HGNC Symbol;Acc:HGNC:27540]
ENSG00000285710	AC012184.4	2.02591	0.0436949	1.35957	antisense	novel transcript, antisense to DDX19A
ENSG00000160191	PDE9A	2.02281	0.0350009	1.45592	protein_coding	phosphodiesterase 9A [Source:HGNC Symbol;Acc:HGNC:8795]
ENSG00000262681	AC005722.2	2.0214	0.0499039	1.30187	lincRNA	novel transcript
ENSG00000070669	ASNS	2.01973	7.79405e-15	14.1082	protein_coding	asparagine synthetase (glutamine-hydrolyzing) [Source:HGNC Symbol;Acc:HGNC:753]
ENSG00000111912	NCOA7	2.0177	5.46882e-146	145.262	protein_coding	nuclear receptor coactivator 7 [Source:HGNC Symbol;Acc:HGNC:21081]
ENSG00000173821	RNF213	2.01353	0		protein_coding	ring finger protein 213 [Source:HGNC Symbol;Acc:HGNC:14539]
ENSG00000163121	NEURL3	2.001	0.00287928	2.54072	protein_coding	neuralized E3 ubiquitin protein ligase 3 [Source:HGNC Symbol;Acc:HGNC:25162]
ENSG00000100918	REC8	1.99793	2.25179e-56	55.6475	protein_coding	REC8 meiotic recombination protein [Source:HGNC Symbol;Acc:HGNC:16879]
ENSG00000146006	LRRTM2	1.99613	3.6218e-09	8.44108	protein_coding	leucine rich repeat transmembrane neuronal 2 [Source:HGNC Symbol;Acc:HGNC:19409]
ENSG00000115271	GCA	1.98765	2.54374e-65	64.5945	protein_coding	grancalcin [Source:HGNC Symbol;Acc:HGNC:15990]
ENSG00000266783	AP005136.2	1.98229	0.00165025	2.78245	sense_intronic	novel transcript, sense intronic METTL4
ENSG00000112773	TENT5A	1.97604	2.18985e-185	184.66	protein_coding	terminal nucleotidyltransferase 5A [Source:HGNC Symbol;Acc:HGNC:18345]
ENSG00000258952	SALRNA1	1.97081	0.0264635	1.57735	lincRNA	senescence associated long non-coding RNA 1 [Source:HGNC Symbol;Acc:HGNC:49001]
ENSG00000224969	AL645608.1	1.95918	2.11487e-06	5.67472	antisense	novel transcript
ENSG00000275993	SIK1B	1.95349	4.83419e-07	6.31568	protein_coding	salt inducible kinase 1B (putative) [Source:HGNC Symbol;Acc:HGNC:52389]
ENSG00000185201	IFITM2	1.94907	3.2315e-39	38.4906	protein_coding	interferon induced transmembrane protein 2 [Source:HGNC Symbol;Acc:HGNC:5413]
ENSG00000224614	TNK2-AS1	1.93342	1.24553e-05	4.90465	antisense	TNK2 antisense RNA 1 [Source:HGNC Symbol;Acc:HGNC:49093]
ENSG00000172156	CCL11	1.93267	6.08e-07	6.2161	protein_coding	C-C motif chemokine ligand 11 [Source:HGNC Symbol;Acc:HGNC:10610]
ENSG00000225206	MIR137HG	1.92986	0.027983	1.55311	lincRNA	MIR137 host gene [Source:HGNC Symbol;Acc:HGNC:42871]
ENSG00000151617	EDNRA	1.92929	3.4107e-16	15.4672	protein_coding	endothelin receptor type A [Source:HGNC Symbol;Acc:HGNC:3179]
ENSG00000284734	AC099063.4	1.92438	0.0236086	1.62693	antisense	novel transcript, antisense to GBP4
ENSG00000280620	SCAANT1	1.92289	0.0228926	1.6403	antisense	SCA7/ATXN7 antisense RNA 1 [Source:HGNC Symbol;Acc:HGNC:43718]
ENSG00000168671	UGT3A2	1.92264	8.46033e-08	7.07261	protein_coding	UDP glycosyltransferase family 3 member A2 [Source:HGNC Symbol;Acc:HGNC:27266]
ENSG00000115963	RND3	1.91922	9.55968e-100	99.0196	protein_coding	Rho family GTPase 3 [Source:HGNC Symbol;Acc:HGNC:671]
ENSG00000164342	TLR3	1.91625	1.45551e-115	114.837	protein_coding	toll like receptor 3 [Source:HGNC Symbol;Acc:HGNC:11849]
ENSG00000197301	AC090673.1	1.91242	0.0203677	1.69106	antisense	uncharacterized LOC100129940 [Source:NCBI gene;Acc:100129940]
ENSG00000020633	RUNX3	1.91203	3.83247e-30	29.4165	protein_coding	runt related transcription factor 3 [Source:HGNC Symbol;Acc:HGNC:10473]
ENSG00000186710	CFAP73	1.90406	0.0471263	1.32674	protein_coding	cilia and flagella associated protein 73 [Source:HGNC Symbol;Acc:HGNC:37100]
ENSG00000274307	AC023449.2	1.90177	1.7325e-09	8.76133	sense_intronic	novel transcript, sense intronic to ATP10A
ENSG00000171860	C3AR1	1.90098	1.86483e-07	6.72936	protein_coding	complement C3a receptor 1 [Source:HGNC Symbol;Acc:HGNC:1319]
ENSG00000123609	NMI	1.89369	2.74051e-103	102.562	protein_coding	N-myc and STAT interactor [Source:HGNC Symbol;Acc:HGNC:7854]
ENSG00000142677	IL22RA1	1.88563	3.28747e-31	30.4831	protein_coding	interleukin 22 receptor subunit alpha 1 [Source:HGNC Symbol;Acc:HGNC:13700]
ENSG00000227039	ITGB2-AS1	1.88043	0.043244	1.36407	antisense	ITGB2 antisense RNA 1 [Source:HGNC Symbol;Acc:HGNC:44304]
ENSG00000163131	CTSS	1.87943	1.12279e-18	17.9497	protein_coding	cathepsin S [Source:HGNC Symbol;Acc:HGNC:2545]
ENSG00000198133	TMEM229B	1.87492	3.07393e-36	35.5123	protein_coding	transmembrane protein 229B [Source:HGNC Symbol;Acc:HGNC:20130]
ENSG00000213928	IRF9	1.8708	9.53685e-24	23.0206	protein_coding	interferon regulatory factor 9 [Source:HGNC Symbol;Acc:HGNC:6131]
ENSG00000103966	EHD4	1.86831	5.50327e-152	151.259	protein_coding	EH domain containing 4 [Source:HGNC Symbol;Acc:HGNC:3245]
ENSG00000141293	SKAP1	1.86076	0.0360655	1.44291	protein_coding	src kinase associated phosphoprotein 1 [Source:HGNC Symbol;Acc:HGNC:15605]
ENSG00000213512	GBP7	1.86008	0.0236933	1.62537	protein_coding	guanylate binding protein 7 [Source:HGNC Symbol;Acc:HGNC:29606]
ENSG00000226744	AC005326.1	1.85361	0.0319061	1.49613	processed_pseudogene	pseudogene similar to asparagine synthetase ASNS
ENSG00000117226	GBP3	1.85316	1.79398e-96	95.7462	protein_coding	guanylate binding protein 3 [Source:HGNC Symbol;Acc:HGNC:4184]
ENSG00000082074	FYB1	1.85117	3.01358e-122	121.521	protein_coding	FYN binding protein 1 [Source:HGNC Symbol;Acc:HGNC:4036]
ENSG00000106366	SERPINE1	1.84298	1.70593e-34	33.768	protein_coding	serpin family E member 1 [Source:HGNC Symbol;Acc:HGNC:8583]
ENSG00000113739	STC2	1.83582	2.04513e-17	16.6893	protein_coding	stanniocalcin 2 [Source:HGNC Symbol;Acc:HGNC:11374]
ENSG00000008735	MAPK8IP2	1.833	1.10956e-73	72.9549	protein_coding	mitogen-activated protein kinase 8 interacting protein 2 [Source:HGNC Symbol;Acc:HGNC:6883]
ENSG00000124575	HIST1H1D	1.82397	0.000834393	3.07863	protein_coding	histone cluster 1 H1 family member d [Source:HGNC Symbol;Acc:HGNC:4717]
ENSG00000118523	CTGF	1.82255	1.13014e-13	12.9469	protein_coding	connective tissue growth factor [Source:HGNC Symbol;Acc:HGNC:2500]
ENSG00000141682	PMAIP1	1.82144	5.31777e-36	35.2743	protein_coding	phorbol-12-myristate-13-acetate-induced protein 1 [Source:HGNC Symbol;Acc:HGNC:9108]
ENSG00000153956	CACNA2D1	1.81812	0.0262626	1.58066	protein_coding	calcium voltage-gated channel auxiliary subunit alpha2delta 1 [Source:HGNC Symbol;Acc:HGNC:1399]
ENSG00000002587	HS3ST1	1.81648	1.36348e-08	7.86535	protein_coding	heparan sulfate-glucosamine 3-sulfotransferase 1 [Source:HGNC Symbol;Acc:HGNC:5194]
ENSG00000168016	TRANK1	1.8148	2.98304e-247	246.525	protein_coding	tetratricopeptide repeat and ankyrin repeat containing 1 [Source:HGNC Symbol;Acc:HGNC:29011]
ENSG00000232759	AC002480.1	1.81456	0.00441524	2.35505	antisense	uncharacterized LOC100506178 [Source:NCBI gene;Acc:100506178]
ENSG00000181903	OR4C6	1.80957	0.0148834	1.8273	protein_coding	olfactory receptor family 4 subfamily C member 6 [Source:HGNC Symbol;Acc:HGNC:14743]
ENSG00000236814	AC046176.1	1.80756	0.0497397	1.3033	processed_pseudogene	proteasome (prosome, macropain) 26S subunit, ATPase, 6 (PSMC6) pseudogene
ENSG00000140853	NLRC5	1.80749	4.55395e-188	187.342	protein_coding	NLR family CARD domain containing 5 [Source:HGNC Symbol;Acc:HGNC:29933]
ENSG00000030419	IKZF2	1.80406	0.00323362	2.49031	protein_coding	IKAROS family zinc finger 2 [Source:HGNC Symbol;Acc:HGNC:13177]
ENSG00000141664	ZCCHC2	1.80157	3.38505e-110	109.47	protein_coding	zinc finger CCHC-type containing 2 [Source:HGNC Symbol;Acc:HGNC:22916]
ENSG00000267446	AC003070.2	1.80144	0.025825	1.58796	lincRNA	novel transcript
ENSG00000198576	ARC	1.79794	0.0319734	1.49521	protein_coding	activity regulated cytoskeleton associated protein [Source:HGNC Symbol;Acc:HGNC:648]
ENSG00000133401	PDZD2	1.79372	7.77181e-79	78.1095	protein_coding	PDZ domain containing 2 [Source:HGNC Symbol;Acc:HGNC:18486]
ENSG00000203804	ADAMTSL4-AS1	1.78668	0.00275732	2.55951	processed_transcript	ADAMTSL4 antisense RNA 1 [Source:HGNC Symbol;Acc:HGNC:32041]
ENSG00000105963	ADAP1	1.78375	7.0913e-14	13.1493	protein_coding	ArfGAP with dual PH domains 1 [Source:HGNC Symbol;Acc:HGNC:16486]
ENSG00000196611	MMP1	1.78238	6.24078e-25	24.2048	protein_coding	matrix metallopeptidase 1 [Source:HGNC Symbol;Acc:HGNC:7155]
ENSG00000186642	PDE2A	1.78062	0.0186992	1.72818	protein_coding	phosphodiesterase 2A [Source:HGNC Symbol;Acc:HGNC:8777]
ENSG00000186472	PCLO	1.77862	3.57833e-06	5.44632	protein_coding	piccolo presynaptic cytomatrix protein [Source:HGNC Symbol;Acc:HGNC:13406]
ENSG00000230836	LINC01293	1.77319	0.0122055	1.91344	lincRNA	long intergenic non-protein coding RNA 1293 [Source:HGNC Symbol;Acc:HGNC:50362]
ENSG00000234745	HLA-B	1.77137	3.42847e-37	36.4649	protein_coding	major histocompatibility complex, class I, B [Source:HGNC Symbol;Acc:HGNC:4932]
ENSG00000166750	SLFN5	1.76588	4.53131e-218	217.344	protein_coding	schlafen family member 5 [Source:HGNC Symbol;Acc:HGNC:28286]
ENSG00000284879	AC133644.3	1.76461	0.000691305	3.16033	processed_transcript	novel transcript
ENSG00000105559	PLEKHA4	1.76146	4.09885e-120	119.387	protein_coding	pleckstrin homology domain containing A4 [Source:HGNC Symbol;Acc:HGNC:14339]
ENSG00000180801	ARSJ	1.76096	3.43489e-65	64.4641	protein_coding	arylsulfatase family member J [Source:HGNC Symbol;Acc:HGNC:26286]
ENSG00000119508	NR4A3	1.75877	0.0252994	1.59689	protein_coding	nuclear receptor subfamily 4 group A member 3 [Source:HGNC Symbol;Acc:HGNC:7982]
ENSG00000155287	SLC25A28	1.75748	5.3321e-139	138.273	protein_coding	solute carrier family 25 member 28 [Source:HGNC Symbol;Acc:HGNC:23472]
ENSG00000111052	LIN7A	1.75573	0.0447953	1.34877	protein_coding	lin-7 homolog A, crumbs cell polarity complex component [Source:HGNC Symbol;Acc:HGNC:17787]
ENSG00000197536	C5orf56	1.75509	8.0416e-61	60.0947	processed_transcript	chromosome 5 open reading frame 56 [Source:HGNC Symbol;Acc:HGNC:33838]
ENSG00000085831	TTC39A	1.7519	0.00185882	2.73076	protein_coding	tetratricopeptide repeat domain 39A [Source:HGNC Symbol;Acc:HGNC:18657]
ENSG00000281100	AC105749.1	1.74865	2.32148e-05	4.63424	TEC	TEC
ENSG00000117009	KMO	1.74794	4.09943e-05	4.38728	protein_coding	kynurenine 3-monooxygenase [Source:HGNC Symbol;Acc:HGNC:6381]
ENSG00000239920	AC104389.4	1.7415	0.00640185	2.19369	protein_coding	novel transcript
ENSG00000231566	LINC02595	1.74067	0.0449976	1.34681	lincRNA	long intergenic non-protein coding RNA 2595 [Source:HGNC Symbol;Acc:HGNC:53946]
ENSG00000102468	HTR2A	1.73884	0.048775	1.3118	protein_coding	5-hydroxytryptamine receptor 2A [Source:HGNC Symbol;Acc:HGNC:5293]
ENSG00000255355	AP000640.2	1.73368	0.020175	1.69519	processed_transcript	novel transcript
ENSG00000180628	PCGF5	1.73123	9.39591e-88	87.0271	protein_coding	polycomb group ring finger 5 [Source:HGNC Symbol;Acc:HGNC:28264]
ENSG00000224321	RPL12P14	1.72493	0.00019347	3.71339	processed_pseudogene	ribosomal protein L12 pseudogene 14 [Source:HGNC Symbol;Acc:HGNC:36495]
ENSG00000204267	TAP2	1.72477	7.39974e-123	122.131	protein_coding	transporter 2, ATP binding cassette subfamily B member [Source:HGNC Symbol;Acc:HGNC:44]
ENSG00000197506	SLC28A3	1.71847	0.000116884	3.93225	protein_coding	solute carrier family 28 member 3 [Source:HGNC Symbol;Acc:HGNC:16484]
ENSG00000233818	AP000695.2	1.71802	0.0113481	1.94508	antisense	novel transcript
ENSG00000256196	AP003721.1	1.71095	0.0430034	1.3665	antisense	novel transcript
ENSG00000272078	AL139423.1	1.70648	0.0127585	1.8942	antisense	novel transcript, antisense to CASZ1
ENSG00000260949	AP006545.1	1.69336	0.0047387	2.32434	sense_overlapping	novel transcript, overlapping to EIF4EBP1
ENSG00000236751	LINC01186	1.69218	0.000710946	3.14816	lincRNA	long intergenic non-protein coding RNA 1186 [Source:HGNC Symbol;Acc:HGNC:49573]
ENSG00000172936	MYD88	1.6884	5.03489e-156	155.298	protein_coding	MYD88, innate immune signal transduction adaptor [Source:HGNC Symbol;Acc:HGNC:7562]
ENSG00000174564	IL20RB	1.68768	3.63673e-23	22.4393	protein_coding	interleukin 20 receptor subunit beta [Source:HGNC Symbol;Acc:HGNC:6004]
ENSG00000261618	AC083837.1	1.68195	8.18587e-07	6.08694	lincRNA	novel transcript
ENSG00000114019	AMOTL2	1.67845	6.16992e-79	78.2097	protein_coding	angiomotin like 2 [Source:HGNC Symbol;Acc:HGNC:17812]
ENSG00000100346	CACNA1I	1.67519	0.0086816	2.0614	protein_coding	calcium voltage-gated channel subunit alpha1 I [Source:HGNC Symbol;Acc:HGNC:1396]
ENSG00000000971	CFH	1.67389	2.05037e-48	47.6882	protein_coding	complement factor H [Source:HGNC Symbol;Acc:HGNC:4883]
ENSG00000110944	IL23A	1.67337	7.35786e-10	9.13325	protein_coding	interleukin 23 subunit alpha [Source:HGNC Symbol;Acc:HGNC:15488]
ENSG00000140464	PML	1.67206	5.19193e-264	263.285	protein_coding	promyelocytic leukemia [Source:HGNC Symbol;Acc:HGNC:9113]
ENSG00000163661	PTX3	1.67135	7.09096e-08	7.14929	protein_coding	pentraxin 3 [Source:HGNC Symbol;Acc:HGNC:9692]
ENSG00000121060	TRIM25	1.671	2.87694e-281	280.541	protein_coding	tripartite motif containing 25 [Source:HGNC Symbol;Acc:HGNC:12932]
ENSG00000168298	HIST1H1E	1.6683	0.00231376	2.63568	protein_coding	histone cluster 1 H1 family member e [Source:HGNC Symbol;Acc:HGNC:4718]
ENSG00000204592	HLA-E	1.66734	1.00587e-130	129.997	protein_coding	major histocompatibility complex, class I, E [Source:HGNC Symbol;Acc:HGNC:4962]
ENSG00000025708	TYMP	1.6665	5.55631e-36	35.2552	protein_coding	thymidine phosphorylase [Source:HGNC Symbol;Acc:HGNC:3148]
ENSG00000221946	FXYD7	1.66419	0.0451702	1.34515	protein_coding	FXYD domain containing ion transport regulator 7 [Source:HGNC Symbol;Acc:HGNC:4034]
ENSG00000269652	AC011510.1	1.6629	0.0297972	1.52583	antisense	novel transcript, antisense to AXL
ENSG00000139269	INHBE	1.65962	7.24977e-09	8.13968	protein_coding	inhibin subunit beta E [Source:HGNC Symbol;Acc:HGNC:24029]
ENSG00000235513	AL035681.1	1.65884	0.00144667	2.83963	antisense	novel transcript, antisense to L3MBTL2
ENSG00000243650	RN7SL834P	1.65878	4.56709e-07	6.34036	misc_RNA	RNA, 7SL, cytoplasmic 834, pseudogene [Source:HGNC Symbol;Acc:HGNC:46850]
ENSG00000104213	PDGFRL	1.65491	2.22402e-37	36.6529	protein_coding	platelet derived growth factor receptor like [Source:HGNC Symbol;Acc:HGNC:8805]
ENSG00000177989	ODF3B	1.65318	9.17521e-46	45.0374	protein_coding	outer dense fiber of sperm tails 3B [Source:HGNC Symbol;Acc:HGNC:34388]
ENSG00000242779	ZNF702P	1.65238	3.06811e-33	32.5131	transcribed_processed_pseudogene	zinc finger protein 702, pseudogene [Source:HGNC Symbol;Acc:HGNC:25775]
ENSG00000271579	AC078880.3	1.65069	0.0107712	1.96774	lincRNA	novel transcript
ENSG00000107719	PALD1	1.64552	0.0342311	1.46558	protein_coding	phosphatase domain containing, paladin 1 [Source:HGNC Symbol;Acc:HGNC:23530]
ENSG00000254503	AC010319.1	1.64542	1.17242e-05	4.93092	processed_pseudogene	high-mobility group box 3 (HMGB3) pseudogene
ENSG00000196517	SLC6A9	1.64135	6.11713e-26	25.2135	protein_coding	solute carrier family 6 member 9 [Source:HGNC Symbol;Acc:HGNC:11056]
ENSG00000261644	AC007728.2	1.64093	0.0108336	1.96523	antisense	novel transcript, antisense to CYLD and NOD2
ENSG00000132109	TRIM21	1.63542	5.7734e-131	130.239	protein_coding	tripartite motif containing 21 [Source:HGNC Symbol;Acc:HGNC:11312]
ENSG00000241106	HLA-DOB	1.6347	6.0008e-08	7.22179	protein_coding	major histocompatibility complex, class II, DO beta [Source:HGNC Symbol;Acc:HGNC:4937]
ENSG00000174500	GCSAM	1.63218	0.00562874	2.24959	protein_coding	germinal center associated signaling and motility [Source:HGNC Symbol;Acc:HGNC:20253]
ENSG00000182329	KIAA2012	1.62904	0.0357366	1.44689	protein_coding	KIAA2012 [Source:HGNC Symbol;Acc:HGNC:51250]
ENSG00000178033	CALHM5	1.62737	1.18753e-27	26.9254	protein_coding	calcium homeostasis modulator family member 5 [Source:HGNC Symbol;Acc:HGNC:21568]
ENSG00000108691	CCL2	1.62681	3.18106e-10	9.49743	protein_coding	C-C motif chemokine ligand 2 [Source:HGNC Symbol;Acc:HGNC:10618]
ENSG00000228360	AC009220.1	1.62148	0.0279024	1.55436	processed_pseudogene	ribosomal protein L37a (RPL37A) pseudogene
ENSG00000240463	RPS19P3	1.62021	0.0445039	1.3516	processed_pseudogene	ribosomal protein S19 pseudogene 3 [Source:HGNC Symbol;Acc:HGNC:23560]
ENSG00000230499	AC108463.2	1.61704	0.0164806	1.78303	lincRNA	novel transcript
ENSG00000203814	HIST2H2BF	1.61293	6.64399e-08	7.17757	protein_coding	histone cluster 2 H2B family member f [Source:HGNC Symbol;Acc:HGNC:24700]
ENSG00000006327	TNFRSF12A	1.60863	2.47193e-17	16.607	protein_coding	TNF receptor superfamily member 12A [Source:HGNC Symbol;Acc:HGNC:18152]
ENSG00000115353	TACR1	1.60725	0.0312409	1.50528	protein_coding	tachykinin receptor 1 [Source:HGNC Symbol;Acc:HGNC:11526]
ENSG00000147168	IL2RG	1.60525	0.020362	1.69118	protein_coding	interleukin 2 receptor subunit gamma [Source:HGNC Symbol;Acc:HGNC:6010]
ENSG00000266402	SNHG25	1.60192	0.0166463	1.77868	lincRNA	small nucleolar RNA host gene 25 [Source:HGNC Symbol;Acc:HGNC:51534]
ENSG00000272669	AL021707.6	1.60079	4.51507e-28	27.3453	antisense	novel transcript, antisense to SUN2
ENSG00000274356	AL355987.5	1.59817	0.00464062	2.33342	unprocessed_pseudogene	ral guanine nucleotide dissociation stimulator (RALGDS) pseudogene
ENSG00000140557	ST8SIA2	1.59317	0.0424319	1.37231	protein_coding	ST8 alpha-N-acetyl-neuraminide alpha-2,8-sialyltransferase 2 [Source:HGNC Symbol;Acc:HGNC:10870]
ENSG00000149043	SYT8	1.59173	0.0428883	1.36766	protein_coding	synaptotagmin 8 [Source:HGNC Symbol;Acc:HGNC:19264]
ENSG00000231494	AC104634.1	1.58978	0.0298479	1.52509	processed_pseudogene	ribosomal protein L21 (RPL21) pseudogene
ENSG00000131979	GCH1	1.58672	3.37807e-13	12.4713	protein_coding	GTP cyclohydrolase 1 [Source:HGNC Symbol;Acc:HGNC:4193]
ENSG00000255443	CD44-AS1	1.57916	0.00015739	3.80302	antisense	CD44 antisense RNA 1 [Source:HGNC Symbol;Acc:HGNC:40133]
ENSG00000160190	SLC37A1	1.57884	1.83365e-13	12.7367	protein_coding	solute carrier family 37 member 1 [Source:HGNC Symbol;Acc:HGNC:11024]
ENSG00000132744	ACY3	1.57582	0.000216476	3.66459	protein_coding	aminoacylase 3 [Source:HGNC Symbol;Acc:HGNC:24104]
ENSG00000117477	CCDC181	1.57552	0.000519788	3.28417	protein_coding	coiled-coil domain containing 181 [Source:HGNC Symbol;Acc:HGNC:28051]
ENSG00000132256	TRIM5	1.57471	4.13278e-232	231.384	protein_coding	tripartite motif containing 5 [Source:HGNC Symbol;Acc:HGNC:16276]
ENSG00000274290	HIST1H2BE	1.57282	0.000702285	3.15349	protein_coding	histone cluster 1 H2B family member e [Source:HGNC Symbol;Acc:HGNC:4753]
ENSG00000168404	MLKL	1.5655	6.49291e-78	77.1876	protein_coding	mixed lineage kinase domain like pseudokinase [Source:HGNC Symbol;Acc:HGNC:26617]
ENSG00000240476	LINC00973	1.56297	5.10109e-06	5.29234	lincRNA	long intergenic non-protein coding RNA 973 [Source:HGNC Symbol;Acc:HGNC:48868]
ENSG00000216490	IFI30	1.56053	0.00598762	2.22275	protein_coding	IFI30, lysosomal thiol reductase [Source:HGNC Symbol;Acc:HGNC:5398]
ENSG00000164512	ANKRD55	1.55374	0.00239353	2.62096	protein_coding	ankyrin repeat domain 55 [Source:HGNC Symbol;Acc:HGNC:25681]
ENSG00000135697	BCO1	1.55079	0.000486944	3.31252	protein_coding	beta-carotene oxygenase 1 [Source:HGNC Symbol;Acc:HGNC:13815]
ENSG00000144837	PLA1A	1.54747	0.0011686	2.93233	protein_coding	phospholipase A1 member A [Source:HGNC Symbol;Acc:HGNC:17661]
ENSG00000163644	PPM1K	1.54683	3.02426e-101	100.519	protein_coding	protein phosphatase, Mg2+/Mn2+ dependent 1K [Source:HGNC Symbol;Acc:HGNC:25415]
ENSG00000275894	AL021578.1	1.54159	0.0143859	1.84206	sense_intronic	novel transcript, sense intronic to SDC4
ENSG00000258096	AC025031.2	1.53938	0.0347138	1.4595	antisense	novel transcript, antisense to SLC38A2
ENSG00000282851	BISPR	1.53916	2.1371e-44	43.6702	lincRNA	BST2 interferon stimulated positive regulator [Source:HGNC Symbol;Acc:HGNC:51290]
ENSG00000253944	AC027117.2	1.53189	0.0203881	1.69062	antisense	novel transcript
ENSG00000262171	AC130651.1	1.5309	0.0324277	1.48908	antisense	novel transcript, antisense to C16orf63
ENSG00000215612	HMX1	1.52921	2.68275e-51	50.5714	protein_coding	H6 family homeobox 1 [Source:HGNC Symbol;Acc:HGNC:5017]
ENSG00000114529	C3orf52	1.5265	3.41561e-12	11.4665	protein_coding	chromosome 3 open reading frame 52 [Source:HGNC Symbol;Acc:HGNC:26255]
ENSG00000178685	PARP10	1.52471	2.95638e-195	194.529	protein_coding	poly(ADP-ribose) polymerase family member 10 [Source:HGNC Symbol;Acc:HGNC:25895]
ENSG00000204525	HLA-C	1.52174	2.54402e-136	135.594	protein_coding	major histocompatibility complex, class I, C [Source:HGNC Symbol;Acc:HGNC:4933]
ENSG00000234290	AC116366.1	1.5169	6.5472e-23	22.1839	antisense	novel transcript
ENSG00000081189	MEF2C	1.50372	0.00672495	2.17231	protein_coding	myocyte enhancer factor 2C [Source:HGNC Symbol;Acc:HGNC:6996]
ENSG00000231290	APCDD1L-DT	1.50369	8.50981e-25	24.0701	processed_transcript	APCDD1L divergent transcript [Source:HGNC Symbol;Acc:HGNC:27152]
ENSG00000130766	SESN2	1.50299	1.05121e-41	40.9783	protein_coding	sestrin 2 [Source:HGNC Symbol;Acc:HGNC:20746]
ENSG00000280828	AC090114.3	1.50164	0.00397948	2.40017	unprocessed_pseudogene	pseudogene similar to part of tousled-like kinase 2 (TLK2)
ENSG00000101255	TRIB3	1.50136	4.19971e-25	24.3768	protein_coding	tribbles pseudokinase 3 [Source:HGNC Symbol;Acc:HGNC:16228]
ENSG00000205436	EXOC3L4	1.49464	0.0043584	2.36067	protein_coding	exocyst complex component 3 like 4 [Source:HGNC Symbol;Acc:HGNC:20120]
ENSG00000163554	SPTA1	1.49323	1.85339e-25	24.732	protein_coding	spectrin alpha, erythrocytic 1 [Source:HGNC Symbol;Acc:HGNC:11272]
ENSG00000237352	LINC01358	1.49137	7.54005e-05	4.12263	lincRNA	long intergenic non-protein coding RNA 1358 [Source:HGNC Symbol;Acc:HGNC:50589]
ENSG00000198967	OR10Z1	1.4769	0.00879531	2.05575	protein_coding	olfactory receptor family 10 subfamily Z member 1 [Source:HGNC Symbol;Acc:HGNC:14996]
ENSG00000272821	U62317.2	1.47673	1.25779e-19	18.9004	antisense	novel transcript, antisense to SCO2
ENSG00000138685	FGF2	1.47641	6.29772e-71	70.2008	protein_coding	fibroblast growth factor 2 [Source:HGNC Symbol;Acc:HGNC:3676]
ENSG00000160932	LY6E	1.47397	9.65339e-197	196.015	protein_coding	lymphocyte antigen 6 family member E [Source:HGNC Symbol;Acc:HGNC:6727]
ENSG00000167941	SOST	1.47279	0.0228527	1.64106	protein_coding	sclerostin [Source:HGNC Symbol;Acc:HGNC:13771]
ENSG00000110057	UNC93B1	1.46987	1.7837e-101	100.749	protein_coding	unc-93 homolog B1, TLR signaling regulator [Source:HGNC Symbol;Acc:HGNC:13481]
ENSG00000141497	ZMYND15	1.46452	1.26922e-09	8.89646	protein_coding	zinc finger MYND-type containing 15 [Source:HGNC Symbol;Acc:HGNC:20997]
ENSG00000164674	SYTL3	1.46446	5.60249e-09	8.25162	protein_coding	synaptotagmin like 3 [Source:HGNC Symbol;Acc:HGNC:15587]
ENSG00000102287	GABRE	1.46223	7.8273e-137	136.106	protein_coding	gamma-aminobutyric acid type A receptor epsilon subunit [Source:HGNC Symbol;Acc:HGNC:4085]
ENSG00000019582	CD74	1.46071	8.21277e-22	21.0855	protein_coding	CD74 molecule [Source:HGNC Symbol;Acc:HGNC:1697]
ENSG00000107165	TYRP1	1.45821	1.82542e-06	5.73864	protein_coding	tyrosinase related protein 1 [Source:HGNC Symbol;Acc:HGNC:12450]
ENSG00000142549	IGLON5	1.45502	0.0361064	1.44242	protein_coding	IgLON family member 5 [Source:HGNC Symbol;Acc:HGNC:34550]
ENSG00000128284	APOL3	1.45432	2.44111e-85	84.6124	protein_coding	apolipoprotein L3 [Source:HGNC Symbol;Acc:HGNC:14868]
ENSG00000137752	CASP1	1.45193	1.10332e-60	59.9573	protein_coding	caspase 1 [Source:HGNC Symbol;Acc:HGNC:1499]
ENSG00000268182	SMIM17	1.4512	0.0162859	1.78819	protein_coding	small integral membrane protein 17 [Source:HGNC Symbol;Acc:HGNC:27114]
ENSG00000023445	BIRC3	1.44941	1.60648e-12	11.7941	protein_coding	baculoviral IAP repeat containing 3 [Source:HGNC Symbol;Acc:HGNC:591]
ENSG00000175197	DDIT3	1.44775	1.14296e-29	28.942	protein_coding	DNA damage inducible transcript 3 [Source:HGNC Symbol;Acc:HGNC:2726]
ENSG00000253671	AC027117.1	1.44385	5.89266e-06	5.22969	processed_transcript	novel transcript
ENSG00000117475	BLZF1	1.44268	1.91214e-100	99.7185	protein_coding	basic leucine zipper nuclear factor 1 [Source:HGNC Symbol;Acc:HGNC:1065]
ENSG00000136147	PHF11	1.44234	2.16344e-71	70.6649	protein_coding	PHD finger protein 11 [Source:HGNC Symbol;Acc:HGNC:17024]
ENSG00000129474	AJUBA	1.43247	6.8282e-35	34.1657	protein_coding	ajuba LIM protein [Source:HGNC Symbol;Acc:HGNC:20250]
ENSG00000183023	SLC8A1	1.42708	0.00462603	2.33479	protein_coding	solute carrier family 8 member A1 [Source:HGNC Symbol;Acc:HGNC:11068]
ENSG00000207744	MIR10B	1.42487	0.00540635	2.2671	miRNA	microRNA 10b [Source:HGNC Symbol;Acc:HGNC:31498]
ENSG00000099860	GADD45B	1.42422	2.46876e-33	32.6075	protein_coding	growth arrest and DNA damage inducible beta [Source:HGNC Symbol;Acc:HGNC:4096]
ENSG00000165685	TMEM52B	1.42353	7.97702e-58	57.0982	protein_coding	transmembrane protein 52B [Source:HGNC Symbol;Acc:HGNC:26438]
ENSG00000100038	TOP3B	1.42252	0.048402	1.31514	protein_coding	DNA topoisomerase III beta [Source:HGNC Symbol;Acc:HGNC:11993]
ENSG00000112343	TRIM38	1.42087	3.57212e-131	130.447	protein_coding	tripartite motif containing 38 [Source:HGNC Symbol;Acc:HGNC:10059]
ENSG00000166432	ZMAT1	1.4202	0.035448	1.45041	protein_coding	zinc finger matrin-type 1 [Source:HGNC Symbol;Acc:HGNC:29377]
ENSG00000135363	LMO2	1.4186	1.25453e-05	4.90152	protein_coding	LIM domain only 2 [Source:HGNC Symbol;Acc:HGNC:6642]
ENSG00000240065	PSMB9	1.41783	1.12932e-101	100.947	protein_coding	proteasome subunit beta 9 [Source:HGNC Symbol;Acc:HGNC:9546]
ENSG00000113389	NPR3	1.4156	3.39066e-22	21.4697	protein_coding	natriuretic peptide receptor 3 [Source:HGNC Symbol;Acc:HGNC:7945]
ENSG00000122643	NT5C3A	1.40822	1.45752e-56	55.8364	protein_coding	5'-nucleotidase, cytosolic IIIA [Source:HGNC Symbol;Acc:HGNC:17820]
ENSG00000146859	TMEM140	1.40638	7.56308e-72	71.1213	protein_coding	transmembrane protein 140 [Source:HGNC Symbol;Acc:HGNC:21870]
ENSG00000167105	TMEM92	1.40465	0.00479904	2.31885	protein_coding	transmembrane protein 92 [Source:HGNC Symbol;Acc:HGNC:26579]
ENSG00000254139	AC104051.2	1.40401	0.0284474	1.54596	lincRNA	uncharacterized LOC286178 [Source:NCBI gene;Acc:286178]
ENSG00000127578	WFIKKN1	1.39931	0.0141496	1.84926	protein_coding	WAP, follistatin/kazal, immunoglobulin, kunitz and netrin domain containing 1 [Source:HGNC Symbol;Acc:HGNC:30912]
ENSG00000173567	ADGRF3	1.39809	2.62118e-08	7.5815	protein_coding	adhesion G protein-coupled receptor F3 [Source:HGNC Symbol;Acc:HGNC:18989]
ENSG00000250295	RDH10-AS1	1.39184	0.00200254	2.69842	antisense	RDH10 antisense RNA 1 [Source:HGNC Symbol;Acc:HGNC:51658]
ENSG00000146674	IGFBP3	1.39065	1.02294e-57	56.9901	protein_coding	insulin like growth factor binding protein 3 [Source:HGNC Symbol;Acc:HGNC:5472]
ENSG00000204176	SYT15	1.38884	5.26113e-08	7.27892	protein_coding	synaptotagmin 15 [Source:HGNC Symbol;Acc:HGNC:17167]
ENSG00000159403	C1R	1.38686	8.56042e-26	25.0675	protein_coding	complement C1r [Source:HGNC Symbol;Acc:HGNC:1246]
ENSG00000152749	GPR180	1.38621	2.20072e-61	60.6574	protein_coding	G protein-coupled receptor 180 [Source:HGNC Symbol;Acc:HGNC:28899]
ENSG00000162772	ATF3	1.38049	5.19975e-31	30.284	protein_coding	activating transcription factor 3 [Source:HGNC Symbol;Acc:HGNC:785]
ENSG00000120539	MASTL	1.37752	1.04054e-86	85.9827	protein_coding	microtubule associated serine/threonine kinase like [Source:HGNC Symbol;Acc:HGNC:19042]
ENSG00000285399	AC104162.2	1.37646	9.20544e-07	6.03596	bidirectional_promoter_lncRNA	novel transcript
ENSG00000268223	ARL14EPL	1.3724	0.000522079	3.28226	protein_coding	ADP ribosylation factor like GTPase 14 effector protein like [Source:HGNC Symbol;Acc:HGNC:44201]
ENSG00000175518	UBQLNL	1.37226	0.00316953	2.49901	protein_coding	ubiquilin like [Source:HGNC Symbol;Acc:HGNC:28294]
ENSG00000109466	KLHL2	1.37208	1.68377e-31	30.7737	protein_coding	kelch like family member 2 [Source:HGNC Symbol;Acc:HGNC:6353]
ENSG00000172123	SLFN12	1.37192	3.19572e-11	10.4954	protein_coding	schlafen family member 12 [Source:HGNC Symbol;Acc:HGNC:25500]
ENSG00000092607	TBX15	1.37105	2.2225e-41	40.6532	protein_coding	T-box 15 [Source:HGNC Symbol;Acc:HGNC:11594]
ENSG00000111859	NEDD9	1.3699	6.81551e-07	6.1665	protein_coding	neural precursor cell expressed, developmentally down-regulated 9 [Source:HGNC Symbol;Acc:HGNC:7733]
ENSG00000147509	RGS20	1.36952	2.63394e-39	38.5794	protein_coding	regulator of G protein signaling 20 [Source:HGNC Symbol;Acc:HGNC:14600]
ENSG00000260633	AC010207.1	1.36946	0.0421008	1.37571	lincRNA	novel transcript
ENSG00000203797	DDO	1.36681	1.8365e-17	16.736	protein_coding	D-aspartate oxidase [Source:HGNC Symbol;Acc:HGNC:2727]
ENSG00000272941	AC083862.2	1.36529	1.62839e-05	4.78824	antisense	novel transcript, antisense to C7orf49
ENSG00000267102	AC060766.1	1.36213	0.0140375	1.85271	transcribed_processed_pseudogene	RAB32, member RAS oncogene family (RAB32) pseudogene
ENSG00000260727	SLC7A5P1	1.36081	0.0029907	2.52423	unprocessed_pseudogene	solute carrier family 7 member 5 pseudogene 1 [Source:HGNC Symbol;Acc:HGNC:29458]
ENSG00000188157	AGRN	1.35963	1.15171e-207	206.939	protein_coding	agrin [Source:HGNC Symbol;Acc:HGNC:329]
ENSG00000171522	PTGER4	1.3552	3.11307e-08	7.50681	protein_coding	prostaglandin E receptor 4 [Source:HGNC Symbol;Acc:HGNC:9596]
ENSG00000160710	ADAR	1.35509	1.07575e-229	228.968	protein_coding	adenosine deaminase, RNA specific [Source:HGNC Symbol;Acc:HGNC:225]
ENSG00000227992	AC108463.1	1.34991	0.000944428	3.02483	processed_pseudogene	pseudogene similar to part of ubiquitin carboxyl-terminal hydrolase L5 UCHL5
ENSG00000180332	KCTD4	1.34541	1.55064e-05	4.80949	protein_coding	potassium channel tetramerization domain containing 4 [Source:HGNC Symbol;Acc:HGNC:23227]
ENSG00000188404	SELL	1.34491	7.97035e-14	13.0985	protein_coding	selectin L [Source:HGNC Symbol;Acc:HGNC:10720]
ENSG00000137200	CMTR1	1.34362	3.51345e-141	140.454	protein_coding	cap methyltransferase 1 [Source:HGNC Symbol;Acc:HGNC:21077]
ENSG00000149295	DRD2	1.34123	8.58239e-53	52.0664	protein_coding	dopamine receptor D2 [Source:HGNC Symbol;Acc:HGNC:3023]
ENSG00000223960	AC009948.1	1.34015	2.16812e-98	97.6639	antisense	uncharacterized LOC101927027 [Source:NCBI gene;Acc:101927027]
ENSG00000269927	AC004817.3	1.33935	0.0296787	1.52756	lincRNA	novel transcript
ENSG00000020577	SAMD4A	1.33782	2.43678e-22	21.6132	protein_coding	sterile alpha motif domain containing 4A [Source:HGNC Symbol;Acc:HGNC:23023]
ENSG00000180777	ANKRD30B	1.33761	0.0357507	1.44672	protein_coding	ankyrin repeat domain 30B [Source:HGNC Symbol;Acc:HGNC:24165]
ENSG00000127399	LRRC61	1.33679	0.0158395	1.80026	protein_coding	leucine rich repeat containing 61 [Source:HGNC Symbol;Acc:HGNC:21704]
ENSG00000125531	FNDC11	1.33377	0.0180086	1.74452	protein_coding	fibronectin type III domain containing 11 [Source:HGNC Symbol;Acc:HGNC:28764]
ENSG00000229873	OGFR-AS1	1.33228	0.000151327	3.82008	antisense	OGFR antisense RNA 1 [Source:HGNC Symbol;Acc:HGNC:40724]
ENSG00000184588	PDE4B	1.33148	0.00103217	2.98625	protein_coding	phosphodiesterase 4B [Source:HGNC Symbol;Acc:HGNC:8781]
ENSG00000226800	CACTIN-AS1	1.32994	0.035792	1.44621	antisense	CACTIN antisense RNA 1 [Source:HGNC Symbol;Acc:HGNC:31391]
ENSG00000128203	ASPHD2	1.32945	1.77375e-14	13.7511	protein_coding	aspartate beta-hydroxylase domain containing 2 [Source:HGNC Symbol;Acc:HGNC:30437]
ENSG00000183549	ACSM5	1.32715	0.0221786	1.65407	protein_coding	acyl-CoA synthetase medium chain family member 5 [Source:HGNC Symbol;Acc:HGNC:26060]
ENSG00000144460	NYAP2	1.32656	1.20957e-10	9.91737	protein_coding	neuronal tyrosine-phosphorylated phosphoinositide-3-kinase adaptor 2 [Source:HGNC Symbol;Acc:HGNC:29291]
ENSG00000182782	HCAR2	1.32409	0.00125508	2.90133	protein_coding	hydroxycarboxylic acid receptor 2 [Source:HGNC Symbol;Acc:HGNC:24827]
ENSG00000152518	ZFP36L2	1.32392	4.24819e-53	52.3718	protein_coding	ZFP36 ring finger protein like 2 [Source:HGNC Symbol;Acc:HGNC:1108]
ENSG00000150687	PRSS23	1.32333	2.63239e-115	114.58	protein_coding	serine protease 23 [Source:HGNC Symbol;Acc:HGNC:14370]
ENSG00000142634	EFHD2	1.3211	6.20428e-59	58.2073	protein_coding	EF-hand domain family member D2 [Source:HGNC Symbol;Acc:HGNC:28670]
ENSG00000161921	CXCL16	1.31946	1.78803e-34	33.7476	protein_coding	C-X-C motif chemokine ligand 16 [Source:HGNC Symbol;Acc:HGNC:16642]
ENSG00000225978	HAR1A	1.3123	0.0151618	1.81925	lincRNA	highly accelerated region 1A [Source:HGNC Symbol;Acc:HGNC:33117]
ENSG00000142178	SIK1	1.31056	0.000278594	3.55503	protein_coding	salt inducible kinase 1 [Source:HGNC Symbol;Acc:HGNC:11142]
ENSG00000170689	HOXB9	1.30973	0.00077088	3.11301	protein_coding	homeobox B9 [Source:HGNC Symbol;Acc:HGNC:5120]
ENSG00000125347	IRF1	1.30937	1.65412e-22	21.7814	protein_coding	interferon regulatory factor 1 [Source:HGNC Symbol;Acc:HGNC:6116]
ENSG00000102385	DRP2	1.30319	0.0302034	1.51994	protein_coding	dystrophin related protein 2 [Source:HGNC Symbol;Acc:HGNC:3032]
ENSG00000243137	PSG4	1.29911	1.25973e-10	9.89972	protein_coding	pregnancy specific beta-1-glycoprotein 4 [Source:HGNC Symbol;Acc:HGNC:9521]
ENSG00000123685	BATF3	1.2966	2.83926e-12	11.5468	protein_coding	basic leucine zipper ATF-like transcription factor 3 [Source:HGNC Symbol;Acc:HGNC:28915]
ENSG00000279805	Z95114.3	1.29629	0.039513	1.40326	TEC	TEC
ENSG00000207870	MIR221	1.28832	0.0142273	1.84688	miRNA	microRNA 221 [Source:HGNC Symbol;Acc:HGNC:31601]
ENSG00000196141	SPATS2L	1.28626	4.62197e-136	135.335	protein_coding	spermatogenesis associated serine rich 2 like [Source:HGNC Symbol;Acc:HGNC:24574]
ENSG00000163171	CDC42EP3	1.27936	1.13754e-74	73.944	protein_coding	CDC42 effector protein 3 [Source:HGNC Symbol;Acc:HGNC:16943]
ENSG00000205927	OLIG2	1.27935	0.000445415	3.35124	protein_coding	oligodendrocyte transcription factor 2 [Source:HGNC Symbol;Acc:HGNC:9398]
ENSG00000236498	AC107081.2	1.27571	0.0453161	1.34375	antisense	novel transcript
ENSG00000251194	AL133330.1	1.27329	0.00148065	2.82955	sense_intronic	novel transcript
ENSG00000126246	IGFLR1	1.27273	0.0265937	1.57522	protein_coding	IGF like family receptor 1 [Source:HGNC Symbol;Acc:HGNC:23620]
ENSG00000137496	IL18BP	1.26741	3.53255e-31	30.4519	protein_coding	interleukin 18 binding protein [Source:HGNC Symbol;Acc:HGNC:5987]
ENSG00000224959	AC017002.1	1.26708	0.0437085	1.35943	lincRNA	novel transcript
ENSG00000102921	N4BP1	1.26554	1.38289e-94	93.8592	protein_coding	NEDD4 binding protein 1 [Source:HGNC Symbol;Acc:HGNC:29850]
ENSG00000245556	SCAMP1-AS1	1.26336	1.52949e-35	34.8155	lincRNA	SCAMP1 antisense RNA 1 [Source:HGNC Symbol;Acc:HGNC:50544]
ENSG00000224389	C4B	1.26302	0.000249624	3.60271	protein_coding	complement C4B (Chido blood group) [Source:HGNC Symbol;Acc:HGNC:1324]
ENSG00000038210	PI4K2B	1.2624	3.29251e-41	40.4825	protein_coding	phosphatidylinositol 4-kinase type 2 beta [Source:HGNC Symbol;Acc:HGNC:18215]
ENSG00000238160	AC116366.2	1.25985	0.0210642	1.67646	antisense	novel transcript
ENSG00000274641	HIST1H2BO	1.25544	0.0179775	1.74527	protein_coding	histone cluster 1 H2B family member o [Source:HGNC Symbol;Acc:HGNC:4758]
ENSG00000235750	KIAA0040	1.25133	0.0194298	1.71153	protein_coding	KIAA0040 [Source:HGNC Symbol;Acc:HGNC:28950]
ENSG00000144331	ZNF385B	1.2513	0.00036783	3.43435	protein_coding	zinc finger protein 385B [Source:HGNC Symbol;Acc:HGNC:26332]
ENSG00000135069	PSAT1	1.25106	4.22723e-20	19.3739	protein_coding	phosphoserine aminotransferase 1 [Source:HGNC Symbol;Acc:HGNC:19129]
ENSG00000237596	AL138828.1	1.25088	0.0369706	1.43214	antisense	novel transcript
ENSG00000259488	AC023355.1	1.25009	1.8894e-05	4.72368	antisense	novel transcript, antisense to DUT
ENSG00000162711	NLRP3	1.24754	0.000370404	3.43132	protein_coding	NLR family pyrin domain containing 3 [Source:HGNC Symbol;Acc:HGNC:16400]
ENSG00000172828	CES3	1.24597	0.00305537	2.51494	protein_coding	carboxylesterase 3 [Source:HGNC Symbol;Acc:HGNC:1865]
ENSG00000065060	UHRF1BP1	1.24592	4.5183e-54	53.345	protein_coding	UHRF1 binding protein 1 [Source:HGNC Symbol;Acc:HGNC:21216]
ENSG00000266392	MIR4740	1.24548	0.0376	1.42481	miRNA	microRNA 4740 [Source:HGNC Symbol;Acc:HGNC:41711]
ENSG00000183018	SPNS2	1.24118	0.00010674	3.97167	protein_coding	sphingolipid transporter 2 [Source:HGNC Symbol;Acc:HGNC:26992]
ENSG00000226611	OFD1P2Y	1.23793	0.0122511	1.91183	unprocessed_pseudogene	OFD1 pseudogene 2 Y-linked [Source:HGNC Symbol;Acc:HGNC:23874]
ENSG00000031691	CENPQ	1.23618	4.6417e-23	22.3333	protein_coding	centromere protein Q [Source:HGNC Symbol;Acc:HGNC:21347]
ENSG00000116514	RNF19B	1.23588	3.31876e-49	48.479	protein_coding	ring finger protein 19B [Source:HGNC Symbol;Acc:HGNC:26886]
ENSG00000242588	AC108010.1	1.23404	1.29733e-08	7.88695	processed_transcript	novel transcript
ENSG00000157557	ETS2	1.23343	1.22449e-62	61.912	protein_coding	ETS proto-oncogene 2, transcription factor [Source:HGNC Symbol;Acc:HGNC:3489]
ENSG00000124635	HIST1H2BJ	1.23312	2.03175e-08	7.69213	protein_coding	histone cluster 1 H2B family member j [Source:HGNC Symbol;Acc:HGNC:4761]
ENSG00000165181	C9orf84	1.23167	0.0153491	1.81392	protein_coding	chromosome 9 open reading frame 84 [Source:HGNC Symbol;Acc:HGNC:26535]
ENSG00000167601	AXL	1.2314	2.68834e-116	115.571	protein_coding	AXL receptor tyrosine kinase [Source:HGNC Symbol;Acc:HGNC:905]
ENSG00000201457	SNORA55	1.23025	0.0310799	1.50752	snoRNA	small nucleolar RNA, H/ACA box 55 [Source:HGNC Symbol;Acc:HGNC:32649]
ENSG00000254639	AC116021.1	1.22947	0.00710536	2.14841	lincRNA	novel transcript
ENSG00000204261	PSMB8-AS1	1.22924	1.21948e-22	21.9138	lincRNA	PSMB8 antisense RNA 1 (head to head) [Source:HGNC Symbol;Acc:HGNC:39758]
ENSG00000189410	SH2D5	1.22897	1.21465e-10	9.91555	protein_coding	SH2 domain containing 5 [Source:HGNC Symbol;Acc:HGNC:28819]
ENSG00000182326	C1S	1.22706	3.99171e-82	81.3988	protein_coding	complement C1s [Source:HGNC Symbol;Acc:HGNC:1247]
ENSG00000168685	IL7R	1.22169	1.03444e-26	25.9853	protein_coding	interleukin 7 receptor [Source:HGNC Symbol;Acc:HGNC:6024]
ENSG00000271933	AL603756.1	1.22079	0.00138902	2.85729	antisense	novel transcript, antisense to GHITM
ENSG00000130940	CASZ1	1.22054	0.000443429	3.35318	protein_coding	castor zinc finger 1 [Source:HGNC Symbol;Acc:HGNC:26002]
ENSG00000175175	PPM1E	1.21784	2.15895e-09	8.66576	protein_coding	protein phosphatase, Mg2+/Mn2+ dependent 1E [Source:HGNC Symbol;Acc:HGNC:19322]
ENSG00000159871	LYPD5	1.21729	0.0151449	1.81973	protein_coding	LY6/PLAUR domain containing 5 [Source:HGNC Symbol;Acc:HGNC:26397]
ENSG00000138741	TRPC3	1.217	1.48867e-13	12.8272	protein_coding	transient receptor potential cation channel subfamily C member 3 [Source:HGNC Symbol;Acc:HGNC:12335]
ENSG00000277224	HIST1H2BF	1.21581	0.0403287	1.39439	protein_coding	histone cluster 1 H2B family member f [Source:HGNC Symbol;Acc:HGNC:4752]
ENSG00000105939	ZC3HAV1	1.21431	6.37062e-115	114.196	protein_coding	zinc finger CCCH-type containing, antiviral 1 [Source:HGNC Symbol;Acc:HGNC:23721]
ENSG00000121101	TEX14	1.2138	0.0292614	1.5337	protein_coding	testis expressed 14, intercellular bridge forming factor [Source:HGNC Symbol;Acc:HGNC:11737]
ENSG00000087494	PTHLH	1.21159	0.0184723	1.73348	protein_coding	parathyroid hormone like hormone [Source:HGNC Symbol;Acc:HGNC:9607]
ENSG00000189060	H1F0	1.20757	2.4687e-14	13.6075	protein_coding	H1 histone family member 0 [Source:HGNC Symbol;Acc:HGNC:4714]
ENSG00000272468	AL021807.1	1.20444	0.00690148	2.16106	lincRNA	novel transcript
ENSG00000238228	OR7E7P	1.20104	0.0380524	1.41962	unprocessed_pseudogene	olfactory receptor family 7 subfamily E member 7 pseudogene [Source:HGNC Symbol;Acc:HGNC:8457]
ENSG00000075213	SEMA3A	1.19614	7.0316e-31	30.1529	protein_coding	semaphorin 3A [Source:HGNC Symbol;Acc:HGNC:10723]
ENSG00000215417	MIR17HG	1.19541	7.76446e-07	6.10989	processed_transcript	miR-17-92a-1 cluster host gene [Source:HGNC Symbol;Acc:HGNC:23564]
ENSG00000163531	NFASC	1.19532	0.000135105	3.86933	protein_coding	neurofascin [Source:HGNC Symbol;Acc:HGNC:29866]
ENSG00000155265	GOLGA7B	1.19482	0.0113611	1.94458	protein_coding	golgin A7 family member B [Source:HGNC Symbol;Acc:HGNC:31668]
ENSG00000142513	ACP4	1.19457	0.00610649	2.21421	protein_coding	acid phosphatase 4 [Source:HGNC Symbol;Acc:HGNC:14376]
ENSG00000282057	AC092807.3	1.19381	0.0362951	1.44015	lincRNA	novel transcript
ENSG00000104320	NBN	1.19323	2.07046e-65	64.6839	protein_coding	nibrin [Source:HGNC Symbol;Acc:HGNC:7652]
ENSG00000010810	FYN	1.19125	4.12606e-10	9.38446	protein_coding	FYN proto-oncogene, Src family tyrosine kinase [Source:HGNC Symbol;Acc:HGNC:4037]
ENSG00000086065	CHMP5	1.18626	2.66152e-99	98.5749	protein_coding	charged multivesicular body protein 5 [Source:HGNC Symbol;Acc:HGNC:26942]
ENSG00000150672	DLG2	1.18436	0.0123956	1.90673	protein_coding	discs large MAGUK scaffold protein 2 [Source:HGNC Symbol;Acc:HGNC:2901]
ENSG00000100226	GTPBP1	1.17675	2.57599e-85	84.5891	protein_coding	GTP binding protein 1 [Source:HGNC Symbol;Acc:HGNC:4669]
ENSG00000050344	NFE2L3	1.17575	7.8187e-17	16.1069	protein_coding	nuclear factor, erythroid 2 like 3 [Source:HGNC Symbol;Acc:HGNC:7783]
ENSG00000197903	HIST1H2BK	1.1752	6.83976e-07	6.16496	protein_coding	histone cluster 1 H2B family member k [Source:HGNC Symbol;Acc:HGNC:13954]
ENSG00000149948	HMGA2	1.17345	8.85878e-15	14.0526	protein_coding	high mobility group AT-hook 2 [Source:HGNC Symbol;Acc:HGNC:5009]
ENSG00000116761	CTH	1.17045	5.78462e-22	21.2377	protein_coding	cystathionine gamma-lyase [Source:HGNC Symbol;Acc:HGNC:2501]
ENSG00000180573	HIST1H2AC	1.17021	9.58557e-30	29.0184	protein_coding	histone cluster 1 H2A family member c [Source:HGNC Symbol;Acc:HGNC:4733]
ENSG00000250508	AP000808.1	1.16857	8.8923e-06	5.05099	lincRNA	uncharacterized LOC105369364 [Source:NCBI gene;Acc:105369364]
ENSG00000079263	SP140	1.16756	0.00362682	2.44047	protein_coding	SP140 nuclear body protein [Source:HGNC Symbol;Acc:HGNC:17133]
ENSG00000137501	SYTL2	1.16329	1.4005e-32	31.8537	protein_coding	synaptotagmin like 2 [Source:HGNC Symbol;Acc:HGNC:15585]
ENSG00000101596	SMCHD1	1.16214	2.10556e-90	89.6766	protein_coding	structural maintenance of chromosomes flexible hinge domain containing 1 [Source:HGNC Symbol;Acc:HGNC:29090]
ENSG00000128335	APOL2	1.15981	1.73825e-99	98.7599	protein_coding	apolipoprotein L2 [Source:HGNC Symbol;Acc:HGNC:619]
ENSG00000115380	EFEMP1	1.15845	0.00155853	2.80728	protein_coding	EGF containing fibulin extracellular matrix protein 1 [Source:HGNC Symbol;Acc:HGNC:3218]
ENSG00000113361	CDH6	1.15616	8.04797e-54	53.0943	protein_coding	cadherin 6 [Source:HGNC Symbol;Acc:HGNC:1765]
ENSG00000105402	NAPA	1.15185	4.16362e-65	64.3805	protein_coding	NSF attachment protein alpha [Source:HGNC Symbol;Acc:HGNC:7641]
ENSG00000166889	PATL1	1.15039	5.68084e-98	97.2456	protein_coding	PAT1 homolog 1, processing body mRNA decay factor [Source:HGNC Symbol;Acc:HGNC:26721]
ENSG00000107864	CPEB3	1.15024	3.4765e-05	4.45886	protein_coding	cytoplasmic polyadenylation element binding protein 3 [Source:HGNC Symbol;Acc:HGNC:21746]
ENSG00000107798	LIPA	1.14577	8.21632e-103	102.085	protein_coding	lipase A, lysosomal acid type [Source:HGNC Symbol;Acc:HGNC:6617]
ENSG00000236039	AC019117.1	1.1452	0.0101708	1.99265	lincRNA	uncharacterized LOC101927630 [Source:NCBI gene;Acc:101927630]
ENSG00000054690	PLEKHH1	1.14179	1.98226e-06	5.70284	protein_coding	pleckstrin homology, MyTH4 and FERM domain containing H1 [Source:HGNC Symbol;Acc:HGNC:17733]
ENSG00000196639	HRH1	1.13858	1.31718e-19	18.8804	protein_coding	histamine receptor H1 [Source:HGNC Symbol;Acc:HGNC:5182]
ENSG00000225339	AL354740.1	1.13847	0.00676328	2.16984	processed_transcript	novel transcript, antisense to C6orf1
ENSG00000117318	ID3	1.13596	1.15478e-16	15.9375	protein_coding	inhibitor of DNA binding 3, HLH protein [Source:HGNC Symbol;Acc:HGNC:5362]
ENSG00000136051	WASHC4	1.1338	2.61837e-90	89.582	protein_coding	WASH complex subunit 4 [Source:HGNC Symbol;Acc:HGNC:29174]
ENSG00000121039	RDH10	1.12936	3.83127e-30	29.4167	protein_coding	retinol dehydrogenase 10 [Source:HGNC Symbol;Acc:HGNC:19975]
ENSG00000266405	CBX3P2	1.1292	0.00320603	2.49403	transcribed_processed_pseudogene	chromobox 3 pseudogene 2 [Source:NCBI gene;Acc:645158]
ENSG00000225075	AL603832.1	1.12767	0.000268878	3.57044	antisense	novel transcript
ENSG00000238198	AL357055.3	1.12708	0.0211745	1.67419	lincRNA	uncharacterized LOC100996251 [Source:NCBI gene;Acc:100996251]
ENSG00000197989	SNHG12	1.12425	6.87756e-23	22.1626	antisense	small nucleolar RNA host gene 12 [Source:HGNC Symbol;Acc:HGNC:30062]
ENSG00000175592	FOSL1	1.1241	4.5265e-08	7.34424	protein_coding	FOS like 1, AP-1 transcription factor subunit [Source:HGNC Symbol;Acc:HGNC:13718]
ENSG00000163545	NUAK2	1.1241	5.98914e-14	13.2226	protein_coding	NUAK family kinase 2 [Source:HGNC Symbol;Acc:HGNC:29558]
ENSG00000179869	ABCA13	1.12324	0.0383983	1.41569	protein_coding	ATP binding cassette subfamily A member 13 [Source:HGNC Symbol;Acc:HGNC:14638]
ENSG00000172927	MYEOV	1.1231	5.45347e-06	5.26333	protein_coding	myeloma overexpressed [Source:HGNC Symbol;Acc:HGNC:7563]
ENSG00000229512	AC068580.1	1.12267	0.000232888	3.63285	sense_intronic	novel transcript
ENSG00000204264	PSMB8	1.12134	1.12523e-75	74.9488	protein_coding	proteasome subunit beta 8 [Source:HGNC Symbol;Acc:HGNC:9545]
ENSG00000151883	PARP8	1.11915	4.30937e-36	35.3656	protein_coding	poly(ADP-ribose) polymerase family member 8 [Source:HGNC Symbol;Acc:HGNC:26124]
ENSG00000231298	MANCR	1.11623	0.023935	1.62097	lincRNA	mitotically associated long non coding RNA [Source:HGNC Symbol;Acc:HGNC:44678]
ENSG00000158125	XDH	1.1144	0.0188993	1.72355	protein_coding	xanthine dehydrogenase [Source:HGNC Symbol;Acc:HGNC:12805]
ENSG00000105894	PTN	1.11438	4.79195e-28	27.3195	protein_coding	pleiotrophin [Source:HGNC Symbol;Acc:HGNC:9630]
ENSG00000164251	F2RL1	1.1115	1.08488e-07	6.96462	protein_coding	F2R like trypsin receptor 1 [Source:HGNC Symbol;Acc:HGNC:3538]
ENSG00000166710	B2M	1.10969	1.17185e-85	84.9311	protein_coding	beta-2-microglobulin [Source:HGNC Symbol;Acc:HGNC:914]
ENSG00000196935	SRGAP1	1.10806	5.63041e-15	14.2495	protein_coding	SLIT-ROBO Rho GTPase activating protein 1 [Source:HGNC Symbol;Acc:HGNC:17382]
ENSG00000125895	TMEM74B	1.10697	0.0239129	1.62137	protein_coding	transmembrane protein 74B [Source:HGNC Symbol;Acc:HGNC:15893]
ENSG00000158406	HIST1H4H	1.10555	1.36533e-06	5.86476	protein_coding	histone cluster 1 H4 family member h [Source:HGNC Symbol;Acc:HGNC:4788]
ENSG00000105971	CAV2	1.10319	2.35033e-23	22.6289	protein_coding	caveolin 2 [Source:HGNC Symbol;Acc:HGNC:1528]
ENSG00000139211	AMIGO2	1.09751	6.29052e-36	35.2013	protein_coding	adhesion molecule with Ig like domain 2 [Source:HGNC Symbol;Acc:HGNC:24073]
ENSG00000135052	GOLM1	1.09738	1.12724e-60	59.948	protein_coding	golgi membrane protein 1 [Source:HGNC Symbol;Acc:HGNC:15451]
ENSG00000108679	LGALS3BP	1.09623	3.41844e-126	125.466	protein_coding	galectin 3 binding protein [Source:HGNC Symbol;Acc:HGNC:6564]
ENSG00000165259	HDX	1.09561	6.26128e-12	11.2033	protein_coding	highly divergent homeobox [Source:HGNC Symbol;Acc:HGNC:26411]
ENSG00000184838	PRR16	1.09299	1.58304e-12	11.8005	protein_coding	proline rich 16 [Source:HGNC Symbol;Acc:HGNC:29654]
ENSG00000213397	HAUS7	1.09278	0.00141032	2.85068	protein_coding	HAUS augmin like complex subunit 7 [Source:HGNC Symbol;Acc:HGNC:32979]
ENSG00000141574	SECTM1	1.08746	5.80173e-55	54.2364	protein_coding	secreted and transmembrane 1 [Source:HGNC Symbol;Acc:HGNC:10707]
ENSG00000218052	ADAMTS7P4	1.08613	0.0296456	1.52804	transcribed_unprocessed_pseudogene	ADAMTS7 pseudogene 4 [Source:HGNC Symbol;Acc:HGNC:49410]
ENSG00000248698	LINC01085	1.08303	6.37543e-08	7.19549	transcribed_processed_pseudogene	long intergenic non-protein coding RNA 1085 [Source:HGNC Symbol;Acc:HGNC:27198]
ENSG00000049192	ADAMTS6	1.0813	5.35825e-06	5.27098	protein_coding	ADAM metallopeptidase with thrombospondin type 1 motif 6 [Source:HGNC Symbol;Acc:HGNC:222]
ENSG00000265190	ANXA8	1.08121	0.0234292	1.63024	protein_coding	annexin A8 [Source:HGNC Symbol;Acc:HGNC:546]
ENSG00000162894	FCMR	1.08055	0.000527737	3.27758	protein_coding	Fc fragment of IgM receptor [Source:HGNC Symbol;Acc:HGNC:14315]
ENSG00000056558	TRAF1	1.07902	9.39239e-14	13.0272	protein_coding	TNF receptor associated factor 1 [Source:HGNC Symbol;Acc:HGNC:12031]
ENSG00000108984	MAP2K6	1.0769	6.72152e-53	52.1725	protein_coding	mitogen-activated protein kinase kinase 6 [Source:HGNC Symbol;Acc:HGNC:6846]
ENSG00000262943	ALOX12P2	1.0758	0.00669176	2.17446	transcribed_unprocessed_pseudogene	arachidonate 12-lipoxygenase pseudogene 2 [Source:HGNC Symbol;Acc:HGNC:432]
ENSG00000124091	GCNT7	1.07404	0.0428711	1.36784	protein_coding	glucosaminyl (N-acetyl) transferase family member 7 [Source:HGNC Symbol;Acc:HGNC:16099]
ENSG00000174125	TLR1	1.07303	3.33766e-05	4.47656	protein_coding	toll like receptor 1 [Source:HGNC Symbol;Acc:HGNC:11847]
ENSG00000133321	RARRES3	1.07182	1.25152e-43	42.9026	protein_coding	retinoic acid receptor responder 3 [Source:HGNC Symbol;Acc:HGNC:9869]
ENSG00000072121	ZFYVE26	1.07176	9.64544e-43	42.0157	protein_coding	zinc finger FYVE-type containing 26 [Source:HGNC Symbol;Acc:HGNC:20761]
ENSG00000149218	ENDOD1	1.07161	4.83014e-25	24.316	protein_coding	endonuclease domain containing 1 [Source:HGNC Symbol;Acc:HGNC:29129]
ENSG00000118898	PPL	1.07152	5.88005e-10	9.23062	protein_coding	periplakin [Source:HGNC Symbol;Acc:HGNC:9273]
ENSG00000196247	ZNF107	1.07116	2.83636e-30	29.5472	protein_coding	zinc finger protein 107 [Source:HGNC Symbol;Acc:HGNC:12887]
ENSG00000164951	PDP1	1.0709	9.62445e-70	69.0166	protein_coding	pyruvate dehyrogenase phosphatase catalytic subunit 1 [Source:HGNC Symbol;Acc:HGNC:9279]
ENSG00000184545	DUSP8	1.07089	1.92013e-05	4.71667	protein_coding	dual specificity phosphatase 8 [Source:HGNC Symbol;Acc:HGNC:3074]
ENSG00000099954	CECR2	1.06957	0.0225822	1.64623	protein_coding	CECR2, histone acetyl-lysine reader [Source:HGNC Symbol;Acc:HGNC:1840]
ENSG00000164164	OTUD4	1.06918	4.19301e-65	64.3775	protein_coding	OTU deubiquitinase 4 [Source:HGNC Symbol;Acc:HGNC:24949]
ENSG00000108932	SLC16A6	1.06762	2.4523e-05	4.61043	protein_coding	solute carrier family 16 member 6 [Source:HGNC Symbol;Acc:HGNC:10927]
ENSG00000069188	SDK2	1.06725	0.00238067	2.6233	protein_coding	sidekick cell adhesion molecule 2 [Source:HGNC Symbol;Acc:HGNC:19308]
ENSG00000145990	GFOD1	1.06713	2.17624e-12	11.6623	protein_coding	glucose-fructose oxidoreductase domain containing 1 [Source:HGNC Symbol;Acc:HGNC:21096]
ENSG00000170166	HOXD4	1.06584	0.00294227	2.53132	protein_coding	homeobox D4 [Source:HGNC Symbol;Acc:HGNC:5138]
ENSG00000270426	AC099343.2	1.06579	0.0165005	1.7825	sense_intronic	novel transcript, sense intronic to IRF2
ENSG00000128567	PODXL	1.06561	6.9082e-12	11.1606	protein_coding	podocalyxin like [Source:HGNC Symbol;Acc:HGNC:9171]
ENSG00000268812	AC004264.1	1.06539	0.021192	1.67383	antisense	uncharacterized LOC91370 [Source:NCBI gene;Acc:91370]
ENSG00000173918	C1QTNF1	1.06476	3.23101e-13	12.4907	protein_coding	C1q and TNF related 1 [Source:HGNC Symbol;Acc:HGNC:14324]
ENSG00000270882	HIST2H4A	1.05788	0.00684359	2.16472	protein_coding	histone cluster 2 H4 family member a [Source:HGNC Symbol;Acc:HGNC:4794]
ENSG00000106560	GIMAP2	1.0572	1.68043e-30	29.7746	protein_coding	GTPase, IMAP family member 2 [Source:HGNC Symbol;Acc:HGNC:21789]
ENSG00000089041	P2RX7	1.05567	6.69239e-16	15.1744	protein_coding	purinergic receptor P2X 7 [Source:HGNC Symbol;Acc:HGNC:8537]
ENSG00000279861	AC073548.1	1.05487	2.14036e-05	4.66951	TEC	TEC
ENSG00000269906	AL606834.1	1.05184	0.0308627	1.51057	sense_intronic	novel transcript, sense intronic to SAV1
ENSG00000064300	NGFR	1.05182	0.00442341	2.35424	protein_coding	nerve growth factor receptor [Source:HGNC Symbol;Acc:HGNC:7809]
ENSG00000175556	LONRF3	1.05134	1.13895e-05	4.9435	protein_coding	LON peptidase N-terminal domain and ring finger 3 [Source:HGNC Symbol;Acc:HGNC:21152]
ENSG00000172954	LCLAT1	1.04786	2.09947e-13	12.6779	protein_coding	lysocardiolipin acyltransferase 1 [Source:HGNC Symbol;Acc:HGNC:26756]
ENSG00000179111	HES7	1.04727	1.22086e-09	8.91333	protein_coding	hes family bHLH transcription factor 7 [Source:HGNC Symbol;Acc:HGNC:15977]
ENSG00000164465	DCBLD1	1.04445	3.89567e-48	47.4094	protein_coding	discoidin, CUB and LCCL domain containing 1 [Source:HGNC Symbol;Acc:HGNC:21479]
ENSG00000143320	CRABP2	1.04257	0.00601525	2.22075	protein_coding	cellular retinoic acid binding protein 2 [Source:HGNC Symbol;Acc:HGNC:2339]
ENSG00000249917	LINC00536	1.03929	1.50688e-05	4.82192	lincRNA	long intergenic non-protein coding RNA 536 [Source:HGNC Symbol;Acc:HGNC:43645]
ENSG00000141448	GATA6	1.03897	7.32064e-10	9.13545	protein_coding	GATA binding protein 6 [Source:HGNC Symbol;Acc:HGNC:4174]
ENSG00000026103	FAS	1.03848	1.21361e-29	28.9159	protein_coding	Fas cell surface death receptor [Source:HGNC Symbol;Acc:HGNC:11920]
ENSG00000272463	AL357054.4	1.03834	0.00169117	2.77181	lincRNA	novel transcript
ENSG00000227619	AL391056.1	1.03796	1.91691e-06	5.7174	lincRNA	novel transcript (FLJ20378)
ENSG00000251179	TMEM92-AS1	1.0344	0.000409238	3.38802	antisense	TMEM92 antisense RNA 1 [Source:HGNC Symbol;Acc:HGNC:50442]
ENSG00000185015	CA13	1.03239	0.0224356	1.64906	protein_coding	carbonic anhydrase 13 [Source:HGNC Symbol;Acc:HGNC:14914]
ENSG00000254838	GVINP1	1.0291	0.040112	1.39673	transcribed_unprocessed_pseudogene	GTPase, very large interferon inducible pseudogene 1 [Source:HGNC Symbol;Acc:HGNC:25813]
ENSG00000169871	TRIM56	1.02629	6.58788e-93	92.1813	protein_coding	tripartite motif containing 56 [Source:HGNC Symbol;Acc:HGNC:19028]
ENSG00000142910	TINAGL1	1.02442	3.07263e-22	21.5125	protein_coding	tubulointerstitial nephritis antigen like 1 [Source:HGNC Symbol;Acc:HGNC:19168]
ENSG00000114450	GNB4	1.0244	4.17312e-58	57.3795	protein_coding	G protein subunit beta 4 [Source:HGNC Symbol;Acc:HGNC:20731]
ENSG00000173786	CNP	1.02343	1.20224e-100	99.92	protein_coding	2',3'-cyclic nucleotide 3' phosphodiesterase [Source:HGNC Symbol;Acc:HGNC:2158]
ENSG00000228649	SNHG26	1.02336	0.000161768	3.79111	processed_transcript	small nucleolar RNA host gene 26 [Source:HGNC Symbol;Acc:HGNC:53131]
ENSG00000242375	AL590705.3	1.02224	0.0470737	1.32722	lincRNA	novel transcript
ENSG00000140044	JDP2	1.01856	1.20236e-11	10.92	protein_coding	Jun dimerization protein 2 [Source:HGNC Symbol;Acc:HGNC:17546]
ENSG00000125826	RBCK1	1.01668	9.34909e-90	89.0292	protein_coding	RANBP2-type and C3HC4-type zinc finger containing 1 [Source:HGNC Symbol;Acc:HGNC:15864]
ENSG00000100522	GNPNAT1	1.01463	1.62099e-21	20.7902	protein_coding	glucosamine-phosphate N-acetyltransferase 1 [Source:HGNC Symbol;Acc:HGNC:19980]
ENSG00000164171	ITGA2	1.01398	1.08278e-61	60.9655	protein_coding	integrin subunit alpha 2 [Source:HGNC Symbol;Acc:HGNC:6137]
ENSG00000171791	BCL2	1.01397	5.47901e-08	7.2613	protein_coding	BCL2, apoptosis regulator [Source:HGNC Symbol;Acc:HGNC:990]
ENSG00000231466	AL022324.2	1.0131	0.028018	1.55256	processed_pseudogene	PHD finger protein 10 (PHF10) pseudogene
ENSG00000170379	TCAF2	1.01281	0.00022076	3.65608	protein_coding	TRPM8 channel associated factor 2 [Source:HGNC Symbol;Acc:HGNC:26878]
ENSG00000137449	CPEB2	1.01207	5.24207e-57	56.2805	protein_coding	cytoplasmic polyadenylation element binding protein 2 [Source:HGNC Symbol;Acc:HGNC:21745]
ENSG00000275216	AL161431.1	1.01192	8.43931e-10	9.07369	lincRNA	novel transcript
ENSG00000172115	CYCS	1.01119	2.48843e-49	48.6041	protein_coding	cytochrome c, somatic [Source:HGNC Symbol;Acc:HGNC:19986]
ENSG00000247317	LY6E-DT	1.01021	1.10925e-15	14.955	lincRNA	LY6E divergent transcript [Source:HGNC Symbol;Acc:HGNC:53728]
ENSG00000136040	PLXNC1	1.00827	7.16478e-20	19.1448	protein_coding	plexin C1 [Source:HGNC Symbol;Acc:HGNC:9106]
ENSG00000116663	FBXO6	1.00681	0.000174148	3.75908	protein_coding	F-box protein 6 [Source:HGNC Symbol;Acc:HGNC:13585]
ENSG00000154133	ROBO4	1.00558	0.0313214	1.50416	protein_coding	roundabout guidance receptor 4 [Source:HGNC Symbol;Acc:HGNC:17985]
ENSG00000138311	ZNF365	1.0053	1.42337e-05	4.84668	protein_coding	zinc finger protein 365 [Source:HGNC Symbol;Acc:HGNC:18194]
ENSG00000276180	HIST1H4I	1.00517	0.000426943	3.36963	protein_coding	histone cluster 1 H4 family member i [Source:HGNC Symbol;Acc:HGNC:4793]
ENSG00000094804	CDC6	1.0026	3.53585e-59	58.4515	protein_coding	cell division cycle 6 [Source:HGNC Symbol;Acc:HGNC:1744]
ENSG00000066405	CLDN18	1.00121	0.0213417	1.67077	protein_coding	claudin 18 [Source:HGNC Symbol;Acc:HGNC:2039]
ENSG00000100911	PSME2	0.998564	3.99984e-50	49.398	protein_coding	proteasome activator subunit 2 [Source:HGNC Symbol;Acc:HGNC:9569]
ENSG00000196083	IL1RAP	0.997873	3.20427e-21	20.4943	protein_coding	interleukin 1 receptor accessory protein [Source:HGNC Symbol;Acc:HGNC:5995]
ENSG00000180596	HIST1H2BC	0.996491	0.0010849	2.96461	protein_coding	histone cluster 1 H2B family member c [Source:HGNC Symbol;Acc:HGNC:4757]
ENSG00000172432	GTPBP2	0.995912	8.21603e-75	74.0853	protein_coding	GTP binding protein 2 [Source:HGNC Symbol;Acc:HGNC:4670]
ENSG00000119986	AVPI1	0.995798	3.54971e-12	11.4498	protein_coding	arginine vasopressin induced 1 [Source:HGNC Symbol;Acc:HGNC:30898]
ENSG00000147027	TMEM47	0.995294	5.59921e-12	11.2519	protein_coding	transmembrane protein 47 [Source:HGNC Symbol;Acc:HGNC:18515]
ENSG00000273301	AC016717.2	0.992275	1.93109e-19	18.7142	lincRNA	novel transcript
ENSG00000137842	TMEM62	0.990238	3.77949e-22	21.4226	protein_coding	transmembrane protein 62 [Source:HGNC Symbol;Acc:HGNC:26269]
ENSG00000276966	HIST1H4E	0.989757	0.00632622	2.19886	protein_coding	histone cluster 1 H4 family member e [Source:HGNC Symbol;Acc:HGNC:4790]
ENSG00000112218	GPR63	0.989194	3.81016e-05	4.41906	protein_coding	G protein-coupled receptor 63 [Source:HGNC Symbol;Acc:HGNC:13302]
ENSG00000126368	NR1D1	0.987414	1.07871e-29	28.9671	protein_coding	nuclear receptor subfamily 1 group D member 1 [Source:HGNC Symbol;Acc:HGNC:7962]
ENSG00000084628	NKAIN1	0.986369	0.000971581	3.01252	protein_coding	sodium/potassium transporting ATPase interacting 1 [Source:HGNC Symbol;Acc:HGNC:25743]
ENSG00000177108	ZDHHC22	0.984802	0.0270775	1.56739	protein_coding	zinc finger DHHC-type containing 22 [Source:HGNC Symbol;Acc:HGNC:20106]
ENSG00000277758	FO681492.1	0.981228	8.26773e-06	5.08261	protein_coding	synaptotagmin-15 [Source:NCBI gene;Acc:102724488]
ENSG00000128714	HOXD13	0.97995	4.10008e-10	9.38721	protein_coding	homeobox D13 [Source:HGNC Symbol;Acc:HGNC:5136]
ENSG00000111911	HINT3	0.979254	3.53672e-23	22.4514	protein_coding	histidine triad nucleotide binding protein 3 [Source:HGNC Symbol;Acc:HGNC:18468]
ENSG00000197837	HIST4H4	0.979079	0.0154936	1.80985	protein_coding	histone cluster 4 H4 [Source:HGNC Symbol;Acc:HGNC:20510]
ENSG00000187642	PERM1	0.978431	0.000247535	3.60636	protein_coding	PPARGC1 and ESRR induced regulator, muscle 1 [Source:HGNC Symbol;Acc:HGNC:28208]
ENSG00000102755	FLT1	0.978317	3.91621e-05	4.40713	protein_coding	fms related tyrosine kinase 1 [Source:HGNC Symbol;Acc:HGNC:3763]
ENSG00000120690	ELF1	0.977706	3.29655e-48	47.4819	protein_coding	E74 like ETS transcription factor 1 [Source:HGNC Symbol;Acc:HGNC:3316]
ENSG00000182179	UBA7	0.977476	5.31874e-95	94.2742	protein_coding	ubiquitin like modifier activating enzyme 7 [Source:HGNC Symbol;Acc:HGNC:12471]
ENSG00000162645	GBP2	0.976887	1.96344e-65	64.707	protein_coding	guanylate binding protein 2 [Source:HGNC Symbol;Acc:HGNC:4183]
ENSG00000176771	NCKAP5	0.974118	0.00592484	2.22732	protein_coding	NCK associated protein 5 [Source:HGNC Symbol;Acc:HGNC:29847]
ENSG00000156453	PCDH1	0.974076	0.000895859	3.04776	protein_coding	protocadherin 1 [Source:HGNC Symbol;Acc:HGNC:8655]
ENSG00000184678	HIST2H2BE	0.973691	6.75345e-15	14.1705	protein_coding	histone cluster 2 H2B family member e [Source:HGNC Symbol;Acc:HGNC:4760]
ENSG00000177425	PAWR	0.973517	1.77723e-33	32.7503	protein_coding	pro-apoptotic WT1 regulator [Source:HGNC Symbol;Acc:HGNC:8614]
ENSG00000273443	AL645608.8	0.972804	0.0352242	1.45316	lincRNA	novel transcript
ENSG00000155363	MOV10	0.972634	1.07718e-82	81.9677	protein_coding	Mov10 RISC complex RNA helicase [Source:HGNC Symbol;Acc:HGNC:7200]
ENSG00000225218	AP001628.1	0.972246	0.0418888	1.3779	lincRNA	novel transcript
ENSG00000234518	PTGES3P1	0.971862	2.32454e-08	7.63366	processed_pseudogene	prostaglandin E synthase 3 pseudogene 1 [Source:HGNC Symbol;Acc:HGNC:43824]
ENSG00000168389	MFSD2A	0.971796	4.0885e-07	6.38844	protein_coding	major facilitator superfamily domain containing 2A [Source:HGNC Symbol;Acc:HGNC:25897]
ENSG00000166123	GPT2	0.971313	3.55697e-44	43.4489	protein_coding	glutamic--pyruvic transaminase 2 [Source:HGNC Symbol;Acc:HGNC:18062]
ENSG00000137801	THBS1	0.970466	1.91783e-51	50.7172	protein_coding	thrombospondin 1 [Source:HGNC Symbol;Acc:HGNC:11785]
ENSG00000161091	MFSD12	0.970387	3.66656e-54	53.4357	protein_coding	major facilitator superfamily domain containing 12 [Source:HGNC Symbol;Acc:HGNC:28299]
ENSG00000253276	CCDC71L	0.9702	1.71567e-25	24.7656	protein_coding	coiled-coil domain containing 71 like [Source:HGNC Symbol;Acc:HGNC:26685]
ENSG00000130433	CACNG6	0.969796	0.00430335	2.36619	protein_coding	calcium voltage-gated channel auxiliary subunit gamma 6 [Source:HGNC Symbol;Acc:HGNC:13625]
ENSG00000173145	NOC3L	0.96934	3.52389e-30	29.453	protein_coding	NOC3 like DNA replication regulator [Source:HGNC Symbol;Acc:HGNC:24034]
ENSG00000123240	OPTN	0.966718	8.11914e-42	41.0905	protein_coding	optineurin [Source:HGNC Symbol;Acc:HGNC:17142]
ENSG00000238164	TNFRSF14-AS1	0.965952	1.72655e-05	4.76282	antisense	TNFRSF14 antisense RNA 1 [Source:HGNC Symbol;Acc:HGNC:26966]
ENSG00000078018	MAP2	0.964238	4.66004e-21	20.3316	protein_coding	microtubule associated protein 2 [Source:HGNC Symbol;Acc:HGNC:6839]
ENSG00000177453	NIM1K	0.964108	0.00251794	2.59896	protein_coding	NIM1 serine/threonine protein kinase [Source:HGNC Symbol;Acc:HGNC:28646]
ENSG00000244694	PTCHD4	0.963947	0.0336793	1.47264	protein_coding	patched domain containing 4 [Source:HGNC Symbol;Acc:HGNC:21345]
ENSG00000198087	CD2AP	0.96375	1.12555e-36	35.9486	protein_coding	CD2 associated protein [Source:HGNC Symbol;Acc:HGNC:14258]
ENSG00000227036	LINC00511	0.962077	8.43202e-18	17.0741	processed_transcript	long intergenic non-protein coding RNA 511 [Source:HGNC Symbol;Acc:HGNC:43564]
ENSG00000136770	DNAJC1	0.960888	2.68565e-16	15.571	protein_coding	DnaJ heat shock protein family (Hsp40) member C1 [Source:HGNC Symbol;Acc:HGNC:20090]
ENSG00000065911	MTHFD2	0.959062	9.78534e-38	37.0094	protein_coding	methylenetetrahydrofolate dehydrogenase (NADP+ dependent) 2, methenyltetrahydrofolate cyclohydrolase [Source:HGNC Symbol;Acc:HGNC:7434]
ENSG00000270069	MIR222HG	0.959027	5.09781e-07	6.29262	lincRNA	MIR222 host gene [Source:HGNC Symbol;Acc:HGNC:49555]
ENSG00000207280	SNORD20	0.957233	0.0357252	1.44703	snoRNA	small nucleolar RNA, C/D box 20 [Source:HGNC Symbol;Acc:HGNC:10143]
ENSG00000259744	AC009269.4	0.955644	0.000417343	3.37951	sense_intronic	novel transcript, sense intronic to LARP6
ENSG00000130477	UNC13A	0.955512	0.00525681	2.27928	protein_coding	unc-13 homolog A [Source:HGNC Symbol;Acc:HGNC:23150]
ENSG00000137460	FHDC1	0.952157	8.20832e-13	12.0857	protein_coding	FH2 domain containing 1 [Source:HGNC Symbol;Acc:HGNC:29363]
ENSG00000237807	AC022034.1	0.952046	3.48122e-12	11.4583	lincRNA	novel transcript
ENSG00000110435	PDHX	0.951602	1.00824e-32	31.9964	protein_coding	pyruvate dehydrogenase complex component X [Source:HGNC Symbol;Acc:HGNC:21350]
ENSG00000139263	LRIG3	0.951415	3.95603e-49	48.4027	protein_coding	leucine rich repeats and immunoglobulin like domains 3 [Source:HGNC Symbol;Acc:HGNC:30991]
ENSG00000279191	AC068491.4	0.948226	0.00975564	2.01074	TEC	TEC
ENSG00000136997	MYC	0.947433	5.77867e-39	38.2382	protein_coding	MYC proto-oncogene, bHLH transcription factor [Source:HGNC Symbol;Acc:HGNC:7553]
ENSG00000243701	DUBR	0.946571	6.85345e-13	12.1641	lincRNA	DPPA2 upstream binding RNA [Source:HGNC Symbol;Acc:HGNC:48569]
ENSG00000183671	GPR1	0.944941	0.0450294	1.3465	protein_coding	G protein-coupled receptor 1 [Source:HGNC Symbol;Acc:HGNC:4463]
ENSG00000205085	FAM71F2	0.94296	8.22155e-05	4.08505	protein_coding	family with sequence similarity 71 member F2 [Source:HGNC Symbol;Acc:HGNC:27998]
ENSG00000107159	CA9	0.940755	0.000364647	3.43813	protein_coding	carbonic anhydrase 9 [Source:HGNC Symbol;Acc:HGNC:1383]
ENSG00000134758	RNF138	0.939549	7.40141e-26	25.1307	protein_coding	ring finger protein 138 [Source:HGNC Symbol;Acc:HGNC:17765]
ENSG00000285090	AC002074.1	0.938559	0.000706222	3.15106	antisense	COL1A2 antisense RNA 1
ENSG00000146425	DYNLT1	0.938121	4.17656e-38	37.3792	protein_coding	dynein light chain Tctex-type 1 [Source:HGNC Symbol;Acc:HGNC:11697]
ENSG00000026559	KCNG1	0.93768	1.33252e-10	9.87533	protein_coding	potassium voltage-gated channel modifier subfamily G member 1 [Source:HGNC Symbol;Acc:HGNC:6248]
ENSG00000177335	C8orf31	0.937315	8.16625e-16	15.088	processed_transcript	chromosome 8 open reading frame 31 (putative) [Source:HGNC Symbol;Acc:HGNC:26731]
ENSG00000196776	CD47	0.93642	2.62925e-77	76.5802	protein_coding	CD47 molecule [Source:HGNC Symbol;Acc:HGNC:1682]
ENSG00000129422	MTUS1	0.935805	1.83137e-25	24.7372	protein_coding	microtubule associated scaffold protein 1 [Source:HGNC Symbol;Acc:HGNC:29789]
ENSG00000067798	NAV3	0.935134	1.60848e-09	8.79358	protein_coding	neuron navigator 3 [Source:HGNC Symbol;Acc:HGNC:15998]
ENSG00000239407	Z68871.1	0.933182	0.0289867	1.5378	lincRNA	novel transcript
ENSG00000132294	EFR3A	0.932653	9.09849e-66	65.041	protein_coding	EFR3 homolog A [Source:HGNC Symbol;Acc:HGNC:28970]
ENSG00000204397	CARD16	0.931558	5.07917e-14	13.2942	protein_coding	caspase recruitment domain family member 16 [Source:HGNC Symbol;Acc:HGNC:33701]
ENSG00000245857	GS1-24F4.2	0.931083	0.0185536	1.73157	lincRNA	uncharacterized LOC100652791 [Source:NCBI gene;Acc:100652791]
ENSG00000145861	C1QTNF2	0.93021	0.000231873	3.63475	protein_coding	C1q and TNF related 2 [Source:HGNC Symbol;Acc:HGNC:14325]
ENSG00000167550	RHEBL1	0.92924	0.00048144	3.31746	protein_coding	RHEB like 1 [Source:HGNC Symbol;Acc:HGNC:21166]
ENSG00000171132	PRKCE	0.927342	1.24867e-15	14.9036	protein_coding	protein kinase C epsilon [Source:HGNC Symbol;Acc:HGNC:9401]
ENSG00000146666	LINC00525	0.92601	0.0164492	1.78385	antisense	long intergenic non-protein coding RNA 525 [Source:HGNC Symbol;Acc:HGNC:40290]
ENSG00000224715	Z82186.1	0.92533	0.0425951	1.37064	lincRNA	uncharacterized LOC339685 [Source:NCBI gene;Acc:339685]
ENSG00000164054	SHISA5	0.92524	3.02871e-93	92.5187	protein_coding	shisa family member 5 [Source:HGNC Symbol;Acc:HGNC:30376]
ENSG00000243302	AC018638.4	0.92522	2.73788e-16	15.5626	processed_pseudogene	novel pseudogene
ENSG00000100084	HIRA	0.923785	4.82297e-22	21.3167	protein_coding	histone cell cycle regulator [Source:HGNC Symbol;Acc:HGNC:4916]
ENSG00000213997	PGAM1P7	0.922718	0.0400966	1.39689	processed_pseudogene	phosphoglycerate mutase 1 pseudogene 7 [Source:HGNC Symbol;Acc:HGNC:42454]
ENSG00000164825	DEFB1	0.91951	4.08299e-13	12.389	protein_coding	defensin beta 1 [Source:HGNC Symbol;Acc:HGNC:2766]
ENSG00000152527	PLEKHH2	0.917689	0.00118998	2.92446	protein_coding	pleckstrin homology, MyTH4 and FERM domain containing H2 [Source:HGNC Symbol;Acc:HGNC:30506]
ENSG00000162692	VCAM1	0.917611	6.15934e-05	4.21047	protein_coding	vascular cell adhesion molecule 1 [Source:HGNC Symbol;Acc:HGNC:12663]
ENSG00000134668	SPOCD1	0.917528	0.000309339	3.50957	protein_coding	SPOC domain containing 1 [Source:HGNC Symbol;Acc:HGNC:26338]
ENSG00000285744	AC083837.2	0.916596	0.00021905	3.65946	bidirectional_promoter_lncRNA	novel transcript
ENSG00000162496	DHRS3	0.915994	4.64389e-06	5.33312	protein_coding	dehydrogenase/reductase 3 [Source:HGNC Symbol;Acc:HGNC:17693]
ENSG00000169047	IRS1	0.914864	1.04556e-29	28.9807	protein_coding	insulin receptor substrate 1 [Source:HGNC Symbol;Acc:HGNC:6125]
ENSG00000159208	CIART	0.912746	1.33563e-08	7.87431	protein_coding	circadian associated repressor of transcription [Source:HGNC Symbol;Acc:HGNC:25200]
ENSG00000157613	CREB3L1	0.912665	3.45428e-14	13.4616	protein_coding	cAMP responsive element binding protein 3 like 1 [Source:HGNC Symbol;Acc:HGNC:18856]
ENSG00000255717	SNHG1	0.911136	3.6851e-33	32.4336	processed_transcript	small nucleolar RNA host gene 1 [Source:HGNC Symbol;Acc:HGNC:32688]
ENSG00000267530	LINC01836	0.909917	0.00228726	2.64068	lincRNA	long intergenic non-protein coding RNA 1836 [Source:HGNC Symbol;Acc:HGNC:52652]
ENSG00000100600	LGMN	0.908919	2.20925e-16	15.6558	protein_coding	legumain [Source:HGNC Symbol;Acc:HGNC:9472]
ENSG00000223804	AC244669.1	0.907427	2.65217e-05	4.5764	transcribed_unprocessed_pseudogene	Poly [ADP-ribose] polymerase 8 (PARP8) pseudogene
ENSG00000163803	PLB1	0.905071	0.0219119	1.65932	protein_coding	phospholipase B1 [Source:HGNC Symbol;Acc:HGNC:30041]
ENSG00000127423	AUNIP	0.905036	1.26762e-07	6.89701	protein_coding	aurora kinase A and ninein interacting protein [Source:HGNC Symbol;Acc:HGNC:28363]
ENSG00000114268	PFKFB4	0.904377	1.55729e-19	18.8076	protein_coding	6-phosphofructo-2-kinase/fructose-2,6-biphosphatase 4 [Source:HGNC Symbol;Acc:HGNC:8875]
ENSG00000174837	ADGRE1	0.904123	4.53178e-13	12.3437	protein_coding	adhesion G protein-coupled receptor E1 [Source:HGNC Symbol;Acc:HGNC:3336]
ENSG00000165244	ZNF367	0.904093	1.53205e-22	21.8147	protein_coding	zinc finger protein 367 [Source:HGNC Symbol;Acc:HGNC:18320]
ENSG00000102531	FNDC3A	0.903608	2.17672e-51	50.6622	protein_coding	fibronectin type III domain containing 3A [Source:HGNC Symbol;Acc:HGNC:20296]
ENSG00000232450	AL133517.1	0.903129	0.0254561	1.59421	transcribed_processed_pseudogene	ribosomal protein S2 (RPS2) pseudogene
ENSG00000164651	SP8	0.902926	0.00984458	2.0068	protein_coding	Sp8 transcription factor [Source:HGNC Symbol;Acc:HGNC:19196]
ENSG00000143384	MCL1	0.901285	2.00972e-83	82.6969	protein_coding	MCL1, BCL2 family apoptosis regulator [Source:HGNC Symbol;Acc:HGNC:6943]
ENSG00000168405	CMAHP	0.899774	0.00327666	2.48457	transcribed_unitary_pseudogene	cytidine monophospho-N-acetylneuraminic acid hydroxylase, pseudogene [Source:HGNC Symbol;Acc:HGNC:2098]
ENSG00000221500	SNORD100	0.8996	0.0246024	1.60902	snoRNA	small nucleolar RNA, C/D box 100 [Source:HGNC Symbol;Acc:HGNC:32763]
ENSG00000168811	IL12A	0.898077	1.4864e-05	4.82786	protein_coding	interleukin 12A [Source:HGNC Symbol;Acc:HGNC:5969]
ENSG00000023171	GRAMD1B	0.897347	0.000348455	3.45785	protein_coding	GRAM domain containing 1B [Source:HGNC Symbol;Acc:HGNC:29214]
ENSG00000267500	ZNF887P	0.896449	0.027055	1.56775	transcribed_unprocessed_pseudogene	zinc finger protein 887, pseudogene [Source:HGNC Symbol;Acc:HGNC:38700]
ENSG00000112297	CRYBG1	0.895806	7.42532e-25	24.1293	protein_coding	crystallin beta-gamma domain containing 1 [Source:HGNC Symbol;Acc:HGNC:356]
ENSG00000176170	SPHK1	0.894668	5.75236e-20	19.2402	protein_coding	sphingosine kinase 1 [Source:HGNC Symbol;Acc:HGNC:11240]
ENSG00000143847	PPFIA4	0.893875	0.00047237	3.32572	protein_coding	PTPRF interacting protein alpha 4 [Source:HGNC Symbol;Acc:HGNC:9248]
ENSG00000013374	NUB1	0.893191	1.62993e-39	38.7878	protein_coding	negative regulator of ubiquitin like proteins 1 [Source:HGNC Symbol;Acc:HGNC:17623]
ENSG00000113645	WWC1	0.891661	1.04461e-07	6.98104	protein_coding	WW and C2 domain containing 1 [Source:HGNC Symbol;Acc:HGNC:29435]
ENSG00000205746	AC126755.1	0.891454	2.46762e-05	4.60772	transcribed_unprocessed_pseudogene	polycystic kidney disease 1 (autosomal dominant) (PKD1) pseudogene
ENSG00000112139	MDGA1	0.891432	5.6274e-49	48.2497	protein_coding	MAM domain containing glycosylphosphatidylinositol anchor 1 [Source:HGNC Symbol;Acc:HGNC:19267]
ENSG00000143476	DTL	0.891133	1.59436e-46	45.7974	protein_coding	denticleless E3 ubiquitin protein ligase homolog [Source:HGNC Symbol;Acc:HGNC:30288]
ENSG00000142627	EPHA2	0.8911	8.05082e-42	41.0942	protein_coding	EPH receptor A2 [Source:HGNC Symbol;Acc:HGNC:3386]
ENSG00000242125	SNHG3	0.891008	2.86561e-28	27.5428	processed_transcript	small nucleolar RNA host gene 3 [Source:HGNC Symbol;Acc:HGNC:10118]
ENSG00000166197	NOLC1	0.890599	2.34226e-43	42.6304	protein_coding	nucleolar and coiled-body phosphoprotein 1 [Source:HGNC Symbol;Acc:HGNC:15608]
ENSG00000169398	PTK2	0.890416	1.64161e-43	42.7847	protein_coding	protein tyrosine kinase 2 [Source:HGNC Symbol;Acc:HGNC:9611]
ENSG00000280649	AC245100.8	0.89024	0.00304822	2.51595	TEC	TEC
ENSG00000185404	SP140L	0.890179	6.95272e-33	32.1578	protein_coding	SP140 nuclear body protein like [Source:HGNC Symbol;Acc:HGNC:25105]
ENSG00000076067	RBMS2	0.888327	6.63577e-29	28.1781	protein_coding	RNA binding motif single stranded interacting protein 2 [Source:HGNC Symbol;Acc:HGNC:9909]
ENSG00000271646	AC099343.3	0.888096	2.09381e-08	7.67906	bidirectional_promoter_lncRNA	novel transcript
ENSG00000205559	CHKB-DT	0.887955	3.54474e-07	6.45042	antisense	CHKB divergent transcript [Source:HGNC Symbol;Acc:HGNC:40146]
ENSG00000149596	JPH2	0.885698	1.71681e-05	4.76528	protein_coding	junctophilin 2 [Source:HGNC Symbol;Acc:HGNC:14202]
ENSG00000273891	AL731566.1	0.884897	0.0183386	1.73663	antisense	novel transcript, antisense to NSMCE4A
ENSG00000138678	GPAT3	0.884073	3.07054e-38	37.5128	protein_coding	glycerol-3-phosphate acyltransferase 3 [Source:HGNC Symbol;Acc:HGNC:28157]
ENSG00000198848	CES1	0.884055	0.00233739	2.63127	protein_coding	carboxylesterase 1 [Source:HGNC Symbol;Acc:HGNC:1863]
ENSG00000028137	TNFRSF1B	0.883478	0.0378952	1.42142	protein_coding	TNF receptor superfamily member 1B [Source:HGNC Symbol;Acc:HGNC:11917]
ENSG00000170396	ZNF804A	0.883073	1.29851e-05	4.88656	protein_coding	zinc finger protein 804A [Source:HGNC Symbol;Acc:HGNC:21711]
ENSG00000139278	GLIPR1	0.881995	8.01012e-35	34.0964	protein_coding	GLI pathogenesis related 1 [Source:HGNC Symbol;Acc:HGNC:17001]
ENSG00000060491	OGFR	0.881462	1.37862e-66	65.8606	protein_coding	opioid growth factor receptor [Source:HGNC Symbol;Acc:HGNC:15768]
ENSG00000167747	C19orf48	0.879833	2.59115e-31	30.5865	protein_coding	chromosome 19 open reading frame 48 [Source:HGNC Symbol;Acc:HGNC:29667]
ENSG00000181026	AEN	0.878655	9.5785e-25	24.0187	protein_coding	apoptosis enhancing nuclease [Source:HGNC Symbol;Acc:HGNC:25722]
ENSG00000272398	CD24	0.875047	3.40341e-11	10.4681	protein_coding	CD24 molecule [Source:HGNC Symbol;Acc:HGNC:1645]
ENSG00000274020	LINC01138	0.874654	5.56358e-13	12.2546	processed_transcript	long intergenic non-protein coding RNA 1138 [Source:HGNC Symbol;Acc:HGNC:49454]
ENSG00000166986	MARS	0.874166	2.24123e-33	32.6495	protein_coding	methionyl-tRNA synthetase [Source:HGNC Symbol;Acc:HGNC:6898]
ENSG00000126860	EVI2A	0.8741	1.37039e-07	6.86316	protein_coding	ecotropic viral integration site 2A [Source:HGNC Symbol;Acc:HGNC:3499]
ENSG00000268754	LINC01081	0.874088	0.000308611	3.51059	lincRNA	long intergenic non-protein coding RNA 1081 [Source:HGNC Symbol;Acc:HGNC:49124]
ENSG00000153879	CEBPG	0.87387	1.08079e-22	21.9663	protein_coding	CCAAT enhancer binding protein gamma [Source:HGNC Symbol;Acc:HGNC:1837]
ENSG00000152455	SUV39H2	0.873597	8.37981e-17	16.0768	protein_coding	suppressor of variegation 3-9 homolog 2 [Source:HGNC Symbol;Acc:HGNC:17287]
ENSG00000118507	AKAP7	0.87332	2.90256e-07	6.53722	protein_coding	A-kinase anchoring protein 7 [Source:HGNC Symbol;Acc:HGNC:377]
ENSG00000164509	IL31RA	0.87153	9.53762e-10	9.02056	protein_coding	interleukin 31 receptor A [Source:HGNC Symbol;Acc:HGNC:18969]
ENSG00000280287	AC131212.3	0.870286	0.00015942	3.79746	TEC	novel transcript
ENSG00000102362	SYTL4	0.869998	0.000114932	3.93956	protein_coding	synaptotagmin like 4 [Source:HGNC Symbol;Acc:HGNC:15588]
ENSG00000091651	ORC6	0.869139	7.95893e-40	39.0991	protein_coding	origin recognition complex subunit 6 [Source:HGNC Symbol;Acc:HGNC:17151]
ENSG00000092853	CLSPN	0.868934	3.82896e-24	23.4169	protein_coding	claspin [Source:HGNC Symbol;Acc:HGNC:19715]
ENSG00000253667	AC100821.1	0.868066	0.0359894	1.44383	processed_pseudogene	ESF1, nucleolar pre-rRNA processing protein, homolog (S. cerevisiae) (ESF1) pseudogene
ENSG00000198732	SMOC1	0.867464	0.00535498	2.27124	protein_coding	SPARC related modular calcium binding 1 [Source:HGNC Symbol;Acc:HGNC:20318]
ENSG00000096968	JAK2	0.867415	2.34882e-17	16.6292	protein_coding	Janus kinase 2 [Source:HGNC Symbol;Acc:HGNC:6192]
ENSG00000182118	FAM89A	0.864794	1.59065e-11	10.7984	protein_coding	family with sequence similarity 89 member A [Source:HGNC Symbol;Acc:HGNC:25057]
ENSG00000111087	GLI1	0.862863	0.00168697	2.77289	protein_coding	GLI family zinc finger 1 [Source:HGNC Symbol;Acc:HGNC:4317]
ENSG00000232956	SNHG15	0.862039	1.94688e-13	12.7107	lincRNA	small nucleolar RNA host gene 15 [Source:HGNC Symbol;Acc:HGNC:27797]
ENSG00000223749	MIR503HG	0.861909	1.65601e-08	7.78094	lincRNA	MIR503 host gene [Source:HGNC Symbol;Acc:HGNC:28258]
ENSG00000091844	RGS17	0.861903	2.33602e-08	7.63152	protein_coding	regulator of G protein signaling 17 [Source:HGNC Symbol;Acc:HGNC:14088]
ENSG00000168209	DDIT4	0.861458	3.001e-52	51.5227	protein_coding	DNA damage inducible transcript 4 [Source:HGNC Symbol;Acc:HGNC:24944]
ENSG00000224418	STK24-AS1	0.859074	0.0439349	1.35719	antisense	STK24 antisense RNA 1 [Source:HGNC Symbol;Acc:HGNC:39935]
ENSG00000160200	CBS	0.859067	3.48314e-12	11.458	protein_coding	cystathionine-beta-synthase [Source:HGNC Symbol;Acc:HGNC:1550]
ENSG00000134531	EMP1	0.857635	4.23518e-20	19.3731	protein_coding	epithelial membrane protein 1 [Source:HGNC Symbol;Acc:HGNC:3333]
ENSG00000171189	GRIK1	0.85757	0.0302209	1.51969	protein_coding	glutamate ionotropic receptor kainate type subunit 1 [Source:HGNC Symbol;Acc:HGNC:4579]
ENSG00000138190	EXOC6	0.857145	2.99302e-15	14.5239	protein_coding	exocyst complex component 6 [Source:HGNC Symbol;Acc:HGNC:23196]
ENSG00000197555	SIPA1L1	0.856817	2.02249e-25	24.6941	protein_coding	signal induced proliferation associated 1 like 1 [Source:HGNC Symbol;Acc:HGNC:20284]
ENSG00000234465	PINLYP	0.856525	0.0318306	1.49716	protein_coding	phospholipase A2 inhibitor and LY6/PLAUR domain containing [Source:HGNC Symbol;Acc:HGNC:44206]
ENSG00000272097	AL024498.1	0.855447	0.0183167	1.73715	lincRNA	novel transcript
ENSG00000198959	TGM2	0.854348	4.7326e-13	12.3249	protein_coding	transglutaminase 2 [Source:HGNC Symbol;Acc:HGNC:11778]
ENSG00000188611	ASAH2	0.85425	0.0110877	1.95516	protein_coding	N-acylsphingosine amidohydrolase 2 [Source:HGNC Symbol;Acc:HGNC:18860]
ENSG00000266010	GATA6-AS1	0.853808	4.46239e-06	5.35043	antisense	GATA6 antisense RNA 1 (head to head) [Source:HGNC Symbol;Acc:HGNC:48840]
ENSG00000168310	IRF2	0.853628	1.53104e-35	34.815	protein_coding	interferon regulatory factor 2 [Source:HGNC Symbol;Acc:HGNC:6117]
ENSG00000122641	INHBA	0.849821	1.03571e-06	5.98476	protein_coding	inhibin subunit beta A [Source:HGNC Symbol;Acc:HGNC:6066]
ENSG00000244731	C4A	0.849264	0.000945952	3.02413	protein_coding	complement C4A (Rodgers blood group) [Source:HGNC Symbol;Acc:HGNC:1323]
ENSG00000128578	STRIP2	0.845358	1.03321e-15	14.9858	protein_coding	striatin interacting protein 2 [Source:HGNC Symbol;Acc:HGNC:22209]
ENSG00000130513	GDF15	0.843713	6.32042e-05	4.19925	protein_coding	growth differentiation factor 15 [Source:HGNC Symbol;Acc:HGNC:30142]
ENSG00000112118	MCM3	0.84275	4.88412e-67	66.3112	protein_coding	minichromosome maintenance complex component 3 [Source:HGNC Symbol;Acc:HGNC:6945]
ENSG00000156804	FBXO32	0.840769	9.54236e-48	47.0203	protein_coding	F-box protein 32 [Source:HGNC Symbol;Acc:HGNC:16731]
ENSG00000229474	PATL2	0.837261	0.000586421	3.23179	protein_coding	PAT1 homolog 2 [Source:HGNC Symbol;Acc:HGNC:33630]
ENSG00000146233	CYP39A1	0.83688	4.30088e-13	12.3664	protein_coding	cytochrome P450 family 39 subfamily A member 1 [Source:HGNC Symbol;Acc:HGNC:17449]
ENSG00000145536	ADAMTS16	0.835895	0.000962388	3.01665	protein_coding	ADAM metallopeptidase with thrombospondin type 1 motif 16 [Source:HGNC Symbol;Acc:HGNC:17108]
ENSG00000167513	CDT1	0.834575	6.10826e-23	22.2141	protein_coding	chromatin licensing and DNA replication factor 1 [Source:HGNC Symbol;Acc:HGNC:24576]
ENSG00000204516	MICB	0.831168	1.00559e-16	15.9976	protein_coding	MHC class I polypeptide-related sequence B [Source:HGNC Symbol;Acc:HGNC:7091]
ENSG00000147883	CDKN2B	0.830578	8.09182e-29	28.092	protein_coding	cyclin dependent kinase inhibitor 2B [Source:HGNC Symbol;Acc:HGNC:1788]
ENSG00000230521	AL645929.1	0.829907	0.0255938	1.59186	unprocessed_pseudogene	HLA complex group 4 pseudogene 7
ENSG00000135776	ABCB10	0.829203	3.82748e-25	24.4171	protein_coding	ATP binding cassette subfamily B member 10 [Source:HGNC Symbol;Acc:HGNC:41]
ENSG00000278500	AC009336.2	0.828938	0.0204329	1.68967	protein_coding	homeobox D4 [Source:NCBI gene;Acc:3233]
ENSG00000232600	TONSL-AS1	0.828724	0.0226457	1.64501	antisense	TONSL antisense RNA 1 [Source:HGNC Symbol;Acc:HGNC:51556]
ENSG00000162878	PKDCC	0.826614	3.30533e-11	10.4808	protein_coding	protein kinase domain containing, cytoplasmic [Source:HGNC Symbol;Acc:HGNC:25123]
ENSG00000120254	MTHFD1L	0.826376	2.22705e-25	24.6523	protein_coding	methylenetetrahydrofolate dehydrogenase (NADP+ dependent) 1 like [Source:HGNC Symbol;Acc:HGNC:21055]
ENSG00000235381	AL596202.1	0.826278	0.000869025	3.06097	antisense	novel transcript
ENSG00000173334	TRIB1	0.825554	5.56048e-26	25.2549	protein_coding	tribbles pseudokinase 1 [Source:HGNC Symbol;Acc:HGNC:16891]
ENSG00000243970	PPIEL	0.825244	0.0377776	1.42277	transcribed_unprocessed_pseudogene	peptidylprolyl isomerase E like pseudogene [Source:HGNC Symbol;Acc:HGNC:33195]
ENSG00000080819	CPOX	0.823287	1.74428e-20	19.7584	protein_coding	coproporphyrinogen oxidase [Source:HGNC Symbol;Acc:HGNC:2321]
ENSG00000177674	AGTRAP	0.822346	1.48194e-37	36.8292	protein_coding	angiotensin II receptor associated protein [Source:HGNC Symbol;Acc:HGNC:13539]
ENSG00000274213	AC015912.3	0.821025	0.0157106	1.80381	lincRNA	novel transcript
ENSG00000171992	SYNPO	0.820226	9.6809e-23	22.0141	protein_coding	synaptopodin [Source:HGNC Symbol;Acc:HGNC:30672]
ENSG00000171790	SLFNL1	0.82019	0.0110845	1.95528	protein_coding	schlafen like 1 [Source:HGNC Symbol;Acc:HGNC:26313]
ENSG00000168917	SLC35G2	0.820147	1.28894e-10	9.88977	protein_coding	solute carrier family 35 member G2 [Source:HGNC Symbol;Acc:HGNC:28480]
ENSG00000140022	STON2	0.819975	0.000902906	3.04436	protein_coding	stonin 2 [Source:HGNC Symbol;Acc:HGNC:30652]
ENSG00000177133	LINC00982	0.819336	5.52508e-05	4.25766	antisense	long intergenic non-protein coding RNA 982 [Source:HGNC Symbol;Acc:HGNC:48664]
ENSG00000234127	TRIM26	0.818313	2.11194e-42	41.6753	protein_coding	tripartite motif containing 26 [Source:HGNC Symbol;Acc:HGNC:12962]
ENSG00000111981	ULBP1	0.818293	0.00181505	2.74111	protein_coding	UL16 binding protein 1 [Source:HGNC Symbol;Acc:HGNC:14893]
ENSG00000054598	FOXC1	0.818259	8.10758e-11	10.0911	protein_coding	forkhead box C1 [Source:HGNC Symbol;Acc:HGNC:3800]
ENSG00000197381	ADARB1	0.817943	8.77269e-35	34.0569	protein_coding	adenosine deaminase, RNA specific B1 [Source:HGNC Symbol;Acc:HGNC:226]
ENSG00000109511	ANXA10	0.817042	0.00083924	3.07611	protein_coding	annexin A10 [Source:HGNC Symbol;Acc:HGNC:534]
ENSG00000173559	NABP1	0.815597	1.44719e-16	15.8395	protein_coding	nucleic acid binding protein 1 [Source:HGNC Symbol;Acc:HGNC:26232]
ENSG00000255150	EID3	0.814732	2.49429e-06	5.60305	protein_coding	EP300 interacting inhibitor of differentiation 3 [Source:HGNC Symbol;Acc:HGNC:32961]
ENSG00000105835	NAMPT	0.814614	1.13302e-07	6.94576	protein_coding	nicotinamide phosphoribosyltransferase [Source:HGNC Symbol;Acc:HGNC:30092]
ENSG00000110092	CCND1	0.814247	4.86066e-44	43.3133	protein_coding	cyclin D1 [Source:HGNC Symbol;Acc:HGNC:1582]
ENSG00000184575	XPOT	0.814106	2.28006e-42	41.6421	protein_coding	exportin for tRNA [Source:HGNC Symbol;Acc:HGNC:12826]
ENSG00000143878	RHOB	0.81206	2.9188e-11	10.5348	protein_coding	ras homolog family member B [Source:HGNC Symbol;Acc:HGNC:668]
ENSG00000164362	TERT	0.81112	0.0015862	2.79964	protein_coding	telomerase reverse transcriptase [Source:HGNC Symbol;Acc:HGNC:11730]
ENSG00000185633	NDUFA4L2	0.811017	0.00228025	2.64202	protein_coding	NDUFA4, mitochondrial complex associated like 2 [Source:HGNC Symbol;Acc:HGNC:29836]
ENSG00000246465	AC138904.1	0.810637	0.0431849	1.36467	lincRNA	novel transcript LOC100506705
ENSG00000138760	SCARB2	0.809393	2.39982e-63	62.6198	protein_coding	scavenger receptor class B member 2 [Source:HGNC Symbol;Acc:HGNC:1665]
ENSG00000136492	BRIP1	0.807765	4.13457e-27	26.3836	protein_coding	BRCA1 interacting protein C-terminal helicase 1 [Source:HGNC Symbol;Acc:HGNC:20473]
ENSG00000172965	MIR4435-2HG	0.807222	3.0339e-23	22.518	lincRNA	MIR4435-2 host gene [Source:HGNC Symbol;Acc:HGNC:35163]
ENSG00000116863	ADPRHL2	0.806266	3.72107e-27	26.4293	protein_coding	ADP-ribosylhydrolase like 2 [Source:HGNC Symbol;Acc:HGNC:21304]
ENSG00000164134	NAA15	0.806064	9.01764e-39	38.0449	protein_coding	N(alpha)-acetyltransferase 15, NatA auxiliary subunit [Source:HGNC Symbol;Acc:HGNC:30782]
ENSG00000139618	BRCA2	0.802358	6.91168e-24	23.1604	protein_coding	BRCA2, DNA repair associated [Source:HGNC Symbol;Acc:HGNC:1101]
ENSG00000103723	AP3B2	0.80191	1.48048e-34	33.8296	protein_coding	adaptor related protein complex 3 subunit beta 2 [Source:HGNC Symbol;Acc:HGNC:567]
ENSG00000170903	MSANTD4	0.799388	6.52259e-13	12.1856	protein_coding	Myb/SANT DNA binding domain containing 4 with coiled-coils [Source:HGNC Symbol;Acc:HGNC:29383]
ENSG00000146409	SLC18B1	0.799073	8.57727e-11	10.0667	protein_coding	solute carrier family 18 member B1 [Source:HGNC Symbol;Acc:HGNC:21573]
ENSG00000168398	BDKRB2	0.798906	0.000577613	3.23836	protein_coding	bradykinin receptor B2 [Source:HGNC Symbol;Acc:HGNC:1030]
ENSG00000138131	LOXL4	0.79852	0.0352292	1.4531	protein_coding	lysyl oxidase like 4 [Source:HGNC Symbol;Acc:HGNC:17171]
ENSG00000253251	SHLD3	0.798443	0.002404	2.61907	protein_coding	shieldin complex subunit 3 [Source:HGNC Symbol;Acc:HGNC:53826]
ENSG00000151470	C4orf33	0.797706	6.25932e-15	14.2035	protein_coding	chromosome 4 open reading frame 33 [Source:HGNC Symbol;Acc:HGNC:27025]
ENSG00000226180	AC010536.1	0.797233	0.0472636	1.32547	lincRNA	uncharacterized LOC100129215 [Source:NCBI gene;Acc:100129215]
ENSG00000102081	FMR1	0.797169	6.1984e-54	53.2077	protein_coding	fragile X mental retardation 1 [Source:HGNC Symbol;Acc:HGNC:3775]
ENSG00000225614	ZNF469	0.796344	8.47328e-17	16.0719	protein_coding	zinc finger protein 469 [Source:HGNC Symbol;Acc:HGNC:23216]
ENSG00000186806	VSIG10L	0.79588	2.30057e-09	8.63816	protein_coding	V-set and immunoglobulin domain containing 10 like [Source:HGNC Symbol;Acc:HGNC:27111]
ENSG00000168003	SLC3A2	0.795862	1.40098e-10	9.85357	protein_coding	solute carrier family 3 member 2 [Source:HGNC Symbol;Acc:HGNC:11026]
ENSG00000155313	USP25	0.795538	7.10807e-40	39.1482	protein_coding	ubiquitin specific peptidase 25 [Source:HGNC Symbol;Acc:HGNC:12624]
ENSG00000182752	PAPPA	0.79553	9.81867e-06	5.00795	protein_coding	pappalysin 1 [Source:HGNC Symbol;Acc:HGNC:8602]
ENSG00000229298	TUBB8P1	0.794456	0.0255304	1.59294	processed_pseudogene	tubulin beta 8 class VIII pseudogene 1 [Source:HGNC Symbol;Acc:HGNC:42182]
ENSG00000263069	AC124319.2	0.794202	0.00487223	2.31227	antisense	uncharacterized LOC100294362 [Source:NCBI gene;Acc:100294362]
ENSG00000162733	DDR2	0.791765	1.80198e-43	42.7442	protein_coding	discoidin domain receptor tyrosine kinase 2 [Source:HGNC Symbol;Acc:HGNC:2731]
ENSG00000122862	SRGN	0.790725	5.03797e-32	31.2977	protein_coding	serglycin [Source:HGNC Symbol;Acc:HGNC:9361]
ENSG00000187260	WDR86	0.78966	0.0412477	1.3846	protein_coding	WD repeat domain 86 [Source:HGNC Symbol;Acc:HGNC:28020]
ENSG00000133028	SCO1	0.789517	2.72959e-33	32.5639	protein_coding	SCO1, cytochrome c oxidase assembly protein [Source:HGNC Symbol;Acc:HGNC:10603]
ENSG00000259807	AC009093.1	0.789131	7.10236e-06	5.1486	lincRNA	novel transcript
ENSG00000241343	RPL36A	0.789088	4.62636e-09	8.33476	protein_coding	ribosomal protein L36a [Source:HGNC Symbol;Acc:HGNC:10359]
ENSG00000183458	AC138932.1	0.788859	6.94023e-12	11.1586	transcribed_unprocessed_pseudogene	polycystic kidney disease 1 (autosomal dominant) (PKD1) pseudogene
ENSG00000100292	HMOX1	0.788674	1.5358e-27	26.8137	protein_coding	heme oxygenase 1 [Source:HGNC Symbol;Acc:HGNC:5013]
ENSG00000176597	B3GNT5	0.788619	1.05604e-06	5.97632	protein_coding	UDP-GlcNAc:betaGal beta-1,3-N-acetylglucosaminyltransferase 5 [Source:HGNC Symbol;Acc:HGNC:15684]
ENSG00000107815	TWNK	0.788596	4.32463e-16	15.3641	protein_coding	twinkle mtDNA helicase [Source:HGNC Symbol;Acc:HGNC:1160]
ENSG00000222041	CYTOR	0.788277	1.03354e-17	16.9857	lincRNA	cytoskeleton regulator RNA [Source:HGNC Symbol;Acc:HGNC:28717]
ENSG00000079215	SLC1A3	0.787662	1.68373e-14	13.7737	protein_coding	solute carrier family 1 member 3 [Source:HGNC Symbol;Acc:HGNC:10941]
ENSG00000243679	AC018638.5	0.78757	3.84469e-10	9.41514	processed_pseudogene	novel pseudogene
ENSG00000183778	B3GALT5	0.786274	1.50814e-07	6.82156	protein_coding	beta-1,3-galactosyltransferase 5 [Source:HGNC Symbol;Acc:HGNC:920]
ENSG00000132603	NIP7	0.784461	3.59074e-26	25.4448	protein_coding	NIP7, nucleolar pre-rRNA processing protein [Source:HGNC Symbol;Acc:HGNC:24328]
ENSG00000136643	RPS6KC1	0.784349	2.96918e-21	20.5274	protein_coding	ribosomal protein S6 kinase C1 [Source:HGNC Symbol;Acc:HGNC:10439]
ENSG00000160818	GPATCH4	0.782763	1.7508e-21	20.7568	protein_coding	G-patch domain containing 4 [Source:HGNC Symbol;Acc:HGNC:25982]
ENSG00000205220	PSMB10	0.78196	1.37823e-24	23.8607	protein_coding	proteasome subunit beta 10 [Source:HGNC Symbol;Acc:HGNC:9538]
ENSG00000135744	AGT	0.780519	0.0251985	1.59862	protein_coding	angiotensinogen [Source:HGNC Symbol;Acc:HGNC:333]
ENSG00000206432	TMEM200C	0.778815	0.000122209	3.9129	protein_coding	transmembrane protein 200C [Source:HGNC Symbol;Acc:HGNC:37208]
ENSG00000026508	CD44	0.778637	6.57377e-33	32.1822	protein_coding	CD44 molecule (Indian blood group) [Source:HGNC Symbol;Acc:HGNC:1681]
ENSG00000133937	GSC	0.777321	0.0307404	1.51229	protein_coding	goosecoid homeobox [Source:HGNC Symbol;Acc:HGNC:4612]
ENSG00000141526	SLC16A3	0.776661	5.97342e-41	40.2238	protein_coding	solute carrier family 16 member 3 [Source:HGNC Symbol;Acc:HGNC:10924]
ENSG00000163393	SLC22A15	0.775978	3.60225e-06	5.44343	protein_coding	solute carrier family 22 member 15 [Source:HGNC Symbol;Acc:HGNC:20301]
ENSG00000133687	TMTC1	0.775209	9.28128e-19	18.0324	protein_coding	transmembrane and tetratricopeptide repeat containing 1 [Source:HGNC Symbol;Acc:HGNC:24099]
ENSG00000112576	CCND3	0.773621	1.03834e-35	34.9837	protein_coding	cyclin D3 [Source:HGNC Symbol;Acc:HGNC:1585]
ENSG00000092098	RNF31	0.772783	9.59072e-16	15.0181	protein_coding	ring finger protein 31 [Source:HGNC Symbol;Acc:HGNC:16031]
ENSG00000273983	HIST1H3G	0.772089	0.00993766	2.00272	protein_coding	histone cluster 1 H3 family member g [Source:HGNC Symbol;Acc:HGNC:4772]
ENSG00000116285	ERRFI1	0.770757	1.10118e-35	34.9581	protein_coding	ERBB receptor feedback inhibitor 1 [Source:HGNC Symbol;Acc:HGNC:18185]
ENSG00000111801	BTN3A3	0.770171	7.09063e-33	32.1493	protein_coding	butyrophilin subfamily 3 member A3 [Source:HGNC Symbol;Acc:HGNC:1140]
ENSG00000225697	SLC26A6	0.769962	1.08242e-37	36.9656	protein_coding	solute carrier family 26 member 6 [Source:HGNC Symbol;Acc:HGNC:14472]
ENSG00000162888	C1orf147	0.769846	0.0136297	1.86551	antisense	chromosome 1 open reading frame 147 [Source:HGNC Symbol;Acc:HGNC:32061]
ENSG00000130066	SAT1	0.769845	2.35842e-34	33.6274	protein_coding	spermidine/spermine N1-acetyltransferase 1 [Source:HGNC Symbol;Acc:HGNC:10540]
ENSG00000174130	TLR6	0.769493	2.90931e-11	10.5362	protein_coding	toll like receptor 6 [Source:HGNC Symbol;Acc:HGNC:16711]
ENSG00000264301	LINC01444	0.768814	0.00273977	2.56229	lincRNA	long intergenic non-protein coding RNA 1444 [Source:HGNC Symbol;Acc:HGNC:50769]
ENSG00000260877	AP005233.2	0.768535	0.0312728	1.50483	lincRNA	novel transcript
ENSG00000100297	MCM5	0.768337	1.8653e-40	39.7293	protein_coding	minichromosome maintenance complex component 5 [Source:HGNC Symbol;Acc:HGNC:6948]
ENSG00000204147	ASAH2B	0.767159	1.95083e-05	4.70978	protein_coding	N-acylsphingosine amidohydrolase 2B [Source:HGNC Symbol;Acc:HGNC:23456]
ENSG00000163872	YEATS2	0.767065	1.36954e-48	47.8634	protein_coding	YEATS domain containing 2 [Source:HGNC Symbol;Acc:HGNC:25489]
ENSG00000198719	DLL1	0.766727	1.85764e-12	11.731	protein_coding	delta like canonical Notch ligand 1 [Source:HGNC Symbol;Acc:HGNC:2908]
ENSG00000254632	AP003119.1	0.766372	0.000408598	3.3887	antisense	novel transcript
ENSG00000204138	PHACTR4	0.766197	6.83579e-37	36.1652	protein_coding	phosphatase and actin regulator 4 [Source:HGNC Symbol;Acc:HGNC:25793]
ENSG00000173762	CD7	0.765951	0.000526421	3.27867	protein_coding	CD7 molecule [Source:HGNC Symbol;Acc:HGNC:1695]
ENSG00000069667	RORA	0.765725	0.00197539	2.70435	protein_coding	RAR related orphan receptor A [Source:HGNC Symbol;Acc:HGNC:10258]
ENSG00000273802	HIST1H2BG	0.765672	0.00756166	2.12138	protein_coding	histone cluster 1 H2B family member g [Source:HGNC Symbol;Acc:HGNC:4746]
ENSG00000135362	PRR5L	0.765656	8.96923e-07	6.04724	protein_coding	proline rich 5 like [Source:HGNC Symbol;Acc:HGNC:25878]
ENSG00000083312	TNPO1	0.765175	2.83004e-51	50.5482	protein_coding	transportin 1 [Source:HGNC Symbol;Acc:HGNC:6401]
ENSG00000013588	GPRC5A	0.76483	4.15647e-17	16.3813	protein_coding	G protein-coupled receptor class C group 5 member A [Source:HGNC Symbol;Acc:HGNC:9836]
ENSG00000188060	RAB42	0.764319	9.24741e-09	8.03398	protein_coding	RAB42, member RAS oncogene family [Source:HGNC Symbol;Acc:HGNC:28702]
ENSG00000105287	PRKD2	0.76285	7.11231e-31	30.148	protein_coding	protein kinase D2 [Source:HGNC Symbol;Acc:HGNC:17293]
ENSG00000118680	MYL12B	0.760712	3.32133e-37	36.4787	protein_coding	myosin light chain 12B [Source:HGNC Symbol;Acc:HGNC:29827]
ENSG00000182718	ANXA2	0.760583	2.09006e-50	49.6798	protein_coding	annexin A2 [Source:HGNC Symbol;Acc:HGNC:537]
ENSG00000189337	KAZN	0.760535	8.06493e-08	7.0934	protein_coding	kazrin, periplakin interacting protein [Source:HGNC Symbol;Acc:HGNC:29173]
ENSG00000116774	OLFML3	0.759895	0.000432408	3.36411	protein_coding	olfactomedin like 3 [Source:HGNC Symbol;Acc:HGNC:24956]
ENSG00000115902	SLC1A4	0.759704	6.41522e-14	13.1928	protein_coding	solute carrier family 1 member 4 [Source:HGNC Symbol;Acc:HGNC:10942]
ENSG00000281398	SNHG4	0.75969	3.03887e-15	14.5173	lincRNA	small nucleolar RNA host gene 4 [Source:HGNC Symbol;Acc:HGNC:32964]
ENSG00000165312	OTUD1	0.759233	4.16144e-08	7.38076	protein_coding	OTU deubiquitinase 1 [Source:HGNC Symbol;Acc:HGNC:27346]
ENSG00000163132	MSX1	0.758475	1.74406e-14	13.7584	protein_coding	msh homeobox 1 [Source:HGNC Symbol;Acc:HGNC:7391]
ENSG00000120526	NUDCD1	0.758306	6.00275e-26	25.2216	protein_coding	NudC domain containing 1 [Source:HGNC Symbol;Acc:HGNC:24306]
ENSG00000185947	ZNF267	0.756391	2.4557e-12	11.6098	protein_coding	zinc finger protein 267 [Source:HGNC Symbol;Acc:HGNC:13060]
ENSG00000249859	PVT1	0.755946	1.20799e-09	8.91794	lincRNA	Pvt1 oncogene [Source:HGNC Symbol;Acc:HGNC:9709]
ENSG00000243811	APOBEC3D	0.755905	0.00304919	2.51582	protein_coding	apolipoprotein B mRNA editing enzyme catalytic subunit 3D [Source:HGNC Symbol;Acc:HGNC:17354]
ENSG00000212719	C17orf51	0.755436	4.1897e-17	16.3778	protein_coding	chromosome 17 open reading frame 51 [Source:HGNC Symbol;Acc:HGNC:27904]
ENSG00000139174	PRICKLE1	0.754941	0.0470361	1.32757	protein_coding	prickle planar cell polarity protein 1 [Source:HGNC Symbol;Acc:HGNC:17019]
ENSG00000143322	ABL2	0.754624	6.73704e-32	31.1715	protein_coding	ABL proto-oncogene 2, non-receptor tyrosine kinase [Source:HGNC Symbol;Acc:HGNC:77]
ENSG00000167772	ANGPTL4	0.753527	1.43425e-06	5.84338	protein_coding	angiopoietin like 4 [Source:HGNC Symbol;Acc:HGNC:16039]
ENSG00000174059	CD34	0.753467	0.0254445	1.59441	protein_coding	CD34 molecule [Source:HGNC Symbol;Acc:HGNC:1662]
ENSG00000162618	ADGRL4	0.752032	0.020669	1.68468	protein_coding	adhesion G protein-coupled receptor L4 [Source:HGNC Symbol;Acc:HGNC:20822]
ENSG00000261889	AC108134.2	0.750372	0.0206967	1.6841	lincRNA	novel transcript
ENSG00000274265	AC245297.3	0.750336	0.00236981	2.62529	lincRNA	novel transcript
ENSG00000113441	LNPEP	0.749786	1.59473e-40	39.7973	protein_coding	leucyl and cystinyl aminopeptidase [Source:HGNC Symbol;Acc:HGNC:6656]
ENSG00000135919	SERPINE2	0.747624	4.66429e-09	8.33121	protein_coding	serpin family E member 2 [Source:HGNC Symbol;Acc:HGNC:8951]
ENSG00000142408	CACNG8	0.747363	1.27531e-14	13.8944	protein_coding	calcium voltage-gated channel auxiliary subunit gamma 8 [Source:HGNC Symbol;Acc:HGNC:13628]
ENSG00000133818	RRAS2	0.747346	1.79168e-30	29.7467	protein_coding	RAS related 2 [Source:HGNC Symbol;Acc:HGNC:17271]
ENSG00000156017	CARNMT1	0.747037	1.11528e-14	13.9526	protein_coding	carnosine N-methyltransferase 1 [Source:HGNC Symbol;Acc:HGNC:23435]
ENSG00000115295	CLIP4	0.747001	1.68285e-27	26.774	protein_coding	CAP-Gly domain containing linker protein family member 4 [Source:HGNC Symbol;Acc:HGNC:26108]
ENSG00000158458	NRG2	0.746171	4.29614e-10	9.36692	protein_coding	neuregulin 2 [Source:HGNC Symbol;Acc:HGNC:7998]
ENSG00000197632	SERPINB2	0.745668	0.0162604	1.78887	protein_coding	serpin family B member 2 [Source:HGNC Symbol;Acc:HGNC:8584]
ENSG00000139800	ZIC5	0.743776	0.000178679	3.74793	protein_coding	Zic family member 5 [Source:HGNC Symbol;Acc:HGNC:20322]
ENSG00000196569	LAMA2	0.743743	0.0337653	1.47153	protein_coding	laminin subunit alpha 2 [Source:HGNC Symbol;Acc:HGNC:6482]
ENSG00000170745	KCNS3	0.743504	2.88637e-07	6.53965	protein_coding	potassium voltage-gated channel modifier subfamily S member 3 [Source:HGNC Symbol;Acc:HGNC:6302]
ENSG00000245522	AC026250.1	0.743415	0.0281367	1.55073	lincRNA	uncharacterized LOC440028 [Source:NCBI gene;Acc:440028]
ENSG00000271605	MILR1	0.743316	1.02795e-09	8.98803	protein_coding	mast cell immunoglobulin like receptor 1 [Source:HGNC Symbol;Acc:HGNC:27570]
ENSG00000280007	AC008079.1	0.743073	0.012564	1.90087	antisense	novel transcript, antisense to TUBA8
ENSG00000137936	BCAR3	0.742943	2.79551e-23	22.5535	protein_coding	BCAR3, NSP family adaptor protein [Source:HGNC Symbol;Acc:HGNC:973]
ENSG00000187583	PLEKHN1	0.742434	1.29008e-06	5.88938	protein_coding	pleckstrin homology domain containing N1 [Source:HGNC Symbol;Acc:HGNC:25284]
ENSG00000285799	AL645929.2	0.742021	0.00942608	2.02567	transcribed_unprocessed_pseudogene	MHC class I polypeptide-related sequence F pseudogene
ENSG00000236337	FMR1-IT1	0.741155	0.0416266	1.38063	sense_intronic	FMR1 intronic transcript 1 [Source:HGNC Symbol;Acc:HGNC:41333]
ENSG00000204287	HLA-DRA	0.741105	8.15487e-05	4.08858	protein_coding	major histocompatibility complex, class II, DR alpha [Source:HGNC Symbol;Acc:HGNC:4947]
ENSG00000187653	TMSB4XP8	0.74067	0.0391813	1.40692	processed_pseudogene	TMSB4X pseudogene 8 [Source:HGNC Symbol;Acc:HGNC:11885]
ENSG00000122432	SPATA1	0.740479	0.027544	1.55997	protein_coding	spermatogenesis associated 1 [Source:HGNC Symbol;Acc:HGNC:14682]
ENSG00000164327	RICTOR	0.739346	1.1194e-42	41.951	protein_coding	RPTOR independent companion of MTOR complex 2 [Source:HGNC Symbol;Acc:HGNC:28611]
ENSG00000254615	AC027031.2	0.738741	6.95651e-05	4.15761	lincRNA	novel transcript
ENSG00000117525	F3	0.738347	1.47509e-15	14.8312	protein_coding	coagulation factor III, tissue factor [Source:HGNC Symbol;Acc:HGNC:3541]
ENSG00000237523	LINC00857	0.738292	0.00788755	2.10306	lincRNA	long intergenic non-protein coding RNA 857 [Source:HGNC Symbol;Acc:HGNC:45114]
ENSG00000006625	GGCT	0.737646	9.09889e-14	13.041	protein_coding	gamma-glutamylcyclotransferase [Source:HGNC Symbol;Acc:HGNC:21705]
ENSG00000188549	CCDC9B	0.737313	6.04575e-35	34.2185	protein_coding	coiled-coil domain containing 9B [Source:HGNC Symbol;Acc:HGNC:33488]
ENSG00000085999	RAD54L	0.737038	8.13017e-20	19.0899	protein_coding	RAD54 like [Source:HGNC Symbol;Acc:HGNC:9826]
ENSG00000096996	IL12RB1	0.736343	9.32872e-09	8.03018	protein_coding	interleukin 12 receptor subunit beta 1 [Source:HGNC Symbol;Acc:HGNC:5971]
ENSG00000085231	AK6	0.736321	7.38387e-13	12.1317	protein_coding	adenylate kinase 6 [Source:HGNC Symbol;Acc:HGNC:49151]
ENSG00000148680	HTR7	0.735822	5.23957e-10	9.2807	protein_coding	5-hydroxytryptamine receptor 7 [Source:HGNC Symbol;Acc:HGNC:5302]
ENSG00000048162	NOP16	0.73579	3.51307e-16	15.4543	protein_coding	NOP16 nucleolar protein [Source:HGNC Symbol;Acc:HGNC:26934]
ENSG00000100889	PCK2	0.735489	3.5796e-12	11.4462	protein_coding	phosphoenolpyruvate carboxykinase 2, mitochondrial [Source:HGNC Symbol;Acc:HGNC:8725]
ENSG00000257732	AC089983.1	0.735414	0.00237709	2.62395	antisense	novel transcript, antisense to TXNRD1
ENSG00000151014	NOCT	0.735007	8.29382e-06	5.08125	protein_coding	nocturnin [Source:HGNC Symbol;Acc:HGNC:14254]
ENSG00000170425	ADORA2B	0.734413	1.22159e-21	20.9131	protein_coding	adenosine A2b receptor [Source:HGNC Symbol;Acc:HGNC:264]
ENSG00000140280	LYSMD2	0.734261	6.50246e-14	13.1869	protein_coding	LysM domain containing 2 [Source:HGNC Symbol;Acc:HGNC:28571]
ENSG00000075643	MOCOS	0.734017	3.81567e-05	4.41843	protein_coding	molybdenum cofactor sulfurase [Source:HGNC Symbol;Acc:HGNC:18234]
ENSG00000125845	BMP2	0.733676	1.52024e-05	4.81809	protein_coding	bone morphogenetic protein 2 [Source:HGNC Symbol;Acc:HGNC:1069]
ENSG00000188322	SBK1	0.731755	0.00206968	2.6841	protein_coding	SH3 domain binding kinase 1 [Source:HGNC Symbol;Acc:HGNC:17699]
ENSG00000239713	APOBEC3G	0.73121	5.01677e-39	38.2996	protein_coding	apolipoprotein B mRNA editing enzyme catalytic subunit 3G [Source:HGNC Symbol;Acc:HGNC:17357]
ENSG00000105976	MET	0.731181	4.05667e-34	33.3918	protein_coding	MET proto-oncogene, receptor tyrosine kinase [Source:HGNC Symbol;Acc:HGNC:7029]
ENSG00000078246	TULP3	0.73017	2.93158e-28	27.5329	protein_coding	tubby like protein 3 [Source:HGNC Symbol;Acc:HGNC:12425]
ENSG00000189057	FAM111B	0.729921	2.58772e-22	21.5871	protein_coding	family with sequence similarity 111 member B [Source:HGNC Symbol;Acc:HGNC:24200]
ENSG00000146872	TLK2	0.729501	1.51271e-38	37.8202	protein_coding	tousled like kinase 2 [Source:HGNC Symbol;Acc:HGNC:11842]
ENSG00000185722	ANKFY1	0.728095	1.68426e-42	41.7736	protein_coding	ankyrin repeat and FYVE domain containing 1 [Source:HGNC Symbol;Acc:HGNC:20763]
ENSG00000209482	SNORD83A	0.72776	0.0396516	1.40174	snoRNA	small nucleolar RNA, C/D box 83A [Source:HGNC Symbol;Acc:HGNC:17131]
ENSG00000230715	AC018638.2	0.727217	2.3986e-06	5.62004	processed_pseudogene	novel pseudogene
ENSG00000174738	NR1D2	0.726954	2.61952e-22	21.5818	protein_coding	nuclear receptor subfamily 1 group D member 2 [Source:HGNC Symbol;Acc:HGNC:7963]
ENSG00000205885	C1RL-AS1	0.725733	2.6579e-10	9.57546	antisense	C1RL antisense RNA 1 [Source:HGNC Symbol;Acc:HGNC:27461]
ENSG00000206503	HLA-A	0.725334	2.42316e-30	29.6156	protein_coding	major histocompatibility complex, class I, A [Source:HGNC Symbol;Acc:HGNC:4931]
ENSG00000146376	ARHGAP18	0.725148	5.46627e-18	17.2623	protein_coding	Rho GTPase activating protein 18 [Source:HGNC Symbol;Acc:HGNC:21035]
ENSG00000125968	ID1	0.723102	5.57712e-10	9.25359	protein_coding	inhibitor of DNA binding 1, HLH protein [Source:HGNC Symbol;Acc:HGNC:5360]
ENSG00000276007	AC079414.3	0.723052	0.0420962	1.37576	sense_intronic	novel transcript, antisense WWOX
ENSG00000215388	ACTG1P3	0.72282	0.0443426	1.35318	processed_pseudogene	actin gamma 1 pseudogene 3 [Source:HGNC Symbol;Acc:HGNC:148]
ENSG00000163918	RFC4	0.722736	5.36606e-23	22.2703	protein_coding	replication factor C subunit 4 [Source:HGNC Symbol;Acc:HGNC:9972]
ENSG00000123689	G0S2	0.722312	0.0131056	1.88254	protein_coding	G0/G1 switch 2 [Source:HGNC Symbol;Acc:HGNC:30229]
ENSG00000114127	XRN1	0.721691	4.57473e-37	36.3396	protein_coding	5'-3' exoribonuclease 1 [Source:HGNC Symbol;Acc:HGNC:30654]
ENSG00000143367	TUFT1	0.721157	4.97168e-10	9.3035	protein_coding	tuftelin 1 [Source:HGNC Symbol;Acc:HGNC:12422]
ENSG00000141441	GAREM1	0.71828	1.37906e-08	7.86042	protein_coding	GRB2 associated regulator of MAPK1 subtype 1 [Source:HGNC Symbol;Acc:HGNC:26136]
ENSG00000253672	AC105177.1	0.717878	0.0441779	1.35479	lincRNA	novel transcript
ENSG00000166250	CLMP	0.715993	1.60903e-29	28.7934	protein_coding	CXADR like membrane protein [Source:HGNC Symbol;Acc:HGNC:24039]
ENSG00000005810	MYCBP2	0.714984	4.97587e-33	32.3031	protein_coding	MYC binding protein 2, E3 ubiquitin protein ligase [Source:HGNC Symbol;Acc:HGNC:23386]
ENSG00000106100	NOD1	0.714503	3.25871e-11	10.487	protein_coding	nucleotide binding oligomerization domain containing 1 [Source:HGNC Symbol;Acc:HGNC:16390]
ENSG00000159200	RCAN1	0.713829	6.29611e-15	14.2009	protein_coding	regulator of calcineurin 1 [Source:HGNC Symbol;Acc:HGNC:3040]
ENSG00000110218	PANX1	0.712566	1.1419e-25	24.9424	protein_coding	pannexin 1 [Source:HGNC Symbol;Acc:HGNC:8599]
ENSG00000135655	USP15	0.7122	5.13444e-22	21.2895	protein_coding	ubiquitin specific peptidase 15 [Source:HGNC Symbol;Acc:HGNC:12613]
ENSG00000014138	POLA2	0.712158	1.26568e-10	9.89768	protein_coding	DNA polymerase alpha 2, accessory subunit [Source:HGNC Symbol;Acc:HGNC:30073]
ENSG00000125618	PAX8	0.712043	0.0480386	1.31841	protein_coding	paired box 8 [Source:HGNC Symbol;Acc:HGNC:8622]
ENSG00000117266	CDK18	0.711933	1.33467e-12	11.8746	protein_coding	cyclin dependent kinase 18 [Source:HGNC Symbol;Acc:HGNC:8751]
ENSG00000140859	KIFC3	0.7118	1.62496e-24	23.7892	protein_coding	kinesin family member C3 [Source:HGNC Symbol;Acc:HGNC:6326]
ENSG00000145040	UCN2	0.711668	3.62411e-09	8.4408	protein_coding	urocortin 2 [Source:HGNC Symbol;Acc:HGNC:18414]
ENSG00000276672	AL161891.1	0.711315	0.000958111	3.01858	sense_intronic	novel transcript, sense intronic to RFC3
ENSG00000128342	LIF	0.710269	4.33579e-25	24.3629	protein_coding	LIF, interleukin 6 family cytokine [Source:HGNC Symbol;Acc:HGNC:6596]
ENSG00000200087	SNORA73B	0.709778	0.000746754	3.12682	snoRNA	small nucleolar RNA, H/ACA box 73B [Source:HGNC Symbol;Acc:HGNC:10116]
ENSG00000159399	HK2	0.708571	2.24476e-23	22.6488	protein_coding	hexokinase 2 [Source:HGNC Symbol;Acc:HGNC:4923]
ENSG00000120549	KIAA1217	0.707986	1.70485e-32	31.7683	protein_coding	KIAA1217 [Source:HGNC Symbol;Acc:HGNC:25428]
ENSG00000026950	BTN3A1	0.707794	1.37834e-30	29.8606	protein_coding	butyrophilin subfamily 3 member A1 [Source:HGNC Symbol;Acc:HGNC:1138]
ENSG00000076685	NT5C2	0.707185	3.99595e-22	21.3984	protein_coding	5'-nucleotidase, cytosolic II [Source:HGNC Symbol;Acc:HGNC:8022]
ENSG00000110723	EXPH5	0.706722	0.00723603	2.1405	protein_coding	exophilin 5 [Source:HGNC Symbol;Acc:HGNC:30578]
ENSG00000085840	ORC1	0.706014	7.73087e-17	16.1118	protein_coding	origin recognition complex subunit 1 [Source:HGNC Symbol;Acc:HGNC:8487]
ENSG00000185482	STAC3	0.705592	0.0298799	1.52462	protein_coding	SH3 and cysteine rich domain 3 [Source:HGNC Symbol;Acc:HGNC:28423]
ENSG00000006118	TMEM132A	0.705513	7.55696e-28	27.1217	protein_coding	transmembrane protein 132A [Source:HGNC Symbol;Acc:HGNC:31092]
ENSG00000170315	UBB	0.705263	1.24351e-25	24.9054	protein_coding	ubiquitin B [Source:HGNC Symbol;Acc:HGNC:12463]
ENSG00000092470	WDR76	0.704311	2.98719e-21	20.5247	protein_coding	WD repeat domain 76 [Source:HGNC Symbol;Acc:HGNC:25773]
ENSG00000145819	ARHGAP26	0.703984	9.71208e-14	13.0127	protein_coding	Rho GTPase activating protein 26 [Source:HGNC Symbol;Acc:HGNC:17073]
ENSG00000261884	AC040162.1	0.703414	6.38309e-06	5.19497	protein_coding	novel transcript
ENSG00000148120	C9orf3	0.702765	2.72911e-19	18.564	protein_coding	chromosome 9 open reading frame 3 [Source:HGNC Symbol;Acc:HGNC:1361]
ENSG00000177410	ZFAS1	0.702757	4.86412e-21	20.313	antisense	ZNFX1 antisense RNA 1 [Source:HGNC Symbol;Acc:HGNC:33101]
ENSG00000142961	MOB3C	0.701873	3.32307e-28	27.4785	protein_coding	MOB kinase activator 3C [Source:HGNC Symbol;Acc:HGNC:29800]
ENSG00000141391	PRELID3A	0.700612	2.62258e-05	4.58127	protein_coding	PRELI domain containing 3A [Source:HGNC Symbol;Acc:HGNC:24639]
ENSG00000114270	COL7A1	0.700428	3.39435e-44	43.4692	protein_coding	collagen type VII alpha 1 chain [Source:HGNC Symbol;Acc:HGNC:2214]
ENSG00000249852	AC145676.1	0.699771	0.000714922	3.14574	TEC	TEC
ENSG00000110104	CCDC86	0.69892	1.22933e-14	13.9103	protein_coding	coiled-coil domain containing 86 [Source:HGNC Symbol;Acc:HGNC:28359]
ENSG00000272419	LINC01145	0.698612	6.33356e-07	6.19835	transcribed_unprocessed_pseudogene	long intergenic non-protein coding RNA 1145 [Source:HGNC Symbol;Acc:HGNC:49462]
ENSG00000196584	XRCC2	0.698045	1.46898e-15	14.833	protein_coding	X-ray repair cross complementing 2 [Source:HGNC Symbol;Acc:HGNC:12829]
ENSG00000180611	MB21D2	0.697709	0.000899669	3.04592	protein_coding	Mab-21 domain containing 2 [Source:HGNC Symbol;Acc:HGNC:30438]
ENSG00000137692	DCUN1D5	0.697579	2.77329e-19	18.557	protein_coding	defective in cullin neddylation 1 domain containing 5 [Source:HGNC Symbol;Acc:HGNC:28409]
ENSG00000211448	DIO2	0.696244	3.3819e-06	5.47084	protein_coding	iodothyronine deiodinase 2 [Source:HGNC Symbol;Acc:HGNC:2884]
ENSG00000131378	RFTN1	0.696151	3.08985e-11	10.5101	protein_coding	raftlin, lipid raft linker 1 [Source:HGNC Symbol;Acc:HGNC:30278]
ENSG00000279605	AC067930.6	0.695471	0.0289722	1.53802	TEC	TEC
ENSG00000175643	RMI2	0.695417	2.71286e-18	17.5666	protein_coding	RecQ mediated genome instability 2 [Source:HGNC Symbol;Acc:HGNC:28349]
ENSG00000135378	PRRG4	0.695025	8.99795e-07	6.04586	protein_coding	proline rich and Gla domain 4 [Source:HGNC Symbol;Acc:HGNC:30799]
ENSG00000178752	ERFE	0.694313	2.96509e-05	4.52796	protein_coding	erythroferrone [Source:HGNC Symbol;Acc:HGNC:26727]
ENSG00000082497	SERTAD4	0.693921	9.89512e-12	11.0046	protein_coding	SERTA domain containing 4 [Source:HGNC Symbol;Acc:HGNC:25236]
ENSG00000231991	ANXA2P2	0.693295	0.00125204	2.90238	processed_pseudogene	annexin A2 pseudogene 2 [Source:HGNC Symbol;Acc:HGNC:539]
ENSG00000118503	TNFAIP3	0.692914	6.26081e-09	8.20337	protein_coding	TNF alpha induced protein 3 [Source:HGNC Symbol;Acc:HGNC:11896]
ENSG00000134198	TSPAN2	0.692495	0.0327727	1.48449	protein_coding	tetraspanin 2 [Source:HGNC Symbol;Acc:HGNC:20659]
ENSG00000165490	DDIAS	0.692274	3.39061e-12	11.4697	protein_coding	DNA damage induced apoptosis suppressor [Source:HGNC Symbol;Acc:HGNC:26351]
ENSG00000107338	SHB	0.691706	3.10165e-08	7.50841	protein_coding	SH2 domain containing adaptor protein B [Source:HGNC Symbol;Acc:HGNC:10838]
ENSG00000147852	VLDLR	0.69167	0.000748425	3.12585	protein_coding	very low density lipoprotein receptor [Source:HGNC Symbol;Acc:HGNC:12698]
ENSG00000196878	LAMB3	0.691144	5.22952e-19	18.2815	protein_coding	laminin subunit beta 3 [Source:HGNC Symbol;Acc:HGNC:6490]
ENSG00000070882	OSBPL3	0.689931	4.01514e-17	16.3963	protein_coding	oxysterol binding protein like 3 [Source:HGNC Symbol;Acc:HGNC:16370]
ENSG00000107443	CCNJ	0.687962	6.76096e-08	7.16999	protein_coding	cyclin J [Source:HGNC Symbol;Acc:HGNC:23434]
ENSG00000224594	RPL29P19	0.687705	0.0206397	1.6853	processed_pseudogene	ribosomal protein L29 pseudogene 19 [Source:HGNC Symbol;Acc:HGNC:35508]
ENSG00000111247	RAD51AP1	0.687305	2.25231e-21	20.6474	protein_coding	RAD51 associated protein 1 [Source:HGNC Symbol;Acc:HGNC:16956]
ENSG00000179041	RRS1	0.68715	4.5685e-14	13.3402	protein_coding	ribosome biogenesis regulator homolog [Source:HGNC Symbol;Acc:HGNC:17083]
ENSG00000237943	PRKCQ-AS1	0.686396	0.0353954	1.45105	processed_transcript	PRKCQ antisense RNA 1 [Source:HGNC Symbol;Acc:HGNC:44689]
ENSG00000203326	ZNF525	0.686312	6.23014e-06	5.2055	protein_coding	zinc finger protein 525 [Source:HGNC Symbol;Acc:HGNC:29423]
ENSG00000116815	CD58	0.685845	5.60191e-12	11.2517	protein_coding	CD58 molecule [Source:HGNC Symbol;Acc:HGNC:1688]
ENSG00000116584	ARHGEF2	0.68532	1.045e-29	28.9809	protein_coding	Rho/Rac guanine nucleotide exchange factor 2 [Source:HGNC Symbol;Acc:HGNC:682]
ENSG00000044574	HSPA5	0.68466	1.92425e-26	25.7157	protein_coding	heat shock protein family A (Hsp70) member 5 [Source:HGNC Symbol;Acc:HGNC:5238]
ENSG00000169660	HEXDC	0.684214	1.40248e-20	19.8531	protein_coding	hexosaminidase D [Source:HGNC Symbol;Acc:HGNC:26307]
ENSG00000120833	SOCS2	0.684063	0.00264175	2.57811	protein_coding	suppressor of cytokine signaling 2 [Source:HGNC Symbol;Acc:HGNC:19382]
ENSG00000136205	TNS3	0.683264	2.10539e-53	52.6767	protein_coding	tensin 3 [Source:HGNC Symbol;Acc:HGNC:21616]
ENSG00000164932	CTHRC1	0.683058	0.0428568	1.36798	protein_coding	collagen triple helix repeat containing 1 [Source:HGNC Symbol;Acc:HGNC:18831]
ENSG00000169139	UBE2V2	0.680824	9.20722e-26	25.0359	protein_coding	ubiquitin conjugating enzyme E2 V2 [Source:HGNC Symbol;Acc:HGNC:12495]
ENSG00000148840	PPRC1	0.680242	6.40168e-25	24.1937	protein_coding	peroxisome proliferator-activated receptor gamma, coactivator-related 1 [Source:HGNC Symbol;Acc:HGNC:30025]
ENSG00000164211	STARD4	0.680091	8.67405e-25	24.0618	protein_coding	StAR related lipid transfer domain containing 4 [Source:HGNC Symbol;Acc:HGNC:18058]
ENSG00000166979	EVA1C	0.680041	0.000122683	3.91121	protein_coding	eva-1 homolog C [Source:HGNC Symbol;Acc:HGNC:13239]
ENSG00000110108	TMEM109	0.679913	5.00979e-31	30.3002	protein_coding	transmembrane protein 109 [Source:HGNC Symbol;Acc:HGNC:28771]
ENSG00000101230	ISM1	0.679863	0.00730822	2.13619	protein_coding	isthmin 1 [Source:HGNC Symbol;Acc:HGNC:16213]
ENSG00000246334	PRR7-AS1	0.679453	0.000210873	3.67598	antisense	PRR7 antisense RNA 1 [Source:HGNC Symbol;Acc:HGNC:27961]
ENSG00000100505	TRIM9	0.67913	0.0289259	1.53871	protein_coding	tripartite motif containing 9 [Source:HGNC Symbol;Acc:HGNC:16288]
ENSG00000266401	AP002478.1	0.679108	0.0461343	1.33598	antisense	novel transcript, antisense to DLGAP1
ENSG00000126861	OMG	0.678863	0.0456315	1.34074	protein_coding	oligodendrocyte myelin glycoprotein [Source:HGNC Symbol;Acc:HGNC:8135]
ENSG00000197208	SLC22A4	0.67878	1.94936e-07	6.71011	protein_coding	solute carrier family 22 member 4 [Source:HGNC Symbol;Acc:HGNC:10968]
ENSG00000183397	C19orf71	0.678606	1.83455e-05	4.73647	protein_coding	chromosome 19 open reading frame 71 [Source:HGNC Symbol;Acc:HGNC:34496]
ENSG00000272034	SNORD14A	0.678414	0.0244915	1.61098	snoRNA	small nucleolar RNA, C/D box 14A [Source:HGNC Symbol;Acc:HGNC:10113]
ENSG00000110852	CLEC2B	0.678266	4.95414e-23	22.305	protein_coding	C-type lectin domain family 2 member B [Source:HGNC Symbol;Acc:HGNC:2053]
ENSG00000153823	PID1	0.677887	0.0129805	1.88671	protein_coding	phosphotyrosine interaction domain containing 1 [Source:HGNC Symbol;Acc:HGNC:26084]
ENSG00000174371	EXO1	0.677608	7.3971e-18	17.1309	protein_coding	exonuclease 1 [Source:HGNC Symbol;Acc:HGNC:3511]
ENSG00000155380	SLC16A1	0.676007	8.17185e-30	29.0877	protein_coding	solute carrier family 16 member 1 [Source:HGNC Symbol;Acc:HGNC:10922]
ENSG00000150990	DHX37	0.675168	7.70865e-23	22.113	protein_coding	DEAH-box helicase 37 [Source:HGNC Symbol;Acc:HGNC:17210]
ENSG00000085117	CD82	0.67494	4.36955e-21	20.3596	protein_coding	CD82 molecule [Source:HGNC Symbol;Acc:HGNC:6210]
ENSG00000075131	TIPIN	0.674819	2.86188e-08	7.54335	protein_coding	TIMELESS interacting protein [Source:HGNC Symbol;Acc:HGNC:30750]
ENSG00000184083	FAM120C	0.674562	5.87759e-11	10.2308	protein_coding	family with sequence similarity 120C [Source:HGNC Symbol;Acc:HGNC:16949]
ENSG00000077238	IL4R	0.674491	2.58249e-12	11.588	protein_coding	interleukin 4 receptor [Source:HGNC Symbol;Acc:HGNC:6015]
ENSG00000164949	GEM	0.672891	4.89406e-09	8.31033	protein_coding	GTP binding protein overexpressed in skeletal muscle [Source:HGNC Symbol;Acc:HGNC:4234]
ENSG00000051341	POLQ	0.672561	1.63938e-19	18.7853	protein_coding	DNA polymerase theta [Source:HGNC Symbol;Acc:HGNC:9186]
ENSG00000275591	XKR5	0.671894	0.000214695	3.66818	protein_coding	XK related 5 [Source:HGNC Symbol;Acc:HGNC:20782]
ENSG00000102359	SRPX2	0.670661	3.60666e-12	11.4429	protein_coding	sushi repeat containing protein X-linked 2 [Source:HGNC Symbol;Acc:HGNC:30668]
ENSG00000196756	SNHG17	0.67063	1.64426e-12	11.784	processed_transcript	small nucleolar RNA host gene 17 [Source:HGNC Symbol;Acc:HGNC:48600]
ENSG00000133739	LRRCC1	0.670516	1.99594e-09	8.69985	protein_coding	leucine rich repeat and coiled-coil centrosomal protein 1 [Source:HGNC Symbol;Acc:HGNC:29373]
ENSG00000135913	USP37	0.669961	3.58636e-07	6.44535	protein_coding	ubiquitin specific peptidase 37 [Source:HGNC Symbol;Acc:HGNC:20063]
ENSG00000137809	ITGA11	0.66868	7.51127e-29	28.1243	protein_coding	integrin subunit alpha 11 [Source:HGNC Symbol;Acc:HGNC:6136]
ENSG00000215267	AKR1C7P	0.668146	0.0185385	1.73193	transcribed_unprocessed_pseudogene	aldo-keto reductase family 1 member C7, pseudogene [Source:HGNC Symbol;Acc:HGNC:44681]
ENSG00000184058	TBX1	0.667402	6.80563e-08	7.16713	protein_coding	T-box 1 [Source:HGNC Symbol;Acc:HGNC:11592]
ENSG00000175048	ZDHHC14	0.666245	2.99844e-07	6.5231	protein_coding	zinc finger DHHC-type containing 14 [Source:HGNC Symbol;Acc:HGNC:20341]
ENSG00000104432	IL7	0.666146	2.0564e-06	5.68689	protein_coding	interleukin 7 [Source:HGNC Symbol;Acc:HGNC:6023]
ENSG00000181544	FANCB	0.665557	0.000424321	3.37231	protein_coding	FA complementation group B [Source:HGNC Symbol;Acc:HGNC:3583]
ENSG00000213694	S1PR3	0.664854	2.1612e-21	20.6653	protein_coding	sphingosine-1-phosphate receptor 3 [Source:HGNC Symbol;Acc:HGNC:3167]
ENSG00000145220	LYAR	0.664332	1.28688e-11	10.8905	protein_coding	Ly1 antibody reactive [Source:HGNC Symbol;Acc:HGNC:26021]
ENSG00000001630	CYP51A1	0.66298	0.000174196	3.75896	protein_coding	cytochrome P450 family 51 subfamily A member 1 [Source:HGNC Symbol;Acc:HGNC:2649]
ENSG00000170775	GPR37	0.662692	1.86631e-05	4.72902	protein_coding	G protein-coupled receptor 37 [Source:HGNC Symbol;Acc:HGNC:4494]
ENSG00000062598	ELMO2	0.662648	5.30167e-32	31.2756	protein_coding	engulfment and cell motility 2 [Source:HGNC Symbol;Acc:HGNC:17233]
ENSG00000134684	YARS	0.66211	2.16234e-24	23.6651	protein_coding	tyrosyl-tRNA synthetase [Source:HGNC Symbol;Acc:HGNC:12840]
ENSG00000265241	RBM8A	0.662087	2.02985e-25	24.6925	protein_coding	RNA binding motif protein 8A [Source:HGNC Symbol;Acc:HGNC:9905]
ENSG00000120658	ENOX1	0.662076	0.000228348	3.6414	protein_coding	ecto-NOX disulfide-thiol exchanger 1 [Source:HGNC Symbol;Acc:HGNC:25474]
ENSG00000079156	OSBPL6	0.66203	0.000104122	3.98246	protein_coding	oxysterol binding protein like 6 [Source:HGNC Symbol;Acc:HGNC:16388]
ENSG00000137522	RNF121	0.661966	5.0859e-16	15.2936	protein_coding	ring finger protein 121 [Source:HGNC Symbol;Acc:HGNC:21070]
ENSG00000171877	FRMD5	0.661948	0.0472632	1.32548	protein_coding	FERM domain containing 5 [Source:HGNC Symbol;Acc:HGNC:28214]
ENSG00000140807	NKD1	0.661914	5.91581e-06	5.22799	protein_coding	naked cuticle homolog 1 [Source:HGNC Symbol;Acc:HGNC:17045]
ENSG00000078053	AMPH	0.661027	0.000178242	3.74899	protein_coding	amphiphysin [Source:HGNC Symbol;Acc:HGNC:471]
ENSG00000250251	PKD1P6	0.660932	1.84313e-12	11.7344	transcribed_unprocessed_pseudogene	polycystin 1, transient receptor potential channel interacting pseudogene 6 [Source:HGNC Symbol;Acc:HGNC:30070]
ENSG00000109063	MYH3	0.66035	0.0152973	1.81539	protein_coding	myosin heavy chain 3 [Source:HGNC Symbol;Acc:HGNC:7573]
ENSG00000176890	TYMS	0.659827	2.23048e-16	15.6516	protein_coding	thymidylate synthetase [Source:HGNC Symbol;Acc:HGNC:12441]
ENSG00000153132	CLGN	0.659759	0.000173245	3.76134	protein_coding	calmegin [Source:HGNC Symbol;Acc:HGNC:2060]
ENSG00000102218	RP2	0.659236	2.94708e-12	11.5306	protein_coding	RP2, ARL3 GTPase activating protein [Source:HGNC Symbol;Acc:HGNC:10274]
ENSG00000105447	GRWD1	0.658249	1.5997e-28	27.796	protein_coding	glutamate rich WD repeat containing 1 [Source:HGNC Symbol;Acc:HGNC:21270]
ENSG00000090447	TFAP4	0.658132	1.25822e-10	9.90024	protein_coding	transcription factor AP-4 [Source:HGNC Symbol;Acc:HGNC:11745]
ENSG00000173083	HPSE	0.657853	2.67985e-07	6.57189	protein_coding	heparanase [Source:HGNC Symbol;Acc:HGNC:5164]
ENSG00000128805	ARHGAP22	0.657294	5.50023e-11	10.2596	protein_coding	Rho GTPase activating protein 22 [Source:HGNC Symbol;Acc:HGNC:30320]
ENSG00000105825	TFPI2	0.6568	2.72724e-11	10.5643	protein_coding	tissue factor pathway inhibitor 2 [Source:HGNC Symbol;Acc:HGNC:11761]
ENSG00000139192	TAPBPL	0.656781	7.63758e-19	18.117	protein_coding	TAP binding protein like [Source:HGNC Symbol;Acc:HGNC:30683]
ENSG00000179431	FJX1	0.656757	5.39967e-05	4.26763	protein_coding	four jointed box 1 [Source:HGNC Symbol;Acc:HGNC:17166]
ENSG00000133216	EPHB2	0.656436	1.54202e-30	29.8119	protein_coding	EPH receptor B2 [Source:HGNC Symbol;Acc:HGNC:3393]
ENSG00000198835	GJC2	0.655773	0.0196256	1.70718	protein_coding	gap junction protein gamma 2 [Source:HGNC Symbol;Acc:HGNC:17494]
ENSG00000101003	GINS1	0.655562	1.24581e-20	19.9045	protein_coding	GINS complex subunit 1 [Source:HGNC Symbol;Acc:HGNC:28980]
ENSG00000153714	LURAP1L	0.655167	9.1752e-20	19.0374	protein_coding	leucine rich adaptor protein 1 like [Source:HGNC Symbol;Acc:HGNC:31452]
ENSG00000134352	IL6ST	0.654987	9.35891e-44	43.0288	protein_coding	interleukin 6 signal transducer [Source:HGNC Symbol;Acc:HGNC:6021]
ENSG00000164920	OSR2	0.653737	8.27027e-06	5.08248	protein_coding	odd-skipped related transciption factor 2 [Source:HGNC Symbol;Acc:HGNC:15830]
ENSG00000213988	ZNF90	0.653404	0.00136937	2.86348	protein_coding	zinc finger protein 90 [Source:HGNC Symbol;Acc:HGNC:13165]
ENSG00000110330	BIRC2	0.652755	1.21094e-28	27.9169	protein_coding	baculoviral IAP repeat containing 2 [Source:HGNC Symbol;Acc:HGNC:590]
ENSG00000270580	PKD1P6-NPIPP1	0.652209	0.00298647	2.52484	processed_transcript	PKD1P6-NPIPP1 readthrough [Source:NCBI gene;Acc:105369154]
ENSG00000128564	VGF	0.6512	3.99956e-05	4.39799	protein_coding	VGF nerve growth factor inducible [Source:HGNC Symbol;Acc:HGNC:12684]
ENSG00000185022	MAFF	0.650635	4.13025e-10	9.38402	protein_coding	MAF bZIP transcription factor F [Source:HGNC Symbol;Acc:HGNC:6780]
ENSG00000259207	ITGB3	0.650546	9.97734e-07	6.00099	protein_coding	integrin subunit beta 3 [Source:HGNC Symbol;Acc:HGNC:6156]
ENSG00000132361	CLUH	0.649914	5.80902e-26	25.2359	protein_coding	clustered mitochondria homolog [Source:HGNC Symbol;Acc:HGNC:29094]
ENSG00000148175	STOM	0.649197	1.25707e-13	12.9006	protein_coding	stomatin [Source:HGNC Symbol;Acc:HGNC:3383]
ENSG00000257596	AC078778.1	0.648867	0.0378799	1.42159	antisense	novel transcript, antisense to CBX5
ENSG00000276043	UHRF1	0.648752	1.58142e-29	28.801	protein_coding	ubiquitin like with PHD and ring finger domains 1 [Source:HGNC Symbol;Acc:HGNC:12556]
ENSG00000187498	COL4A1	0.648496	4.88511e-38	37.3111	protein_coding	collagen type IV alpha 1 chain [Source:HGNC Symbol;Acc:HGNC:2202]
ENSG00000188211	NCR3LG1	0.647888	0.00023413	3.63054	protein_coding	natural killer cell cytotoxicity receptor 3 ligand 1 [Source:HGNC Symbol;Acc:HGNC:42400]
ENSG00000226067	LINC00623	0.647789	1.46148e-05	4.83521	lincRNA	long intergenic non-protein coding RNA 623 [Source:HGNC Symbol;Acc:HGNC:44252]
ENSG00000087074	PPP1R15A	0.647582	2.26052e-19	18.6458	protein_coding	protein phosphatase 1 regulatory subunit 15A [Source:HGNC Symbol;Acc:HGNC:14375]
ENSG00000261762	AC027228.2	0.647504	0.0341666	1.4664	antisense	novel transcript, antisense to CHRNA5
ENSG00000095383	TBC1D2	0.646856	1.22345e-09	8.91241	protein_coding	TBC1 domain family member 2 [Source:HGNC Symbol;Acc:HGNC:18026]
ENSG00000122870	BICC1	0.646258	2.39877e-14	13.62	protein_coding	BicC family RNA binding protein 1 [Source:HGNC Symbol;Acc:HGNC:19351]
ENSG00000167670	CHAF1A	0.645793	1.33177e-25	24.8756	protein_coding	chromatin assembly factor 1 subunit A [Source:HGNC Symbol;Acc:HGNC:1910]
ENSG00000198795	ZNF521	0.645042	5.37089e-12	11.27	protein_coding	zinc finger protein 521 [Source:HGNC Symbol;Acc:HGNC:24605]
ENSG00000113300	CNOT6	0.64486	2.97682e-30	29.5262	protein_coding	CCR4-NOT transcription complex subunit 6 [Source:HGNC Symbol;Acc:HGNC:14099]
ENSG00000149968	MMP3	0.644842	0.000621647	3.20646	protein_coding	matrix metallopeptidase 3 [Source:HGNC Symbol;Acc:HGNC:7173]
ENSG00000059758	CDK17	0.644513	6.10277e-20	19.2145	protein_coding	cyclin dependent kinase 17 [Source:HGNC Symbol;Acc:HGNC:8750]
ENSG00000090520	DNAJB11	0.644311	3.46564e-21	20.4602	protein_coding	DnaJ heat shock protein family (Hsp40) member B11 [Source:HGNC Symbol;Acc:HGNC:14889]
ENSG00000105810	CDK6	0.643252	7.84912e-44	43.1052	protein_coding	cyclin dependent kinase 6 [Source:HGNC Symbol;Acc:HGNC:1777]
ENSG00000065328	MCM10	0.643227	2.30233e-14	13.6378	protein_coding	minichromosome maintenance 10 replication initiation factor [Source:HGNC Symbol;Acc:HGNC:18043]
ENSG00000127564	PKMYT1	0.642553	1.24397e-15	14.9052	protein_coding	protein kinase, membrane associated tyrosine/threonine 1 [Source:HGNC Symbol;Acc:HGNC:29650]
ENSG00000183161	FANCF	0.642377	3.77428e-11	10.4232	protein_coding	FA complementation group F [Source:HGNC Symbol;Acc:HGNC:3587]
ENSG00000166508	MCM7	0.642112	5.11355e-37	36.2913	protein_coding	minichromosome maintenance complex component 7 [Source:HGNC Symbol;Acc:HGNC:6950]
ENSG00000285725	AC004967.2	0.641295	0.0172837	1.76236	processed_transcript	novel transcript
ENSG00000005059	MCUB	0.64122	3.46972e-10	9.45971	protein_coding	mitochondrial calcium uniporter dominant negative beta subunit [Source:HGNC Symbol;Acc:HGNC:26076]
ENSG00000187741	FANCA	0.640949	1.79627e-22	21.7456	protein_coding	FA complementation group A [Source:HGNC Symbol;Acc:HGNC:3582]
ENSG00000179627	ZBTB42	0.640225	0.000157054	3.80395	protein_coding	zinc finger and BTB domain containing 42 [Source:HGNC Symbol;Acc:HGNC:32550]
ENSG00000231389	HLA-DPA1	0.640055	3.11807e-06	5.50611	protein_coding	major histocompatibility complex, class II, DP alpha 1 [Source:HGNC Symbol;Acc:HGNC:4938]
ENSG00000260916	CCPG1	0.639834	3.16611e-10	9.49947	protein_coding	cell cycle progression 1 [Source:HGNC Symbol;Acc:HGNC:24227]
ENSG00000136169	SETDB2	0.639511	5.46237e-22	21.2626	protein_coding	SET domain bifurcated 2 [Source:HGNC Symbol;Acc:HGNC:20263]
ENSG00000109819	PPARGC1A	0.638095	4.96269e-07	6.30428	protein_coding	PPARG coactivator 1 alpha [Source:HGNC Symbol;Acc:HGNC:9237]
ENSG00000107262	BAG1	0.638012	1.61771e-19	18.7911	protein_coding	BCL2 associated athanogene 1 [Source:HGNC Symbol;Acc:HGNC:937]
ENSG00000103642	LACTB	0.637966	1.97503e-17	16.7044	protein_coding	lactamase beta [Source:HGNC Symbol;Acc:HGNC:16468]
ENSG00000196954	CASP4	0.636948	1.78428e-28	27.7485	protein_coding	caspase 4 [Source:HGNC Symbol;Acc:HGNC:1505]
ENSG00000144354	CDCA7	0.635781	2.81561e-34	33.5504	protein_coding	cell division cycle associated 7 [Source:HGNC Symbol;Acc:HGNC:14628]
ENSG00000142611	PRDM16	0.635692	1.84633e-08	7.73369	protein_coding	PR/SET domain 16 [Source:HGNC Symbol;Acc:HGNC:14000]
ENSG00000213949	ITGA1	0.635302	3.78798e-10	9.42159	protein_coding	integrin subunit alpha 1 [Source:HGNC Symbol;Acc:HGNC:6134]
ENSG00000155329	ZCCHC10	0.63506	4.20669e-10	9.37606	protein_coding	zinc finger CCHC-type containing 10 [Source:HGNC Symbol;Acc:HGNC:25954]
ENSG00000167721	TSR1	0.634784	8.9445e-30	29.0484	protein_coding	TSR1, ribosome maturation factor [Source:HGNC Symbol;Acc:HGNC:25542]
ENSG00000138944	SHISAL1	0.6339	1.19797e-13	12.9216	protein_coding	shisa like 1 [Source:HGNC Symbol;Acc:HGNC:29335]
ENSG00000184371	CSF1	0.63382	3.28961e-06	5.48286	protein_coding	colony stimulating factor 1 [Source:HGNC Symbol;Acc:HGNC:2432]
ENSG00000113407	TARS	0.63299	8.18822e-31	30.0868	protein_coding	threonyl-tRNA synthetase [Source:HGNC Symbol;Acc:HGNC:11572]
ENSG00000144802	NFKBIZ	0.632917	0.0117463	1.9301	protein_coding	NFKB inhibitor zeta [Source:HGNC Symbol;Acc:HGNC:29805]
ENSG00000048028	USP28	0.63271	2.62508e-26	25.5809	protein_coding	ubiquitin specific peptidase 28 [Source:HGNC Symbol;Acc:HGNC:12625]
ENSG00000120664	SPART-AS1	0.632215	0.0450057	1.34673	antisense	SPART antisense RNA 1 [Source:HGNC Symbol;Acc:HGNC:39933]
ENSG00000178773	CPNE7	0.631582	0.000453684	3.34325	protein_coding	copine 7 [Source:HGNC Symbol;Acc:HGNC:2320]
ENSG00000134259	NGF	0.631499	0.0362919	1.44019	protein_coding	nerve growth factor [Source:HGNC Symbol;Acc:HGNC:7808]
ENSG00000151693	ASAP2	0.631273	5.93836e-14	13.2263	protein_coding	ArfGAP with SH3 domain, ankyrin repeat and PH domain 2 [Source:HGNC Symbol;Acc:HGNC:2721]
ENSG00000011422	PLAUR	0.63117	9.37806e-14	13.0279	protein_coding	plasminogen activator, urokinase receptor [Source:HGNC Symbol;Acc:HGNC:9053]
ENSG00000115946	PNO1	0.631095	5.80597e-14	13.2361	protein_coding	partner of NOB1 homolog [Source:HGNC Symbol;Acc:HGNC:32790]
ENSG00000099810	MTAP	0.630956	4.58989e-15	14.3382	protein_coding	methylthioadenosine phosphorylase [Source:HGNC Symbol;Acc:HGNC:7413]
ENSG00000187840	EIF4EBP1	0.630351	8.46486e-15	14.0724	protein_coding	eukaryotic translation initiation factor 4E binding protein 1 [Source:HGNC Symbol;Acc:HGNC:3288]
ENSG00000116977	LGALS8	0.629857	1.02153e-20	19.9908	protein_coding	galectin 8 [Source:HGNC Symbol;Acc:HGNC:6569]
ENSG00000165661	QSOX2	0.629731	4.52519e-18	17.3444	protein_coding	quiescin sulfhydryl oxidase 2 [Source:HGNC Symbol;Acc:HGNC:30249]
ENSG00000132661	NXT1	0.62924	2.97115e-14	13.5271	protein_coding	nuclear transport factor 2 like export factor 1 [Source:HGNC Symbol;Acc:HGNC:15913]
ENSG00000267534	S1PR2	0.628781	3.88485e-08	7.41063	protein_coding	sphingosine-1-phosphate receptor 2 [Source:HGNC Symbol;Acc:HGNC:3169]
ENSG00000100731	PCNX1	0.628715	2.26046e-19	18.6458	protein_coding	pecanex 1 [Source:HGNC Symbol;Acc:HGNC:19740]
ENSG00000104312	RIPK2	0.627803	1.14439e-13	12.9414	protein_coding	receptor interacting serine/threonine kinase 2 [Source:HGNC Symbol;Acc:HGNC:10020]
ENSG00000111641	NOP2	0.62715	0.0334996	1.47496	protein_coding	NOP2 nucleolar protein [Source:HGNC Symbol;Acc:HGNC:7867]
ENSG00000163513	TGFBR2	0.626023	2.77813e-22	21.5562	protein_coding	transforming growth factor beta receptor 2 [Source:HGNC Symbol;Acc:HGNC:11773]
ENSG00000121753	ADGRB2	0.625455	1.2479e-13	12.9038	protein_coding	adhesion G protein-coupled receptor B2 [Source:HGNC Symbol;Acc:HGNC:944]
ENSG00000113594	LIFR	0.625358	8.02326e-19	18.0956	protein_coding	LIF receptor alpha [Source:HGNC Symbol;Acc:HGNC:6597]
ENSG00000006652	IFRD1	0.624623	2.2181e-21	20.654	protein_coding	interferon related developmental regulator 1 [Source:HGNC Symbol;Acc:HGNC:5456]
ENSG00000119771	KLHL29	0.624378	3.69047e-08	7.43292	protein_coding	kelch like family member 29 [Source:HGNC Symbol;Acc:HGNC:29404]
ENSG00000074935	TUBE1	0.623824	6.82873e-07	6.16566	protein_coding	tubulin epsilon 1 [Source:HGNC Symbol;Acc:HGNC:20775]
ENSG00000197714	ZNF460	0.622375	0.0447276	1.34942	protein_coding	zinc finger protein 460 [Source:HGNC Symbol;Acc:HGNC:21628]
ENSG00000197961	ZNF121	0.622347	6.16855e-09	8.20982	protein_coding	zinc finger protein 121 [Source:HGNC Symbol;Acc:HGNC:12904]
ENSG00000148926	ADM	0.621285	7.23244e-05	4.14072	protein_coding	adrenomedullin [Source:HGNC Symbol;Acc:HGNC:259]
ENSG00000174574	AKIRIN1	0.621137	1.35481e-20	19.8681	protein_coding	akirin 1 [Source:HGNC Symbol;Acc:HGNC:25744]
ENSG00000239653	PSMD6-AS2	0.621129	0.0140755	1.85154	antisense	PSMD6 antisense RNA 2 [Source:HGNC Symbol;Acc:HGNC:44125]
ENSG00000102743	SLC25A15	0.620746	0.000369798	3.43204	protein_coding	solute carrier family 25 member 15 [Source:HGNC Symbol;Acc:HGNC:10985]
ENSG00000132382	MYBBP1A	0.620468	8.99455e-25	24.046	protein_coding	MYB binding protein 1a [Source:HGNC Symbol;Acc:HGNC:7546]
ENSG00000184162	NR2C2AP	0.620049	5.8972e-07	6.22935	protein_coding	nuclear receptor 2C2 associated protein [Source:HGNC Symbol;Acc:HGNC:30763]
ENSG00000231551	AC245100.4	0.619986	0.000589702	3.22937	transcribed_unprocessed_pseudogene	phosphodiesterase 4D interacting protein (PDE4DIP) pseudogene
ENSG00000163083	INHBB	0.619894	0.00148986	2.82685	protein_coding	inhibin subunit beta B [Source:HGNC Symbol;Acc:HGNC:6067]
ENSG00000165092	ALDH1A1	0.61967	1.16904e-08	7.93217	protein_coding	aldehyde dehydrogenase 1 family member A1 [Source:HGNC Symbol;Acc:HGNC:402]
ENSG00000152669	CCNO	0.619453	0.0302001	1.51999	protein_coding	cyclin O [Source:HGNC Symbol;Acc:HGNC:18576]
ENSG00000104415	WISP1	0.61899	2.50875e-12	11.6005	protein_coding	WNT1 inducible signaling pathway protein 1 [Source:HGNC Symbol;Acc:HGNC:12769]
ENSG00000138376	BARD1	0.618835	5.12999e-18	17.2899	protein_coding	BRCA1 associated RING domain 1 [Source:HGNC Symbol;Acc:HGNC:952]
ENSG00000246763	RGMB-AS1	0.618778	0.0297021	1.52721	antisense	RGMB antisense RNA 1 [Source:HGNC Symbol;Acc:HGNC:48666]
ENSG00000269439	AC010618.3	0.618757	0.000167624	3.77567	lincRNA	novel transcript
ENSG00000115816	CEBPZ	0.616856	5.14659e-13	12.2885	protein_coding	CCAAT enhancer binding protein zeta [Source:HGNC Symbol;Acc:HGNC:24218]
ENSG00000249641	HOXC13-AS	0.616186	0.0134781	1.87037	antisense	HOXC13 antisense RNA [Source:HGNC Symbol;Acc:HGNC:43753]
ENSG00000111012	CYP27B1	0.616166	2.54443e-05	4.59441	protein_coding	cytochrome P450 family 27 subfamily B member 1 [Source:HGNC Symbol;Acc:HGNC:2606]
ENSG00000160193	WDR4	0.616061	4.40785e-16	15.3558	protein_coding	WD repeat domain 4 [Source:HGNC Symbol;Acc:HGNC:12756]
ENSG00000184232	OAF	0.61564	9.74514e-15	14.0112	protein_coding	out at first homolog [Source:HGNC Symbol;Acc:HGNC:28752]
ENSG00000171793	CTPS1	0.615245	2.01494e-22	21.6957	protein_coding	CTP synthase 1 [Source:HGNC Symbol;Acc:HGNC:2519]
ENSG00000073111	MCM2	0.615132	6.91485e-25	24.1602	protein_coding	minichromosome maintenance complex component 2 [Source:HGNC Symbol;Acc:HGNC:6944]
ENSG00000178860	MSC	0.614898	2.32466e-18	17.6336	protein_coding	musculin [Source:HGNC Symbol;Acc:HGNC:7321]
ENSG00000151067	CACNA1C	0.613951	1.63012e-14	13.7878	protein_coding	calcium voltage-gated channel subunit alpha1 C [Source:HGNC Symbol;Acc:HGNC:1390]
ENSG00000179218	CALR	0.613702	1.0394e-25	24.9832	protein_coding	calreticulin [Source:HGNC Symbol;Acc:HGNC:1455]
ENSG00000135763	URB2	0.6135	8.43996e-11	10.0737	protein_coding	URB2 ribosome biogenesis 2 homolog (S. cerevisiae) [Source:HGNC Symbol;Acc:HGNC:28967]
ENSG00000153721	CNKSR3	0.613363	6.94561e-09	8.15829	protein_coding	CNKSR family member 3 [Source:HGNC Symbol;Acc:HGNC:23034]
ENSG00000182774	RPS17	0.612146	1.79262e-08	7.74651	protein_coding	ribosomal protein S17 [Source:HGNC Symbol;Acc:HGNC:10397]
ENSG00000170006	TMEM154	0.611947	0.000398739	3.39931	protein_coding	transmembrane protein 154 [Source:HGNC Symbol;Acc:HGNC:26489]
ENSG00000068724	TTC7A	0.61181	1.21413e-13	12.9157	protein_coding	tetratricopeptide repeat domain 7A [Source:HGNC Symbol;Acc:HGNC:19750]
ENSG00000121274	TENT4B	0.61152	4.0557e-12	11.3919	protein_coding	terminal nucleotidyltransferase 4B [Source:HGNC Symbol;Acc:HGNC:30758]
ENSG00000166016	ABTB2	0.611391	2.1469e-10	9.66819	protein_coding	ankyrin repeat and BTB domain containing 2 [Source:HGNC Symbol;Acc:HGNC:23842]
ENSG00000122783	CYREN	0.610768	3.83326e-16	15.4164	protein_coding	cell cycle regulator of NHEJ [Source:HGNC Symbol;Acc:HGNC:22432]
ENSG00000143390	RFX5	0.61061	3.89593e-28	27.4094	protein_coding	regulatory factor X5 [Source:HGNC Symbol;Acc:HGNC:9986]
ENSG00000199753	SNORD104	0.610246	0.0267882	1.57206	snoRNA	small nucleolar RNA, C/D box 104 [Source:HGNC Symbol;Acc:HGNC:32768]
ENSG00000163512	AZI2	0.60951	1.76613e-12	11.753	protein_coding	5-azacytidine induced 2 [Source:HGNC Symbol;Acc:HGNC:24002]
ENSG00000006062	MAP3K14	0.609027	2.79592e-21	20.5535	protein_coding	mitogen-activated protein kinase kinase kinase 14 [Source:HGNC Symbol;Acc:HGNC:6853]
ENSG00000132646	PCNA	0.60859	1.78821e-27	26.7476	protein_coding	proliferating cell nuclear antigen [Source:HGNC Symbol;Acc:HGNC:8729]
ENSG00000082512	TRAF5	0.608064	3.57499e-07	6.44673	protein_coding	TNF receptor associated factor 5 [Source:HGNC Symbol;Acc:HGNC:12035]
ENSG00000197142	ACSL5	0.60731	3.78536e-13	12.4219	protein_coding	acyl-CoA synthetase long chain family member 5 [Source:HGNC Symbol;Acc:HGNC:16526]
ENSG00000198554	WDHD1	0.60683	3.9974e-09	8.39822	protein_coding	WD repeat and HMG-box DNA binding protein 1 [Source:HGNC Symbol;Acc:HGNC:23170]
ENSG00000250033	SLC7A11-AS1	0.606539	0.0308606	1.5106	processed_transcript	SLC7A11 antisense RNA 1 [Source:HGNC Symbol;Acc:HGNC:44064]
ENSG00000101361	NOP56	0.605373	4.70816e-26	25.3271	protein_coding	NOP56 ribonucleoprotein [Source:HGNC Symbol;Acc:HGNC:15911]
ENSG00000110619	CARS	0.604791	9.00608e-19	18.0455	protein_coding	cysteinyl-tRNA synthetase [Source:HGNC Symbol;Acc:HGNC:1493]
ENSG00000001629	ANKIB1	0.604517	5.25231e-45	44.2796	protein_coding	ankyrin repeat and IBR domain containing 1 [Source:HGNC Symbol;Acc:HGNC:22215]
ENSG00000153147	SMARCA5	0.603397	1.16458e-32	31.9338	protein_coding	SWI/SNF related, matrix associated, actin dependent regulator of chromatin, subfamily a, member 5 [Source:HGNC Symbol;Acc:HGNC:11101]
ENSG00000167034	NKX3-1	0.603337	1.82054e-10	9.7398	protein_coding	NK3 homeobox 1 [Source:HGNC Symbol;Acc:HGNC:7838]
ENSG00000070718	AP3M2	0.603303	1.23393e-10	9.90871	protein_coding	adaptor related protein complex 3 subunit mu 2 [Source:HGNC Symbol;Acc:HGNC:570]
ENSG00000042493	CAPG	0.602642	0.0025013	2.60183	protein_coding	capping actin protein, gelsolin like [Source:HGNC Symbol;Acc:HGNC:1474]
ENSG00000280435	AC006058.4	0.601535	0.0057366	2.24135	TEC	TEC
ENSG00000188641	DPYD	0.601521	6.52516e-20	19.1854	protein_coding	dihydropyrimidine dehydrogenase [Source:HGNC Symbol;Acc:HGNC:3012]
ENSG00000113369	ARRDC3	0.60122	3.04245e-11	10.5168	protein_coding	arrestin domain containing 3 [Source:HGNC Symbol;Acc:HGNC:29263]
ENSG00000156232	WHAMM	0.600912	1.98868e-12	11.7014	protein_coding	WAS protein homolog associated with actin, golgi membranes and microtubules [Source:HGNC Symbol;Acc:HGNC:30493]
ENSG00000025770	NCAPH2	0.600897	8.32454e-26	25.0796	protein_coding	non-SMC condensin II complex subunit H2 [Source:HGNC Symbol;Acc:HGNC:25071]
ENSG00000198838	RYR3	0.600411	4.34957e-05	4.36155	protein_coding	ryanodine receptor 3 [Source:HGNC Symbol;Acc:HGNC:10485]
ENSG00000132436	FIGNL1	0.600067	3.2872e-10	9.48317	protein_coding	fidgetin like 1 [Source:HGNC Symbol;Acc:HGNC:13286]
ENSG00000112308	C6orf62	0.599453	2.15129e-48	47.6673	protein_coding	chromosome 6 open reading frame 62 [Source:HGNC Symbol;Acc:HGNC:20998]
ENSG00000174796	THAP6	0.598858	9.61972e-07	6.01684	protein_coding	THAP domain containing 6 [Source:HGNC Symbol;Acc:HGNC:23189]
ENSG00000177606	JUN	0.598595	1.65319e-25	24.7817	protein_coding	Jun proto-oncogene, AP-1 transcription factor subunit [Source:HGNC Symbol;Acc:HGNC:6204]
ENSG00000130826	DKC1	0.598001	9.39288e-19	18.0272	protein_coding	dyskerin pseudouridine synthase 1 [Source:HGNC Symbol;Acc:HGNC:2890]
ENSG00000062822	POLD1	0.597977	1.01113e-20	19.9952	protein_coding	DNA polymerase delta 1, catalytic subunit [Source:HGNC Symbol;Acc:HGNC:9175]
ENSG00000182985	CADM1	0.597714	4.89479e-23	22.3103	protein_coding	cell adhesion molecule 1 [Source:HGNC Symbol;Acc:HGNC:5951]
ENSG00000197905	TEAD4	0.597546	5.71227e-11	10.2432	protein_coding	TEA domain transcription factor 4 [Source:HGNC Symbol;Acc:HGNC:11717]
ENSG00000154319	FAM167A	0.597272	0.00108938	2.96282	protein_coding	family with sequence similarity 167 member A [Source:HGNC Symbol;Acc:HGNC:15549]
ENSG00000167994	RAB3IL1	0.595757	8.21548e-09	8.08537	protein_coding	RAB3A interacting protein like 1 [Source:HGNC Symbol;Acc:HGNC:9780]
ENSG00000249992	TMEM158	0.595217	1.65088e-10	9.78229	protein_coding	transmembrane protein 158 (gene/pseudogene) [Source:HGNC Symbol;Acc:HGNC:30293]
ENSG00000158373	HIST1H2BD	0.594946	5.54627e-07	6.256	protein_coding	histone cluster 1 H2B family member d [Source:HGNC Symbol;Acc:HGNC:4747]
ENSG00000119682	AREL1	0.594656	3.71289e-12	11.4303	protein_coding	apoptosis resistant E3 ubiquitin protein ligase 1 [Source:HGNC Symbol;Acc:HGNC:20363]
ENSG00000101412	E2F1	0.594541	1.92421e-22	21.7157	protein_coding	E2F transcription factor 1 [Source:HGNC Symbol;Acc:HGNC:3113]
ENSG00000047457	CP	0.594293	0.00332246	2.47854	protein_coding	ceruloplasmin [Source:HGNC Symbol;Acc:HGNC:2295]
ENSG00000233382	NKAPP1	0.593687	0.0104773	1.97975	transcribed_processed_pseudogene	NFKB activating protein pseudogene 1 [Source:HGNC Symbol;Acc:HGNC:26706]
ENSG00000137767	SQOR	0.592399	1.33682e-08	7.87393	protein_coding	sulfide quinone oxidoreductase [Source:HGNC Symbol;Acc:HGNC:20390]
ENSG00000110693	SOX6	0.59225	0.0485687	1.31364	protein_coding	SRY-box 6 [Source:HGNC Symbol;Acc:HGNC:16421]
ENSG00000181773	GPR3	0.591447	0.00779042	2.10844	protein_coding	G protein-coupled receptor 3 [Source:HGNC Symbol;Acc:HGNC:4484]
ENSG00000081087	OSTM1	0.590718	6.19653e-16	15.2079	protein_coding	osteopetrosis associated transmembrane protein 1 [Source:HGNC Symbol;Acc:HGNC:21652]
ENSG00000145391	SETD7	0.590187	4.66022e-21	20.3316	protein_coding	SET domain containing lysine methyltransferase 7 [Source:HGNC Symbol;Acc:HGNC:30412]
ENSG00000185818	NAT8L	0.58978	0.00564813	2.2481	protein_coding	N-acetyltransferase 8 like [Source:HGNC Symbol;Acc:HGNC:26742]
ENSG00000105612	DNASE2	0.58954	8.03743e-06	5.09488	protein_coding	deoxyribonuclease 2, lysosomal [Source:HGNC Symbol;Acc:HGNC:2960]
ENSG00000187522	HSPA14	0.589253	3.74076e-10	9.42704	protein_coding	heat shock protein family A (Hsp70) member 14 [Source:HGNC Symbol;Acc:HGNC:29526]
ENSG00000151725	CENPU	0.588356	3.57325e-11	10.4469	protein_coding	centromere protein U [Source:HGNC Symbol;Acc:HGNC:21348]
ENSG00000158042	MRPL17	0.588122	7.0664e-17	16.1508	protein_coding	mitochondrial ribosomal protein L17 [Source:HGNC Symbol;Acc:HGNC:14053]
ENSG00000048052	HDAC9	0.587863	1.2596e-09	8.89977	protein_coding	histone deacetylase 9 [Source:HGNC Symbol;Acc:HGNC:14065]
ENSG00000188483	IER5L	0.586507	2.29413e-12	11.6394	protein_coding	immediate early response 5 like [Source:HGNC Symbol;Acc:HGNC:23679]
ENSG00000155093	PTPRN2	0.58638	1.43598e-09	8.84285	protein_coding	protein tyrosine phosphatase, receptor type N2 [Source:HGNC Symbol;Acc:HGNC:9677]
ENSG00000161692	DBF4B	0.585957	7.49602e-19	18.1252	protein_coding	DBF4 zinc finger B [Source:HGNC Symbol;Acc:HGNC:17883]
ENSG00000174021	GNG5	0.584873	3.55265e-07	6.44945	protein_coding	G protein subunit gamma 5 [Source:HGNC Symbol;Acc:HGNC:4408]
ENSG00000176171	BNIP3	0.584623	6.36989e-06	5.19587	protein_coding	BCL2 interacting protein 3 [Source:HGNC Symbol;Acc:HGNC:1084]
ENSG00000123104	ITPR2	0.583401	2.53937e-12	11.5953	protein_coding	inositol 1,4,5-trisphosphate receptor type 2 [Source:HGNC Symbol;Acc:HGNC:6181]
ENSG00000054277	OPN3	0.582928	2.66549e-06	5.57422	protein_coding	opsin 3 [Source:HGNC Symbol;Acc:HGNC:14007]
ENSG00000050405	LIMA1	0.582826	9.28542e-21	20.0322	protein_coding	LIM domain and actin binding 1 [Source:HGNC Symbol;Acc:HGNC:24636]
ENSG00000276141	WHAMMP3	0.582795	0.000236887	3.62546	transcribed_unprocessed_pseudogene	WAS protein homolog associated with actin, golgi membranes and microtubules pseudogene 3 [Source:HGNC Symbol;Acc:HGNC:27892]
ENSG00000128228	SDF2L1	0.582282	1.55965e-11	10.807	protein_coding	stromal cell derived factor 2 like 1 [Source:HGNC Symbol;Acc:HGNC:10676]
ENSG00000091127	PUS7	0.582184	7.06466e-13	12.1509	protein_coding	pseudouridylate synthase 7 [Source:HGNC Symbol;Acc:HGNC:26033]
ENSG00000080345	RIF1	0.581922	1.26045e-29	28.8995	protein_coding	replication timing regulatory factor 1 [Source:HGNC Symbol;Acc:HGNC:23207]
ENSG00000145779	TNFAIP8	0.581834	5.97718e-08	7.2235	protein_coding	TNF alpha induced protein 8 [Source:HGNC Symbol;Acc:HGNC:17260]
ENSG00000108773	KAT2A	0.581819	8.17347e-26	25.0876	protein_coding	lysine acetyltransferase 2A [Source:HGNC Symbol;Acc:HGNC:4201]
ENSG00000091490	SEL1L3	0.581743	5.75883e-18	17.2397	protein_coding	SEL1L family member 3 [Source:HGNC Symbol;Acc:HGNC:29108]
ENSG00000214226	C17orf67	0.580846	0.000339216	3.46952	protein_coding	chromosome 17 open reading frame 67 [Source:HGNC Symbol;Acc:HGNC:27900]
ENSG00000091136	LAMB1	0.580737	3.0257e-39	38.5192	protein_coding	laminin subunit beta 1 [Source:HGNC Symbol;Acc:HGNC:6486]
ENSG00000204954	C12orf73	0.580525	0.00046718	3.33052	protein_coding	chromosome 12 open reading frame 73 [Source:HGNC Symbol;Acc:HGNC:34450]
ENSG00000122644	ARL4A	0.580436	9.55708e-07	6.01967	protein_coding	ADP ribosylation factor like GTPase 4A [Source:HGNC Symbol;Acc:HGNC:695]
ENSG00000060656	PTPRU	0.580251	6.52619e-17	16.1853	protein_coding	protein tyrosine phosphatase, receptor type U [Source:HGNC Symbol;Acc:HGNC:9683]
ENSG00000090861	AARS	0.580246	1.81898e-23	22.7402	protein_coding	alanyl-tRNA synthetase [Source:HGNC Symbol;Acc:HGNC:20]
ENSG00000185634	SHC4	0.579997	0.000304677	3.51616	protein_coding	SHC adaptor protein 4 [Source:HGNC Symbol;Acc:HGNC:16743]
ENSG00000143498	TAF1A	0.579738	2.88671e-05	4.5396	protein_coding	TATA-box binding protein associated factor, RNA polymerase I subunit A [Source:HGNC Symbol;Acc:HGNC:11532]
ENSG00000226419	SLC16A1-AS1	0.579729	2.76486e-08	7.55833	antisense	SLC16A1 antisense RNA 1 [Source:HGNC Symbol;Acc:HGNC:49445]
ENSG00000205560	CPT1B	0.579591	0.0111739	1.9518	protein_coding	carnitine palmitoyltransferase 1B [Source:HGNC Symbol;Acc:HGNC:2329]
ENSG00000119048	UBE2B	0.579581	1.88366e-15	14.725	protein_coding	ubiquitin conjugating enzyme E2 B [Source:HGNC Symbol;Acc:HGNC:12473]
ENSG00000166401	SERPINB8	0.57956	9.24307e-06	5.03418	protein_coding	serpin family B member 8 [Source:HGNC Symbol;Acc:HGNC:8952]
ENSG00000128283	CDC42EP1	0.579045	3.41584e-18	17.4665	protein_coding	CDC42 effector protein 1 [Source:HGNC Symbol;Acc:HGNC:17014]
ENSG00000240399	AC004801.2	0.578387	0.0397507	1.40066	transcribed_processed_pseudogene	ribosomal protein L37 (RPL37) pseudogene
ENSG00000073910	FRY	0.578104	3.22456e-10	9.49153	protein_coding	FRY microtubule binding protein [Source:HGNC Symbol;Acc:HGNC:20367]
ENSG00000100058	CRYBB2P1	0.577704	1.61142e-09	8.79279	transcribed_unprocessed_pseudogene	crystallin beta B2 pseudogene 1 [Source:HGNC Symbol;Acc:HGNC:2399]
ENSG00000155846	PPARGC1B	0.577533	6.12639e-07	6.2128	protein_coding	PPARG coactivator 1 beta [Source:HGNC Symbol;Acc:HGNC:30022]
ENSG00000143850	PLEKHA6	0.577227	7.67979e-18	17.1147	protein_coding	pleckstrin homology domain containing A6 [Source:HGNC Symbol;Acc:HGNC:17053]
ENSG00000203706	SERTAD4-AS1	0.577086	0.0131011	1.88269	antisense	SERTAD4 antisense RNA 1 [Source:HGNC Symbol;Acc:HGNC:32019]
ENSG00000173638	SLC19A1	0.57688	9.89994e-15	14.0044	protein_coding	solute carrier family 19 member 1 [Source:HGNC Symbol;Acc:HGNC:10937]
ENSG00000250644	AC068580.4	0.576678	0.0106786	1.97149	protein_coding	novel protein
ENSG00000145632	PLK2	0.576608	4.09437e-18	17.3878	protein_coding	polo like kinase 2 [Source:HGNC Symbol;Acc:HGNC:19699]
ENSG00000273604	EPOP	0.576224	1.54109e-06	5.81217	protein_coding	elongin BC and polycomb repressive complex 2 associated protein [Source:HGNC Symbol;Acc:HGNC:34493]
ENSG00000198517	MAFK	0.575761	2.7201e-16	15.5654	protein_coding	MAF bZIP transcription factor K [Source:HGNC Symbol;Acc:HGNC:6782]
ENSG00000163811	WDR43	0.575579	9.1036e-11	10.0408	protein_coding	WD repeat domain 43 [Source:HGNC Symbol;Acc:HGNC:28945]
ENSG00000095637	SORBS1	0.575544	0.000611927	3.2133	protein_coding	sorbin and SH3 domain containing 1 [Source:HGNC Symbol;Acc:HGNC:14565]
ENSG00000198805	PNP	0.57534	7.20687e-08	7.14225	protein_coding	purine nucleoside phosphorylase [Source:HGNC Symbol;Acc:HGNC:7892]
ENSG00000152558	TMEM123	0.575285	2.91344e-31	30.5356	protein_coding	transmembrane protein 123 [Source:HGNC Symbol;Acc:HGNC:30138]
ENSG00000262655	SPON1	0.57482	0.0127497	1.8945	protein_coding	spondin 1 [Source:HGNC Symbol;Acc:HGNC:11252]
ENSG00000120942	UBIAD1	0.5745	3.46006e-10	9.46092	protein_coding	UbiA prenyltransferase domain containing 1 [Source:HGNC Symbol;Acc:HGNC:30791]
ENSG00000180667	YOD1	0.573921	4.20779e-08	7.37595	protein_coding	YOD1 deubiquitinase [Source:HGNC Symbol;Acc:HGNC:25035]
ENSG00000070814	TCOF1	0.573581	3.39025e-31	30.4698	protein_coding	treacle ribosome biogenesis factor 1 [Source:HGNC Symbol;Acc:HGNC:11654]
ENSG00000002919	SNX11	0.573544	3.8574e-10	9.41371	protein_coding	sorting nexin 11 [Source:HGNC Symbol;Acc:HGNC:14975]
ENSG00000273055	AC005046.1	0.573058	0.000488328	3.31129	antisense	novel transcript, antisense to LAMB1
ENSG00000139514	SLC7A1	0.572757	8.83537e-19	18.0538	protein_coding	solute carrier family 7 member 1 [Source:HGNC Symbol;Acc:HGNC:11057]
ENSG00000258429	PDF	0.572294	1.44411e-06	5.8404	protein_coding	peptide deformylase, mitochondrial [Source:HGNC Symbol;Acc:HGNC:30012]
ENSG00000009844	VTA1	0.571345	4.31407e-15	14.3651	protein_coding	vesicle trafficking 1 [Source:HGNC Symbol;Acc:HGNC:20954]
ENSG00000110660	SLC35F2	0.570259	6.40545e-14	13.1935	protein_coding	solute carrier family 35 member F2 [Source:HGNC Symbol;Acc:HGNC:23615]
ENSG00000148841	ITPRIP	0.569688	2.58205e-12	11.588	protein_coding	inositol 1,4,5-trisphosphate receptor interacting protein [Source:HGNC Symbol;Acc:HGNC:29370]
ENSG00000154640	BTG3	0.569433	1.20721e-11	10.9182	protein_coding	BTG anti-proliferation factor 3 [Source:HGNC Symbol;Acc:HGNC:1132]
ENSG00000185883	ATP6V0C	0.56922	0.00921176	2.03566	protein_coding	ATPase H+ transporting V0 subunit c [Source:HGNC Symbol;Acc:HGNC:855]
ENSG00000173674	EIF1AX	0.569194	2.3485e-21	20.6292	protein_coding	eukaryotic translation initiation factor 1A X-linked [Source:HGNC Symbol;Acc:HGNC:3250]
ENSG00000132780	NASP	0.568163	3.22307e-32	31.4917	protein_coding	nuclear autoantigenic sperm protein [Source:HGNC Symbol;Acc:HGNC:7644]
ENSG00000197935	ZNF311	0.567857	0.0434177	1.36233	protein_coding	zinc finger protein 311 [Source:HGNC Symbol;Acc:HGNC:13847]
ENSG00000134294	SLC38A2	0.567672	3.99718e-40	39.3982	protein_coding	solute carrier family 38 member 2 [Source:HGNC Symbol;Acc:HGNC:13448]
ENSG00000124813	RUNX2	0.567644	2.03087e-17	16.6923	protein_coding	runt related transcription factor 2 [Source:HGNC Symbol;Acc:HGNC:10472]
ENSG00000115919	KYNU	0.567311	0.00059351	3.22657	protein_coding	kynureninase [Source:HGNC Symbol;Acc:HGNC:6469]
ENSG00000135535	CD164	0.567281	2.48794e-35	34.6042	protein_coding	CD164 molecule [Source:HGNC Symbol;Acc:HGNC:1632]
ENSG00000263528	IKBKE	0.567026	4.76132e-11	10.3223	protein_coding	inhibitor of nuclear factor kappa B kinase subunit epsilon [Source:HGNC Symbol;Acc:HGNC:14552]
ENSG00000153029	MR1	0.566348	1.30448e-11	10.8846	protein_coding	major histocompatibility complex, class I-related [Source:HGNC Symbol;Acc:HGNC:4975]
ENSG00000095564	BTAF1	0.566147	4.62832e-15	14.3346	protein_coding	B-TFIID TATA-box binding protein associated factor 1 [Source:HGNC Symbol;Acc:HGNC:17307]
ENSG00000188522	FAM83G	0.565577	0.000325068	3.48803	protein_coding	family with sequence similarity 83 member G [Source:HGNC Symbol;Acc:HGNC:32554]
ENSG00000142556	ZNF614	0.565439	3.8973e-05	4.40924	protein_coding	zinc finger protein 614 [Source:HGNC Symbol;Acc:HGNC:24722]
ENSG00000279233	AC122688.3	0.564682	0.00220896	2.65581	TEC	novel transcript
ENSG00000152256	PDK1	0.5645	1.22625e-11	10.9114	protein_coding	pyruvate dehydrogenase kinase 1 [Source:HGNC Symbol;Acc:HGNC:8809]
ENSG00000186767	SPIN4	0.564053	2.99605e-06	5.52345	protein_coding	spindlin family member 4 [Source:HGNC Symbol;Acc:HGNC:27040]
ENSG00000188342	GTF2F2	0.563828	4.73154e-15	14.325	protein_coding	general transcription factor IIF subunit 2 [Source:HGNC Symbol;Acc:HGNC:4653]
ENSG00000123545	NDUFAF4	0.563572	1.07337e-05	4.96925	protein_coding	NADH:ubiquinone oxidoreductase complex assembly factor 4 [Source:HGNC Symbol;Acc:HGNC:21034]
ENSG00000186352	ANKRD37	0.563257	0.020197	1.69471	protein_coding	ankyrin repeat domain 37 [Source:HGNC Symbol;Acc:HGNC:29593]
ENSG00000029153	ARNTL2	0.562485	3.72445e-13	12.4289	protein_coding	aryl hydrocarbon receptor nuclear translocator like 2 [Source:HGNC Symbol;Acc:HGNC:18984]
ENSG00000220323	HIST2H2BD	0.561989	0.00594653	2.22574	transcribed_unprocessed_pseudogene	histone cluster 2 H2B family member d (pseudogene) [Source:HGNC Symbol;Acc:HGNC:20517]
ENSG00000130202	NECTIN2	0.561767	4.24677e-20	19.3719	protein_coding	nectin cell adhesion molecule 2 [Source:HGNC Symbol;Acc:HGNC:9707]
ENSG00000113460	BRIX1	0.561155	2.1033e-12	11.6771	protein_coding	BRX1, biogenesis of ribosomes [Source:HGNC Symbol;Acc:HGNC:24170]
ENSG00000179583	CIITA	0.560754	3.52511e-11	10.4528	protein_coding	class II major histocompatibility complex transactivator [Source:HGNC Symbol;Acc:HGNC:7067]
ENSG00000141429	GALNT1	0.559575	8.47413e-11	10.0719	protein_coding	polypeptide N-acetylgalactosaminyltransferase 1 [Source:HGNC Symbol;Acc:HGNC:4123]
ENSG00000196352	CD55	0.559519	9.81954e-10	9.00791	protein_coding	CD55 molecule (Cromer blood group) [Source:HGNC Symbol;Acc:HGNC:2665]
ENSG00000198689	SLC9A6	0.559432	6.70052e-10	9.17389	protein_coding	solute carrier family 9 member A6 [Source:HGNC Symbol;Acc:HGNC:11079]
ENSG00000174799	CEP135	0.559242	0.000364119	3.43876	protein_coding	centrosomal protein 135 [Source:HGNC Symbol;Acc:HGNC:29086]
ENSG00000164284	GRPEL2	0.559179	1.62164e-10	9.79005	protein_coding	GrpE like 2, mitochondrial [Source:HGNC Symbol;Acc:HGNC:21060]
ENSG00000148153	INIP	0.559111	2.92191e-09	8.53433	protein_coding	INTS3 and NABP interacting protein [Source:HGNC Symbol;Acc:HGNC:24994]
ENSG00000139496	NUP58	0.559088	1.25994e-19	18.8997	protein_coding	nucleoporin 58 [Source:HGNC Symbol;Acc:HGNC:20261]
ENSG00000182841	RRP7BP	0.558594	5.88131e-07	6.23053	transcribed_unprocessed_pseudogene	ribosomal RNA processing 7 homolog B, pseudogene [Source:HGNC Symbol;Acc:HGNC:30454]
ENSG00000240875	LINC00886	0.558527	0.00870865	2.06005	lincRNA	long intergenic non-protein coding RNA 886 [Source:HGNC Symbol;Acc:HGNC:48572]
ENSG00000198042	MAK16	0.55828	3.91779e-11	10.407	protein_coding	MAK16 homolog [Source:HGNC Symbol;Acc:HGNC:13703]
ENSG00000164167	LSM6	0.557745	3.11038e-06	5.50719	protein_coding	LSM6 homolog, U6 small nuclear RNA and mRNA degradation associated [Source:HGNC Symbol;Acc:HGNC:17017]
ENSG00000128656	CHN1	0.557666	4.03858e-13	12.3938	protein_coding	chimerin 1 [Source:HGNC Symbol;Acc:HGNC:1943]
ENSG00000168496	FEN1	0.55753	2.04854e-24	23.6886	protein_coding	flap structure-specific endonuclease 1 [Source:HGNC Symbol;Acc:HGNC:3650]
ENSG00000049759	NEDD4L	0.557091	1.7848e-11	10.7484	protein_coding	neural precursor cell expressed, developmentally down-regulated 4-like, E3 ubiquitin protein ligase [Source:HGNC Symbol;Acc:HGNC:7728]
ENSG00000041357	PSMA4	0.556963	4.7907e-20	19.3196	protein_coding	proteasome subunit alpha 4 [Source:HGNC Symbol;Acc:HGNC:9533]
ENSG00000076003	MCM6	0.556945	1.34542e-14	13.8711	protein_coding	minichromosome maintenance complex component 6 [Source:HGNC Symbol;Acc:HGNC:6949]
ENSG00000116830	TTF2	0.55631	4.01536e-19	18.3963	protein_coding	transcription termination factor 2 [Source:HGNC Symbol;Acc:HGNC:12398]
ENSG00000262001	DLGAP1-AS2	0.55565	0.000357817	3.44634	antisense	DLGAP1 antisense RNA 2 [Source:HGNC Symbol;Acc:HGNC:28146]
ENSG00000131797	CLUHP3	0.555445	5.91577e-06	5.22799	transcribed_unprocessed_pseudogene	clustered mitochondria homolog pseudogene 3 [Source:HGNC Symbol;Acc:HGNC:28447]
ENSG00000003436	TFPI	0.555336	2.84959e-17	16.5452	protein_coding	tissue factor pathway inhibitor [Source:HGNC Symbol;Acc:HGNC:11760]
ENSG00000143870	PDIA6	0.555163	7.01932e-26	25.1537	protein_coding	protein disulfide isomerase family A member 6 [Source:HGNC Symbol;Acc:HGNC:30168]
ENSG00000173276	ZBTB21	0.554462	7.28316e-16	15.1377	protein_coding	zinc finger and BTB domain containing 21 [Source:HGNC Symbol;Acc:HGNC:13083]
ENSG00000205426	KRT81	0.553194	1.15896e-11	10.9359	protein_coding	keratin 81 [Source:HGNC Symbol;Acc:HGNC:6458]
ENSG00000160214	RRP1	0.552612	2.14878e-13	12.6678	protein_coding	ribosomal RNA processing 1 [Source:HGNC Symbol;Acc:HGNC:18785]
ENSG00000125107	CNOT1	0.552218	5.05495e-23	22.2963	protein_coding	CCR4-NOT transcription complex subunit 1 [Source:HGNC Symbol;Acc:HGNC:7877]
ENSG00000054967	RELT	0.549828	1.6076e-05	4.79382	protein_coding	RELT, TNF receptor [Source:HGNC Symbol;Acc:HGNC:13764]
ENSG00000108021	FAM208B	0.549819	1.54492e-15	14.8111	protein_coding	family with sequence similarity 208 member B [Source:HGNC Symbol;Acc:HGNC:23484]
ENSG00000219201	AC138392.1	0.549703	0.0159631	1.79688	processed_pseudogene	novel pseudogene
ENSG00000162062	TEDC2	0.549471	8.27623e-09	8.08217	protein_coding	tubulin epsilon and delta complex 2 [Source:HGNC Symbol;Acc:HGNC:25849]
ENSG00000256967	AC018653.3	0.549214	0.000710199	3.14862	antisense	novel transcript
ENSG00000133119	RFC3	0.548915	9.26857e-13	12.033	protein_coding	replication factor C subunit 3 [Source:HGNC Symbol;Acc:HGNC:9971]
ENSG00000055044	NOP58	0.548776	1.54339e-18	17.8115	protein_coding	NOP58 ribonucleoprotein [Source:HGNC Symbol;Acc:HGNC:29926]
ENSG00000083444	PLOD1	0.548594	6.25284e-28	27.2039	protein_coding	procollagen-lysine,2-oxoglutarate 5-dioxygenase 1 [Source:HGNC Symbol;Acc:HGNC:9081]
ENSG00000221914	PPP2R2A	0.54815	3.45357e-16	15.4617	protein_coding	protein phosphatase 2 regulatory subunit Balpha [Source:HGNC Symbol;Acc:HGNC:9304]
ENSG00000198604	BAZ1A	0.547964	1.49561e-15	14.8252	protein_coding	bromodomain adjacent to zinc finger domain 1A [Source:HGNC Symbol;Acc:HGNC:960]
ENSG00000272711	AC019069.1	0.547747	0.00126962	2.89633	lincRNA	novel transcript
ENSG00000112406	HECA	0.546912	3.12789e-06	5.50475	protein_coding	hdc homolog, cell cycle regulator [Source:HGNC Symbol;Acc:HGNC:21041]
ENSG00000112578	BYSL	0.546716	8.19277e-11	10.0866	protein_coding	bystin like [Source:HGNC Symbol;Acc:HGNC:1157]
ENSG00000064703	DDX20	0.546642	2.06662e-12	11.6847	protein_coding	DEAD-box helicase 20 [Source:HGNC Symbol;Acc:HGNC:2743]
ENSG00000160753	RUSC1	0.5462	3.08661e-18	17.5105	protein_coding	RUN and SH3 domain containing 1 [Source:HGNC Symbol;Acc:HGNC:17153]
ENSG00000204152	TIMM23B	0.545899	3.00217e-05	4.52257	protein_coding	translocase of inner mitochondrial membrane 23 homolog B [Source:HGNC Symbol;Acc:HGNC:23581]
ENSG00000093009	CDC45	0.545596	4.09525e-16	15.3877	protein_coding	cell division cycle 45 [Source:HGNC Symbol;Acc:HGNC:1739]
ENSG00000176463	SLCO3A1	0.545087	2.57019e-12	11.59	protein_coding	solute carrier organic anion transporter family member 3A1 [Source:HGNC Symbol;Acc:HGNC:10952]
ENSG00000123700	KCNJ2	0.544759	0.00160371	2.79487	protein_coding	potassium voltage-gated channel subfamily J member 2 [Source:HGNC Symbol;Acc:HGNC:6263]
ENSG00000162433	AK4	0.544658	6.6794e-10	9.17526	protein_coding	adenylate kinase 4 [Source:HGNC Symbol;Acc:HGNC:363]
ENSG00000145777	TSLP	0.544279	0.0146996	1.8327	protein_coding	thymic stromal lymphopoietin [Source:HGNC Symbol;Acc:HGNC:30743]
ENSG00000175505	CLCF1	0.543579	7.99169e-05	4.09736	protein_coding	cardiotrophin like cytokine factor 1 [Source:HGNC Symbol;Acc:HGNC:17412]
ENSG00000105974	CAV1	0.543551	1.08109e-15	14.9661	protein_coding	caveolin 1 [Source:HGNC Symbol;Acc:HGNC:1527]
ENSG00000176046	NUPR1	0.543465	2.51906e-11	10.5988	protein_coding	nuclear protein 1, transcriptional regulator [Source:HGNC Symbol;Acc:HGNC:29990]
ENSG00000169857	AVEN	0.543222	3.93194e-10	9.40539	protein_coding	apoptosis and caspase activation inhibitor [Source:HGNC Symbol;Acc:HGNC:13509]
ENSG00000139719	VPS33A	0.543145	6.04865e-06	5.21834	protein_coding	VPS33A, CORVET/HOPS core subunit [Source:HGNC Symbol;Acc:HGNC:18179]
ENSG00000145390	USP53	0.543138	9.42481e-05	4.02573	protein_coding	ubiquitin specific peptidase 53 [Source:HGNC Symbol;Acc:HGNC:29255]
ENSG00000066697	MSANTD3	0.543	1.50756e-10	9.82172	protein_coding	Myb/SANT DNA binding domain containing 3 [Source:HGNC Symbol;Acc:HGNC:23370]
ENSG00000177943	MAMDC4	0.542813	2.59076e-06	5.58657	protein_coding	MAM domain containing 4 [Source:HGNC Symbol;Acc:HGNC:24083]
ENSG00000183386	FHL3	0.542684	1.45524e-07	6.83706	protein_coding	four and a half LIM domains 3 [Source:HGNC Symbol;Acc:HGNC:3704]
ENSG00000112312	GMNN	0.542607	8.6375e-11	10.0636	protein_coding	geminin, DNA replication inhibitor [Source:HGNC Symbol;Acc:HGNC:17493]
ENSG00000104738	MCM4	0.542462	2.07121e-30	29.6838	protein_coding	minichromosome maintenance complex component 4 [Source:HGNC Symbol;Acc:HGNC:6947]
ENSG00000260517	AC009093.2	0.542398	0.0200163	1.69862	lincRNA	novel transcript
ENSG00000185862	EVI2B	0.541547	7.34882e-05	4.13378	protein_coding	ecotropic viral integration site 2B [Source:HGNC Symbol;Acc:HGNC:3500]
ENSG00000153922	CHD1	0.540849	1.01126e-18	17.9951	protein_coding	chromodomain helicase DNA binding protein 1 [Source:HGNC Symbol;Acc:HGNC:1915]
ENSG00000168297	PXK	0.540777	9.05279e-18	17.0432	protein_coding	PX domain containing serine/threonine kinase like [Source:HGNC Symbol;Acc:HGNC:23326]
ENSG00000111602	TIMELESS	0.540688	1.29842e-19	18.8866	protein_coding	timeless circadian regulator [Source:HGNC Symbol;Acc:HGNC:11813]
ENSG00000104728	ARHGEF10	0.540376	0.0313759	1.5034	protein_coding	Rho guanine nucleotide exchange factor 10 [Source:HGNC Symbol;Acc:HGNC:14103]
ENSG00000128272	ATF4	0.53917	9.76539e-25	24.0103	protein_coding	activating transcription factor 4 [Source:HGNC Symbol;Acc:HGNC:786]
ENSG00000153443	UBALD1	0.539151	4.72918e-09	8.32521	protein_coding	UBA like domain containing 1 [Source:HGNC Symbol;Acc:HGNC:29576]
ENSG00000131094	C1QL1	0.538989	4.28389e-11	10.3682	protein_coding	complement C1q like 1 [Source:HGNC Symbol;Acc:HGNC:24182]
ENSG00000108256	NUFIP2	0.538315	5.898e-28	27.2293	protein_coding	NUFIP2, FMR1 interacting protein 2 [Source:HGNC Symbol;Acc:HGNC:17634]
ENSG00000224531	SMIM13	0.537564	3.27243e-08	7.48513	protein_coding	small integral membrane protein 13 [Source:HGNC Symbol;Acc:HGNC:27356]
ENSG00000183814	LIN9	0.537431	5.70332e-08	7.24387	protein_coding	lin-9 DREAM MuvB core complex component [Source:HGNC Symbol;Acc:HGNC:30830]
ENSG00000131470	PSMC3IP	0.537282	3.5742e-06	5.44682	protein_coding	PSMC3 interacting protein [Source:HGNC Symbol;Acc:HGNC:17928]
ENSG00000092621	PHGDH	0.537012	3.07659e-17	16.5119	protein_coding	phosphoglycerate dehydrogenase [Source:HGNC Symbol;Acc:HGNC:8923]
ENSG00000164823	OSGIN2	0.536997	2.97476e-13	12.5265	protein_coding	oxidative stress induced growth inhibitor family member 2 [Source:HGNC Symbol;Acc:HGNC:1355]
ENSG00000152492	CCDC50	0.536671	2.59878e-29	28.5852	protein_coding	coiled-coil domain containing 50 [Source:HGNC Symbol;Acc:HGNC:18111]
ENSG00000106948	AKNA	0.536412	1.6273e-07	6.78853	protein_coding	AT-hook transcription factor [Source:HGNC Symbol;Acc:HGNC:24108]
ENSG00000180198	RCC1	0.536262	6.51741e-14	13.1859	protein_coding	regulator of chromosome condensation 1 [Source:HGNC Symbol;Acc:HGNC:1913]
ENSG00000150556	LYPD6B	0.535126	2.52205e-09	8.59825	protein_coding	LY6/PLAUR domain containing 6B [Source:HGNC Symbol;Acc:HGNC:27018]
ENSG00000178078	STAP2	0.535082	1.83455e-09	8.73647	protein_coding	signal transducing adaptor family member 2 [Source:HGNC Symbol;Acc:HGNC:30430]
ENSG00000170802	FOXN2	0.534238	7.80011e-10	9.1079	protein_coding	forkhead box N2 [Source:HGNC Symbol;Acc:HGNC:5281]
ENSG00000279821	AC145098.2	0.534168	0.0202351	1.69389	TEC	TEC
ENSG00000074527	NTN4	0.534036	7.06315e-07	6.151	protein_coding	netrin 4 [Source:HGNC Symbol;Acc:HGNC:13658]
ENSG00000052749	RRP12	0.533421	4.26382e-13	12.3702	protein_coding	ribosomal RNA processing 12 homolog [Source:HGNC Symbol;Acc:HGNC:29100]
ENSG00000034053	APBA2	0.532327	2.67021e-18	17.5735	protein_coding	amyloid beta precursor protein binding family A member 2 [Source:HGNC Symbol;Acc:HGNC:579]
ENSG00000165923	AGBL2	0.532219	0.0042874	2.36781	protein_coding	ATP/GTP binding protein like 2 [Source:HGNC Symbol;Acc:HGNC:26296]
ENSG00000167705	RILP	0.532164	0.000760229	3.11906	protein_coding	Rab interacting lysosomal protein [Source:HGNC Symbol;Acc:HGNC:30266]
ENSG00000179958	DCTPP1	0.531238	7.28804e-10	9.13739	protein_coding	dCTP pyrophosphatase 1 [Source:HGNC Symbol;Acc:HGNC:28777]
ENSG00000116717	GADD45A	0.531052	1.51366e-08	7.81997	protein_coding	growth arrest and DNA damage inducible alpha [Source:HGNC Symbol;Acc:HGNC:4095]
ENSG00000141068	KSR1	0.530904	0.0083287	2.07942	protein_coding	kinase suppressor of ras 1 [Source:HGNC Symbol;Acc:HGNC:6465]
ENSG00000170382	LRRN2	0.530697	2.17252e-08	7.66304	protein_coding	leucine rich repeat neuronal 2 [Source:HGNC Symbol;Acc:HGNC:16914]
ENSG00000146411	SLC2A12	0.529355	3.73869e-05	4.42728	protein_coding	solute carrier family 2 member 12 [Source:HGNC Symbol;Acc:HGNC:18067]
ENSG00000165271	NOL6	0.529036	7.30377e-15	14.1365	protein_coding	nucleolar protein 6 [Source:HGNC Symbol;Acc:HGNC:19910]
ENSG00000146122	DAAM2	0.52846	0.000264852	3.577	protein_coding	dishevelled associated activator of morphogenesis 2 [Source:HGNC Symbol;Acc:HGNC:18143]
ENSG00000116741	RGS2	0.527555	4.06338e-11	10.3911	protein_coding	regulator of G protein signaling 2 [Source:HGNC Symbol;Acc:HGNC:9998]
ENSG00000121211	MND1	0.527439	8.18286e-05	4.0871	protein_coding	meiotic nuclear divisions 1 [Source:HGNC Symbol;Acc:HGNC:24839]
ENSG00000091482	SMPX	0.527333	0.00750248	2.1248	protein_coding	small muscle protein X-linked [Source:HGNC Symbol;Acc:HGNC:11122]
ENSG00000197548	ATG7	0.527079	1.71182e-09	8.76654	protein_coding	autophagy related 7 [Source:HGNC Symbol;Acc:HGNC:16935]
ENSG00000185338	SOCS1	0.527065	0.00275396	2.56004	protein_coding	suppressor of cytokine signaling 1 [Source:HGNC Symbol;Acc:HGNC:19383]
ENSG00000151304	SRFBP1	0.526868	6.1348e-07	6.2122	protein_coding	serum response factor binding protein 1 [Source:HGNC Symbol;Acc:HGNC:26333]
ENSG00000132692	BCAN	0.526775	0.0121631	1.91495	protein_coding	brevican [Source:HGNC Symbol;Acc:HGNC:23059]
ENSG00000116062	MSH6	0.526576	4.89936e-21	20.3099	protein_coding	mutS homolog 6 [Source:HGNC Symbol;Acc:HGNC:7329]
ENSG00000198900	TOP1	0.526229	2.30692e-31	30.637	protein_coding	DNA topoisomerase I [Source:HGNC Symbol;Acc:HGNC:11986]
ENSG00000110172	CHORDC1	0.525886	5.85623e-18	17.2324	protein_coding	cysteine and histidine rich domain containing 1 [Source:HGNC Symbol;Acc:HGNC:14525]
ENSG00000223773	CD99P1	0.525769	0.00712464	2.14724	transcribed_unprocessed_pseudogene	CD99 molecule pseudogene 1 [Source:HGNC Symbol;Acc:HGNC:7083]
ENSG00000148154	UGCG	0.525199	6.11931e-09	8.2133	protein_coding	UDP-glucose ceramide glucosyltransferase [Source:HGNC Symbol;Acc:HGNC:12524]
ENSG00000159263	SIM2	0.525052	4.3753e-11	10.359	protein_coding	SIM bHLH transcription factor 2 [Source:HGNC Symbol;Acc:HGNC:10883]
ENSG00000184517	ZFP1	0.524979	4.78383e-05	4.32022	protein_coding	ZFP1 zinc finger protein [Source:HGNC Symbol;Acc:HGNC:23328]
ENSG00000168899	VAMP5	0.524613	6.85924e-12	11.1637	protein_coding	vesicle associated membrane protein 5 [Source:HGNC Symbol;Acc:HGNC:12646]
ENSG00000175305	CCNE2	0.524458	6.81604e-06	5.16647	protein_coding	cyclin E2 [Source:HGNC Symbol;Acc:HGNC:1590]
ENSG00000107937	GTPBP4	0.524403	6.91808e-13	12.16	protein_coding	GTP binding protein 4 [Source:HGNC Symbol;Acc:HGNC:21535]
ENSG00000135521	LTV1	0.524364	2.7275e-07	6.56424	protein_coding	LTV1 ribosome biogenesis factor [Source:HGNC Symbol;Acc:HGNC:21173]
ENSG00000188807	TMEM201	0.524022	1.73422e-10	9.7609	protein_coding	transmembrane protein 201 [Source:HGNC Symbol;Acc:HGNC:33719]
ENSG00000198542	ITGBL1	0.523234	1.4769e-06	5.83065	protein_coding	integrin subunit beta like 1 [Source:HGNC Symbol;Acc:HGNC:6164]
ENSG00000166741	NNMT	0.523162	1.6548e-09	8.78126	protein_coding	nicotinamide N-methyltransferase [Source:HGNC Symbol;Acc:HGNC:7861]
ENSG00000272405	AL365181.3	0.523157	2.99001e-10	9.52433	antisense	novel transcript, antisense to BCAN
ENSG00000166012	TAF1D	0.522574	8.47776e-19	18.0717	protein_coding	TATA-box binding protein associated factor, RNA polymerase I subunit D [Source:HGNC Symbol;Acc:HGNC:28759]
ENSG00000073008	PVR	0.522526	2.80715e-13	12.5517	protein_coding	poliovirus receptor [Source:HGNC Symbol;Acc:HGNC:9705]
ENSG00000131459	GFPT2	0.522119	2.69207e-09	8.56991	protein_coding	glutamine-fructose-6-phosphate transaminase 2 [Source:HGNC Symbol;Acc:HGNC:4242]
ENSG00000124145	SDC4	0.522026	2.805e-13	12.5521	protein_coding	syndecan 4 [Source:HGNC Symbol;Acc:HGNC:10661]
ENSG00000112039	FANCE	0.521756	7.88328e-06	5.10329	protein_coding	FA complementation group E [Source:HGNC Symbol;Acc:HGNC:3586]
ENSG00000143942	CHAC2	0.521651	0.0052378	2.28085	protein_coding	ChaC cation transport regulator homolog 2 [Source:HGNC Symbol;Acc:HGNC:32363]
ENSG00000115053	NCL	0.52132	8.56393e-25	24.0673	protein_coding	nucleolin [Source:HGNC Symbol;Acc:HGNC:7667]
ENSG00000206195	DUXAP8	0.521116	8.16862e-08	7.08785	processed_transcript	double homeobox A pseudogene 8 [Source:HGNC Symbol;Acc:HGNC:32187]
ENSG00000182010	RTKN2	0.520781	0.00089499	3.04818	protein_coding	rhotekin 2 [Source:HGNC Symbol;Acc:HGNC:19364]
ENSG00000185344	ATP6V0A2	0.520723	3.30174e-10	9.48126	protein_coding	ATPase H+ transporting V0 subunit a2 [Source:HGNC Symbol;Acc:HGNC:18481]
ENSG00000123992	DNPEP	0.520494	2.49451e-22	21.603	protein_coding	aspartyl aminopeptidase [Source:HGNC Symbol;Acc:HGNC:2981]
ENSG00000115392	FANCL	0.520255	1.26624e-09	8.89748	protein_coding	FA complementation group L [Source:HGNC Symbol;Acc:HGNC:20748]
ENSG00000047932	GOPC	0.519946	1.60755e-15	14.7938	protein_coding	golgi associated PDZ and coiled-coil motif containing [Source:HGNC Symbol;Acc:HGNC:17643]
ENSG00000265763	ZNF488	0.519903	0.00120217	2.92003	protein_coding	zinc finger protein 488 [Source:HGNC Symbol;Acc:HGNC:23535]
ENSG00000130348	QRSL1	0.519649	1.2128e-06	5.91621	protein_coding	QRSL1, glutaminyl-tRNA amidotransferase subunit A [Source:HGNC Symbol;Acc:HGNC:21020]
ENSG00000066583	ISOC1	0.519623	4.69629e-07	6.32824	protein_coding	isochorismatase domain containing 1 [Source:HGNC Symbol;Acc:HGNC:24254]
ENSG00000156500	FAM122C	0.519483	5.91216e-06	5.22825	protein_coding	family with sequence similarity 122C [Source:HGNC Symbol;Acc:HGNC:25202]
ENSG00000105855	ITGB8	0.518915	3.25954e-12	11.4868	protein_coding	integrin subunit beta 8 [Source:HGNC Symbol;Acc:HGNC:6163]
ENSG00000170801	HTRA3	0.518343	0.0017818	2.74914	protein_coding	HtrA serine peptidase 3 [Source:HGNC Symbol;Acc:HGNC:30406]
ENSG00000125818	PSMF1	0.518077	6.40641e-29	28.1934	protein_coding	proteasome inhibitor subunit 1 [Source:HGNC Symbol;Acc:HGNC:9571]
ENSG00000105281	SLC1A5	0.518049	9.29843e-19	18.0316	protein_coding	solute carrier family 1 member 5 [Source:HGNC Symbol;Acc:HGNC:10943]
ENSG00000111266	DUSP16	0.517959	3.45602e-07	6.46142	protein_coding	dual specificity phosphatase 16 [Source:HGNC Symbol;Acc:HGNC:17909]
ENSG00000103061	SLC7A6OS	0.517956	0.000193625	3.71304	protein_coding	solute carrier family 7 member 6 opposite strand [Source:HGNC Symbol;Acc:HGNC:25807]
ENSG00000100258	LMF2	0.517884	2.15322e-26	25.6669	protein_coding	lipase maturation factor 2 [Source:HGNC Symbol;Acc:HGNC:25096]
ENSG00000183527	PSMG1	0.517628	7.97201e-10	9.09843	protein_coding	proteasome assembly chaperone 1 [Source:HGNC Symbol;Acc:HGNC:3043]
ENSG00000164307	ERAP1	0.517382	2.89202e-23	22.5388	protein_coding	endoplasmic reticulum aminopeptidase 1 [Source:HGNC Symbol;Acc:HGNC:18173]
ENSG00000176485	PLA2G16	0.517345	1.64225e-08	7.78456	protein_coding	phospholipase A2 group XVI [Source:HGNC Symbol;Acc:HGNC:17825]
ENSG00000102871	TRADD	0.517271	1.02249e-15	14.9903	protein_coding	TNFRSF1A associated via death domain [Source:HGNC Symbol;Acc:HGNC:12030]
ENSG00000172613	RAD9A	0.516534	1.00868e-09	8.99625	protein_coding	RAD9 checkpoint clamp component A [Source:HGNC Symbol;Acc:HGNC:9827]
ENSG00000183726	TMEM50A	0.516113	2.04233e-17	16.6899	protein_coding	transmembrane protein 50A [Source:HGNC Symbol;Acc:HGNC:30590]
ENSG00000135842	FAM129A	0.515903	1.07109e-10	9.97018	protein_coding	family with sequence similarity 129 member A [Source:HGNC Symbol;Acc:HGNC:16784]
ENSG00000181619	GPR135	0.515871	0.00165097	2.78226	protein_coding	G protein-coupled receptor 135 [Source:HGNC Symbol;Acc:HGNC:19991]
ENSG00000108511	HOXB6	0.515604	0.0243779	1.613	protein_coding	homeobox B6 [Source:HGNC Symbol;Acc:HGNC:5117]
ENSG00000213516	RBMXL1	0.515362	3.82786e-10	9.41704	protein_coding	RBMX like 1 [Source:HGNC Symbol;Acc:HGNC:25073]
ENSG00000129484	PARP2	0.515225	8.79834e-07	6.0556	protein_coding	poly(ADP-ribose) polymerase 2 [Source:HGNC Symbol;Acc:HGNC:272]
ENSG00000224596	ZMIZ1-AS1	0.515064	0.0118977	1.92454	antisense	ZMIZ1 antisense RNA 1 [Source:HGNC Symbol;Acc:HGNC:27433]
ENSG00000033627	ATP6V0A1	0.514698	1.92111e-18	17.7164	protein_coding	ATPase H+ transporting V0 subunit a1 [Source:HGNC Symbol;Acc:HGNC:865]
ENSG00000155858	LSM11	0.514662	7.73391e-05	4.1116	protein_coding	LSM11, U7 small nuclear RNA associated [Source:HGNC Symbol;Acc:HGNC:30860]
ENSG00000186017	ZNF566	0.514582	0.000335975	3.47369	protein_coding	zinc finger protein 566 [Source:HGNC Symbol;Acc:HGNC:25919]
ENSG00000157873	TNFRSF14	0.514058	8.59682e-14	13.0657	protein_coding	TNF receptor superfamily member 14 [Source:HGNC Symbol;Acc:HGNC:11912]
ENSG00000138640	FAM13A	0.513523	7.2014e-10	9.14258	protein_coding	family with sequence similarity 13 member A [Source:HGNC Symbol;Acc:HGNC:19367]
ENSG00000007968	E2F2	0.513268	1.20949e-05	4.9174	protein_coding	E2F transcription factor 2 [Source:HGNC Symbol;Acc:HGNC:3114]
ENSG00000078900	TP73	0.513182	0.000477573	3.32096	protein_coding	tumor protein p73 [Source:HGNC Symbol;Acc:HGNC:12003]
ENSG00000135046	ANXA1	0.512784	1.12987e-21	20.947	protein_coding	annexin A1 [Source:HGNC Symbol;Acc:HGNC:533]
ENSG00000184898	RBM43	0.512701	1.44061e-06	5.84145	protein_coding	RNA binding motif protein 43 [Source:HGNC Symbol;Acc:HGNC:24790]
ENSG00000157224	CLDN12	0.512114	1.14998e-10	9.93931	protein_coding	claudin 12 [Source:HGNC Symbol;Acc:HGNC:2034]
ENSG00000178409	BEND3	0.511974	0.000123061	3.90988	protein_coding	BEN domain containing 3 [Source:HGNC Symbol;Acc:HGNC:23040]
ENSG00000162073	PAQR4	0.511941	9.14939e-09	8.03861	protein_coding	progestin and adipoQ receptor family member 4 [Source:HGNC Symbol;Acc:HGNC:26386]
ENSG00000184897	H1FX	0.511652	5.55094e-19	18.2556	protein_coding	H1 histone family member X [Source:HGNC Symbol;Acc:HGNC:4722]
ENSG00000244306	DUXAP10	0.511208	6.52456e-09	8.18545	transcribed_processed_pseudogene	double homeobox A pseudogene 10 [Source:NCBI gene;Acc:503639]
ENSG00000057657	PRDM1	0.510939	0.00503546	2.29796	protein_coding	PR/SET domain 1 [Source:HGNC Symbol;Acc:HGNC:9346]
ENSG00000178966	RMI1	0.51043	1.89377e-09	8.72267	protein_coding	RecQ mediated genome instability 1 [Source:HGNC Symbol;Acc:HGNC:25764]
ENSG00000241015	TPM3P9	0.509852	9.32226e-05	4.03048	transcribed_processed_pseudogene	tropomyosin 3 pseudogene 9 [Source:HGNC Symbol;Acc:HGNC:44142]
ENSG00000131351	HAUS8	0.509485	1.41045e-07	6.85064	protein_coding	HAUS augmin like complex subunit 8 [Source:HGNC Symbol;Acc:HGNC:30532]
ENSG00000162607	USP1	0.509375	1.20148e-21	20.9203	protein_coding	ubiquitin specific peptidase 1 [Source:HGNC Symbol;Acc:HGNC:12607]
ENSG00000247626	MARS2	0.509229	0.000578373	3.23779	protein_coding	methionyl-tRNA synthetase 2, mitochondrial [Source:HGNC Symbol;Acc:HGNC:25133]
ENSG00000223802	CERS1	0.509134	0.0163528	1.78641	protein_coding	ceramide synthase 1 [Source:HGNC Symbol;Acc:HGNC:14253]
ENSG00000107290	SETX	0.509078	2.38793e-14	13.622	protein_coding	senataxin [Source:HGNC Symbol;Acc:HGNC:445]
ENSG00000160208	RRP1B	0.50906	2.25201e-14	13.6474	protein_coding	ribosomal RNA processing 1B [Source:HGNC Symbol;Acc:HGNC:23818]
ENSG00000278053	DDX52	0.508206	2.97374e-14	13.5267	protein_coding	DExD-box helicase 52 [Source:HGNC Symbol;Acc:HGNC:20038]
ENSG00000182742	HOXB4	0.507816	0.000540603	3.26712	protein_coding	homeobox B4 [Source:HGNC Symbol;Acc:HGNC:5115]
ENSG00000151773	CCDC122	0.507592	0.0203212	1.69205	protein_coding	coiled-coil domain containing 122 [Source:HGNC Symbol;Acc:HGNC:26478]
ENSG00000116396	KCNC4	0.506459	0.00222787	2.65211	protein_coding	potassium voltage-gated channel subfamily C member 4 [Source:HGNC Symbol;Acc:HGNC:6236]
ENSG00000171931	FBXW10	0.505176	9.41573e-05	4.02615	protein_coding	F-box and WD repeat domain containing 10 [Source:HGNC Symbol;Acc:HGNC:1211]
ENSG00000133816	MICAL2	0.50506	1.48599e-08	7.82798	protein_coding	microtubule associated monooxygenase, calponin and LIM domain containing 2 [Source:HGNC Symbol;Acc:HGNC:24693]
ENSG00000117597	UTP25	0.504928	3.14462e-08	7.50243	protein_coding	UTP25, small subunit processor component [Source:HGNC Symbol;Acc:HGNC:28440]
ENSG00000277161	PIGW	0.504228	2.30182e-07	6.63793	protein_coding	phosphatidylinositol glycan anchor biosynthesis class W [Source:HGNC Symbol;Acc:HGNC:23213]
ENSG00000182957	SPATA13	0.50418	3.90915e-11	10.4079	protein_coding	spermatogenesis associated 13 [Source:HGNC Symbol;Acc:HGNC:23222]
ENSG00000170365	SMAD1	0.504099	0.000408295	3.38903	protein_coding	SMAD family member 1 [Source:HGNC Symbol;Acc:HGNC:6767]
ENSG00000166801	FAM111A	0.503945	1.7333e-23	22.7611	protein_coding	family with sequence similarity 111 member A [Source:HGNC Symbol;Acc:HGNC:24725]
ENSG00000151532	VTI1A	0.503871	4.98461e-07	6.30237	protein_coding	vesicle transport through interaction with t-SNAREs 1A [Source:HGNC Symbol;Acc:HGNC:17792]
ENSG00000146263	MMS22L	0.50333	8.34336e-10	9.07866	protein_coding	MMS22 like, DNA repair protein [Source:HGNC Symbol;Acc:HGNC:21475]
ENSG00000130810	PPAN	0.503109	0.00293871	2.53184	protein_coding	peter pan homolog (Drosophila) [Source:HGNC Symbol;Acc:HGNC:9227]
ENSG00000127191	TRAF2	0.503077	1.86774e-16	15.7287	protein_coding	TNF receptor associated factor 2 [Source:HGNC Symbol;Acc:HGNC:12032]
ENSG00000145996	CDKAL1	0.502853	3.15684e-08	7.50075	protein_coding	CDK5 regulatory subunit associated protein 1 like 1 [Source:HGNC Symbol;Acc:HGNC:21050]
ENSG00000198301	SDAD1	0.502725	7.48762e-13	12.1257	protein_coding	SDA1 domain containing 1 [Source:HGNC Symbol;Acc:HGNC:25537]
ENSG00000133313	CNDP2	0.502427	1.34292e-17	16.872	protein_coding	carnosine dipeptidase 2 [Source:HGNC Symbol;Acc:HGNC:24437]
ENSG00000143493	INTS7	0.502214	7.63056e-13	12.1174	protein_coding	integrator complex subunit 7 [Source:HGNC Symbol;Acc:HGNC:24484]
ENSG00000244932	AL449212.1	0.502114	0.0159546	1.79711	unprocessed_pseudogene	pseudogene similar to intraflagellar transport 122 homolog
ENSG00000108861	DUSP3	0.50206	2.76514e-11	10.5583	protein_coding	dual specificity phosphatase 3 [Source:HGNC Symbol;Acc:HGNC:3069]
ENSG00000232807	AL137186.2	0.501942	0.0268607	1.57088	antisense	uncharacterized LOC105376384 [Source:NCBI gene;Acc:105376384]
ENSG00000073803	MAP3K13	0.501462	2.74246e-08	7.56186	protein_coding	mitogen-activated protein kinase kinase kinase 13 [Source:HGNC Symbol;Acc:HGNC:6852]
ENSG00000060982	BCAT1	0.500704	4.70421e-16	15.3275	protein_coding	branched chain amino acid transaminase 1 [Source:HGNC Symbol;Acc:HGNC:976]
ENSG00000155660	PDIA4	0.500445	3.60741e-21	20.4428	protein_coding	protein disulfide isomerase family A member 4 [Source:HGNC Symbol;Acc:HGNC:30167]
ENSG00000159131	GART	0.500405	9.51152e-19	18.0218	protein_coding	phosphoribosylglycinamide formyltransferase, phosphoribosylglycinamide synthetase, phosphoribosylaminoimidazole synthetase [Source:HGNC Symbol;Acc:HGNC:4163]
ENSG00000197860	SGTB	0.500216	1.24793e-06	5.90381	protein_coding	small glutamine rich tetratricopeptide repeat containing beta [Source:HGNC Symbol;Acc:HGNC:23567]
ENSG00000261428	AC097461.1	0.500068	0.0310453	1.508	antisense	novel transcript, antisense to SGPP2
ENSG00000133316	WDR74	0.499907	1.25054e-10	9.9029	protein_coding	WD repeat domain 74 [Source:HGNC Symbol;Acc:HGNC:25529]
ENSG00000196172	ZNF681	0.499618	0.00331033	2.48013	protein_coding	zinc finger protein 681 [Source:HGNC Symbol;Acc:HGNC:26457]
ENSG00000186523	FAM86B1	0.499229	0.0250822	1.60064	protein_coding	family with sequence similarity 86 member B1 [Source:HGNC Symbol;Acc:HGNC:28268]
ENSG00000111371	SLC38A1	0.498731	1.19887e-20	19.9212	protein_coding	solute carrier family 38 member 1 [Source:HGNC Symbol;Acc:HGNC:13447]
ENSG00000171763	SPATA5L1	0.49816	2.11059e-05	4.6756	protein_coding	spermatogenesis associated 5 like 1 [Source:HGNC Symbol;Acc:HGNC:28762]
ENSG00000132330	SCLY	0.497853	0.0105164	1.97813	protein_coding	selenocysteine lyase [Source:HGNC Symbol;Acc:HGNC:18161]
ENSG00000144791	LIMD1	0.497678	7.34457e-12	11.134	protein_coding	LIM domains containing 1 [Source:HGNC Symbol;Acc:HGNC:6612]
ENSG00000281490	CICP14	0.497084	9.41868e-08	7.02601	processed_pseudogene	capicua transcriptional repressor pseudogene 14 [Source:HGNC Symbol;Acc:HGNC:38542]
ENSG00000137955	RABGGTB	0.497007	2.3034e-19	18.6376	protein_coding	Rab geranylgeranyltransferase subunit beta [Source:HGNC Symbol;Acc:HGNC:9796]
ENSG00000147454	SLC25A37	0.496452	5.93234e-20	19.2268	protein_coding	solute carrier family 25 member 37 [Source:HGNC Symbol;Acc:HGNC:29786]
ENSG00000196821	C6orf106	0.496309	8.21736e-20	19.0853	protein_coding	chromosome 6 open reading frame 106 [Source:HGNC Symbol;Acc:HGNC:21215]
ENSG00000162981	FAM84A	0.495936	0.00226239	2.64543	protein_coding	family with sequence similarity 84 member A [Source:HGNC Symbol;Acc:HGNC:20743]
ENSG00000104611	SH2D4A	0.495688	1.8971e-08	7.72191	protein_coding	SH2 domain containing 4A [Source:HGNC Symbol;Acc:HGNC:26102]
ENSG00000101773	RBBP8	0.495599	1.44117e-09	8.84129	protein_coding	RB binding protein 8, endonuclease [Source:HGNC Symbol;Acc:HGNC:9891]
ENSG00000138050	THUMPD2	0.495415	0.00070132	3.15408	protein_coding	THUMP domain containing 2 [Source:HGNC Symbol;Acc:HGNC:14890]
ENSG00000124688	MAD2L1BP	0.495403	1.0659e-08	7.97228	protein_coding	MAD2L1 binding protein [Source:HGNC Symbol;Acc:HGNC:21059]
ENSG00000080839	RBL1	0.49529	2.10901e-12	11.6759	protein_coding	RB transcriptional corepressor like 1 [Source:HGNC Symbol;Acc:HGNC:9893]
ENSG00000113504	SLC12A7	0.495209	3.87298e-08	7.41196	protein_coding	solute carrier family 12 member 7 [Source:HGNC Symbol;Acc:HGNC:10915]
ENSG00000103257	SLC7A5	0.494607	0.00324543	2.48873	protein_coding	solute carrier family 7 member 5 [Source:HGNC Symbol;Acc:HGNC:11063]
ENSG00000234160	AL513165.1	0.493645	0.0334174	1.47603	antisense	novel transcript
ENSG00000130816	DNMT1	0.493178	3.68144e-25	24.434	protein_coding	DNA methyltransferase 1 [Source:HGNC Symbol;Acc:HGNC:2976]
ENSG00000164056	SPRY1	0.492842	0.000163844	3.78557	protein_coding	sprouty RTK signaling antagonist 1 [Source:HGNC Symbol;Acc:HGNC:11269]
ENSG00000143067	ZNF697	0.49284	1.01092e-06	5.99528	protein_coding	zinc finger protein 697 [Source:HGNC Symbol;Acc:HGNC:32034]
ENSG00000113272	THG1L	0.492685	2.63061e-08	7.57994	protein_coding	tRNA-histidine guanylyltransferase 1 like [Source:HGNC Symbol;Acc:HGNC:26053]
ENSG00000164163	ABCE1	0.492071	1.67711e-17	16.7754	protein_coding	ATP binding cassette subfamily E member 1 [Source:HGNC Symbol;Acc:HGNC:69]
ENSG00000198482	ZNF808	0.491527	0.00199698	2.69963	protein_coding	zinc finger protein 808 [Source:HGNC Symbol;Acc:HGNC:33230]
ENSG00000198833	UBE2J1	0.491267	1.69483e-12	11.7709	protein_coding	ubiquitin conjugating enzyme E2 J1 [Source:HGNC Symbol;Acc:HGNC:17598]
ENSG00000196214	ZNF766	0.491233	4.91005e-06	5.30891	protein_coding	zinc finger protein 766 [Source:HGNC Symbol;Acc:HGNC:28063]
ENSG00000253540	FAM86HP	0.491051	0.0266013	1.5751	transcribed_unprocessed_pseudogene	family with sequence similarity 86 member H, pseudogene [Source:HGNC Symbol;Acc:HGNC:42359]
ENSG00000103196	CRISPLD2	0.49088	1.38037e-07	6.86001	protein_coding	cysteine rich secretory protein LCCL domain containing 2 [Source:HGNC Symbol;Acc:HGNC:25248]
ENSG00000229953	AL590666.2	0.490867	0.0476791	1.32167	antisense	novel transcript
ENSG00000166532	RIMKLB	0.490816	9.44817e-10	9.02465	protein_coding	ribosomal modification protein rimK like family member B [Source:HGNC Symbol;Acc:HGNC:29228]
ENSG00000165997	ARL5B	0.490688	3.77553e-08	7.42302	protein_coding	ADP ribosylation factor like GTPase 5B [Source:HGNC Symbol;Acc:HGNC:23052]
ENSG00000106105	GARS	0.490646	4.2369e-21	20.373	protein_coding	glycyl-tRNA synthetase [Source:HGNC Symbol;Acc:HGNC:4162]
ENSG00000196305	IARS	0.489789	1.13292e-17	16.9458	protein_coding	isoleucyl-tRNA synthetase [Source:HGNC Symbol;Acc:HGNC:5330]
ENSG00000173295	FAM86B3P	0.489275	0.00358604	2.44538	transcribed_unprocessed_pseudogene	family with sequence similarity 86 member B3, pseudogene [Source:HGNC Symbol;Acc:HGNC:44371]
ENSG00000162377	COA7	0.489194	3.1316e-12	11.5042	protein_coding	cytochrome c oxidase assembly factor 7 (putative) [Source:HGNC Symbol;Acc:HGNC:25716]
ENSG00000167779	IGFBP6	0.489021	2.18451e-11	10.6606	protein_coding	insulin like growth factor binding protein 6 [Source:HGNC Symbol;Acc:HGNC:5475]
ENSG00000134802	SLC43A3	0.488986	5.14249e-09	8.28883	protein_coding	solute carrier family 43 member 3 [Source:HGNC Symbol;Acc:HGNC:17466]
ENSG00000069974	RAB27A	0.488943	5.90705e-12	11.2286	protein_coding	RAB27A, member RAS oncogene family [Source:HGNC Symbol;Acc:HGNC:9766]
ENSG00000151466	SCLT1	0.488896	1.74002e-07	6.75945	protein_coding	sodium channel and clathrin linker 1 [Source:HGNC Symbol;Acc:HGNC:26406]
ENSG00000138821	SLC39A8	0.488698	4.2112e-09	8.37559	protein_coding	solute carrier family 39 member 8 [Source:HGNC Symbol;Acc:HGNC:20862]
ENSG00000163932	PRKCD	0.488293	1.00064e-08	7.99972	protein_coding	protein kinase C delta [Source:HGNC Symbol;Acc:HGNC:9399]
ENSG00000184635	ZNF93	0.488189	0.00666091	2.17647	protein_coding	zinc finger protein 93 [Source:HGNC Symbol;Acc:HGNC:13169]
ENSG00000049860	HEXB	0.487859	2.04547e-18	17.6892	protein_coding	hexosaminidase subunit beta [Source:HGNC Symbol;Acc:HGNC:4879]
ENSG00000130638	ATXN10	0.487654	4.61355e-19	18.336	protein_coding	ataxin 10 [Source:HGNC Symbol;Acc:HGNC:10549]
ENSG00000141994	DUS3L	0.487081	4.97571e-08	7.30315	protein_coding	dihydrouridine synthase 3 like [Source:HGNC Symbol;Acc:HGNC:26920]
ENSG00000115368	WDR75	0.486817	1.84652e-11	10.7336	protein_coding	WD repeat domain 75 [Source:HGNC Symbol;Acc:HGNC:25725]
ENSG00000049541	RFC2	0.486748	2.51866e-14	13.5988	protein_coding	replication factor C subunit 2 [Source:HGNC Symbol;Acc:HGNC:9970]
ENSG00000143033	MTF2	0.486031	2.61429e-13	12.5826	protein_coding	metal response element binding transcription factor 2 [Source:HGNC Symbol;Acc:HGNC:29535]
ENSG00000182199	SHMT2	0.485954	2.33579e-15	14.6316	protein_coding	serine hydroxymethyltransferase 2 [Source:HGNC Symbol;Acc:HGNC:10852]
ENSG00000235109	ZSCAN31	0.48588	0.00117934	2.92836	protein_coding	zinc finger and SCAN domain containing 31 [Source:HGNC Symbol;Acc:HGNC:14097]
ENSG00000161011	SQSTM1	0.485705	1.94342e-15	14.7114	protein_coding	sequestosome 1 [Source:HGNC Symbol;Acc:HGNC:11280]
ENSG00000114738	MAPKAPK3	0.485051	2.11058e-06	5.6756	protein_coding	mitogen-activated protein kinase-activated protein kinase 3 [Source:HGNC Symbol;Acc:HGNC:6888]
ENSG00000196943	NOP9	0.484875	2.99066e-07	6.52423	protein_coding	NOP9 nucleolar protein [Source:HGNC Symbol;Acc:HGNC:19826]
ENSG00000171310	CHST11	0.484681	1.8097e-08	7.74239	protein_coding	carbohydrate sulfotransferase 11 [Source:HGNC Symbol;Acc:HGNC:17422]
ENSG00000198793	MTOR	0.484423	2.23662e-17	16.6504	protein_coding	mechanistic target of rapamycin kinase [Source:HGNC Symbol;Acc:HGNC:3942]
ENSG00000135148	TRAFD1	0.484329	1.48876e-19	18.8272	protein_coding	TRAF-type zinc finger domain containing 1 [Source:HGNC Symbol;Acc:HGNC:24808]
ENSG00000138459	SLC35A5	0.484216	3.99129e-11	10.3989	protein_coding	solute carrier family 35 member A5 [Source:HGNC Symbol;Acc:HGNC:20792]
ENSG00000163428	LRRC58	0.484172	9.96763e-17	16.0014	protein_coding	leucine rich repeat containing 58 [Source:HGNC Symbol;Acc:HGNC:26968]
ENSG00000075891	PAX2	0.483677	0.000157211	3.80352	protein_coding	paired box 2 [Source:HGNC Symbol;Acc:HGNC:8616]
ENSG00000080608	PUM3	0.483504	6.97528e-12	11.1564	protein_coding	pumilio RNA binding family member 3 [Source:HGNC Symbol;Acc:HGNC:29676]
ENSG00000164308	ERAP2	0.483012	7.44517e-25	24.1281	protein_coding	endoplasmic reticulum aminopeptidase 2 [Source:HGNC Symbol;Acc:HGNC:29499]
ENSG00000102780	DGKH	0.482969	4.83397e-09	8.3157	protein_coding	diacylglycerol kinase eta [Source:HGNC Symbol;Acc:HGNC:2854]
ENSG00000174804	FZD4	0.482797	2.25052e-05	4.64772	protein_coding	frizzled class receptor 4 [Source:HGNC Symbol;Acc:HGNC:4042]
ENSG00000178764	ZHX2	0.482617	0.0284033	1.54663	protein_coding	zinc fingers and homeoboxes 2 [Source:HGNC Symbol;Acc:HGNC:18513]
ENSG00000196961	AP2A1	0.482463	8.63564e-26	25.0637	protein_coding	adaptor related protein complex 2 subunit alpha 1 [Source:HGNC Symbol;Acc:HGNC:561]
ENSG00000177602	HASPIN	0.482376	6.86091e-06	5.16362	protein_coding	histone H3 associated protein kinase [Source:HGNC Symbol;Acc:HGNC:19682]
ENSG00000075702	WDR62	0.480663	3.52802e-10	9.45247	protein_coding	WD repeat domain 62 [Source:HGNC Symbol;Acc:HGNC:24502]
ENSG00000151718	WWC2	0.480414	4.90052e-12	11.3098	protein_coding	WW and C2 domain containing 2 [Source:HGNC Symbol;Acc:HGNC:24148]
ENSG00000131873	CHSY1	0.480194	4.13715e-19	18.3833	protein_coding	chondroitin sulfate synthase 1 [Source:HGNC Symbol;Acc:HGNC:17198]
ENSG00000111057	KRT18	0.479949	3.54006e-11	10.451	protein_coding	keratin 18 [Source:HGNC Symbol;Acc:HGNC:6430]
ENSG00000186470	BTN3A2	0.479928	2.95985e-19	18.5287	protein_coding	butyrophilin subfamily 3 member A2 [Source:HGNC Symbol;Acc:HGNC:1139]
ENSG00000115520	COQ10B	0.47992	3.31008e-07	6.48016	protein_coding	coenzyme Q10B [Source:HGNC Symbol;Acc:HGNC:25819]
ENSG00000086061	DNAJA1	0.47971	8.76504e-20	19.0572	protein_coding	DnaJ heat shock protein family (Hsp40) member A1 [Source:HGNC Symbol;Acc:HGNC:5229]
ENSG00000143630	HCN3	0.479681	1.21822e-08	7.91427	protein_coding	hyperpolarization activated cyclic nucleotide gated potassium channel 3 [Source:HGNC Symbol;Acc:HGNC:19183]
ENSG00000143867	OSR1	0.479548	6.91323e-05	4.16032	protein_coding	odd-skipped related transciption factor 1 [Source:HGNC Symbol;Acc:HGNC:8111]
ENSG00000067057	PFKP	0.479317	1.99624e-16	15.6998	protein_coding	phosphofructokinase, platelet [Source:HGNC Symbol;Acc:HGNC:8878]
ENSG00000141384	TAF4B	0.478199	0.00206861	2.68432	protein_coding	TATA-box binding protein associated factor 4b [Source:HGNC Symbol;Acc:HGNC:11538]
ENSG00000100401	RANGAP1	0.477927	1.64366e-14	13.7842	protein_coding	Ran GTPase activating protein 1 [Source:HGNC Symbol;Acc:HGNC:9854]
ENSG00000270871	AC015849.3	0.47779	0.0252434	1.59785	antisense	novel transcript, antisense TAF15
ENSG00000067533	RRP15	0.477671	3.09863e-09	8.50883	protein_coding	ribosomal RNA processing 15 homolog [Source:HGNC Symbol;Acc:HGNC:24255]
ENSG00000003989	SLC7A2	0.477549	1.8454e-06	5.73391	protein_coding	solute carrier family 7 member 2 [Source:HGNC Symbol;Acc:HGNC:11060]
ENSG00000113013	HSPA9	0.477503	7.16755e-20	19.1446	protein_coding	heat shock protein family A (Hsp70) member 9 [Source:HGNC Symbol;Acc:HGNC:5244]
ENSG00000164620	RELL2	0.477007	0.000124954	3.90325	protein_coding	RELT like 2 [Source:HGNC Symbol;Acc:HGNC:26902]
ENSG00000158163	DZIP1L	0.476702	1.89515e-05	4.72236	protein_coding	DAZ interacting zinc finger protein 1 like [Source:HGNC Symbol;Acc:HGNC:26551]
ENSG00000076641	PAG1	0.476507	1.20137e-05	4.92032	protein_coding	phosphoprotein membrane anchor with glycosphingolipid microdomains 1 [Source:HGNC Symbol;Acc:HGNC:30043]
ENSG00000139921	TMX1	0.476393	1.65705e-15	14.7807	protein_coding	thioredoxin related transmembrane protein 1 [Source:HGNC Symbol;Acc:HGNC:15487]
ENSG00000122376	SHLD2	0.476254	4.29683e-09	8.36685	protein_coding	shieldin complex subunit 2 [Source:HGNC Symbol;Acc:HGNC:28773]
ENSG00000154429	CCSAP	0.474886	1.06537e-08	7.9725	protein_coding	centriole, cilia and spindle associated protein [Source:HGNC Symbol;Acc:HGNC:29578]
ENSG00000263826	AC112907.3	0.474815	0.0449813	1.34697	antisense	novel transcript, antisense to eukaryotic translation initiation factor 4A, isoform 2 EIF4A2
ENSG00000028116	VRK2	0.474672	1.27121e-05	4.89578	protein_coding	vaccinia related kinase 2 [Source:HGNC Symbol;Acc:HGNC:12719]
ENSG00000187957	DNER	0.473878	0.0457611	1.3395	protein_coding	delta/notch like EGF repeat containing [Source:HGNC Symbol;Acc:HGNC:24456]
ENSG00000125398	SOX9	0.473401	1.32384e-18	17.8782	protein_coding	SRY-box 9 [Source:HGNC Symbol;Acc:HGNC:11204]
ENSG00000197019	SERTAD1	0.473117	2.2551e-05	4.64683	protein_coding	SERTA domain containing 1 [Source:HGNC Symbol;Acc:HGNC:17932]
ENSG00000129515	SNX6	0.472756	1.98894e-13	12.7014	protein_coding	sorting nexin 6 [Source:HGNC Symbol;Acc:HGNC:14970]
ENSG00000146242	TPBG	0.472596	2.70544e-11	10.5678	protein_coding	trophoblast glycoprotein [Source:HGNC Symbol;Acc:HGNC:12004]
ENSG00000275464	FP565260.1	0.472508	3.31081e-05	4.48007	protein_coding	periodic tryptophan protein 2 homolog [Source:NCBI gene;Acc:102724159]
ENSG00000129810	SGO1	0.472136	0.000693252	3.15911	protein_coding	shugoshin 1 [Source:HGNC Symbol;Acc:HGNC:25088]
ENSG00000058866	DGKG	0.471783	9.53239e-05	4.0208	protein_coding	diacylglycerol kinase gamma [Source:HGNC Symbol;Acc:HGNC:2853]
ENSG00000160072	ATAD3B	0.471618	7.19848e-13	12.1428	protein_coding	ATPase family, AAA domain containing 3B [Source:HGNC Symbol;Acc:HGNC:24007]
ENSG00000083799	CYLD	0.471527	4.92164e-14	13.3079	protein_coding	CYLD lysine 63 deubiquitinase [Source:HGNC Symbol;Acc:HGNC:2584]
ENSG00000163697	APBB2	0.471367	8.88481e-08	7.05135	protein_coding	amyloid beta precursor protein binding family B member 2 [Source:HGNC Symbol;Acc:HGNC:582]
ENSG00000184014	DENND5A	0.471291	7.64266e-18	17.1168	protein_coding	DENN domain containing 5A [Source:HGNC Symbol;Acc:HGNC:19344]
ENSG00000049249	TNFRSF9	0.471251	0.000891509	3.04987	protein_coding	TNF receptor superfamily member 9 [Source:HGNC Symbol;Acc:HGNC:11924]
ENSG00000053372	MRTO4	0.470899	3.95565e-10	9.40278	protein_coding	MRT4 homolog, ribosome maturation factor [Source:HGNC Symbol;Acc:HGNC:18477]
ENSG00000163006	CCDC138	0.47089	0.0020809	2.68175	protein_coding	coiled-coil domain containing 138 [Source:HGNC Symbol;Acc:HGNC:26531]
ENSG00000106070	GRB10	0.470863	4.06139e-10	9.39132	protein_coding	growth factor receptor bound protein 10 [Source:HGNC Symbol;Acc:HGNC:4564]
ENSG00000272269	AL138724.1	0.469271	0.0282089	1.54961	antisense	uncharacterized LOC105374952 [Source:NCBI gene;Acc:105374952]
ENSG00000083093	PALB2	0.469239	1.45676e-07	6.83661	protein_coding	partner and localizer of BRCA2 [Source:HGNC Symbol;Acc:HGNC:26144]
ENSG00000170525	PFKFB3	0.469165	7.4097e-11	10.1302	protein_coding	6-phosphofructo-2-kinase/fructose-2,6-biphosphatase 3 [Source:HGNC Symbol;Acc:HGNC:8874]
ENSG00000244165	P2RY11	0.469137	0.00203375	2.6917	protein_coding	purinergic receptor P2Y11 [Source:HGNC Symbol;Acc:HGNC:8540]
ENSG00000122861	PLAU	0.468718	0.000747243	3.12654	protein_coding	plasminogen activator, urokinase [Source:HGNC Symbol;Acc:HGNC:9052]
ENSG00000100403	ZC3H7B	0.468594	1.42776e-16	15.8453	protein_coding	zinc finger CCCH-type containing 7B [Source:HGNC Symbol;Acc:HGNC:30869]
ENSG00000271857	AL096865.1	0.468381	0.011705	1.93163	antisense	novel transcript, antisense to RUNX2
ENSG00000070081	NUCB2	0.467776	6.00366e-13	12.2216	protein_coding	nucleobindin 2 [Source:HGNC Symbol;Acc:HGNC:8044]
ENSG00000099998	GGT5	0.467696	0.0142683	1.84563	protein_coding	gamma-glutamyltransferase 5 [Source:HGNC Symbol;Acc:HGNC:4260]
ENSG00000099250	NRP1	0.467482	2.79281e-21	20.554	protein_coding	neuropilin 1 [Source:HGNC Symbol;Acc:HGNC:8004]
ENSG00000179409	GEMIN4	0.467362	5.83033e-13	12.2343	protein_coding	gem nuclear organelle associated protein 4 [Source:HGNC Symbol;Acc:HGNC:15717]
ENSG00000278828	HIST1H3H	0.467199	0.0379157	1.42118	protein_coding	histone cluster 1 H3 family member h [Source:HGNC Symbol;Acc:HGNC:4775]
ENSG00000139194	RBP5	0.466531	0.00402917	2.39478	protein_coding	retinol binding protein 5 [Source:HGNC Symbol;Acc:HGNC:15847]
ENSG00000174720	LARP7	0.466406	1.08442e-12	11.9648	protein_coding	La ribonucleoprotein domain family member 7 [Source:HGNC Symbol;Acc:HGNC:24912]
ENSG00000056487	PHF21B	0.465511	0.0304801	1.51598	protein_coding	PHD finger protein 21B [Source:HGNC Symbol;Acc:HGNC:25161]
ENSG00000106346	USP42	0.465368	1.33693e-09	8.87389	protein_coding	ubiquitin specific peptidase 42 [Source:HGNC Symbol;Acc:HGNC:20068]
ENSG00000095794	CREM	0.465156	0.000805342	3.09402	protein_coding	cAMP responsive element modulator [Source:HGNC Symbol;Acc:HGNC:2352]
ENSG00000124107	SLPI	0.464894	3.97012e-09	8.4012	protein_coding	secretory leukocyte peptidase inhibitor [Source:HGNC Symbol;Acc:HGNC:11092]
ENSG00000170632	ARMC10	0.464489	7.7252e-11	10.1121	protein_coding	armadillo repeat containing 10 [Source:HGNC Symbol;Acc:HGNC:21706]
ENSG00000150630	VEGFC	0.464429	2.54814e-08	7.59378	protein_coding	vascular endothelial growth factor C [Source:HGNC Symbol;Acc:HGNC:12682]
ENSG00000196793	ZNF239	0.46418	0.00577759	2.23825	protein_coding	zinc finger protein 239 [Source:HGNC Symbol;Acc:HGNC:13031]
ENSG00000197497	ZNF665	0.463827	0.021802	1.6615	protein_coding	zinc finger protein 665 [Source:HGNC Symbol;Acc:HGNC:25885]
ENSG00000164136	IL15	0.463747	7.13524e-05	4.14659	protein_coding	interleukin 15 [Source:HGNC Symbol;Acc:HGNC:5977]
ENSG00000126217	MCF2L	0.46357	6.23916e-07	6.20487	protein_coding	MCF.2 cell line derived transforming sequence like [Source:HGNC Symbol;Acc:HGNC:14576]
ENSG00000163291	PAQR3	0.463175	5.20864e-06	5.28328	protein_coding	progestin and adipoQ receptor family member 3 [Source:HGNC Symbol;Acc:HGNC:30130]
ENSG00000119673	ACOT2	0.463102	2.18161e-06	5.66122	protein_coding	acyl-CoA thioesterase 2 [Source:HGNC Symbol;Acc:HGNC:18431]
ENSG00000106591	MRPL32	0.463099	1.3507e-14	13.8694	protein_coding	mitochondrial ribosomal protein L32 [Source:HGNC Symbol;Acc:HGNC:14035]
ENSG00000155158	TTC39B	0.462982	1.58861e-05	4.79898	protein_coding	tetratricopeptide repeat domain 39B [Source:HGNC Symbol;Acc:HGNC:23704]
ENSG00000120800	UTP20	0.462893	7.35746e-12	11.1333	protein_coding	UTP20, small subunit processome component [Source:HGNC Symbol;Acc:HGNC:17897]
ENSG00000152904	GGPS1	0.462706	1.05428e-06	5.97704	protein_coding	geranylgeranyl diphosphate synthase 1 [Source:HGNC Symbol;Acc:HGNC:4249]
ENSG00000145414	NAF1	0.462019	2.35832e-05	4.6274	protein_coding	nuclear assembly factor 1 ribonucleoprotein [Source:HGNC Symbol;Acc:HGNC:25126]
ENSG00000095209	TMEM38B	0.461898	1.12863e-07	6.94745	protein_coding	transmembrane protein 38B [Source:HGNC Symbol;Acc:HGNC:25535]
ENSG00000126947	ARMCX1	0.461593	0.00238771	2.62202	protein_coding	armadillo repeat containing X-linked 1 [Source:HGNC Symbol;Acc:HGNC:18073]
ENSG00000137574	TGS1	0.461438	2.2775e-09	8.64254	protein_coding	trimethylguanosine synthase 1 [Source:HGNC Symbol;Acc:HGNC:17843]
ENSG00000011198	ABHD5	0.461387	1.22903e-05	4.91044	protein_coding	abhydrolase domain containing 5 [Source:HGNC Symbol;Acc:HGNC:21396]
ENSG00000254004	ZNF260	0.4611	8.50933e-07	6.0701	protein_coding	zinc finger protein 260 [Source:HGNC Symbol;Acc:HGNC:13499]
ENSG00000206149	HERC2P9	0.460846	2.0281e-07	6.69291	transcribed_unprocessed_pseudogene	hect domain and RLD 2 pseudogene 9 [Source:HGNC Symbol;Acc:HGNC:30495]
ENSG00000184675	AMER1	0.460012	1.63448e-05	4.78662	protein_coding	APC membrane recruitment protein 1 [Source:HGNC Symbol;Acc:HGNC:26837]
ENSG00000117877	CD3EAP	0.459524	0.0152313	1.81726	protein_coding	CD3e molecule associated protein [Source:HGNC Symbol;Acc:HGNC:24219]
ENSG00000119900	OGFRL1	0.458707	1.22387e-05	4.91227	protein_coding	opioid growth factor receptor like 1 [Source:HGNC Symbol;Acc:HGNC:21378]
ENSG00000135953	MFSD9	0.458563	0.000200011	3.69895	protein_coding	major facilitator superfamily domain containing 9 [Source:HGNC Symbol;Acc:HGNC:28158]
ENSG00000255031	AP002807.1	0.458535	0.00139986	2.85391	antisense	novel transcript, antisense to CHKA
ENSG00000157693	TMEM268	0.458423	3.71603e-08	7.42992	protein_coding	transmembrane protein 268 [Source:HGNC Symbol;Acc:HGNC:24513]
ENSG00000136052	SLC41A2	0.458414	0.00561784	2.25043	protein_coding	solute carrier family 41 member 2 [Source:HGNC Symbol;Acc:HGNC:31045]
ENSG00000145431	PDGFC	0.457993	2.54388e-06	5.5945	protein_coding	platelet derived growth factor C [Source:HGNC Symbol;Acc:HGNC:8801]
ENSG00000268388	FENDRR	0.457933	6.22164e-19	18.2061	lincRNA	FOXF1 adjacent non-coding developmental regulatory RNA [Source:HGNC Symbol;Acc:HGNC:43894]
ENSG00000180448	ARHGAP45	0.45755	2.64243e-05	4.578	protein_coding	Rho GTPase activating protein 45 [Source:HGNC Symbol;Acc:HGNC:17102]
ENSG00000104321	TRPA1	0.457471	0.00106277	2.97356	protein_coding	transient receptor potential cation channel subfamily A member 1 [Source:HGNC Symbol;Acc:HGNC:497]
ENSG00000203668	CHML	0.457471	5.12064e-09	8.29068	protein_coding	CHM like, Rab escort protein 2 [Source:HGNC Symbol;Acc:HGNC:1941]
ENSG00000181638	ZFP41	0.4573	4.79205e-06	5.31948	protein_coding	ZFP41 zinc finger protein [Source:HGNC Symbol;Acc:HGNC:26786]
ENSG00000147862	NFIB	0.45702	5.1536e-07	6.28789	protein_coding	nuclear factor I B [Source:HGNC Symbol;Acc:HGNC:7785]
ENSG00000196924	FLNA	0.456971	2.66148e-31	30.5749	protein_coding	filamin A [Source:HGNC Symbol;Acc:HGNC:3754]
ENSG00000241878	PISD	0.456899	8.92942e-10	9.04918	protein_coding	phosphatidylserine decarboxylase [Source:HGNC Symbol;Acc:HGNC:8999]
ENSG00000173960	UBXN2A	0.456791	3.08112e-08	7.51129	protein_coding	UBX domain protein 2A [Source:HGNC Symbol;Acc:HGNC:27265]
ENSG00000013573	DDX11	0.456499	1.56071e-18	17.8067	protein_coding	DEAD/H-box helicase 11 [Source:HGNC Symbol;Acc:HGNC:2736]
ENSG00000196739	COL27A1	0.456491	8.5267e-14	13.0692	protein_coding	collagen type XXVII alpha 1 chain [Source:HGNC Symbol;Acc:HGNC:22986]
ENSG00000102221	JADE3	0.45644	5.01633e-07	6.29961	protein_coding	jade family PHD finger 3 [Source:HGNC Symbol;Acc:HGNC:22982]
ENSG00000095380	NANS	0.45601	3.64938e-12	11.4378	protein_coding	N-acetylneuraminate synthase [Source:HGNC Symbol;Acc:HGNC:19237]
ENSG00000023318	ERP44	0.455898	2.89473e-12	11.5384	protein_coding	endoplasmic reticulum protein 44 [Source:HGNC Symbol;Acc:HGNC:18311]
ENSG00000174206	C12orf66	0.455763	0.00285193	2.54486	protein_coding	chromosome 12 open reading frame 66 [Source:HGNC Symbol;Acc:HGNC:26517]
ENSG00000134717	BTF3L4	0.455614	2.93098e-10	9.53299	protein_coding	basic transcription factor 3 like 4 [Source:HGNC Symbol;Acc:HGNC:30547]
ENSG00000145743	FBXL17	0.45543	4.1132e-07	6.38582	protein_coding	F-box and leucine rich repeat protein 17 [Source:HGNC Symbol;Acc:HGNC:13615]
ENSG00000147010	SH3KBP1	0.455413	1.12818e-17	16.9476	protein_coding	SH3 domain containing kinase binding protein 1 [Source:HGNC Symbol;Acc:HGNC:13867]
ENSG00000132604	TERF2	0.455406	1.18641e-08	7.92576	protein_coding	telomeric repeat binding factor 2 [Source:HGNC Symbol;Acc:HGNC:11729]
ENSG00000183696	UPP1	0.455134	2.97459e-11	10.5266	protein_coding	uridine phosphorylase 1 [Source:HGNC Symbol;Acc:HGNC:12576]
ENSG00000204519	ZNF551	0.454942	0.00139938	2.85407	protein_coding	zinc finger protein 551 [Source:HGNC Symbol;Acc:HGNC:25108]
ENSG00000105339	DENND3	0.454581	9.30442e-07	6.03131	protein_coding	DENN domain containing 3 [Source:HGNC Symbol;Acc:HGNC:29134]
ENSG00000214826	DDX12P	0.454551	7.06633e-07	6.15081	unprocessed_pseudogene	DEAD/H-box helicase 12, pseudogene [Source:HGNC Symbol;Acc:HGNC:2737]
ENSG00000138134	STAMBPL1	0.454366	2.04916e-05	4.68842	protein_coding	STAM binding protein like 1 [Source:HGNC Symbol;Acc:HGNC:24105]
ENSG00000108387	2004-09-01	0.453912	0.000169726	3.77025	protein_coding	septin 4 [Source:HGNC Symbol;Acc:HGNC:9165]
ENSG00000115904	SOS1	0.453766	4.49166e-13	12.3476	protein_coding	SOS Ras/Rac guanine nucleotide exchange factor 1 [Source:HGNC Symbol;Acc:HGNC:11187]
ENSG00000136758	YME1L1	0.453731	2.44873e-18	17.6111	protein_coding	YME1 like 1 ATPase [Source:HGNC Symbol;Acc:HGNC:12843]
ENSG00000125885	MCM8	0.453721	2.99482e-13	12.5236	protein_coding	minichromosome maintenance 8 homologous recombination repair factor [Source:HGNC Symbol;Acc:HGNC:16147]
ENSG00000166598	HSP90B1	0.453707	9.43764e-19	18.0251	protein_coding	heat shock protein 90 beta family member 1 [Source:HGNC Symbol;Acc:HGNC:12028]
ENSG00000170515	PA2G4	0.45357	4.23989e-13	12.3726	protein_coding	proliferation-associated 2G4 [Source:HGNC Symbol;Acc:HGNC:8550]
ENSG00000180257	ZNF816	0.453566	0.00320194	2.49459	protein_coding	zinc finger protein 816 [Source:HGNC Symbol;Acc:HGNC:26995]
ENSG00000136436	CALCOCO2	0.45348	2.08555e-15	14.6808	protein_coding	calcium binding and coiled-coil domain 2 [Source:HGNC Symbol;Acc:HGNC:29912]
ENSG00000179051	RCC2	0.453254	2.78985e-20	19.5544	protein_coding	regulator of chromosome condensation 2 [Source:HGNC Symbol;Acc:HGNC:30297]
ENSG00000064666	CNN2	0.453074	3.1227e-13	12.5055	protein_coding	calponin 2 [Source:HGNC Symbol;Acc:HGNC:2156]
ENSG00000012048	BRCA1	0.452535	1.44909e-13	12.8389	protein_coding	BRCA1, DNA repair associated [Source:HGNC Symbol;Acc:HGNC:1100]
ENSG00000197713	RPE	0.452075	1.19666e-16	15.922	protein_coding	ribulose-5-phosphate-3-epimerase [Source:HGNC Symbol;Acc:HGNC:10293]
ENSG00000102699	PARP4	0.452002	3.79186e-23	22.4211	protein_coding	poly(ADP-ribose) polymerase family member 4 [Source:HGNC Symbol;Acc:HGNC:271]
ENSG00000164053	ATRIP	0.451993	1.12451e-06	5.94904	protein_coding	ATR interacting protein [Source:HGNC Symbol;Acc:HGNC:33499]
ENSG00000164220	F2RL2	0.451638	3.80757e-11	10.4194	protein_coding	coagulation factor II thrombin receptor like 2 [Source:HGNC Symbol;Acc:HGNC:3539]
ENSG00000130707	ASS1	0.451507	0.0206565	1.68494	protein_coding	argininosuccinate synthase 1 [Source:HGNC Symbol;Acc:HGNC:758]
ENSG00000182704	TSKU	0.451326	7.36051e-20	19.1331	protein_coding	tsukushi, small leucine rich proteoglycan [Source:HGNC Symbol;Acc:HGNC:28850]
ENSG00000163472	TMEM79	0.451136	0.000109895	3.95902	protein_coding	transmembrane protein 79 [Source:HGNC Symbol;Acc:HGNC:28196]
ENSG00000005884	ITGA3	0.450758	5.64917e-20	19.248	protein_coding	integrin subunit alpha 3 [Source:HGNC Symbol;Acc:HGNC:6139]
ENSG00000196876	SCN8A	0.450048	0.00686216	2.16354	protein_coding	sodium voltage-gated channel alpha subunit 8 [Source:HGNC Symbol;Acc:HGNC:10596]
ENSG00000170113	NIPA1	0.449491	2.68014e-09	8.57184	protein_coding	NIPA magnesium transporter 1 [Source:HGNC Symbol;Acc:HGNC:17043]
ENSG00000162889	MAPKAPK2	0.44949	5.65165e-15	14.2478	protein_coding	mitogen-activated protein kinase-activated protein kinase 2 [Source:HGNC Symbol;Acc:HGNC:6887]
ENSG00000136158	SPRY2	0.449037	0.000141854	3.84816	protein_coding	sprouty RTK signaling antagonist 2 [Source:HGNC Symbol;Acc:HGNC:11270]
ENSG00000052795	FNIP2	0.448978	0.000120891	3.91761	protein_coding	folliculin interacting protein 2 [Source:HGNC Symbol;Acc:HGNC:29280]
ENSG00000261786	AC006058.1	0.44895	6.84264e-05	4.16478	lincRNA	novel transcript
ENSG00000272872	AP000525.1	0.448921	0.0210432	1.67689	sense_intronic	novel transcript, sense intronic to novel transcript
ENSG00000171621	SPSB1	0.448766	3.94628e-08	7.40381	protein_coding	splA/ryanodine receptor domain and SOCS box containing 1 [Source:HGNC Symbol;Acc:HGNC:30628]
ENSG00000106588	PSMA2	0.448243	0.000663456	3.17819	protein_coding	proteasome subunit alpha 2 [Source:HGNC Symbol;Acc:HGNC:9531]
ENSG00000037897	METTL1	0.448145	0.00176146	2.75413	protein_coding	methyltransferase like 1 [Source:HGNC Symbol;Acc:HGNC:7030]
ENSG00000148400	NOTCH1	0.448129	3.59586e-08	7.4442	protein_coding	notch 1 [Source:HGNC Symbol;Acc:HGNC:7881]
ENSG00000160201	U2AF1	0.447872	5.65791e-05	4.24734	protein_coding	U2 small nuclear RNA auxiliary factor 1 [Source:HGNC Symbol;Acc:HGNC:12453]
ENSG00000138193	PLCE1	0.447797	0.00704936	2.15185	protein_coding	phospholipase C epsilon 1 [Source:HGNC Symbol;Acc:HGNC:17175]
ENSG00000136026	CKAP4	0.447676	9.0084e-20	19.0454	protein_coding	cytoskeleton associated protein 4 [Source:HGNC Symbol;Acc:HGNC:16991]
ENSG00000157036	EXOG	0.447654	1.05601e-06	5.97633	protein_coding	exo/endonuclease G [Source:HGNC Symbol;Acc:HGNC:3347]
ENSG00000196843	ARID5A	0.447432	1.35898e-06	5.86679	protein_coding	AT-rich interaction domain 5A [Source:HGNC Symbol;Acc:HGNC:17361]
ENSG00000101413	RPRD1B	0.447288	6.90801e-14	13.1606	protein_coding	regulation of nuclear pre-mRNA domain containing 1B [Source:HGNC Symbol;Acc:HGNC:16209]
ENSG00000182272	B4GALNT4	0.446293	5.34658e-15	14.2719	protein_coding	beta-1,4-N-acetyl-galactosaminyltransferase 4 [Source:HGNC Symbol;Acc:HGNC:26315]
ENSG00000163082	SGPP2	0.446233	0.0199463	1.70014	protein_coding	sphingosine-1-phosphate phosphatase 2 [Source:HGNC Symbol;Acc:HGNC:19953]
ENSG00000061938	TNK2	0.445766	1.18739e-17	16.9254	protein_coding	tyrosine kinase non receptor 2 [Source:HGNC Symbol;Acc:HGNC:19297]
ENSG00000164647	STEAP1	0.445613	1.73641e-08	7.76035	protein_coding	STEAP family member 1 [Source:HGNC Symbol;Acc:HGNC:11378]
ENSG00000204427	ABHD16A	0.445341	0.0332355	1.4784	protein_coding	abhydrolase domain containing 16A [Source:HGNC Symbol;Acc:HGNC:13921]
ENSG00000158773	USF1	0.44417	1.85688e-15	14.7312	protein_coding	upstream transcription factor 1 [Source:HGNC Symbol;Acc:HGNC:12593]
ENSG00000138658	ZGRF1	0.443651	6.01147e-06	5.22102	protein_coding	zinc finger GRF-type containing 1 [Source:HGNC Symbol;Acc:HGNC:25654]
ENSG00000159556	ISL2	0.44364	0.00786407	2.10435	protein_coding	ISL LIM homeobox 2 [Source:HGNC Symbol;Acc:HGNC:18524]
ENSG00000165732	DDX21	0.443479	2.43168e-13	12.6141	protein_coding	DExD-box helicase 21 [Source:HGNC Symbol;Acc:HGNC:2744]
ENSG00000157064	NMNAT2	0.443448	0.0094742	2.02346	protein_coding	nicotinamide nucleotide adenylyltransferase 2 [Source:HGNC Symbol;Acc:HGNC:16789]
ENSG00000162729	IGSF8	0.443326	2.45008e-12	11.6108	protein_coding	immunoglobulin superfamily member 8 [Source:HGNC Symbol;Acc:HGNC:17813]
ENSG00000285517	LINC00941	0.443196	0.0462543	1.33485	lincRNA	long intergenic non-protein coding RNA 941 [Source:NCBI gene;Acc:100287314]
ENSG00000110719	TCIRG1	0.443064	2.3116e-16	15.6361	protein_coding	T cell immune regulator 1, ATPase H+ transporting V0 subunit a3 [Source:HGNC Symbol;Acc:HGNC:11647]
ENSG00000131153	GINS2	0.442577	5.50785e-10	9.25902	protein_coding	GINS complex subunit 2 [Source:HGNC Symbol;Acc:HGNC:24575]
ENSG00000126790	L3HYPDH	0.442282	6.98741e-07	6.15568	protein_coding	trans-L-3-hydroxyproline dehydratase [Source:HGNC Symbol;Acc:HGNC:20488]
ENSG00000174197	MGA	0.442254	1.91948e-06	5.71682	protein_coding	MGA, MAX dimerization protein [Source:HGNC Symbol;Acc:HGNC:14010]
ENSG00000117500	TMED5	0.442071	6.72398e-18	17.1724	protein_coding	transmembrane p24 trafficking protein 5 [Source:HGNC Symbol;Acc:HGNC:24251]
ENSG00000103056	SMPD3	0.441507	0.0168059	1.77454	protein_coding	sphingomyelin phosphodiesterase 3 [Source:HGNC Symbol;Acc:HGNC:14240]
ENSG00000094975	SUCO	0.440708	5.96894e-09	8.2241	protein_coding	SUN domain containing ossification factor [Source:HGNC Symbol;Acc:HGNC:1240]
ENSG00000153885	KCTD15	0.440691	1.10775e-10	9.95556	protein_coding	potassium channel tetramerization domain containing 15 [Source:HGNC Symbol;Acc:HGNC:23297]
ENSG00000172167	MTBP	0.440221	3.40486e-05	4.4679	protein_coding	MDM2 binding protein [Source:HGNC Symbol;Acc:HGNC:7417]
[truncated: 5,777 more rows]
