# Supplementary material for: Nurr1 Modulation Mediates Neuroprotective Effects of Statins
Source: Adv Sci (Weinh). 2022 Apr 30;9(18):2104640. doi: 10.1002/advs.202104640 (PMC9218776; doi:10.1002/advs.202104640)
Supplement: Supplementary file 3 — Supplemental Gene list 2 [file ADVS-9-2104640-s001.xlsx]

## Sheet: Nurr1 Knockdown + LPS
Nurr1 modulation mediates neuroprotective effects of statins
Sabine Willems, Julian Marschner, Whitney Kilu, Giuseppe Faudone, Romy Busch, Silke Duensing-Kropp, Jan Heering, Daniel Merk
Gene list S2
n= 3, compared treatments: Nurr1-siRNA_DMSO+LPS vs nt-siRNA_DMSO+LPS. Only statistically significant (pvalue < 0.05) are shown
Gene_ID	GeneName	log2FoldChange	pvalue	-log10(pvalue)	gene_biotype	gene_description
ENSG00000124256	ZBP1	9.43983	5.5369e-15	14.2567	protein_coding	Z-DNA binding protein 1 [Source:HGNC Symbol;Acc:HGNC:16176]
ENSG00000165949	IFI27	8.90808	0		protein_coding	interferon alpha inducible protein 27 [Source:HGNC Symbol;Acc:HGNC:5397]
ENSG00000134321	RSAD2	7.99827	1.53261e-66	65.8146	protein_coding	radical S-adenosyl methionine domain containing 2 [Source:HGNC Symbol;Acc:HGNC:30908]
ENSG00000182393	IFNL1	7.88792	3.26727e-10	9.48581	protein_coding	interferon lambda 1 [Source:HGNC Symbol;Acc:HGNC:18363]
ENSG00000196684	HSH2D	7.86182	3.29246e-10	9.48248	protein_coding	hematopoietic SH2 domain containing [Source:HGNC Symbol;Acc:HGNC:24920]
ENSG00000228318	AP001610.1	7.85445	4.76968e-10	9.32151	antisense	novel transcript
ENSG00000135114	OASL	7.78266	2.58302e-122	121.588	protein_coding	2'-5'-oligoadenylate synthetase like [Source:HGNC Symbol;Acc:HGNC:8090]
ENSG00000225101	OR52K3P	7.73912	8.6557e-10	9.0627	transcribed_unprocessed_pseudogene	olfactory receptor family 52 subfamily K member 3 pseudogene [Source:HGNC Symbol;Acc:HGNC:15224]
ENSG00000197110	IFNL3	7.67426	1.88922e-09	8.72372	protein_coding	interferon lambda 3 [Source:HGNC Symbol;Acc:HGNC:18365]
ENSG00000225964	NRIR	7.58171	2.69254e-09	8.56984	antisense	negative regulator of interferon response [Source:HGNC Symbol;Acc:HGNC:51269]
ENSG00000171855	IFNB1	7.48396	4.83399e-09	8.31569	protein_coding	interferon beta 1 [Source:HGNC Symbol;Acc:HGNC:5434]
ENSG00000271503	CCL5	6.95345	7.60461e-226	225.119	protein_coding	C-C motif chemokine ligand 5 [Source:HGNC Symbol;Acc:HGNC:10632]
ENSG00000233975	LINC02574	6.80491	3.04434e-07	6.51651	lincRNA	long intergenic non-protein coding RNA 2574 [Source:HGNC Symbol;Acc:HGNC:53746]
ENSG00000185885	IFITM1	6.62986	0		protein_coding	interferon induced transmembrane protein 1 [Source:HGNC Symbol;Acc:HGNC:5412]
ENSG00000268916	CSAG3	6.58692	1.04692e-06	5.98009	protein_coding	CSAG family member 3 [Source:HGNC Symbol;Acc:HGNC:26237]
ENSG00000169248	CXCL11	6.43802	2.87689e-53	52.5411	protein_coding	C-X-C motif chemokine ligand 11 [Source:HGNC Symbol;Acc:HGNC:10638]
ENSG00000268088	AC093063.1	6.32323	5.70839e-06	5.24349	transcribed_unprocessed_pseudogene	lectin, galactoside-binding, soluble, 14 (LGALS14) pseudogene
ENSG00000169245	CXCL10	6.23619	5.56315e-33	32.2547	protein_coding	C-X-C motif chemokine ligand 10 [Source:HGNC Symbol;Acc:HGNC:10637]
ENSG00000178084	HTR3C	6.1982	1.04007e-05	4.98294	protein_coding	5-hydroxytryptamine receptor 3C [Source:HGNC Symbol;Acc:HGNC:24003]
ENSG00000225886	AL445490.1	5.99628	6.07309e-31	30.2166	antisense	novel transcript, antisense to IFI6
ENSG00000134326	CMPK2	5.90924	0		protein_coding	cytidine/uridine monophosphate kinase 2 [Source:HGNC Symbol;Acc:HGNC:27015]
ENSG00000198930	CSAG1	5.87322	1.45488e-05	4.83717	protein_coding	chondrosarcoma associated gene 1 [Source:HGNC Symbol;Acc:HGNC:24294]
ENSG00000126709	IFI6	5.83515	0		protein_coding	interferon alpha inducible protein 6 [Source:HGNC Symbol;Acc:HGNC:4054]
ENSG00000157601	MX1	5.82583	4.39927e-163	162.357	protein_coding	MX dynamin like GTPase 1 [Source:HGNC Symbol;Acc:HGNC:7532]
ENSG00000137959	IFI44L	5.80463	3.75046e-192	191.426	protein_coding	interferon induced protein 44 like [Source:HGNC Symbol;Acc:HGNC:17817]
ENSG00000119922	IFIT2	5.80088	0		protein_coding	interferon induced protein with tetratricopeptide repeats 2 [Source:HGNC Symbol;Acc:HGNC:5409]
ENSG00000222017	AC011997.1	5.76477	8.87134e-05	4.05201	antisense	novel transcript, antisense to BOLL
ENSG00000111335	OAS2	5.7418	0		protein_coding	2'-5'-oligoadenylate synthetase 2 [Source:HGNC Symbol;Acc:HGNC:8087]
ENSG00000196092	PAX5	5.72473	1.78995e-05	4.74716	protein_coding	paired box 5 [Source:HGNC Symbol;Acc:HGNC:8619]
ENSG00000225492	GBP1P1	5.70028	1.66468e-103	102.779	transcribed_unprocessed_pseudogene	guanylate binding protein 1 pseudogene 1 [Source:HGNC Symbol;Acc:HGNC:39561]
ENSG00000268902	CSAG2	5.67853	2.6291e-05	4.58019	protein_coding	CSAG family member 2 [Source:HGNC Symbol;Acc:HGNC:16847]
ENSG00000246430	LINC00968	5.65545	0.000185269	3.7322	lincRNA	long intergenic non-protein coding RNA 968 [Source:HGNC Symbol;Acc:HGNC:48727]
ENSG00000129451	KLK10	5.56564	4.92377e-05	4.3077	protein_coding	kallikrein related peptidase 10 [Source:HGNC Symbol;Acc:HGNC:6358]
ENSG00000185745	IFIT1	5.39736	3.87962e-120	119.411	protein_coding	interferon induced protein with tetratricopeptide repeats 1 [Source:HGNC Symbol;Acc:HGNC:5407]
ENSG00000172183	ISG20	5.39364	1.01832e-151	150.992	protein_coding	interferon stimulated exonuclease gene 20 [Source:HGNC Symbol;Acc:HGNC:6130]
ENSG00000119125	GDA	5.27236	0.0009172	3.03754	protein_coding	guanine deaminase [Source:HGNC Symbol;Acc:HGNC:4212]
ENSG00000118946	PCDH17	5.26805	0.00119094	2.92411	protein_coding	protocadherin 17 [Source:HGNC Symbol;Acc:HGNC:14267]
ENSG00000089127	OAS1	5.21269	5.58545e-103	102.253	protein_coding	2'-5'-oligoadenylate synthetase 1 [Source:HGNC Symbol;Acc:HGNC:8086]
ENSG00000183486	MX2	5.19905	0		protein_coding	MX dynamin like GTPase 2 [Source:HGNC Symbol;Acc:HGNC:7533]
ENSG00000226025	LGALS17A	5.19273	1.71273e-12	11.7663	transcribed_unprocessed_pseudogene	galectin 14 pseudogene [Source:NCBI gene;Acc:400696]
ENSG00000119917	IFIT3	5.19125	0		protein_coding	interferon induced protein with tetratricopeptide repeats 3 [Source:HGNC Symbol;Acc:HGNC:5411]
ENSG00000183709	IFNL2	5.17901	7.69533e-06	5.11377	protein_coding	interferon lambda 2 [Source:HGNC Symbol;Acc:HGNC:18364]
ENSG00000089472	HEPH	5.16545	0.000217516	3.66251	protein_coding	hephaestin [Source:HGNC Symbol;Acc:HGNC:4866]
ENSG00000266976	AC079466.1	5.15261	4.74792e-21	20.3235	lincRNA	uncharacterized LOC102724908 [Source:NCBI gene;Acc:102724908]
ENSG00000173157	ADAMTS20	5.13199	0.00155173	2.80918	protein_coding	ADAM metallopeptidase with thrombospondin type 1 motif 20 [Source:HGNC Symbol;Acc:HGNC:17178]
ENSG00000189013	KIR2DL4	5.05644	1.5812e-07	6.80101	protein_coding	killer cell immunoglobulin like receptor, two Ig domains and long cytoplasmic tail 4 [Source:HGNC Symbol;Acc:HGNC:6332]
ENSG00000133106	EPSTI1	5.02957	0		protein_coding	epithelial stromal interaction 1 [Source:HGNC Symbol;Acc:HGNC:16465]
ENSG00000221852	KRTAP1-5	5.01232	0.000435382	3.36113	protein_coding	keratin associated protein 1-5 [Source:HGNC Symbol;Acc:HGNC:16777]
ENSG00000274505	RF00017	4.9755	0.00272104	2.56526	misc_RNA
ENSG00000000938	FGR	4.97193	0.000523712	3.28091	protein_coding	FGR proto-oncogene, Src family tyrosine kinase [Source:HGNC Symbol;Acc:HGNC:3697]
ENSG00000101342	TLDC2	4.96287	8.86805e-11	10.0522	protein_coding	TBC/LysM-associated domain containing 2 [Source:HGNC Symbol;Acc:HGNC:16112]
ENSG00000102524	TNFSF13B	4.94423	8.49314e-110	109.071	protein_coding	TNF superfamily member 13b [Source:HGNC Symbol;Acc:HGNC:11929]
ENSG00000267369	AC015911.7	4.93484	0.000759912	3.11924	processed_pseudogene	TAF5-like RNA polymerase II, p300/CBP-associated factor (PCAF)-associated factor, 65kDa (TAF5L) pseudogene
ENSG00000187608	ISG15	4.91327	0		protein_coding	ISG15 ubiquitin-like modifier [Source:HGNC Symbol;Acc:HGNC:4053]
ENSG00000153923	CLCA3P	4.88245	0.00435714	2.3608	transcribed_unprocessed_pseudogene	chloride channel accessory 3, pseudogene [Source:HGNC Symbol;Acc:HGNC:2017]
ENSG00000138435	CHRNA1	4.80899	1.05148e-137	136.978	protein_coding	cholinergic receptor nicotinic alpha 1 subunit [Source:HGNC Symbol;Acc:HGNC:1955]
ENSG00000267316	AC090409.2	4.80146	0.00492866	2.30727	lincRNA	novel transcript
ENSG00000218233	NEPNP	4.73229	0.00880787	2.05513	unitary_pseudogene	nephrocan, pseudogene [Source:HGNC Symbol;Acc:HGNC:33184]
ENSG00000283662	AC138904.3	4.70932	0.00762102	2.11799	lincRNA	novel transcript
ENSG00000214691	LINC01913	4.65856	0.000170252	3.76891	lincRNA	long intergenic non-protein coding RNA 1913 [Source:HGNC Symbol;Acc:HGNC:52732]
ENSG00000168961	LGALS9	4.63086	1.55785e-297	296.807	protein_coding	galectin 9 [Source:HGNC Symbol;Acc:HGNC:6570]
ENSG00000207171	RF00432	4.62499	0.000271901	3.56559	snoRNA
ENSG00000223177	RNA5SP39	4.60161	0.00199016	2.70111	rRNA_pseudogene	RNA, 5S ribosomal pseudogene 39 [Source:HGNC Symbol;Acc:HGNC:42615]
ENSG00000187229	AC100800.1	4.59766	0.014262	1.84582	antisense	novel transcript, antisense to PSD3
ENSG00000184979	USP18	4.57675	0		protein_coding	ubiquitin specific peptidase 18 [Source:HGNC Symbol;Acc:HGNC:12616]
ENSG00000252367	RF00019	4.55825	0.00330043	2.48143	misc_RNA
ENSG00000258272	AC007513.1	4.52596	0.0150607	1.82215	lincRNA	novel transcript
ENSG00000137745	MMP13	4.51983	7.1247e-174	173.147	protein_coding	matrix metallopeptidase 13 [Source:HGNC Symbol;Acc:HGNC:7159]
ENSG00000233887	AL354685.1	4.51127	0.0220281	1.65702	processed_pseudogene	endogenous retroviral family W, env(C7), member 2
ENSG00000207954	MIR138-1	4.50172	0.0127519	1.89442	miRNA	microRNA 138-1 [Source:HGNC Symbol;Acc:HGNC:31524]
ENSG00000267733	AP005264.5	4.50172	0.0127519	1.89442	transcribed_processed_pseudogene	solute carrier family 5 (low affinity glucose cotransporter), member 4 (SLC5A4) pseudogene
ENSG00000128918	ALDH1A2	4.50074	0.0233847	1.63107	protein_coding	aldehyde dehydrogenase 1 family member A2 [Source:HGNC Symbol;Acc:HGNC:15472]
ENSG00000213030	CGB8	4.49817	0.0146351	1.83461	protein_coding	chorionic gonadotropin subunit beta 8 [Source:HGNC Symbol;Acc:HGNC:16453]
ENSG00000123892	RAB38	4.4966	0.0137721	1.861	protein_coding	RAB38, member RAS oncogene family [Source:HGNC Symbol;Acc:HGNC:9776]
ENSG00000183347	GBP6	4.48679	0.0232828	1.63297	protein_coding	guanylate binding protein family member 6 [Source:HGNC Symbol;Acc:HGNC:25395]
ENSG00000130487	KLHDC7B	4.47512	3.3656e-46	45.4729	protein_coding	kelch domain containing 7B [Source:HGNC Symbol;Acc:HGNC:25145]
ENSG00000111331	OAS3	4.46037	0		protein_coding	2'-5'-oligoadenylate synthetase 3 [Source:HGNC Symbol;Acc:HGNC:8088]
ENSG00000282024	AL009031.1	4.45558	5.64429e-07	6.24839	antisense	novel transcript, antisense to GMPR
ENSG00000168070	MAJIN	4.4409	0.00422009	2.37468	protein_coding	membrane anchored junction protein [Source:HGNC Symbol;Acc:HGNC:27441]
ENSG00000175121	WFDC5	4.41299	0.0206703	1.68465	protein_coding	WAP four-disulfide core domain 5 [Source:HGNC Symbol;Acc:HGNC:20477]
ENSG00000187747	OR52B6	4.40609	0.0283321	1.54772	protein_coding	olfactory receptor family 52 subfamily B member 6 [Source:HGNC Symbol;Acc:HGNC:15211]
ENSG00000221866	PLXNA4	4.39889	0.0179689	1.74548	protein_coding	plexin A4 [Source:HGNC Symbol;Acc:HGNC:9102]
ENSG00000200528	RNU6-1331P	4.39343	0.017359	1.76047	snRNA	RNA, U6 small nuclear 1331, pseudogene [Source:HGNC Symbol;Acc:HGNC:48294]
ENSG00000282897	AL162727.3	4.3897	0.0185658	1.73129	TEC	TEC
ENSG00000077522	ACTN2	4.3897	0.0185658	1.73129	protein_coding	actinin alpha 2 [Source:HGNC Symbol;Acc:HGNC:164]
ENSG00000232680	AC002511.1	4.38129	0.0317037	1.49889	lincRNA	novel transcript
ENSG00000170367	CST5	4.37428	0.00660758	2.17996	protein_coding	cystatin D [Source:HGNC Symbol;Acc:HGNC:2477]
ENSG00000073754	CD5L	4.3417	0.000700195	3.15478	protein_coding	CD5 molecule like [Source:HGNC Symbol;Acc:HGNC:1690]
ENSG00000138642	HERC6	4.33988	2.8987e-177	176.538	protein_coding	HECT and RLD domain containing E3 ubiquitin protein ligase family member 6 [Source:HGNC Symbol;Acc:HGNC:26072]
ENSG00000257452	AC004551.1	4.32984	2.9163e-05	4.53517	antisense	novel transcript, antisense to OAS1, OAS2 and OAS3
ENSG00000228413	AC024937.1	4.30724	0.00525396	2.27951	processed_pseudogene	ADP-ribosylation factor-like 8B (ARL8B) pseudogene
ENSG00000158516	CPA2	4.27366	0.0241778	1.61658	protein_coding	carboxypeptidase A2 [Source:HGNC Symbol;Acc:HGNC:2297]
ENSG00000259155	AL591767.3	4.27366	0.0241778	1.61658	processed_pseudogene	serine/threonine kinase 16 (STK16) pseudogene
ENSG00000264266	MIR4322	4.27366	0.0241778	1.61658	miRNA	microRNA 4322 [Source:HGNC Symbol;Acc:HGNC:38261]
ENSG00000284575	MIR4793	4.26585	0.0259124	1.58649	miRNA	microRNA 4793 [Source:HGNC Symbol;Acc:HGNC:41538]
ENSG00000284623	AL139158.3	4.26385	0.0426801	1.36977	lincRNA	novel transcript
ENSG00000146013	GFRA3	4.25897	0.0293451	1.53246	protein_coding	GDNF family receptor alpha 3 [Source:HGNC Symbol;Acc:HGNC:4245]
ENSG00000258175	LINC02300	4.25283	0.0314129	1.50289	lincRNA	long intergenic non-protein coding RNA 2300 [Source:HGNC Symbol;Acc:HGNC:53219]
ENSG00000168421	RHOH	4.251	0.0290158	1.53736	protein_coding	ras homolog family member H [Source:HGNC Symbol;Acc:HGNC:686]
ENSG00000233214	AC002511.2	4.24958	0.0299457	1.52367	lincRNA	novel transcript
ENSG00000134716	CYP2J2	4.24952	7.72997e-10	9.11182	protein_coding	cytochrome P450 family 2 subfamily J member 2 [Source:HGNC Symbol;Acc:HGNC:2634]
ENSG00000154451	GBP5	4.24258	4.33969e-94	93.3625	protein_coding	guanylate binding protein 5 [Source:HGNC Symbol;Acc:HGNC:19895]
ENSG00000240720	LRRD1	4.23469	0.0065876	2.18127	protein_coding	leucine rich repeats and death domain containing 1 [Source:HGNC Symbol;Acc:HGNC:34300]
ENSG00000228599	RPL7P52	4.13806	0.0347991	1.45843	processed_pseudogene	ribosomal protein L7 pseudogene 52 [Source:HGNC Symbol;Acc:HGNC:35676]
ENSG00000213440	H2AFZP1	4.13664	0.0375725	1.42513	processed_pseudogene	H2A histone family member Z pseudogene 1 [Source:HGNC Symbol;Acc:HGNC:4742]
ENSG00000135373	EHF	4.13605	0.03762	1.42458	protein_coding	ETS homologous factor [Source:HGNC Symbol;Acc:HGNC:3246]
ENSG00000260249	AC007608.3	4.13605	0.03762	1.42458	antisense	uncharacterized LOC101927272 [Source:NCBI gene;Acc:101927272]
ENSG00000260452	TPRKBP2	4.133	0.0338928	1.46989	processed_pseudogene	TP53RK binding protein pseudogene 2 [Source:HGNC Symbol;Acc:HGNC:44944]
ENSG00000243797	AC004917.1	4.13005	0.0380882	1.41921	sense_overlapping	novel transcript, sense overlapping CCDC71L
ENSG00000234965	SHISA8	4.12648	0.034371	1.46381	protein_coding	shisa family member 8 [Source:HGNC Symbol;Acc:HGNC:18351]
ENSG00000174808	BTC	4.1251	2.67855e-10	9.5721	protein_coding	betacellulin [Source:HGNC Symbol;Acc:HGNC:1121]
ENSG00000171243	SOSTDC1	4.12437	0.0374293	1.42679	protein_coding	sclerostin domain containing 1 [Source:HGNC Symbol;Acc:HGNC:21748]
ENSG00000250360	AC008808.2	4.12437	0.0374293	1.42679	lincRNA	novel transcript
ENSG00000235070	AC062015.1	4.11835	0.0378995	1.42137	lincRNA	novel transcript
ENSG00000249934	NCOA4P2	4.1177	0.0398443	1.39963	processed_pseudogene	nuclear receptor coactivator 4 pseudogene 2 [Source:HGNC Symbol;Acc:HGNC:52403]
ENSG00000107201	DDX58	4.1083	0		protein_coding	DExD/H-box helicase 58 [Source:HGNC Symbol;Acc:HGNC:19102]
ENSG00000229023	AC067945.1	4.09424	0.00164395	2.78411	processed_pseudogene	RAB1A, member RAS oncogene family (RAB1A) pseudogene.
ENSG00000267074	AC015911.3	4.08534	0.0129377	1.88814	sense_intronic	novel transcript, sense intronic SLFN12L
ENSG00000230417	LINC00856	4.08089	0.0118153	1.92755	lincRNA	long intergenic non-protein coding RNA 856 [Source:HGNC Symbol;Acc:HGNC:45111]
ENSG00000100336	APOL4	4.01455	0.00282785	2.54854	protein_coding	apolipoprotein L4 [Source:HGNC Symbol;Acc:HGNC:14867]
ENSG00000186105	LRRC70	4.01014	0.0134028	1.8728	protein_coding	leucine rich repeat containing 70 [Source:HGNC Symbol;Acc:HGNC:35155]
ENSG00000133328	HRASLS2	3.98483	2.64408e-07	6.57773	protein_coding	HRAS like suppressor 2 [Source:HGNC Symbol;Acc:HGNC:17824]
ENSG00000165078	CPA6	3.98439	0.0486037	1.31333	protein_coding	carboxypeptidase A6 [Source:HGNC Symbol;Acc:HGNC:17245]
ENSG00000162595	DIRAS3	3.98275	0.0487628	1.31191	protein_coding	DIRAS family GTPase 3 [Source:HGNC Symbol;Acc:HGNC:687]
ENSG00000120341	SEC16B	3.97798	0.000259715	3.5855	protein_coding	SEC16 homolog B, endoplasmic reticulum export factor [Source:HGNC Symbol;Acc:HGNC:30301]
ENSG00000149243	KLHL35	3.9755	0.0494713	1.30565	protein_coding	kelch like family member 35 [Source:HGNC Symbol;Acc:HGNC:26597]
ENSG00000248180	GAPDHP60	3.9755	0.0494713	1.30565	processed_pseudogene	glyceraldehyde-3-phosphate dehydrogenase pseudogene 60 [Source:HGNC Symbol;Acc:HGNC:4153]
ENSG00000138646	HERC5	3.95613	0		protein_coding	HECT and RLD domain containing E3 ubiquitin protein ligase 5 [Source:HGNC Symbol;Acc:HGNC:24368]
ENSG00000118160	SLC8A2	3.95035	3.75251e-08	7.42568	protein_coding	solute carrier family 8 member A2 [Source:HGNC Symbol;Acc:HGNC:11069]
ENSG00000137965	IFI44	3.94269	0		protein_coding	interferon induced protein 44 [Source:HGNC Symbol;Acc:HGNC:16938]
ENSG00000047936	ROS1	3.91125	0.000314503	3.50237	protein_coding	ROS proto-oncogene 1, receptor tyrosine kinase [Source:HGNC Symbol;Acc:HGNC:10261]
ENSG00000238015	AC104837.2	3.90756	4.04994e-06	5.39255	processed_pseudogene	ribosomal protein L23 (RPL23) pseudogene
ENSG00000163823	CCR1	3.88625	6.11914e-35	34.2133	protein_coding	C-C motif chemokine receptor 1 [Source:HGNC Symbol;Acc:HGNC:1602]
ENSG00000267387	AC020931.1	3.87144	1.44742e-06	5.8394	antisense	novel transcript, antisense to C19orf66
ENSG00000225269	LINC00705	3.86539	0.0234801	1.6293	lincRNA	long intergenic non-protein coding RNA 705 [Source:HGNC Symbol;Acc:HGNC:27874]
ENSG00000155629	PIK3AP1	3.85555	4.48252e-31	30.3485	protein_coding	phosphoinositide-3-kinase adaptor protein 1 [Source:HGNC Symbol;Acc:HGNC:30034]
ENSG00000148677	ANKRD1	3.85157	0.00350424	2.45541	protein_coding	ankyrin repeat domain 1 [Source:HGNC Symbol;Acc:HGNC:15819]
ENSG00000146192	FGD2	3.85086	0.0199568	1.69991	protein_coding	FYVE, RhoGEF and PH domain containing 2 [Source:HGNC Symbol;Acc:HGNC:3664]
ENSG00000270720	AC104785.1	3.84997	0.0205383	1.68744	lincRNA	novel transcript
ENSG00000268601	AC115522.1	3.84342	0.0217703	1.66213	lincRNA	novel transcript
ENSG00000027644	INSRR	3.83979	0.0202371	1.69385	protein_coding	insulin receptor related receptor [Source:HGNC Symbol;Acc:HGNC:6093]
ENSG00000252827	RN7SKP11	3.83585	0.0268037	1.5718	misc_RNA	RNA, 7SK small nuclear pseudogene 11 [Source:HGNC Symbol;Acc:HGNC:45735]
ENSG00000279296	PRAL	3.79738	1.04238e-15	14.982	TEC	p53 regulation associated lncRNA [Source:HGNC Symbol;Acc:HGNC:52646]
ENSG00000101347	SAMHD1	3.77	0		protein_coding	SAM and HD domain containing deoxynucleoside triphosphate triphosphohydrolase 1 [Source:HGNC Symbol;Acc:HGNC:15925]
ENSG00000115155	OTOF	3.76857	0.000160288	3.7951	protein_coding	otoferlin [Source:HGNC Symbol;Acc:HGNC:8515]
ENSG00000206013	IFITM5	3.76632	0.0295158	1.52995	protein_coding	interferon induced transmembrane protein 5 [Source:HGNC Symbol;Acc:HGNC:16644]
ENSG00000176928	GCNT4	3.75818	0.00546225	2.26263	protein_coding	glucosaminyl (N-acetyl) transferase 4, core 2 [Source:HGNC Symbol;Acc:HGNC:17973]
ENSG00000230753	ZNF341-AS1	3.75656	0.0249884	1.60226	antisense	ZNF341 antisense RNA 1 [Source:HGNC Symbol;Acc:HGNC:50736]
ENSG00000226751	AF127936.1	3.75559	0.0250638	1.60095	lincRNA	novel transcript
ENSG00000112394	SLC16A10	3.75134	0.0250474	1.60124	protein_coding	solute carrier family 16 member 10 [Source:HGNC Symbol;Acc:HGNC:17027]
ENSG00000274295	AC131902.3	3.7339	0.0411775	1.38534	processed_pseudogene	polymerase (DNA directed), epsilon 2, accessory subunit (POLE2) pseudogene
ENSG00000197261	C6orf141	3.71881	0.00575948	2.23962	protein_coding	chromosome 6 open reading frame 141 [Source:HGNC Symbol;Acc:HGNC:21351]
ENSG00000205413	SAMD9	3.69107	0		protein_coding	sterile alpha motif domain containing 9 [Source:HGNC Symbol;Acc:HGNC:1348]
ENSG00000199875	RF00019	3.6684	0.0471806	1.32624	misc_RNA
ENSG00000143891	GALM	3.66272	0.0325159	1.4879	protein_coding	galactose mutarotase [Source:HGNC Symbol;Acc:HGNC:24063]
ENSG00000115267	IFIH1	3.66163	0		protein_coding	interferon induced with helicase C domain 1 [Source:HGNC Symbol;Acc:HGNC:18873]
ENSG00000279881	AC041040.1	3.65009	0.0317242	1.49861	TEC	TEC
ENSG00000269720	CCDC194	3.64882	4.94272e-116	115.306	protein_coding	coiled-coil domain containing 194 [Source:HGNC Symbol;Acc:HGNC:53438]
ENSG00000196431	CRYBA4	3.64799	0.0334937	1.47504	protein_coding	crystallin beta A4 [Source:HGNC Symbol;Acc:HGNC:2396]
ENSG00000229534	HNRNPA1P53	3.64775	0.00102908	2.98755	processed_pseudogene	heterogeneous nuclear ribonucleoprotein A1 pseudogene 53 [Source:HGNC Symbol;Acc:HGNC:48783]
ENSG00000185507	IRF7	3.64663	0		protein_coding	interferon regulatory factor 7 [Source:HGNC Symbol;Acc:HGNC:6122]
ENSG00000275812	AL121829.2	3.63816	0.0384072	1.41559	antisense	novel transcript, antisense to SRMS
ENSG00000189051	RNF222	3.63709	0.0384837	1.41472	protein_coding	ring finger protein 222 [Source:HGNC Symbol;Acc:HGNC:34517]
ENSG00000223511	AL683807.1	3.62484	8.27596e-06	5.08218	lincRNA	novel transcript
ENSG00000183844	FAM3B	3.61779	0.00954527	2.02021	protein_coding	family with sequence similarity 3 member B [Source:HGNC Symbol;Acc:HGNC:1253]
ENSG00000160013	PTGIR	3.61606	0.00131392	2.88143	protein_coding	prostaglandin I2 receptor [Source:HGNC Symbol;Acc:HGNC:9602]
ENSG00000010030	ETV7	3.59551	2.32111e-91	90.6343	protein_coding	ETS variant 7 [Source:HGNC Symbol;Acc:HGNC:18160]
ENSG00000108700	CCL8	3.57258	6.79938e-19	18.1675	protein_coding	C-C motif chemokine ligand 8 [Source:HGNC Symbol;Acc:HGNC:10635]
ENSG00000214872	SMTNL1	3.56587	7.38919e-46	45.1314	protein_coding	smoothelin like 1 [Source:HGNC Symbol;Acc:HGNC:32394]
ENSG00000196114	AL031577.1	3.55638	0.0427954	1.3686	processed_pseudogene	interferon induced transmembrane protein (IFITM) pseudogene
ENSG00000132530	XAF1	3.55327	0		protein_coding	XIAP associated factor 1 [Source:HGNC Symbol;Acc:HGNC:30932]
ENSG00000136514	RTP4	3.5529	3.77623e-302	301.423	protein_coding	receptor transporter protein 4 [Source:HGNC Symbol;Acc:HGNC:23992]
ENSG00000249509	AC023886.1	3.53893	0.042116	1.37555	antisense	uncharacterized LOC105377372 [Source:NCBI gene;Acc:105377372]
ENSG00000070190	DAPP1	3.53865	3.89713e-07	6.40926	protein_coding	dual adaptor of phosphotyrosine and 3-phosphoinositides 1 [Source:HGNC Symbol;Acc:HGNC:16500]
ENSG00000181381	DDX60L	3.52144	0		protein_coding	DExD/H-box 60 like [Source:HGNC Symbol;Acc:HGNC:26429]
ENSG00000228626	AC245100.3	3.51217	2.74269e-16	15.5618	unprocessed_pseudogene	novel pseudogene
ENSG00000254154	CRYZL2P-SEC16B	3.50904	0.000411103	3.38605	processed_transcript	CRYZL2P-SEC16B readthrough [Source:HGNC Symbol;Acc:HGNC:53757]
ENSG00000115009	CCL20	3.50003	0.0158136	1.80097	protein_coding	C-C motif chemokine ligand 20 [Source:HGNC Symbol;Acc:HGNC:10619]
ENSG00000121858	TNFSF10	3.48566	0		protein_coding	TNF superfamily member 10 [Source:HGNC Symbol;Acc:HGNC:11925]
ENSG00000253838	AC007991.2	3.48117	0.0142146	1.84727	sense_intronic	novel transcript
ENSG00000132274	TRIM22	3.47924	0		protein_coding	tripartite motif containing 22 [Source:HGNC Symbol;Acc:HGNC:16379]
ENSG00000177294	FBXO39	3.4786	6.84446e-15	14.1647	protein_coding	F-box protein 39 [Source:HGNC Symbol;Acc:HGNC:28565]
ENSG00000233117	LINC00702	3.47674	0.00105533	2.97661	lincRNA	long intergenic non-protein coding RNA 702 [Source:HGNC Symbol;Acc:HGNC:44676]
ENSG00000120337	TNFSF18	3.45246	1.05639e-05	4.97617	protein_coding	TNF superfamily member 18 [Source:HGNC Symbol;Acc:HGNC:11932]
ENSG00000153294	ADGRF4	3.44358	0.014204	1.84759	protein_coding	adhesion G protein-coupled receptor F4 [Source:HGNC Symbol;Acc:HGNC:19011]
ENSG00000268510	IFNL3P1	3.41613	0.004502	2.34659	unprocessed_pseudogene	interferon lambda 3 pseudogene 1 [Source:HGNC Symbol;Acc:HGNC:44483]
ENSG00000277511	AC116407.2	3.40822	3.15323e-68	67.5012	lincRNA	novel transcript
ENSG00000249661	TNRC18P1	3.34511	0.0242978	1.61443	processed_pseudogene	trinucleotide repeat containing 18 pseudogene 1 [Source:HGNC Symbol;Acc:HGNC:43881]
ENSG00000111913	RIPOR2	3.34287	2.38239e-27	26.623	protein_coding	RHO family interacting cell polarization regulator 2 [Source:HGNC Symbol;Acc:HGNC:13872]
ENSG00000260498	AC126696.3	3.33502	0.0183836	1.73557	lincRNA	novel transcript
ENSG00000104951	IL4I1	3.32724	1.08253e-19	18.9656	protein_coding	interleukin 4 induced 1 [Source:HGNC Symbol;Acc:HGNC:19094]
ENSG00000149131	SERPING1	3.31956	5.30991e-10	9.27491	protein_coding	serpin family G member 1 [Source:HGNC Symbol;Acc:HGNC:1228]
ENSG00000137198	GMPR	3.31063	0		protein_coding	guanosine monophosphate reductase [Source:HGNC Symbol;Acc:HGNC:4376]
ENSG00000115415	STAT1	3.30946	0		protein_coding	signal transducer and activator of transcription 1 [Source:HGNC Symbol;Acc:HGNC:11362]
ENSG00000138755	CXCL9	3.30544	0.0322458	1.49153	protein_coding	C-X-C motif chemokine ligand 9 [Source:HGNC Symbol;Acc:HGNC:7098]
ENSG00000110848	CD69	3.30039	1.56955e-09	8.80423	protein_coding	CD69 molecule [Source:HGNC Symbol;Acc:HGNC:1694]
ENSG00000117228	GBP1	3.28207	3.54715e-139	138.45	protein_coding	guanylate binding protein 1 [Source:HGNC Symbol;Acc:HGNC:4182]
ENSG00000236713	AL356292.1	3.28131	0.0239603	1.62051	processed_pseudogene	pseudogene similar to part of short coiled-coil protein (SCOC)
ENSG00000168062	BATF2	3.27931	5.56603e-295	294.254	protein_coding	basic leucine zipper ATF-like transcription factor 2 [Source:HGNC Symbol;Acc:HGNC:25163]
ENSG00000130589	HELZ2	3.26295	0		protein_coding	helicase with zinc finger 2 [Source:HGNC Symbol;Acc:HGNC:30021]
ENSG00000177409	SAMD9L	3.25182	0		protein_coding	sterile alpha motif domain containing 9 like [Source:HGNC Symbol;Acc:HGNC:1349]
ENSG00000173626	TRAPPC3L	3.2513	0.0027344	2.56314	protein_coding	trafficking protein particle complex 3 like [Source:HGNC Symbol;Acc:HGNC:21090]
ENSG00000188313	PLSCR1	3.24249	0		protein_coding	phospholipid scramblase 1 [Source:HGNC Symbol;Acc:HGNC:9092]
ENSG00000143333	RGS16	3.23679	0.00640678	2.19336	protein_coding	regulator of G protein signaling 16 [Source:HGNC Symbol;Acc:HGNC:9997]
ENSG00000233473	RAD1P2	3.2094	0.0324501	1.48878	processed_pseudogene	RAD1 pseudogene 2 [Source:HGNC Symbol;Acc:HGNC:49480]
ENSG00000203650	LINC01285	3.19554	0.00014347	3.84324	lincRNA	long intergenic non-protein coding RNA 1285 [Source:HGNC Symbol;Acc:HGNC:50344]
ENSG00000272209	AL023583.1	3.18713	0.0268513	1.57103	lincRNA	novel transcript
ENSG00000105784	RUNDC3B	3.17747	0.0113023	1.94683	protein_coding	RUN domain containing 3B [Source:HGNC Symbol;Acc:HGNC:30286]
ENSG00000271404	MZT1P2	3.17315	0.00284259	2.54629	processed_pseudogene	mitotic spindle organizing protein 1 pseudogene 2 [Source:HGNC Symbol;Acc:HGNC:50606]
ENSG00000150510	FAM124A	3.1635	0.00845355	2.07296	protein_coding	family with sequence similarity 124 member A [Source:HGNC Symbol;Acc:HGNC:26413]
ENSG00000079385	CEACAM1	3.15805	7.49896e-44	43.125	protein_coding	carcinoembryonic antigen related cell adhesion molecule 1 [Source:HGNC Symbol;Acc:HGNC:1814]
ENSG00000258521	AL157871.2	3.15063	5.27614e-09	8.27768	antisense	novel transcript, antisense to WARS
ENSG00000237484	LINC01684	3.14405	0.0358931	1.44499	lincRNA	long intergenic non-protein coding RNA 1684 [Source:HGNC Symbol;Acc:HGNC:52472]
ENSG00000254556	AF131215.2	3.13979	0.0343001	1.4647	sense_intronic	novel transcript
ENSG00000131203	IDO1	3.1307	8.34498e-79	78.0786	protein_coding	indoleamine 2,3-dioxygenase 1 [Source:HGNC Symbol;Acc:HGNC:6059]
ENSG00000120217	CD274	3.09717	6.24537e-48	47.2044	protein_coding	CD274 molecule [Source:HGNC Symbol;Acc:HGNC:17635]
ENSG00000163568	AIM2	3.07362	9.85821e-167	166.006	protein_coding	absent in melanoma 2 [Source:HGNC Symbol;Acc:HGNC:357]
ENSG00000274833	AC110285.5	3.06811	0.00309941	2.50872	lincRNA	novel transcript
ENSG00000204010	IFIT1B	3.06643	0.0483377	1.31571	protein_coding	interferon induced protein with tetratricopeptide repeats 1B [Source:HGNC Symbol;Acc:HGNC:23442]
ENSG00000068079	IFI35	3.06464	0		protein_coding	interferon induced protein 35 [Source:HGNC Symbol;Acc:HGNC:5399]
ENSG00000272033	AL136984.1	3.06314	0.0482772	1.31626	sense_intronic	novel transcript, sense intronic to POU2F1
ENSG00000163746	PLSCR2	3.05482	0.0446783	1.3499	protein_coding	phospholipid scramblase 2 [Source:HGNC Symbol;Acc:HGNC:16494]
ENSG00000184486	POU3F2	3.05477	0.0398958	1.39907	protein_coding	POU class 3 homeobox 2 [Source:HGNC Symbol;Acc:HGNC:9215]
ENSG00000232110	AL353751.1	3.02576	0.0180468	1.7436	antisense	novel transcript, antisense to LIPA
ENSG00000238025	ZDHHC4P1	3.02322	0.00139705	2.85479	processed_pseudogene	zinc finger DHHC-type containing 4 pseudogene 1 [Source:HGNC Symbol;Acc:HGNC:39443]
ENSG00000167858	TEKT1	3.02275	0.00184337	2.73439	protein_coding	tektin 1 [Source:HGNC Symbol;Acc:HGNC:15534]
ENSG00000272512	AL645608.7	3.01931	1.19761e-16	15.9217	lincRNA	novel transcript
ENSG00000173193	PARP14	3.01401	0		protein_coding	poly(ADP-ribose) polymerase family member 14 [Source:HGNC Symbol;Acc:HGNC:29232]
ENSG00000251556	AC091887.1	3.00838	0.0188428	1.72485	antisense	novel transcript
ENSG00000110446	SLC15A3	3.00408	0		protein_coding	solute carrier family 15 member 3 [Source:HGNC Symbol;Acc:HGNC:18068]
ENSG00000172243	CLEC7A	2.99451	1.15597e-58	57.9371	protein_coding	C-type lectin domain containing 7A [Source:HGNC Symbol;Acc:HGNC:14558]
ENSG00000047617	ANO2	2.96482	0.00722316	2.14127	protein_coding	anoctamin 2 [Source:HGNC Symbol;Acc:HGNC:1183]
ENSG00000150045	KLRF1	2.96212	9.12123e-23	22.0399	protein_coding	killer cell lectin like receptor F1 [Source:HGNC Symbol;Acc:HGNC:13342]
ENSG00000130775	THEMIS2	2.95074	6.82964e-150	149.166	protein_coding	thymocyte selection associated family member 2 [Source:HGNC Symbol;Acc:HGNC:16839]
ENSG00000231566	LINC02595	2.94761	0.00654765	2.18391	lincRNA	long intergenic non-protein coding RNA 2595 [Source:HGNC Symbol;Acc:HGNC:53946]
ENSG00000132837	DMGDH	2.93366	0.00222999	2.6517	protein_coding	dimethylglycine dehydrogenase [Source:HGNC Symbol;Acc:HGNC:24475]
ENSG00000224939	LINC00184	2.91869	0.00694202	2.15851	lincRNA	long intergenic non-protein coding RNA 184 [Source:HGNC Symbol;Acc:HGNC:37192]
ENSG00000002549	LAP3	2.91659	0		protein_coding	leucine aminopeptidase 3 [Source:HGNC Symbol;Acc:HGNC:18449]
ENSG00000243649	CFB	2.9088	3.84513e-20	19.4151	protein_coding	complement factor B [Source:HGNC Symbol;Acc:HGNC:1037]
ENSG00000217624	AL627402.1	2.9049	0.0276904	1.55767	processed_pseudogene	tyrosine 3-monooxygenase/tryptophan 5-monooxygenase activation protein, zeta polypeptide (YWHAZ) pseudogene
ENSG00000144596	GRIP2	2.90151	9.0697e-94	93.0424	protein_coding	glutamate receptor interacting protein 2 [Source:HGNC Symbol;Acc:HGNC:23841]
ENSG00000240602	AADACP1	2.87109	0.0114688	1.94048	transcribed_unprocessed_pseudogene	arylacetamide deacetylase pseudogene 1 [Source:HGNC Symbol;Acc:HGNC:50305]
ENSG00000101017	CD40	2.86603	0.0408568	1.38874	protein_coding	CD40 molecule [Source:HGNC Symbol;Acc:HGNC:11919]
ENSG00000252206	RNU7-40P	2.86211	2.16259e-05	4.66503	snRNA	RNA, U7 small nuclear 40 pseudogene [Source:HGNC Symbol;Acc:HGNC:34136]
ENSG00000121380	BCL2L14	2.8485	0.000334643	3.47542	protein_coding	BCL2 like 14 [Source:HGNC Symbol;Acc:HGNC:16657]
ENSG00000181374	CCL13	2.84414	0.0359584	1.4442	protein_coding	C-C motif chemokine ligand 13 [Source:HGNC Symbol;Acc:HGNC:10611]
ENSG00000134363	FST	2.83377	9.14455e-49	48.0388	protein_coding	follistatin [Source:HGNC Symbol;Acc:HGNC:3971]
ENSG00000232862	AL138787.1	2.82705	0.000811347	3.09079	transcribed_processed_pseudogene	implantation-associated protein (DKFZp564K142) pseudogene
ENSG00000138135	CH25H	2.8157	1.07956e-09	8.96675	protein_coding	cholesterol 25-hydroxylase [Source:HGNC Symbol;Acc:HGNC:1907]
ENSG00000179674	ARL14	2.80182	1.25317e-09	8.90199	protein_coding	ADP ribosylation factor like GTPase 14 [Source:HGNC Symbol;Acc:HGNC:22974]
ENSG00000272243	AL356277.3	2.79247	0.0135973	1.86655	lincRNA	novel transcript
ENSG00000228358	LINC02263	2.77716	0.0308875	1.51022	lincRNA	long intergenic non-protein coding RNA 2263 [Source:HGNC Symbol;Acc:HGNC:53175]
ENSG00000267547	AC060766.4	2.77568	5.20188e-05	4.28384	lincRNA	novel transcript
ENSG00000224891	AC007899.1	2.76834	0.0168814	1.77259	processed_pseudogene	chromosome 11 open reading frame 46 (C11orf46) pseudogene
ENSG00000230479	AP000695.1	2.76117	0.00153166	2.81484	antisense	novel transcript
ENSG00000234362	LINC01914	2.75667	3.22338e-22	21.4917	lincRNA	long intergenic non-protein coding RNA 1914 [Source:HGNC Symbol;Acc:HGNC:52733]
ENSG00000167207	NOD2	2.75343	0.000326568	3.48603	protein_coding	nucleotide binding oligomerization domain containing 2 [Source:HGNC Symbol;Acc:HGNC:5331]
ENSG00000258512	LINC00239	2.74299	0.0359167	1.4447	lincRNA	long intergenic non-protein coding RNA 239 [Source:HGNC Symbol;Acc:HGNC:20119]
ENSG00000136244	IL6	2.74159	1.87254e-69	68.7276	protein_coding	interleukin 6 [Source:HGNC Symbol;Acc:HGNC:6018]
ENSG00000135899	SP110	2.73566	0		protein_coding	SP110 nuclear body protein [Source:HGNC Symbol;Acc:HGNC:5401]
ENSG00000087237	CETP	2.73552	5.67692e-21	20.2459	protein_coding	cholesteryl ester transfer protein [Source:HGNC Symbol;Acc:HGNC:1869]
ENSG00000258581	AL157871.3	2.73413	0.00715125	2.14562	processed_pseudogene	NADH dehydrogenase (ubiquinone) 1 beta subcomplex, 3, 12kDa (NDUFB3) pseudogene
ENSG00000128965	CHAC1	2.72281	6.30992e-68	67.2	protein_coding	ChaC glutathione specific gamma-glutamylcyclotransferase 1 [Source:HGNC Symbol;Acc:HGNC:28680]
ENSG00000185985	SLITRK2	2.72212	0.0471619	1.32641	protein_coding	SLIT and NTRK like family member 2 [Source:HGNC Symbol;Acc:HGNC:13449]
ENSG00000130489	SCO2	2.71175	3.34166e-16	15.476	protein_coding	SCO2, cytochrome c oxidase assembly protein [Source:HGNC Symbol;Acc:HGNC:10604]
ENSG00000256262	USP30-AS1	2.7058	1.65901e-07	6.78015	antisense	USP30 antisense RNA 1 [Source:HGNC Symbol;Acc:HGNC:40909]
ENSG00000188290	HES4	2.69771	1.12762e-67	66.9478	protein_coding	hes family bHLH transcription factor 4 [Source:HGNC Symbol;Acc:HGNC:24149]
ENSG00000235990	RPL23AP20	2.67658	0.00751663	2.12398	processed_pseudogene	ribosomal protein L23a pseudogene 20 [Source:HGNC Symbol;Acc:HGNC:36622]
ENSG00000162654	GBP4	2.67111	0		protein_coding	guanylate binding protein 4 [Source:HGNC Symbol;Acc:HGNC:20480]
ENSG00000163121	NEURL3	2.66901	6.6185e-06	5.17924	protein_coding	neuralized E3 ubiquitin protein ligase 3 [Source:HGNC Symbol;Acc:HGNC:25162]
ENSG00000206647	RF00410	2.65588	0.01695	1.77083	snoRNA
ENSG00000121895	TMEM156	2.65221	0.000293458	3.53245	protein_coding	transmembrane protein 156 [Source:HGNC Symbol;Acc:HGNC:26260]
ENSG00000154760	SLFN13	2.64535	0.00436628	2.35989	protein_coding	schlafen family member 13 [Source:HGNC Symbol;Acc:HGNC:26481]
ENSG00000163347	CLDN1	2.64419	7.76404e-15	14.1099	protein_coding	claudin 1 [Source:HGNC Symbol;Acc:HGNC:2032]
ENSG00000142089	IFITM3	2.63527	0		protein_coding	interferon induced transmembrane protein 3 [Source:HGNC Symbol;Acc:HGNC:5414]
ENSG00000183625	CCR3	2.63343	2.6135e-15	14.5828	protein_coding	C-C motif chemokine receptor 3 [Source:HGNC Symbol;Acc:HGNC:1604]
ENSG00000265871	MIR3174	2.61825	0.045771	1.33941	miRNA	microRNA 3174 [Source:HGNC Symbol;Acc:HGNC:38264]
ENSG00000173432	SAA1	2.60891	3.22043e-18	17.4921	protein_coding	serum amyloid A1 [Source:HGNC Symbol;Acc:HGNC:10513]
ENSG00000138035	PNPT1	2.59376	0		protein_coding	polyribonucleotide nucleotidyltransferase 1 [Source:HGNC Symbol;Acc:HGNC:23166]
ENSG00000236098	AC097059.2	2.58918	1.17219e-05	4.931	lincRNA	novel transcript
ENSG00000108771	DHX58	2.54034	2.88723e-183	182.54	protein_coding	DExH-box helicase 58 [Source:HGNC Symbol;Acc:HGNC:29517]
ENSG00000059378	PARP12	2.52695	0		protein_coding	poly(ADP-ribose) polymerase family member 12 [Source:HGNC Symbol;Acc:HGNC:21919]
ENSG00000173391	OLR1	2.52552	2.98514e-41	40.525	protein_coding	oxidized low density lipoprotein receptor 1 [Source:HGNC Symbol;Acc:HGNC:8133]
ENSG00000261504	LINC01686	2.52499	0.00102385	2.98976	lincRNA	long intergenic non-protein coding RNA 1686 [Source:HGNC Symbol;Acc:HGNC:27643]
ENSG00000130300	PLVAP	2.52244	0.00232662	2.63327	protein_coding	plasmalemma vesicle associated protein [Source:HGNC Symbol;Acc:HGNC:13635]
ENSG00000181634	TNFSF15	2.51961	1.29126e-07	6.88899	protein_coding	TNF superfamily member 15 [Source:HGNC Symbol;Acc:HGNC:11931]
ENSG00000205611	LINC01597	2.51119	0.0197271	1.70494	lincRNA	long intergenic non-protein coding RNA 1597 [Source:HGNC Symbol;Acc:HGNC:51594]
ENSG00000204642	HLA-F	2.50198	3.11293e-180	179.507	protein_coding	major histocompatibility complex, class I, F [Source:HGNC Symbol;Acc:HGNC:4963]
ENSG00000138496	PARP9	2.49985	0		protein_coding	poly(ADP-ribose) polymerase family member 9 [Source:HGNC Symbol;Acc:HGNC:24118]
ENSG00000126561	STAT5A	2.49858	2.31064e-07	6.63627	protein_coding	signal transducer and activator of transcription 5A [Source:HGNC Symbol;Acc:HGNC:11366]
ENSG00000233818	AP000695.2	2.4955	0.00273338	2.5633	antisense	novel transcript
ENSG00000231023	LINC00326	2.48864	0.00330002	2.48148	lincRNA	long intergenic non-protein coding RNA 326 [Source:HGNC Symbol;Acc:HGNC:41926]
ENSG00000272763	AC103702.2	2.48684	0.0499662	1.30132	lincRNA	novel transcript
ENSG00000205045	SLFN12L	2.48242	0.0152513	1.81669	protein_coding	schlafen family member 12 like [Source:HGNC Symbol;Acc:HGNC:33920]
ENSG00000238107	AC245100.6	2.47259	0.00601918	2.22046	lincRNA	novel transcript
ENSG00000274307	AC023449.2	2.46134	1.39231e-12	11.8563	sense_intronic	novel transcript, sense intronic to ATP10A
ENSG00000149633	KIAA1755	2.4612	0.000720139	3.14258	protein_coding	KIAA1755 [Source:HGNC Symbol;Acc:HGNC:29372]
ENSG00000180616	SSTR2	2.45907	6.48073e-63	62.1884	protein_coding	somatostatin receptor 2 [Source:HGNC Symbol;Acc:HGNC:11331]
ENSG00000262979	AC124319.1	2.44734	0.0373961	1.42717	sense_intronic	novel transcript
ENSG00000225963	AC009950.1	2.44651	8.0223e-27	26.0957	antisense	novel transcript, antisense to SP110
ENSG00000281100	AC105749.1	2.44502	2.35802e-07	6.62745	TEC	TEC
ENSG00000134470	IL15RA	2.42521	3.36413e-150	149.473	protein_coding	interleukin 15 receptor subunit alpha [Source:HGNC Symbol;Acc:HGNC:5978]
ENSG00000121797	CCRL2	2.42306	0.00279839	2.55309	protein_coding	C-C motif chemokine receptor like 2 [Source:HGNC Symbol;Acc:HGNC:1612]
ENSG00000279320	AC069528.2	2.41536	1.33094e-14	13.8758	TEC	TEC
ENSG00000266126	AC005730.3	2.41497	0.0117156	1.93123	sense_intronic	novel transcript
ENSG00000106785	TRIM14	2.40371	0		protein_coding	tripartite motif containing 14 [Source:HGNC Symbol;Acc:HGNC:16283]
ENSG00000277589	AC244093.4	2.40289	0.0377507	1.42308	sense_intronic	novel transcript, sense intronic AATF
ENSG00000133574	GIMAP4	2.40073	0.0434791	1.36172	protein_coding	GTPase, IMAP family member 4 [Source:HGNC Symbol;Acc:HGNC:21872]
ENSG00000237637	FRY-AS1	2.39068	0.03795	1.42079	antisense	FRY antisense RNA 1 [Source:HGNC Symbol;Acc:HGNC:39725]
ENSG00000183785	TUBA8	2.3899	0.000676097	3.16999	protein_coding	tubulin alpha 8 [Source:HGNC Symbol;Acc:HGNC:12410]
ENSG00000180777	ANKRD30B	2.38453	6.49141e-05	4.18766	protein_coding	ankyrin repeat domain 30B [Source:HGNC Symbol;Acc:HGNC:24165]
ENSG00000100346	CACNA1I	2.36283	0.00031101	3.50723	protein_coding	calcium voltage-gated channel subunit alpha1 I [Source:HGNC Symbol;Acc:HGNC:1396]
ENSG00000140105	WARS	2.36232	0		protein_coding	tryptophanyl-tRNA synthetase [Source:HGNC Symbol;Acc:HGNC:12729]
ENSG00000074771	NOX3	2.36199	0.0367333	1.43494	protein_coding	NADPH oxidase 3 [Source:HGNC Symbol;Acc:HGNC:7890]
ENSG00000078401	EDN1	2.36035	7.75643e-07	6.11034	protein_coding	endothelin 1 [Source:HGNC Symbol;Acc:HGNC:3176]
ENSG00000179044	EXOC3L1	2.35714	2.37142e-36	35.625	protein_coding	exocyst complex component 3 like 1 [Source:HGNC Symbol;Acc:HGNC:27540]
ENSG00000156587	UBE2L6	2.35598	0		protein_coding	ubiquitin conjugating enzyme E2 L6 [Source:HGNC Symbol;Acc:HGNC:12490]
ENSG00000185880	TRIM69	2.34791	3.34387e-273	272.476	protein_coding	tripartite motif containing 69 [Source:HGNC Symbol;Acc:HGNC:17857]
ENSG00000137571	SLCO5A1	2.34285	0.0462119	1.33525	protein_coding	solute carrier organic anion transporter family member 5A1 [Source:HGNC Symbol;Acc:HGNC:19046]
ENSG00000160716	CHRNB2	2.33883	0.00505674	2.29613	protein_coding	cholinergic receptor nicotinic beta 2 subunit [Source:HGNC Symbol;Acc:HGNC:1962]
ENSG00000107438	PDLIM1	2.33139	0.00115512	2.93737	protein_coding	PDZ and LIM domain 1 [Source:HGNC Symbol;Acc:HGNC:2067]
ENSG00000163840	DTX3L	2.32587	0		protein_coding	deltex E3 ubiquitin ligase 3L [Source:HGNC Symbol;Acc:HGNC:30323]
ENSG00000124575	HIST1H1D	2.32443	9.3284e-05	4.03019	protein_coding	histone cluster 1 H1 family member d [Source:HGNC Symbol;Acc:HGNC:4717]
ENSG00000130303	BST2	2.31307	0		protein_coding	bone marrow stromal cell antigen 2 [Source:HGNC Symbol;Acc:HGNC:1119]
ENSG00000205300	AL356414.1	2.30284	0.0242379	1.6155	lincRNA	novel transcript
ENSG00000170581	STAT2	2.29205	0		protein_coding	signal transducer and activator of transcription 2 [Source:HGNC Symbol;Acc:HGNC:11363]
ENSG00000168490	PHYHIP	2.2898	0.0373178	1.42808	protein_coding	phytanoyl-CoA 2-hydroxylase interacting protein [Source:HGNC Symbol;Acc:HGNC:16865]
ENSG00000152689	RASGRP3	2.26385	2.75604e-45	44.5597	protein_coding	RAS guanyl releasing protein 3 [Source:HGNC Symbol;Acc:HGNC:14545]
ENSG00000168394	TAP1	2.26246	0		protein_coding	transporter 1, ATP binding cassette subfamily B member [Source:HGNC Symbol;Acc:HGNC:43]
ENSG00000137628	DDX60	2.25127	1.99931e-228	227.699	protein_coding	DExD/H-box helicase 60 [Source:HGNC Symbol;Acc:HGNC:25942]
ENSG00000251667	BRCC3P1	2.24866	0.00470236	2.32768	processed_pseudogene	BRCA1/BRCA2-containing complex subunit 3 pseudogene 1 [Source:HGNC Symbol;Acc:HGNC:51444]
ENSG00000179133	C10orf67	2.22768	0.0463582	1.33387	protein_coding	chromosome 10 open reading frame 67 [Source:HGNC Symbol;Acc:HGNC:28716]
ENSG00000265566	RN7SL605P	2.22324	0.0239063	1.62149	misc_RNA	RNA, 7SL, cytoplasmic 605, pseudogene [Source:HGNC Symbol;Acc:HGNC:46621]
ENSG00000226744	AC005326.1	2.21801	0.043404	1.36247	processed_pseudogene	pseudogene similar to asparagine synthetase ASNS
ENSG00000206190	ATP10A	2.21764	1.40613e-169	168.852	protein_coding	ATPase phospholipid transporting 10A (putative) [Source:HGNC Symbol;Acc:HGNC:13542]
ENSG00000225450	AL021707.1	2.21533	0.0272394	1.5648	antisense	novel transcript
ENSG00000167767	KRT80	2.21123	3.85676e-22	21.4138	protein_coding	keratin 80 [Source:HGNC Symbol;Acc:HGNC:27056]
ENSG00000152778	IFIT5	2.2054	4.17851e-230	229.379	protein_coding	interferon induced protein with tetratricopeptide repeats 5 [Source:HGNC Symbol;Acc:HGNC:13328]
ENSG00000130813	C19orf66	2.19724	2.60428e-180	179.584	protein_coding	chromosome 19 open reading frame 66 [Source:HGNC Symbol;Acc:HGNC:25649]
ENSG00000227370	AC254562.1	2.19125	0.0293843	1.53188	processed_pseudogene	chromosome 6 open reading frame 108 (C6orf108) pseudogene
ENSG00000107984	DKK1	2.1893	3.44197e-09	8.46319	protein_coding	dickkopf WNT signaling pathway inhibitor 1 [Source:HGNC Symbol;Acc:HGNC:2891]
ENSG00000169783	LINGO1	2.18631	0.033273	1.47791	protein_coding	leucine rich repeat and Ig domain containing 1 [Source:HGNC Symbol;Acc:HGNC:21205]
ENSG00000135318	NT5E	2.18617	3.93591e-50	49.405	protein_coding	5'-nucleotidase ecto [Source:HGNC Symbol;Acc:HGNC:8021]
ENSG00000276853	AC026124.2	2.18602	0.00573136	2.24174	sense_intronic	novel transcript, sense intronic to LEMD3
ENSG00000248254	AC107398.2	2.18509	0.0323505	1.49012	antisense	novel transcript
ENSG00000136826	KLF4	2.17572	7.19376e-68	67.143	protein_coding	Kruppel like factor 4 [Source:HGNC Symbol;Acc:HGNC:6348]
ENSG00000197646	PDCD1LG2	2.17072	2.6402e-17	16.5784	protein_coding	programmed cell death 1 ligand 2 [Source:HGNC Symbol;Acc:HGNC:18731]
ENSG00000178445	GLDC	2.16378	0.0457778	1.33935	protein_coding	glycine decarboxylase [Source:HGNC Symbol;Acc:HGNC:4313]
ENSG00000253507	AC104257.1	2.16008	2.44652e-05	4.61145	lincRNA	novel transcript
ENSG00000185201	IFITM2	2.15539	1.57639e-290	289.802	protein_coding	interferon induced transmembrane protein 2 [Source:HGNC Symbol;Acc:HGNC:5413]
ENSG00000280162	AL136531.3	2.1549	0.013337	1.87494	TEC	TEC
ENSG00000257941	AC011611.5	2.14654	0.0239525	1.62065	processed_pseudogene	density-regulated protein (DENR) pseudogene
ENSG00000115271	GCA	2.14376	1.99351e-58	57.7004	protein_coding	grancalcin [Source:HGNC Symbol;Acc:HGNC:15990]
ENSG00000158125	XDH	2.14121	2.53815e-05	4.59548	protein_coding	xanthine dehydrogenase [Source:HGNC Symbol;Acc:HGNC:12805]
ENSG00000234155	LINC02535	2.13926	0.0301687	1.52044	lincRNA	long intergenic non-protein coding RNA 2535 [Source:HGNC Symbol;Acc:HGNC:53569]
ENSG00000128510	CPA4	2.12154	1.53384e-05	4.81422	protein_coding	carboxypeptidase A4 [Source:HGNC Symbol;Acc:HGNC:15740]
ENSG00000196116	TDRD7	2.12154	2.64185e-226	225.578	protein_coding	tudor domain containing 7 [Source:HGNC Symbol;Acc:HGNC:30831]
ENSG00000100342	APOL1	2.11481	2.20634e-303	302.656	protein_coding	apolipoprotein L1 [Source:HGNC Symbol;Acc:HGNC:618]
ENSG00000142871	CYR61	2.10716	2.71145e-09	8.5668	protein_coding	cysteine rich angiogenic inducer 61 [Source:HGNC Symbol;Acc:HGNC:2654]
ENSG00000258590	NBEAP1	2.0939	0.0130714	1.88368	transcribed_unprocessed_pseudogene	neurobeachin pseudogene 1 [Source:HGNC Symbol;Acc:HGNC:1007]
ENSG00000268460	AC006262.1	2.09333	0.00699377	2.15529	processed_transcript	uncharacterized LOC93429 [Source:NCBI gene;Acc:93429]
ENSG00000141434	MEP1B	2.09215	0.0304997	1.5157	protein_coding	meprin A subunit beta [Source:HGNC Symbol;Acc:HGNC:7020]
ENSG00000175518	UBQLNL	2.09023	3.54614e-06	5.45024	protein_coding	ubiquilin like [Source:HGNC Symbol;Acc:HGNC:28294]
ENSG00000271579	AC078880.3	2.08954	0.00558581	2.25291	lincRNA	novel transcript
ENSG00000067066	SP100	2.08878	0		protein_coding	SP100 nuclear antigen [Source:HGNC Symbol;Acc:HGNC:11206]
ENSG00000267648	AC060766.5	2.08634	0.00884093	2.0535	transcribed_processed_pseudogene	DTW domain containing 2 (DTWD2) pseudogene
ENSG00000235419	AC010149.1	2.08247	0.0275081	1.56054	antisense	novel transcript, antisense to SP100
ENSG00000246465	AC138904.1	2.08022	2.16832e-05	4.66388	lincRNA	novel transcript LOC100506705
ENSG00000279373	AC027228.3	2.07343	0.0133043	1.87601	TEC	novel transcript
ENSG00000055332	EIF2AK2	2.06257	0		protein_coding	eukaryotic translation initiation factor 2 alpha kinase 2 [Source:HGNC Symbol;Acc:HGNC:9437]
ENSG00000202314	SNORD6	2.05915	1.79355e-05	4.74629	snoRNA	small nucleolar RNA, C/D box 6 [Source:HGNC Symbol;Acc:HGNC:32703]
ENSG00000137877	SPTBN5	2.05797	3.47691e-16	15.4588	protein_coding	spectrin beta, non-erythrocytic 5 [Source:HGNC Symbol;Acc:HGNC:15680]
ENSG00000272666	U62317.1	2.05446	0.0256738	1.59051	lincRNA	novel transcript
ENSG00000117477	CCDC181	2.03851	1.34204e-05	4.87223	protein_coding	coiled-coil domain containing 181 [Source:HGNC Symbol;Acc:HGNC:28051]
ENSG00000254477	AP000640.1	2.01872	0.0481668	1.31725	processed_transcript	novel transcript
ENSG00000151617	EDNRA	2.01708	4.33397e-17	16.3631	protein_coding	endothelin receptor type A [Source:HGNC Symbol;Acc:HGNC:3179]
ENSG00000163565	IFI16	2.01505	0		protein_coding	interferon gamma inducible protein 16 [Source:HGNC Symbol;Acc:HGNC:5395]
ENSG00000224969	AL645608.1	2.009	1.25058e-07	6.90289	antisense	novel transcript
ENSG00000244564	AC096888.1	2.00704	0.0253553	1.59593	lincRNA	uncharacterized LOC101929316 [Source:NCBI gene;Acc:101929316]
ENSG00000274191	AC026333.4	2.00351	0.000909972	3.04097	lincRNA	novel transcript
ENSG00000284734	AC099063.4	2.00227	0.024348	1.61354	antisense	novel transcript, antisense to GBP4
ENSG00000124201	ZNFX1	2.00076	0		protein_coding	zinc finger NFX1-type containing 1 [Source:HGNC Symbol;Acc:HGNC:29271]
ENSG00000072858	SIDT1	1.99959	0.0150424	1.82268	protein_coding	SID1 transmembrane family member 1 [Source:HGNC Symbol;Acc:HGNC:25967]
ENSG00000138347	MYPN	1.9987	0.000622524	3.20584	protein_coding	myopalladin [Source:HGNC Symbol;Acc:HGNC:23246]
ENSG00000254838	GVINP1	1.99074	9.35586e-05	4.02892	transcribed_unprocessed_pseudogene	GTPase, very large interferon inducible pseudogene 1 [Source:HGNC Symbol;Acc:HGNC:25813]
ENSG00000221539	SNORD99	1.989	0.00407495	2.38988	snoRNA	small nucleolar RNA, C/D box 99 [Source:HGNC Symbol;Acc:HGNC:32762]
ENSG00000170689	HOXB9	1.98777	8.87083e-08	7.05204	protein_coding	homeobox B9 [Source:HGNC Symbol;Acc:HGNC:5120]
ENSG00000115963	RND3	1.98478	1.41201e-176	175.85	protein_coding	Rho family GTPase 3 [Source:HGNC Symbol;Acc:HGNC:671]
ENSG00000111912	NCOA7	1.98291	5.10274e-279	278.292	protein_coding	nuclear receptor coactivator 7 [Source:HGNC Symbol;Acc:HGNC:21081]
ENSG00000254503	AC010319.1	1.98122	3.31181e-06	5.47993	processed_pseudogene	high-mobility group box 3 (HMGB3) pseudogene
ENSG00000112773	TENT5A	1.97536	8.29836e-165	164.081	protein_coding	terminal nucleotidyltransferase 5A [Source:HGNC Symbol;Acc:HGNC:18345]
ENSG00000100918	REC8	1.97205	4.0721e-68	67.3902	protein_coding	REC8 meiotic recombination protein [Source:HGNC Symbol;Acc:HGNC:16879]
ENSG00000142677	IL22RA1	1.97077	2.00572e-38	37.6977	protein_coding	interleukin 22 receptor subunit alpha 1 [Source:HGNC Symbol;Acc:HGNC:13700]
ENSG00000261644	AC007728.2	1.95905	0.00110973	2.95478	antisense	novel transcript, antisense to CYLD and NOD2
ENSG00000224321	RPL12P14	1.94845	0.000115914	3.93586	processed_pseudogene	ribosomal protein L12 pseudogene 14 [Source:HGNC Symbol;Acc:HGNC:36495]
ENSG00000250509	AC034213.1	1.94726	0.00927289	2.03278	lincRNA	novel transcript
ENSG00000152595	MEPE	1.93953	0.00612707	2.21275	protein_coding	matrix extracellular phosphoglycoprotein [Source:HGNC Symbol;Acc:HGNC:13361]
ENSG00000221963	APOL6	1.93696	0		protein_coding	apolipoprotein L6 [Source:HGNC Symbol;Acc:HGNC:14870]
ENSG00000262668	AJ003147.2	1.93505	0.0317337	1.49848	antisense	novel transcript, antisense to ZNF200
ENSG00000168671	UGT3A2	1.93206	2.73677e-06	5.56276	protein_coding	UDP glycosyltransferase family 3 member A2 [Source:HGNC Symbol;Acc:HGNC:27266]
ENSG00000237351	AL513366.1	1.93035	0.0169271	1.77142	processed_pseudogene	inositol 1,3,4-triphosphate 5/6 kinase (ITPK1) pseudogene
ENSG00000134339	SAA2	1.92582	0.0288901	1.53925	protein_coding	serum amyloid A2 [Source:HGNC Symbol;Acc:HGNC:10514]
ENSG00000150782	IL18	1.92322	0.0021404	2.66951	protein_coding	interleukin 18 [Source:HGNC Symbol;Acc:HGNC:5986]
ENSG00000141682	PMAIP1	1.92252	2.00473e-161	160.698	protein_coding	phorbol-12-myristate-13-acetate-induced protein 1 [Source:HGNC Symbol;Acc:HGNC:9108]
ENSG00000155287	SLC25A28	1.90905	2.00767e-142	141.697	protein_coding	solute carrier family 25 member 28 [Source:HGNC Symbol;Acc:HGNC:23472]
ENSG00000228113	AC003991.1	1.90874	0.0361678	1.44168	antisense	novel transcript, antisense to STEAP4
ENSG00000030419	IKZF2	1.89519	0.00163143	2.78743	protein_coding	IKAROS family zinc finger 2 [Source:HGNC Symbol;Acc:HGNC:13177]
ENSG00000163993	S100P	1.89462	0.00124747	2.90397	protein_coding	S100 calcium binding protein P [Source:HGNC Symbol;Acc:HGNC:10504]
ENSG00000070669	ASNS	1.8937	5.63183e-13	12.2494	protein_coding	asparagine synthetase (glutamine-hydrolyzing) [Source:HGNC Symbol;Acc:HGNC:753]
ENSG00000123609	NMI	1.88397	6.94079e-116	115.159	protein_coding	N-myc and STAT interactor [Source:HGNC Symbol;Acc:HGNC:7854]
ENSG00000170703	TTLL6	1.86844	0.00205061	2.68812	protein_coding	tubulin tyrosine ligase like 6 [Source:HGNC Symbol;Acc:HGNC:26664]
ENSG00000008735	MAPK8IP2	1.86778	5.3292e-73	72.2733	protein_coding	mitogen-activated protein kinase 8 interacting protein 2 [Source:HGNC Symbol;Acc:HGNC:6883]
ENSG00000272941	AC083862.2	1.85584	9.72376e-08	7.01217	antisense	novel transcript, antisense to C7orf49
ENSG00000251584	AC096751.2	1.85377	0.0218256	1.66103	lincRNA	novel transcript
ENSG00000234745	HLA-B	1.84728	7.5039e-279	278.125	protein_coding	major histocompatibility complex, class I, B [Source:HGNC Symbol;Acc:HGNC:4932]
ENSG00000264448	AC084346.2	1.84474	0.0115622	1.93696	lincRNA	novel transcript
ENSG00000213512	GBP7	1.84234	0.0157852	1.80175	protein_coding	guanylate binding protein 7 [Source:HGNC Symbol;Acc:HGNC:29606]
ENSG00000260145	AC023825.2	1.84115	0.0327697	1.48453	antisense	novel transcript, antisense to NLRC5
ENSG00000241106	HLA-DOB	1.84041	7.57405e-09	8.12067	protein_coding	major histocompatibility complex, class II, DO beta [Source:HGNC Symbol;Acc:HGNC:4937]
ENSG00000255355	AP000640.2	1.83943	0.0210726	1.67628	processed_transcript	novel transcript
ENSG00000196611	MMP1	1.83582	4.91852e-35	34.3082	protein_coding	matrix metallopeptidase 1 [Source:HGNC Symbol;Acc:HGNC:7155]
ENSG00000264672	SEPT4-AS1	1.83475	0.0264295	1.57791	antisense	SEPT4 antisense RNA 1 [Source:HGNC Symbol;Acc:HGNC:51345]
ENSG00000274011	RF00017	1.83113	0.00198521	2.70219	misc_RNA
ENSG00000173821	RNF213	1.82579	0		protein_coding	ring finger protein 213 [Source:HGNC Symbol;Acc:HGNC:14539]
ENSG00000164627	KIF6	1.82462	7.85352e-08	7.10494	protein_coding	kinesin family member 6 [Source:HGNC Symbol;Acc:HGNC:21202]
ENSG00000000971	CFH	1.81732	1.03167e-69	68.9865	protein_coding	complement factor H [Source:HGNC Symbol;Acc:HGNC:4883]
ENSG00000123610	TNFAIP6	1.81592	1.22896e-07	6.91046	protein_coding	TNF alpha induced protein 6 [Source:HGNC Symbol;Acc:HGNC:11898]
ENSG00000139269	INHBE	1.81261	2.80165e-08	7.55259	protein_coding	inhibin subunit beta E [Source:HGNC Symbol;Acc:HGNC:24029]
ENSG00000232759	AC002480.1	1.81258	0.000709418	3.1491	antisense	uncharacterized LOC100506178 [Source:NCBI gene;Acc:100506178]
ENSG00000163131	CTSS	1.81042	2.49557e-120	119.603	protein_coding	cathepsin S [Source:HGNC Symbol;Acc:HGNC:2545]
ENSG00000141497	ZMYND15	1.80885	7.13058e-15	14.1469	protein_coding	zinc finger MYND-type containing 15 [Source:HGNC Symbol;Acc:HGNC:20997]
ENSG00000253671	AC027117.1	1.79444	9.20191e-08	7.03612	processed_transcript	novel transcript
ENSG00000207280	SNORD20	1.7944	0.000225803	3.64627	snoRNA	small nucleolar RNA, C/D box 20 [Source:HGNC Symbol;Acc:HGNC:10143]
ENSG00000174564	IL20RB	1.79079	5.17299e-29	28.2863	protein_coding	interleukin 20 receptor subunit beta [Source:HGNC Symbol;Acc:HGNC:6004]
ENSG00000020633	RUNX3	1.78579	5.75462e-23	22.24	protein_coding	runt related transcription factor 3 [Source:HGNC Symbol;Acc:HGNC:10473]
ENSG00000132744	ACY3	1.78082	4.8625e-05	4.31314	protein_coding	aminoacylase 3 [Source:HGNC Symbol;Acc:HGNC:24104]
ENSG00000243650	RN7SL834P	1.77929	1.33104e-07	6.87581	misc_RNA	RNA, 7SL, cytoplasmic 834, pseudogene [Source:HGNC Symbol;Acc:HGNC:46850]
ENSG00000117226	GBP3	1.77567	2.18337e-135	134.661	protein_coding	guanylate binding protein 3 [Source:HGNC Symbol;Acc:HGNC:4184]
ENSG00000114529	C3orf52	1.77121	2.23187e-13	12.6513	protein_coding	chromosome 3 open reading frame 52 [Source:HGNC Symbol;Acc:HGNC:26255]
ENSG00000082074	FYB1	1.76738	4.92873e-96	95.3073	protein_coding	FYN binding protein 1 [Source:HGNC Symbol;Acc:HGNC:4036]
ENSG00000269397	AC011503.2	1.76536	0.00244838	2.61112	sense_intronic	novel transcript, sense intronic to ZNF726
ENSG00000233030	AC243772.2	1.7598	0.0290284	1.53718	antisense	novel transcript, antisense to FCGR1A
ENSG00000197301	AC090673.1	1.75816	0.0260216	1.58467	antisense	uncharacterized LOC100129940 [Source:NCBI gene;Acc:100129940]
ENSG00000235750	KIAA0040	1.75748	0.0034026	2.46819	protein_coding	KIAA0040 [Source:HGNC Symbol;Acc:HGNC:28950]
ENSG00000236751	LINC01186	1.75732	9.75432e-05	4.0108	lincRNA	long intergenic non-protein coding RNA 1186 [Source:HGNC Symbol;Acc:HGNC:49573]
ENSG00000104213	PDGFRL	1.75358	1.1157e-40	39.9525	protein_coding	platelet derived growth factor receptor like [Source:HGNC Symbol;Acc:HGNC:8805]
ENSG00000105559	PLEKHA4	1.7448	9.84412e-142	141.007	protein_coding	pleckstrin homology domain containing A4 [Source:HGNC Symbol;Acc:HGNC:14339]
ENSG00000198133	TMEM229B	1.74436	8.52266e-42	41.0694	protein_coding	transmembrane protein 229B [Source:HGNC Symbol;Acc:HGNC:20130]
ENSG00000277224	HIST1H2BF	1.7442	0.0121951	1.91381	protein_coding	histone cluster 1 H2B family member f [Source:HGNC Symbol;Acc:HGNC:4752]
ENSG00000269927	AC004817.3	1.74095	0.00396621	2.40162	lincRNA	novel transcript
ENSG00000172936	MYD88	1.74075	3.3317e-228	227.477	protein_coding	MYD88, innate immune signal transduction adaptor [Source:HGNC Symbol;Acc:HGNC:7562]
ENSG00000164342	TLR3	1.74059	3.24269e-109	108.489	protein_coding	toll like receptor 3 [Source:HGNC Symbol;Acc:HGNC:11849]
ENSG00000247624	CPEB2-DT	1.73938	0.0280832	1.55155	lincRNA	CPEB2 divergent transcript [Source:HGNC Symbol;Acc:HGNC:49082]
ENSG00000133401	PDZD2	1.73926	9.36367e-86	85.0286	protein_coding	PDZ domain containing 2 [Source:HGNC Symbol;Acc:HGNC:18486]
ENSG00000171860	C3AR1	1.73882	1.5168e-07	6.81907	protein_coding	complement C3a receptor 1 [Source:HGNC Symbol;Acc:HGNC:1319]
ENSG00000121552	CSTA	1.73857	0.0268115	1.57168	protein_coding	cystatin A [Source:HGNC Symbol;Acc:HGNC:2481]
ENSG00000254911	SCARNA9	1.73826	0.0305671	1.51475	antisense	small Cajal body-specific RNA 9 [Source:HGNC Symbol;Acc:HGNC:32566]
ENSG00000103966	EHD4	1.73167	2.01531e-103	102.696	protein_coding	EH domain containing 4 [Source:HGNC Symbol;Acc:HGNC:3245]
ENSG00000271344	AC018638.6	1.72958	0.0268411	1.5712	lincRNA	novel transcript
ENSG00000240216	CPHL1P	1.72723	0.0224491	1.6488	transcribed_unitary_pseudogene	ceruloplasmin and hephaestin-like 1 pseudogene [Source:HGNC Symbol;Acc:HGNC:31714]
ENSG00000215417	MIR17HG	1.71989	8.32526e-10	9.0796	processed_transcript	miR-17-92a-1 cluster host gene [Source:HGNC Symbol;Acc:HGNC:23564]
ENSG00000163661	PTX3	1.71656	2.05243e-19	18.6877	protein_coding	pentraxin 3 [Source:HGNC Symbol;Acc:HGNC:9692]
ENSG00000213928	IRF9	1.71519	7.14584e-21	20.1459	protein_coding	interferon regulatory factor 9 [Source:HGNC Symbol;Acc:HGNC:6131]
ENSG00000239920	AC104389.4	1.70811	0.00256317	2.59122	protein_coding	novel transcript
ENSG00000005073	HOXA11	1.70778	0.03555	1.44916	protein_coding	homeobox A11 [Source:HGNC Symbol;Acc:HGNC:5101]
ENSG00000227039	ITGB2-AS1	1.69438	0.0323871	1.48963	antisense	ITGB2 antisense RNA 1 [Source:HGNC Symbol;Acc:HGNC:44304]
ENSG00000204592	HLA-E	1.69421	5.6755e-240	239.246	protein_coding	major histocompatibility complex, class I, E [Source:HGNC Symbol;Acc:HGNC:4962]
ENSG00000140853	NLRC5	1.68583	4.77731e-188	187.321	protein_coding	NLR family CARD domain containing 5 [Source:HGNC Symbol;Acc:HGNC:29933]
ENSG00000204267	TAP2	1.68341	4.5144e-150	149.345	protein_coding	transporter 2, ATP binding cassette subfamily B member [Source:HGNC Symbol;Acc:HGNC:44]
ENSG00000113924	HGD	1.68097	0.0273186	1.56354	protein_coding	homogentisate 1,2-dioxygenase [Source:HGNC Symbol;Acc:HGNC:4892]
ENSG00000090104	RGS1	1.67959	0.0217742	1.66206	protein_coding	regulator of G protein signaling 1 [Source:HGNC Symbol;Acc:HGNC:9991]
ENSG00000242779	ZNF702P	1.66827	3.64871e-36	35.4379	transcribed_processed_pseudogene	zinc finger protein 702, pseudogene [Source:HGNC Symbol;Acc:HGNC:25775]
ENSG00000272669	AL021707.6	1.66358	5.61827e-26	25.2504	antisense	novel transcript, antisense to SUN2
ENSG00000099860	GADD45B	1.66342	4.64287e-32	31.3332	protein_coding	growth arrest and DNA damage inducible beta [Source:HGNC Symbol;Acc:HGNC:4096]
ENSG00000105963	ADAP1	1.66176	1.74627e-11	10.7579	protein_coding	ArfGAP with dual PH domains 1 [Source:HGNC Symbol;Acc:HGNC:16486]
ENSG00000245025	AC107959.1	1.66006	0.0170969	1.76708	antisense	novel transcript, antisense to RHOBTB2
ENSG00000118523	CTGF	1.65796	1.36516e-06	5.86482	protein_coding	connective tissue growth factor [Source:HGNC Symbol;Acc:HGNC:2500]
ENSG00000163531	NFASC	1.65224	3.69299e-08	7.43262	protein_coding	neurofascin [Source:HGNC Symbol;Acc:HGNC:29866]
ENSG00000215612	HMX1	1.65061	3.74359e-55	54.4267	protein_coding	H6 family homeobox 1 [Source:HGNC Symbol;Acc:HGNC:5017]
ENSG00000253944	AC027117.2	1.64854	0.0294854	1.53039	antisense	novel transcript
ENSG00000101255	TRIB3	1.64734	1.04843e-107	106.979	protein_coding	tribbles pseudokinase 3 [Source:HGNC Symbol;Acc:HGNC:16228]
ENSG00000163644	PPM1K	1.64307	2.82787e-103	102.549	protein_coding	protein phosphatase, Mg2+/Mn2+ dependent 1K [Source:HGNC Symbol;Acc:HGNC:25415]
ENSG00000132109	TRIM21	1.64194	4.65952e-129	128.332	protein_coding	tripartite motif containing 21 [Source:HGNC Symbol;Acc:HGNC:11312]
ENSG00000124882	EREG	1.64127	0.00110537	2.95649	protein_coding	epiregulin [Source:HGNC Symbol;Acc:HGNC:3443]
ENSG00000182621	PLCB1	1.63805	0.0215029	1.6675	protein_coding	phospholipase C beta 1 [Source:HGNC Symbol;Acc:HGNC:15917]
ENSG00000263990	AC004253.1	1.63527	0.000183839	3.73556	lincRNA	novel transcript
ENSG00000180628	PCGF5	1.62933	1.86405e-93	92.7295	protein_coding	polycomb group ring finger 5 [Source:HGNC Symbol;Acc:HGNC:28264]
ENSG00000175197	DDIT3	1.62584	6.14254e-50	49.2117	protein_coding	DNA damage inducible transcript 3 [Source:HGNC Symbol;Acc:HGNC:2726]
ENSG00000197536	C5orf56	1.62574	4.05354e-47	46.3922	processed_transcript	chromosome 5 open reading frame 56 [Source:HGNC Symbol;Acc:HGNC:33838]
ENSG00000140464	PML	1.62332	1.86987e-174	173.728	protein_coding	promyelocytic leukemia [Source:HGNC Symbol;Acc:HGNC:9113]
ENSG00000186472	PCLO	1.61846	1.79906e-05	4.74495	protein_coding	piccolo presynaptic cytomatrix protein [Source:HGNC Symbol;Acc:HGNC:13406]
ENSG00000184497	TMEM255B	1.61575	0.00988092	2.0052	protein_coding	transmembrane protein 255B [Source:HGNC Symbol;Acc:HGNC:28297]
ENSG00000113739	STC2	1.61524	6.68641e-24	23.1748	protein_coding	stanniocalcin 2 [Source:HGNC Symbol;Acc:HGNC:11374]
ENSG00000145287	PLAC8	1.61348	0.00200655	2.69755	protein_coding	placenta specific 8 [Source:HGNC Symbol;Acc:HGNC:19254]
ENSG00000117318	ID3	1.61221	1.34733e-28	27.8705	protein_coding	inhibitor of DNA binding 3, HLH protein [Source:HGNC Symbol;Acc:HGNC:5362]
ENSG00000166750	SLFN5	1.60787	2.93551e-153	152.532	protein_coding	schlafen family member 5 [Source:HGNC Symbol;Acc:HGNC:28286]
ENSG00000100311	PDGFB	1.60168	0.0033975	2.46884	protein_coding	platelet derived growth factor subunit B [Source:HGNC Symbol;Acc:HGNC:8800]
ENSG00000178033	CALHM5	1.59907	7.71702e-34	33.1126	protein_coding	calcium homeostasis modulator family member 5 [Source:HGNC Symbol;Acc:HGNC:21568]
ENSG00000177842	ZNF620	1.59668	1.28307e-05	4.89175	protein_coding	zinc finger protein 620 [Source:HGNC Symbol;Acc:HGNC:28742]
ENSG00000204525	HLA-C	1.59472	1.64142e-231	230.785	protein_coding	major histocompatibility complex, class I, C [Source:HGNC Symbol;Acc:HGNC:4933]
ENSG00000260325	HSPB9	1.59458	0.00115859	2.93607	protein_coding	heat shock protein family B (small) member 9 [Source:HGNC Symbol;Acc:HGNC:30589]
ENSG00000025708	TYMP	1.59437	6.01236e-37	36.221	protein_coding	thymidine phosphorylase [Source:HGNC Symbol;Acc:HGNC:3148]
ENSG00000272821	U62317.2	1.59074	4.35599e-18	17.3609	antisense	novel transcript, antisense to SCO2
ENSG00000229781	AC013444.1	1.58883	0.0449948	1.34684	processed_pseudogene	RRN3 RNA polymerase I transcription factor homolog (S. cerevisiae) (RRN3) pseudogene
ENSG00000146006	LRRTM2	1.58881	1.16641e-06	5.93315	protein_coding	leucine rich repeat transmembrane neuronal 2 [Source:HGNC Symbol;Acc:HGNC:19409]
ENSG00000160932	LY6E	1.58767	1.16291e-221	220.934	protein_coding	lymphocyte antigen 6 family member E [Source:HGNC Symbol;Acc:HGNC:6727]
ENSG00000134343	ANO3	1.5871	0.0190363	1.72042	protein_coding	anoctamin 3 [Source:HGNC Symbol;Acc:HGNC:14004]
ENSG00000115353	TACR1	1.58624	0.00751902	2.12384	protein_coding	tachykinin receptor 1 [Source:HGNC Symbol;Acc:HGNC:11526]
ENSG00000138131	LOXL4	1.58396	0.000413877	3.38313	protein_coding	lysyl oxidase like 4 [Source:HGNC Symbol;Acc:HGNC:17171]
ENSG00000121060	TRIM25	1.58175	5.06247e-251	250.296	protein_coding	tripartite motif containing 25 [Source:HGNC Symbol;Acc:HGNC:12932]
ENSG00000234290	AC116366.1	1.5814	1.04171e-24	23.9823	antisense	novel transcript
ENSG00000019582	CD74	1.58131	4.0692e-25	24.3905	protein_coding	CD74 molecule [Source:HGNC Symbol;Acc:HGNC:1697]
ENSG00000196517	SLC6A9	1.57017	2.26174e-112	111.646	protein_coding	solute carrier family 6 member 9 [Source:HGNC Symbol;Acc:HGNC:11056]
ENSG00000132256	TRIM5	1.56853	6.85818e-154	153.164	protein_coding	tripartite motif containing 5 [Source:HGNC Symbol;Acc:HGNC:16276]
ENSG00000202533	RF00019	1.56846	0.000246559	3.60808	misc_RNA
ENSG00000177989	ODF3B	1.56524	8.44449e-31	30.0734	protein_coding	outer dense fiber of sperm tails 3B [Source:HGNC Symbol;Acc:HGNC:34388]
ENSG00000141664	ZCCHC2	1.56309	6.45215e-110	109.19	protein_coding	zinc finger CCHC-type containing 2 [Source:HGNC Symbol;Acc:HGNC:22916]
ENSG00000204176	SYT15	1.55234	1.78728e-07	6.74781	protein_coding	synaptotagmin 15 [Source:HGNC Symbol;Acc:HGNC:17167]
ENSG00000130766	SESN2	1.54978	2.12418e-63	62.6728	protein_coding	sestrin 2 [Source:HGNC Symbol;Acc:HGNC:20746]
ENSG00000228742	LINC02577	1.54618	0.0102439	1.98953	lincRNA	long intergenic non-protein coding RNA 2577 [Source:HGNC Symbol;Acc:HGNC:53749]
ENSG00000272434	AC137630.3	1.5406	0.00718206	2.14375	antisense	novel transcript, antisense to IMPDH2 and QRICH1
ENSG00000165685	TMEM52B	1.53928	3.71374e-112	111.43	protein_coding	transmembrane protein 52B [Source:HGNC Symbol;Acc:HGNC:26438]
ENSG00000179428	AC073072.1	1.53502	0.0181462	1.74121	antisense	uncharacterized LOC541472 [Source:NCBI gene;Acc:541472]
ENSG00000113389	NPR3	1.53363	1.20607e-23	22.9186	protein_coding	natriuretic peptide receptor 3 [Source:HGNC Symbol;Acc:HGNC:7945]
ENSG00000006327	TNFRSF12A	1.52773	2.12867e-12	11.6719	protein_coding	TNF receptor superfamily member 12A [Source:HGNC Symbol;Acc:HGNC:18152]
ENSG00000275055	AC011468.5	1.52414	0.0478989	1.31967	antisense	novel transcript, antisense to ZNF432
ENSG00000131979	GCH1	1.51698	3.59009e-15	14.4449	protein_coding	GTP cyclohydrolase 1 [Source:HGNC Symbol;Acc:HGNC:4193]
ENSG00000268223	ARL14EPL	1.51651	0.00031059	3.50781	protein_coding	ADP ribosylation factor like GTPase 14 effector protein like [Source:HGNC Symbol;Acc:HGNC:44201]
ENSG00000229677	AC018644.1	1.51368	0.0301073	1.52133	processed_pseudogene	ribosomal protein L17 (RPL17) pseudogene
ENSG00000122643	NT5C3A	1.51263	3.05145e-94	93.5155	protein_coding	5'-nucleotidase, cytosolic IIIA [Source:HGNC Symbol;Acc:HGNC:17820]
ENSG00000114019	AMOTL2	1.51087	3.20192e-75	74.4946	protein_coding	angiomotin like 2 [Source:HGNC Symbol;Acc:HGNC:17812]
ENSG00000240065	PSMB9	1.50873	3.6591e-114	113.437	protein_coding	proteasome subunit beta 9 [Source:HGNC Symbol;Acc:HGNC:9546]
ENSG00000178685	PARP10	1.50595	7.24912e-201	200.14	protein_coding	poly(ADP-ribose) polymerase family member 10 [Source:HGNC Symbol;Acc:HGNC:25895]
ENSG00000117475	BLZF1	1.50332	1.34392e-88	87.8716	protein_coding	basic leucine zipper nuclear factor 1 [Source:HGNC Symbol;Acc:HGNC:1065]
ENSG00000168404	MLKL	1.49426	8.70841e-74	73.0601	protein_coding	mixed lineage kinase domain like pseudokinase [Source:HGNC Symbol;Acc:HGNC:26617]
ENSG00000136147	PHF11	1.49349	5.28649e-55	54.2768	protein_coding	PHD finger protein 11 [Source:HGNC Symbol;Acc:HGNC:17024]
ENSG00000160190	SLC37A1	1.49177	9.39694e-11	10.027	protein_coding	solute carrier family 37 member 1 [Source:HGNC Symbol;Acc:HGNC:11024]
ENSG00000261488	TBILA	1.49134	0.00735038	2.13369	antisense	TGF-beta induced lncRNA [Source:HGNC Symbol;Acc:HGNC:53943]
ENSG00000109466	KLHL2	1.49042	1.74993e-45	44.757	protein_coding	kelch like family member 2 [Source:HGNC Symbol;Acc:HGNC:6353]
ENSG00000282851	BISPR	1.48893	1.44282e-33	32.8408	lincRNA	BST2 interferon stimulated positive regulator [Source:HGNC Symbol;Acc:HGNC:51290]
ENSG00000223309	RNU6-722P	1.48877	0.042811	1.36844	snRNA	RNA, U6 small nuclear 722, pseudogene [Source:HGNC Symbol;Acc:HGNC:47685]
ENSG00000180801	ARSJ	1.48858	1.25124e-39	38.9027	protein_coding	arylsulfatase family member J [Source:HGNC Symbol;Acc:HGNC:26286]
ENSG00000279792	AC015909.5	1.48829	0.0353191	1.45199	TEC	TEC
ENSG00000168016	TRANK1	1.48667	5.35423e-140	139.271	protein_coding	tetratricopeptide repeat and ankyrin repeat containing 1 [Source:HGNC Symbol;Acc:HGNC:29011]
ENSG00000260955	AC100821.2	1.48649	0.0242278	1.61569	lincRNA	uncharacterized LOC105375839 [Source:NCBI gene;Acc:105375839]
ENSG00000276390	AC004241.3	1.47974	0.0236582	1.62602	sense_intronic	novel transcript, sense intronic to RPAP3
ENSG00000064300	NGFR	1.47807	4.16791e-05	4.38008	protein_coding	nerve growth factor receptor [Source:HGNC Symbol;Acc:HGNC:7809]
ENSG00000197903	HIST1H2BK	1.47793	1.79537e-12	11.7458	protein_coding	histone cluster 1 H2B family member k [Source:HGNC Symbol;Acc:HGNC:13954]
ENSG00000175175	PPM1E	1.47782	1.5172e-11	10.819	protein_coding	protein phosphatase, Mg2+/Mn2+ dependent 1E [Source:HGNC Symbol;Acc:HGNC:19322]
ENSG00000188404	SELL	1.47597	3.5189e-17	16.4536	protein_coding	selectin L [Source:HGNC Symbol;Acc:HGNC:10720]
ENSG00000224614	TNK2-AS1	1.47454	0.000649669	3.18731	antisense	TNK2 antisense RNA 1 [Source:HGNC Symbol;Acc:HGNC:49093]
ENSG00000180573	HIST1H2AC	1.47449	7.47897e-56	55.1262	protein_coding	histone cluster 1 H2A family member c [Source:HGNC Symbol;Acc:HGNC:4733]
ENSG00000174500	GCSAM	1.46959	0.0155639	1.80788	protein_coding	germinal center associated signaling and motility [Source:HGNC Symbol;Acc:HGNC:20253]
ENSG00000201183	RNVU1-3	1.46826	0.0240373	1.61911	snRNA	RNA, variant U1 small nuclear 3 [Source:HGNC Symbol;Acc:HGNC:48311]
ENSG00000117009	KMO	1.46517	0.00171579	2.76554	protein_coding	kynurenine 3-monooxygenase [Source:HGNC Symbol;Acc:HGNC:6381]
ENSG00000146674	IGFBP3	1.46517	1.45024e-71	70.8386	protein_coding	insulin like growth factor binding protein 3 [Source:HGNC Symbol;Acc:HGNC:5472]
ENSG00000203814	HIST2H2BF	1.46171	2.94729e-06	5.53058	protein_coding	histone cluster 2 H2B family member f [Source:HGNC Symbol;Acc:HGNC:24700]
ENSG00000266405	CBX3P2	1.45494	0.000425845	3.37075	transcribed_processed_pseudogene	chromobox 3 pseudogene 2 [Source:NCBI gene;Acc:645158]
ENSG00000225075	AL603832.1	1.45307	6.33046e-06	5.19857	antisense	novel transcript
ENSG00000183023	SLC8A1	1.4516	0.000594999	3.22548	protein_coding	solute carrier family 8 member A1 [Source:HGNC Symbol;Acc:HGNC:11068]
ENSG00000161921	CXCL16	1.45084	5.67141e-55	54.2463	protein_coding	C-X-C motif chemokine ligand 16 [Source:HGNC Symbol;Acc:HGNC:16642]
ENSG00000231290	APCDD1L-DT	1.45058	7.00556e-16	15.1546	processed_transcript	APCDD1L divergent transcript [Source:HGNC Symbol;Acc:HGNC:27152]
ENSG00000223960	AC009948.1	1.44901	2.04398e-121	120.69	antisense	uncharacterized LOC101927027 [Source:NCBI gene;Acc:101927027]
ENSG00000253971	CDC42P3	1.44871	0.0447956	1.34876	processed_pseudogene	cell division cycle 42 pseudogene 3 [Source:HGNC Symbol;Acc:HGNC:44427]
ENSG00000124657	OR2B6	1.44839	0.0221068	1.65547	protein_coding	olfactory receptor family 2 subfamily B member 6 [Source:HGNC Symbol;Acc:HGNC:8241]
ENSG00000260493	AC011773.4	1.44677	0.0345803	1.46117	antisense	uncharacterized LOC102723322 [Source:NCBI gene;Acc:102723322]
ENSG00000079263	SP140	1.44443	0.000215209	3.66714	protein_coding	SP140 nuclear body protein [Source:HGNC Symbol;Acc:HGNC:17133]
ENSG00000128284	APOL3	1.44249	1.26272e-71	70.8987	protein_coding	apolipoprotein L3 [Source:HGNC Symbol;Acc:HGNC:14868]
ENSG00000260949	AP006545.1	1.43966	0.0169011	1.77208	sense_overlapping	novel transcript, overlapping to EIF4EBP1
ENSG00000210151	MT-TS1	1.43681	0.0146987	1.83272	Mt_tRNA	mitochondrially encoded tRNA serine 1 (UCN) [Source:HGNC Symbol;Acc:HGNC:7497]
ENSG00000110057	UNC93B1	1.43496	1.08405e-100	99.9649	protein_coding	unc-93 homolog B1, TLR signaling regulator [Source:HGNC Symbol;Acc:HGNC:13481]
ENSG00000267102	AC060766.1	1.43461	0.0247654	1.60616	transcribed_processed_pseudogene	RAB32, member RAS oncogene family (RAB32) pseudogene
ENSG00000152518	ZFP36L2	1.43417	2.62931e-67	66.5802	protein_coding	ZFP36 ring finger protein like 2 [Source:HGNC Symbol;Acc:HGNC:1108]
ENSG00000265778	AC018413.1	1.42938	0.000710275	3.14857	antisense	uncharacterized LOC101927989 [Source:NCBI gene;Acc:101927989]
ENSG00000135069	PSAT1	1.42792	1.79897e-69	68.745	protein_coding	phosphoserine aminotransferase 1 [Source:HGNC Symbol;Acc:HGNC:19129]
ENSG00000225091	SNORA71A	1.42354	0.0245298	1.61031	snoRNA	small nucleolar RNA, H/ACA box 71A [Source:HGNC Symbol;Acc:HGNC:10232]
ENSG00000135697	BCO1	1.42327	0.00481709	2.31722	protein_coding	beta-carotene oxygenase 1 [Source:HGNC Symbol;Acc:HGNC:13815]
ENSG00000162894	FCMR	1.42301	1.36115e-05	4.86609	protein_coding	Fc fragment of IgM receptor [Source:HGNC Symbol;Acc:HGNC:14315]
ENSG00000141448	GATA6	1.42275	1.29093e-17	16.8891	protein_coding	GATA binding protein 6 [Source:HGNC Symbol;Acc:HGNC:4174]
ENSG00000106366	SERPINE1	1.42125	1.96111e-21	20.7075	protein_coding	serpin family E member 1 [Source:HGNC Symbol;Acc:HGNC:8583]
ENSG00000275216	AL161431.1	1.42102	1.01917e-14	13.9918	lincRNA	novel transcript
ENSG00000199804	RNA5SP383	1.41548	0.0105777	1.97561	rRNA_pseudogene	RNA, 5S ribosomal pseudogene 383 [Source:HGNC Symbol;Acc:HGNC:43283]
ENSG00000272078	AL139423.1	1.41395	0.025033	1.60149	antisense	novel transcript, antisense to CASZ1
ENSG00000002587	HS3ST1	1.4118	1.55402e-06	5.80854	protein_coding	heparan sulfate-glucosamine 3-sulfotransferase 1 [Source:HGNC Symbol;Acc:HGNC:5194]
ENSG00000112343	TRIM38	1.40911	1.37085e-123	122.863	protein_coding	tripartite motif containing 38 [Source:HGNC Symbol;Acc:HGNC:10059]
ENSG00000198576	ARC	1.40766	0.0422002	1.37469	protein_coding	activity regulated cytoskeleton associated protein [Source:HGNC Symbol;Acc:HGNC:648]
ENSG00000263276	AC020978.7	1.40639	0.0159879	1.79621	sense_overlapping	novel transcript
ENSG00000129474	AJUBA	1.40605	4.1946e-49	48.3773	protein_coding	ajuba LIM protein [Source:HGNC Symbol;Acc:HGNC:20250]
ENSG00000271550	BNIP3P11	1.40301	0.000851641	3.06974	processed_pseudogene	BCL2 interacting protein 3 pseudogene 11 [Source:HGNC Symbol;Acc:HGNC:49724]
ENSG00000102287	GABRE	1.40273	1.09193e-141	140.962	protein_coding	gamma-aminobutyric acid type A receptor epsilon subunit [Source:HGNC Symbol;Acc:HGNC:4085]
ENSG00000260877	AP005233.2	1.39999	0.000892488	3.0494	lincRNA	novel transcript
ENSG00000137752	CASP1	1.39804	2.66998e-87	86.5735	protein_coding	caspase 1 [Source:HGNC Symbol;Acc:HGNC:1499]
ENSG00000110944	IL23A	1.391	1.77757e-07	6.75017	protein_coding	interleukin 23 subunit alpha [Source:HGNC Symbol;Acc:HGNC:15488]
ENSG00000183281	PLGLB1	1.39098	0.0498234	1.30257	protein_coding	plasminogen-like B1 [Source:HGNC Symbol;Acc:HGNC:9072]
ENSG00000135363	LMO2	1.38805	1.36127e-05	4.86605	protein_coding	LIM domain only 2 [Source:HGNC Symbol;Acc:HGNC:6642]
ENSG00000198947	DMD	1.38747	7.952e-06	5.09952	protein_coding	dystrophin [Source:HGNC Symbol;Acc:HGNC:2928]
ENSG00000183671	GPR1	1.38735	0.00181145	2.74197	protein_coding	G protein-coupled receptor 1 [Source:HGNC Symbol;Acc:HGNC:4463]
ENSG00000159871	LYPD5	1.38272	0.000679107	3.16806	protein_coding	LY6/PLAUR domain containing 5 [Source:HGNC Symbol;Acc:HGNC:26397]
ENSG00000230836	LINC01293	1.38226	0.0204262	1.68981	lincRNA	long intergenic non-protein coding RNA 1293 [Source:HGNC Symbol;Acc:HGNC:50362]
ENSG00000105971	CAV2	1.37973	2.18942e-36	35.6597	protein_coding	caveolin 2 [Source:HGNC Symbol;Acc:HGNC:1528]
ENSG00000159403	C1R	1.37888	2.32276e-264	263.634	protein_coding	complement C1r [Source:HGNC Symbol;Acc:HGNC:1246]
ENSG00000237352	LINC01358	1.37695	0.000632506	3.19894	lincRNA	long intergenic non-protein coding RNA 1358 [Source:HGNC Symbol;Acc:HGNC:50589]
ENSG00000172123	SLFN12	1.37147	4.66401e-11	10.3312	protein_coding	schlafen family member 12 [Source:HGNC Symbol;Acc:HGNC:25500]
ENSG00000259529	AL136295.5	1.36903	1.16238e-06	5.93465	protein_coding	novel transcript
ENSG00000245556	SCAMP1-AS1	1.36691	4.8544e-34	33.3139	lincRNA	SCAMP1 antisense RNA 1 [Source:HGNC Symbol;Acc:HGNC:50544]
ENSG00000275993	SIK1B	1.36676	0.000170005	3.76954	protein_coding	salt inducible kinase 1B (putative) [Source:HGNC Symbol;Acc:HGNC:52389]
ENSG00000261618	AC083837.1	1.36534	5.14916e-06	5.28826	lincRNA	novel transcript
ENSG00000054690	PLEKHH1	1.3647	3.13166e-08	7.50423	protein_coding	pleckstrin homology, MyTH4 and FERM domain containing H1 [Source:HGNC Symbol;Acc:HGNC:17733]
ENSG00000226823	SUGT1P1	1.36468	0.0174645	1.75784	unprocessed_pseudogene	SUGT1 pseudogene 1 [Source:HGNC Symbol;Acc:HGNC:19384]
ENSG00000123685	BATF3	1.3607	8.02155e-15	14.0957	protein_coding	basic leucine zipper ATF-like transcription factor 3 [Source:HGNC Symbol;Acc:HGNC:28915]
ENSG00000185958	FAM186A	1.36023	0.0301258	1.52106	protein_coding	family with sequence similarity 186 member A [Source:HGNC Symbol;Acc:HGNC:26980]
ENSG00000272468	AL021807.1	1.35978	0.000986793	3.00577	lincRNA	novel transcript
ENSG00000142178	SIK1	1.3597	1.78716e-05	4.74784	protein_coding	salt inducible kinase 1 [Source:HGNC Symbol;Acc:HGNC:11142]
ENSG00000283240	AC007529.2	1.35938	0.0463199	1.33423	lincRNA	novel transcript
ENSG00000162496	DHRS3	1.35414	1.47396e-12	11.8315	protein_coding	dehydrogenase/reductase 3 [Source:HGNC Symbol;Acc:HGNC:17693]
ENSG00000038210	PI4K2B	1.35196	3.78144e-41	40.4223	protein_coding	phosphatidylinositol 4-kinase type 2 beta [Source:HGNC Symbol;Acc:HGNC:18215]
ENSG00000269951	AC090181.2	1.35023	0.0133124	1.87575	sense_intronic	novel transcript, sense intronic to TSPAN3
ENSG00000028137	TNFRSF1B	1.3482	0.00147196	2.8321	protein_coding	TNF receptor superfamily member 1B [Source:HGNC Symbol;Acc:HGNC:11917]
ENSG00000108691	CCL2	1.34534	4.056e-19	18.3919	protein_coding	C-C motif chemokine ligand 2 [Source:HGNC Symbol;Acc:HGNC:10618]
ENSG00000158406	HIST1H4H	1.34495	2.01024e-09	8.69675	protein_coding	histone cluster 1 H4 family member h [Source:HGNC Symbol;Acc:HGNC:4788]
ENSG00000162772	ATF3	1.34371	4.22608e-49	48.3741	protein_coding	activating transcription factor 3 [Source:HGNC Symbol;Acc:HGNC:785]
ENSG00000128203	ASPHD2	1.34324	1.08757e-13	12.9635	protein_coding	aspartate beta-hydroxylase domain containing 2 [Source:HGNC Symbol;Acc:HGNC:30437]
ENSG00000162892	IL24	1.34083	0.0228722	1.64069	protein_coding	interleukin 24 [Source:HGNC Symbol;Acc:HGNC:11346]
ENSG00000272370	AC092354.2	1.33625	0.0270857	1.56726	lincRNA	novel transcript
ENSG00000207744	MIR10B	1.33026	0.00898321	2.04657	miRNA	microRNA 10b [Source:HGNC Symbol;Acc:HGNC:31498]
ENSG00000180332	KCTD4	1.32965	7.33157e-05	4.1348	protein_coding	potassium channel tetramerization domain containing 4 [Source:HGNC Symbol;Acc:HGNC:23227]
ENSG00000273004	AL078644.1	1.32692	0.0236498	1.62617	lincRNA	novel transcript
ENSG00000279805	Z95114.3	1.32324	0.0449599	1.34717	TEC	TEC
ENSG00000144837	PLA1A	1.32237	0.0170311	1.76876	protein_coding	phospholipase A1 member A [Source:HGNC Symbol;Acc:HGNC:17661]
ENSG00000137200	CMTR1	1.31631	5.2813e-162	161.277	protein_coding	cap methyltransferase 1 [Source:HGNC Symbol;Acc:HGNC:21077]
ENSG00000137726	FXYD6	1.31551	0.0443389	1.35322	protein_coding	FXYD domain containing ion transport regulator 6 [Source:HGNC Symbol;Acc:HGNC:4030]
ENSG00000233892	PAIP1P1	1.31539	0.0174922	1.75715	processed_pseudogene	poly(A) binding protein interacting protein 1 pseudogene 1 [Source:HGNC Symbol;Acc:HGNC:18240]
ENSG00000275092	AL031710.2	1.31331	0.0184857	1.73316	sense_intronic	novel transcript, sense intronic to MAPK8IP3
ENSG00000152749	GPR180	1.31219	5.86603e-67	66.2317	protein_coding	G protein-coupled receptor 180 [Source:HGNC Symbol;Acc:HGNC:28899]
ENSG00000274213	AC015912.3	1.30846	0.000181034	3.74224	lincRNA	novel transcript
ENSG00000216490	IFI30	1.30805	0.0161108	1.79288	protein_coding	IFI30, lysosomal thiol reductase [Source:HGNC Symbol;Acc:HGNC:5398]
ENSG00000119986	AVPI1	1.30664	7.594e-24	23.1195	protein_coding	arginine vasopressin induced 1 [Source:HGNC Symbol;Acc:HGNC:30898]
ENSG00000138685	FGF2	1.30426	1.82564e-53	52.7386	protein_coding	fibroblast growth factor 2 [Source:HGNC Symbol;Acc:HGNC:3676]
ENSG00000283064	AL353759.1	1.30374	0.0178159	1.74919	antisense	novel transcript, antisense to HIST1H2BD
ENSG00000184545	DUSP8	1.30107	6.98757e-07	6.15567	protein_coding	dual specificity phosphatase 8 [Source:HGNC Symbol;Acc:HGNC:3074]
ENSG00000092607	TBX15	1.30052	7.24521e-36	35.1399	protein_coding	T-box 15 [Source:HGNC Symbol;Acc:HGNC:11594]
ENSG00000086065	CHMP5	1.29837	9.56762e-125	124.019	protein_coding	charged multivesicular body protein 5 [Source:HGNC Symbol;Acc:HGNC:26942]
ENSG00000120539	MASTL	1.29795	2.34718e-74	73.6295	protein_coding	microtubule associated serine/threonine kinase like [Source:HGNC Symbol;Acc:HGNC:19042]
ENSG00000125347	IRF1	1.29594	3.01646e-69	68.5205	protein_coding	interferon regulatory factor 1 [Source:HGNC Symbol;Acc:HGNC:6116]
ENSG00000196141	SPATS2L	1.29521	1.26407e-121	120.898	protein_coding	spermatogenesis associated serine rich 2 like [Source:HGNC Symbol;Acc:HGNC:24574]
ENSG00000227619	AL391056.1	1.29291	1.30647e-08	7.8839	lincRNA	novel transcript (FLJ20378)
ENSG00000203797	DDO	1.29035	4.1161e-12	11.3855	protein_coding	D-aspartate oxidase [Source:HGNC Symbol;Acc:HGNC:2727]
ENSG00000147509	RGS20	1.2855	1.83072e-35	34.7374	protein_coding	regulator of G protein signaling 20 [Source:HGNC Symbol;Acc:HGNC:14600]
ENSG00000189060	H1F0	1.28426	3.65862e-25	24.4367	protein_coding	H1 histone family member 0 [Source:HGNC Symbol;Acc:HGNC:4714]
ENSG00000276649	AL117335.1	1.28381	0.033204	1.47881	antisense	uncharacterized LOC102724545 [Source:NCBI gene;Acc:102724545]
ENSG00000197506	SLC28A3	1.28377	0.00202083	2.69447	protein_coding	solute carrier family 28 member 3 [Source:HGNC Symbol;Acc:HGNC:16484]
ENSG00000244926	ALKBH3-AS1	1.28336	0.0156087	1.80663	antisense	ALKBH3 antisense RNA 1 [Source:HGNC Symbol;Acc:HGNC:48670]
ENSG00000277758	FO681492.1	1.28208	8.13531e-07	6.08963	protein_coding	synaptotagmin-15 [Source:NCBI gene;Acc:102724488]
ENSG00000107864	CPEB3	1.27457	2.9411e-05	4.53149	protein_coding	cytoplasmic polyadenylation element binding protein 3 [Source:HGNC Symbol;Acc:HGNC:21746]
ENSG00000124635	HIST1H2BJ	1.27391	4.39492e-08	7.35705	protein_coding	histone cluster 1 H2B family member j [Source:HGNC Symbol;Acc:HGNC:4761]
ENSG00000244694	PTCHD4	1.27321	0.00905059	2.04332	protein_coding	patched domain containing 4 [Source:HGNC Symbol;Acc:HGNC:21345]
ENSG00000259354	AC025580.2	1.26965	0.0231766	1.63495	antisense	novel transcript, antisense to SLC30A4
ENSG00000102921	N4BP1	1.26869	1.12247e-79	78.9498	protein_coding	NEDD4 binding protein 1 [Source:HGNC Symbol;Acc:HGNC:29850]
ENSG00000157557	ETS2	1.26613	5.18028e-68	67.2856	protein_coding	ETS proto-oncogene 2, transcription factor [Source:HGNC Symbol;Acc:HGNC:3489]
ENSG00000023445	BIRC3	1.26503	2.47069e-77	76.6072	protein_coding	baculoviral IAP repeat containing 3 [Source:HGNC Symbol;Acc:HGNC:591]
ENSG00000150687	PRSS23	1.26326	7.61071e-85	84.1186	protein_coding	serine protease 23 [Source:HGNC Symbol;Acc:HGNC:14370]
ENSG00000163171	CDC42EP3	1.25632	2.34105e-77	76.6306	protein_coding	CDC42 effector protein 3 [Source:HGNC Symbol;Acc:HGNC:16943]
ENSG00000173762	CD7	1.25383	8.13197e-08	7.0898	protein_coding	CD7 molecule [Source:HGNC Symbol;Acc:HGNC:1695]
ENSG00000133937	GSC	1.25373	0.00178089	2.74936	protein_coding	goosecoid homeobox [Source:HGNC Symbol;Acc:HGNC:4612]
ENSG00000259345	AC013652.1	1.25335	0.0322559	1.49139	lincRNA	novel transcript
ENSG00000137501	SYTL2	1.25181	9.2086e-46	45.0358	protein_coding	synaptotagmin like 2 [Source:HGNC Symbol;Acc:HGNC:15585]
ENSG00000172156	CCL11	1.24939	0.00252201	2.59825	protein_coding	C-C motif chemokine ligand 11 [Source:HGNC Symbol;Acc:HGNC:10610]
ENSG00000164651	SP8	1.24896	0.000361826	3.4415	protein_coding	Sp8 transcription factor [Source:HGNC Symbol;Acc:HGNC:19196]
ENSG00000160710	ADAR	1.24775	2.54622e-232	231.594	protein_coding	adenosine deaminase, RNA specific [Source:HGNC Symbol;Acc:HGNC:225]
ENSG00000204397	CARD16	1.24381	3.05321e-19	18.5152	protein_coding	caspase recruitment domain family member 16 [Source:HGNC Symbol;Acc:HGNC:33701]
ENSG00000101280	ANGPT4	1.24342	0.0105283	1.97764	protein_coding	angiopoietin 4 [Source:HGNC Symbol;Acc:HGNC:487]
ENSG00000243137	PSG4	1.24011	5.38126e-11	10.2691	protein_coding	pregnancy specific beta-1-glycoprotein 4 [Source:HGNC Symbol;Acc:HGNC:9521]
ENSG00000164674	SYTL3	1.23848	2.25395e-07	6.64706	protein_coding	synaptotagmin like 3 [Source:HGNC Symbol;Acc:HGNC:15587]
ENSG00000168685	IL7R	1.23718	3.54376e-30	29.4505	protein_coding	interleukin 7 receptor [Source:HGNC Symbol;Acc:HGNC:6024]
ENSG00000105402	NAPA	1.23505	1.15217e-103	102.938	protein_coding	NSF attachment protein alpha [Source:HGNC Symbol;Acc:HGNC:7641]
ENSG00000182326	C1S	1.22692	5.11906e-205	204.291	protein_coding	complement C1s [Source:HGNC Symbol;Acc:HGNC:1247]
ENSG00000241749	RPSAP52	1.22671	0.0495871	1.30463	transcribed_processed_pseudogene	ribosomal protein SA pseudogene 52 [Source:HGNC Symbol;Acc:HGNC:35752]
ENSG00000031691	CENPQ	1.22501	5.0088e-25	24.3003	protein_coding	centromere protein Q [Source:HGNC Symbol;Acc:HGNC:21347]
ENSG00000182575	NXPH3	1.22289	0.0218449	1.66065	protein_coding	neurexophilin 3 [Source:HGNC Symbol;Acc:HGNC:8077]
ENSG00000234518	PTGES3P1	1.22214	2.77999e-13	12.556	processed_pseudogene	prostaglandin E synthase 3 pseudogene 1 [Source:HGNC Symbol;Acc:HGNC:43824]
ENSG00000128567	PODXL	1.21844	2.62657e-19	18.5806	protein_coding	podocalyxin like [Source:HGNC Symbol;Acc:HGNC:9171]
ENSG00000237943	PRKCQ-AS1	1.21823	5.86534e-05	4.23171	processed_transcript	PRKCQ antisense RNA 1 [Source:HGNC Symbol;Acc:HGNC:44689]
ENSG00000115380	EFEMP1	1.21655	0.000225565	3.64673	protein_coding	EGF containing fibulin extracellular matrix protein 1 [Source:HGNC Symbol;Acc:HGNC:3218]
ENSG00000204264	PSMB8	1.21634	3.39438e-87	86.4692	protein_coding	proteasome subunit beta 8 [Source:HGNC Symbol;Acc:HGNC:9545]
ENSG00000273983	HIST1H3G	1.21494	3.67415e-05	4.43484	protein_coding	histone cluster 1 H3 family member g [Source:HGNC Symbol;Acc:HGNC:4772]
ENSG00000095752	IL11	1.21487	0.00266638	2.57408	protein_coding	interleukin 11 [Source:HGNC Symbol;Acc:HGNC:5966]
ENSG00000107798	LIPA	1.21339	6.74131e-133	132.171	protein_coding	lipase A, lysosomal acid type [Source:HGNC Symbol;Acc:HGNC:6617]
ENSG00000261889	AC108134.2	1.20494	0.00076561	3.11599	lincRNA	novel transcript
ENSG00000188157	AGRN	1.20477	3.23507e-107	106.49	protein_coding	agrin [Source:HGNC Symbol;Acc:HGNC:329]
ENSG00000166710	B2M	1.20371	1.91545e-239	238.718	protein_coding	beta-2-microglobulin [Source:HGNC Symbol;Acc:HGNC:914]
ENSG00000248693	LINC02100	1.20113	0.0164324	1.7843	lincRNA	long intergenic non-protein coding RNA 2100 [Source:HGNC Symbol;Acc:HGNC:52955]
ENSG00000142634	EFHD2	1.19957	1.14866e-50	49.9398	protein_coding	EF-hand domain family member D2 [Source:HGNC Symbol;Acc:HGNC:28670]
ENSG00000247317	LY6E-DT	1.19838	2.39567e-16	15.6206	lincRNA	LY6E divergent transcript [Source:HGNC Symbol;Acc:HGNC:53728]
ENSG00000121039	RDH10	1.19145	4.30933e-41	40.3656	protein_coding	retinol dehydrogenase 10 [Source:HGNC Symbol;Acc:HGNC:19975]
ENSG00000185652	NTF3	1.18669	0.0120748	1.91812	protein_coding	neurotrophin 3 [Source:HGNC Symbol;Acc:HGNC:8023]
ENSG00000253667	AC100821.1	1.18522	0.00803204	2.09517	processed_pseudogene	ESF1, nucleolar pre-rRNA processing protein, homolog (S. cerevisiae) (ESF1) pseudogene
ENSG00000280219	AC093908.1	1.18518	0.00766813	2.11531	TEC	TEC
ENSG00000249917	LINC00536	1.18353	1.90674e-08	7.71971	lincRNA	long intergenic non-protein coding RNA 536 [Source:HGNC Symbol;Acc:HGNC:43645]
ENSG00000253227	AC090192.2	1.18106	0.0465903	1.3317	lincRNA	novel transcript
ENSG00000213626	LBH	1.1779	0.0125082	1.9028	protein_coding	limb bud and heart development [Source:HGNC Symbol;Acc:HGNC:29532]
ENSG00000231683	AL033397.1	1.17658	0.0401804	1.39599	lincRNA	uncharacterized LOC101927136 [Source:NCBI gene;Acc:101927136]
ENSG00000276180	HIST1H4I	1.176	0.000130946	3.88291	protein_coding	histone cluster 1 H4 family member i [Source:HGNC Symbol;Acc:HGNC:4793]
ENSG00000173567	ADGRF3	1.1756	1.77776e-05	4.75013	protein_coding	adhesion G protein-coupled receptor F3 [Source:HGNC Symbol;Acc:HGNC:18989]
ENSG00000232775	BMS1P22	1.17554	0.00375774	2.42507	transcribed_unprocessed_pseudogene	BMS1, ribosome biogenesis factor pseudogene 22 [Source:HGNC Symbol;Acc:HGNC:51603]
ENSG00000167601	AXL	1.17487	7.83633e-125	124.106	protein_coding	AXL receptor tyrosine kinase [Source:HGNC Symbol;Acc:HGNC:905]
ENSG00000274653	AC106782.6	1.17424	0.0214506	1.66856	antisense	novel transcript, antisense to TBC1D10B
ENSG00000149295	DRD2	1.17323	1.01634e-35	34.993	protein_coding	dopamine receptor D2 [Source:HGNC Symbol;Acc:HGNC:3023]
ENSG00000149218	ENDOD1	1.1652	9.30554e-44	43.0313	protein_coding	endonuclease domain containing 1 [Source:HGNC Symbol;Acc:HGNC:29129]
ENSG00000198732	SMOC1	1.1638	0.000143296	3.84376	protein_coding	SPARC related modular calcium binding 1 [Source:HGNC Symbol;Acc:HGNC:20318]
ENSG00000134198	TSPAN2	1.16321	0.00103513	2.985	protein_coding	tetraspanin 2 [Source:HGNC Symbol;Acc:HGNC:20659]
ENSG00000137842	TMEM62	1.1632	3.42623e-39	38.4652	protein_coding	transmembrane protein 62 [Source:HGNC Symbol;Acc:HGNC:26269]
ENSG00000250508	AP000808.1	1.16281	9.59832e-05	4.0178	lincRNA	uncharacterized LOC105369364 [Source:NCBI gene;Acc:105369364]
ENSG00000141574	SECTM1	1.15625	1.43041e-90	89.8445	protein_coding	secreted and transmembrane 1 [Source:HGNC Symbol;Acc:HGNC:10707]
ENSG00000111859	NEDD9	1.1544	4.46477e-06	5.3502	protein_coding	neural precursor cell expressed, developmentally down-regulated 9 [Source:HGNC Symbol;Acc:HGNC:7733]
ENSG00000179111	HES7	1.15324	5.04986e-10	9.29672	protein_coding	hes family bHLH transcription factor 7 [Source:HGNC Symbol;Acc:HGNC:15977]
ENSG00000105894	PTN	1.15277	3.17993e-23	22.4976	protein_coding	pleiotrophin [Source:HGNC Symbol;Acc:HGNC:9630]
ENSG00000105939	ZC3HAV1	1.1494	1.69337e-98	97.7712	protein_coding	zinc finger CCCH-type containing, antiviral 1 [Source:HGNC Symbol;Acc:HGNC:23721]
ENSG00000065060	UHRF1BP1	1.14837	3.71941e-45	44.4295	protein_coding	UHRF1 binding protein 1 [Source:HGNC Symbol;Acc:HGNC:21216]
ENSG00000254413	CHKB-CPT1B	1.14445	0.00849743	2.07071	protein_coding	CHKB-CPT1B readthrough (NMD candidate) [Source:HGNC Symbol;Acc:HGNC:41998]
ENSG00000108679	LGALS3BP	1.14402	4.58794e-173	172.338	protein_coding	galectin 3 binding protein [Source:HGNC Symbol;Acc:HGNC:6564]
ENSG00000253293	HOXA10	1.1431	0.00300476	2.52219	protein_coding	homeobox A10 [Source:HGNC Symbol;Acc:HGNC:5100]
ENSG00000204301	NOTCH4	1.14263	0.00585118	2.23276	protein_coding	notch 4 [Source:HGNC Symbol;Acc:HGNC:7884]
ENSG00000163545	NUAK2	1.14186	1.4061e-12	11.852	protein_coding	NUAK family kinase 2 [Source:HGNC Symbol;Acc:HGNC:29558]
ENSG00000254632	AP003119.1	1.13643	1.17313e-06	5.93065	antisense	novel transcript
ENSG00000163554	SPTA1	1.13345	3.89231e-16	15.4098	protein_coding	spectrin alpha, erythrocytic 1 [Source:HGNC Symbol;Acc:HGNC:11272]
ENSG00000240476	LINC00973	1.13276	0.000113586	3.94467	lincRNA	long intergenic non-protein coding RNA 973 [Source:HGNC Symbol;Acc:HGNC:48868]
ENSG00000168389	MFSD2A	1.12533	1.373e-12	11.8623	protein_coding	major facilitator superfamily domain containing 2A [Source:HGNC Symbol;Acc:HGNC:25897]
ENSG00000116514	RNF19B	1.12359	1.15252e-35	34.9384	protein_coding	ring finger protein 19B [Source:HGNC Symbol;Acc:HGNC:26886]
ENSG00000128652	HOXD3	1.1226	0.0391585	1.40717	protein_coding	homeobox D3 [Source:HGNC Symbol;Acc:HGNC:5137]
ENSG00000049192	ADAMTS6	1.11716	2.41077e-05	4.61784	protein_coding	ADAM metallopeptidase with thrombospondin type 1 motif 6 [Source:HGNC Symbol;Acc:HGNC:222]
ENSG00000255566	AC135279.1	1.11546	0.022436	1.64905	processed_pseudogene	mitochondrial ribosomal protein S25 (MRPS25) pseudogene
ENSG00000075213	SEMA3A	1.11343	6.97603e-31	30.1564	protein_coding	semaphorin 3A [Source:HGNC Symbol;Acc:HGNC:10723]
ENSG00000197989	SNHG12	1.11259	4.50288e-17	16.3465	antisense	small nucleolar RNA host gene 12 [Source:HGNC Symbol;Acc:HGNC:30062]
ENSG00000204261	PSMB8-AS1	1.1121	1.26459e-21	20.898	lincRNA	PSMB8 antisense RNA 1 (head to head) [Source:HGNC Symbol;Acc:HGNC:39758]
ENSG00000111981	ULBP1	1.11007	1.9422e-05	4.71171	protein_coding	UL16 binding protein 1 [Source:HGNC Symbol;Acc:HGNC:14893]
ENSG00000121101	TEX14	1.10765	0.0443543	1.35306	protein_coding	testis expressed 14, intercellular bridge forming factor [Source:HGNC Symbol;Acc:HGNC:11737]
ENSG00000101596	SMCHD1	1.10718	3.19485e-79	78.4955	protein_coding	structural maintenance of chromosomes flexible hinge domain containing 1 [Source:HGNC Symbol;Acc:HGNC:29090]
ENSG00000164825	DEFB1	1.10671	5.06435e-17	16.2955	protein_coding	defensin beta 1 [Source:HGNC Symbol;Acc:HGNC:2766]
ENSG00000146859	TMEM140	1.10428	2.94155e-47	46.5314	protein_coding	transmembrane protein 140 [Source:HGNC Symbol;Acc:HGNC:21870]
ENSG00000133321	RARRES3	1.10345	2.50136e-65	64.6018	protein_coding	retinoic acid receptor responder 3 [Source:HGNC Symbol;Acc:HGNC:9869]
ENSG00000151883	PARP8	1.09765	3.22086e-34	33.492	protein_coding	poly(ADP-ribose) polymerase family member 8 [Source:HGNC Symbol;Acc:HGNC:26124]
ENSG00000146425	DYNLT1	1.09695	1.58976e-54	53.7987	protein_coding	dynein light chain Tctex-type 1 [Source:HGNC Symbol;Acc:HGNC:11697]
ENSG00000224389	C4B	1.0959	0.00662996	2.17849	protein_coding	complement C4B (Chido blood group) [Source:HGNC Symbol;Acc:HGNC:1324]
ENSG00000130433	CACNG6	1.0946	0.00117691	2.92926	protein_coding	calcium voltage-gated channel auxiliary subunit gamma 6 [Source:HGNC Symbol;Acc:HGNC:13625]
ENSG00000272235	AL590438.1	1.09287	0.0188692	1.72425	lincRNA	novel transcript
ENSG00000113361	CDH6	1.09195	1.03392e-69	68.9855	protein_coding	cadherin 6 [Source:HGNC Symbol;Acc:HGNC:1765]
ENSG00000116663	FBXO6	1.08949	3.53247e-05	4.45192	protein_coding	F-box protein 6 [Source:HGNC Symbol;Acc:HGNC:13585]
ENSG00000104320	NBN	1.08596	1.63443e-76	75.7866	protein_coding	nibrin [Source:HGNC Symbol;Acc:HGNC:7652]
ENSG00000135052	GOLM1	1.08553	2.80406e-89	88.5522	protein_coding	golgi membrane protein 1 [Source:HGNC Symbol;Acc:HGNC:15451]
ENSG00000280374	AC019080.5	1.0849	0.010144	1.99379	sense_intronic	novel transcript
ENSG00000173557	C2orf70	1.08114	0.00283233	2.54786	protein_coding	chromosome 2 open reading frame 70 [Source:HGNC Symbol;Acc:HGNC:27938]
ENSG00000167550	RHEBL1	1.08038	4.01358e-06	5.39647	protein_coding	RHEB like 1 [Source:HGNC Symbol;Acc:HGNC:21166]
ENSG00000172115	CYCS	1.07986	1.63704e-80	79.7859	protein_coding	cytochrome c, somatic [Source:HGNC Symbol;Acc:HGNC:19986]
ENSG00000270426	AC099343.2	1.07956	0.026723	1.57312	sense_intronic	novel transcript, sense intronic to IRF2
ENSG00000272345	AL031775.1	1.0784	0.031512	1.50152	antisense	novel transcript, antisense to ACOT13
ENSG00000100911	PSME2	1.07604	4.26846e-69	68.3697	protein_coding	proteasome activator subunit 2 [Source:HGNC Symbol;Acc:HGNC:9569]
ENSG00000172476	RAB40A	1.07495	0.0082619	2.08292	protein_coding	RAB40A, member RAS oncogene family [Source:HGNC Symbol;Acc:HGNC:18283]
ENSG00000173786	CNP	1.0747	2.61153e-100	99.5831	protein_coding	2',3'-cyclic nucleotide 3' phosphodiesterase [Source:HGNC Symbol;Acc:HGNC:2158]
ENSG00000050344	NFE2L3	1.07366	7.24146e-57	56.1402	protein_coding	nuclear factor, erythroid 2 like 3 [Source:HGNC Symbol;Acc:HGNC:7783]
ENSG00000177425	PAWR	1.07344	1.66886e-41	40.7776	protein_coding	pro-apoptotic WT1 regulator [Source:HGNC Symbol;Acc:HGNC:8614]
ENSG00000108932	SLC16A6	1.07309	4.11232e-05	4.38591	protein_coding	solute carrier family 16 member 6 [Source:HGNC Symbol;Acc:HGNC:10927]
ENSG00000143878	RHOB	1.07238	2.75147e-16	15.5604	protein_coding	ras homolog family member B [Source:HGNC Symbol;Acc:HGNC:668]
ENSG00000223749	MIR503HG	1.07197	1.04862e-11	10.9794	lincRNA	MIR503 host gene [Source:HGNC Symbol;Acc:HGNC:28258]
ENSG00000164951	PDP1	1.07174	6.75742e-91	90.1702	protein_coding	pyruvate dehyrogenase phosphatase catalytic subunit 1 [Source:HGNC Symbol;Acc:HGNC:9279]
ENSG00000112218	GPR63	1.07132	2.25148e-06	5.64753	protein_coding	G protein-coupled receptor 63 [Source:HGNC Symbol;Acc:HGNC:13302]
ENSG00000128335	APOL2	1.0694	6.4316e-68	67.1917	protein_coding	apolipoprotein L2 [Source:HGNC Symbol;Acc:HGNC:619]
ENSG00000280287	AC131212.3	1.06862	2.78315e-07	6.55546	TEC	novel transcript
ENSG00000276166	AC092118.2	1.06854	0.0250357	1.60144	antisense	novel transcript, antisense to KIFC3
ENSG00000230521	AL645929.1	1.06839	0.00470648	2.3273	unprocessed_pseudogene	HLA complex group 4 pseudogene 7
ENSG00000108984	MAP2K6	1.06721	3.33113e-48	47.4774	protein_coding	mitogen-activated protein kinase kinase 6 [Source:HGNC Symbol;Acc:HGNC:6846]
ENSG00000168405	CMAHP	1.0668	0.000651919	3.18581	transcribed_unitary_pseudogene	cytidine monophospho-N-acetylneuraminic acid hydroxylase, pseudogene [Source:HGNC Symbol;Acc:HGNC:2098]
ENSG00000100867	DHRS2	1.06566	0.0392261	1.40643	protein_coding	dehydrogenase/reductase 2 [Source:HGNC Symbol;Acc:HGNC:18349]
ENSG00000087494	PTHLH	1.06146	0.0142413	1.84645	protein_coding	parathyroid hormone like hormone [Source:HGNC Symbol;Acc:HGNC:9607]
ENSG00000139211	AMIGO2	1.05981	4.78117e-31	30.3205	protein_coding	adhesion molecule with Ig like domain 2 [Source:HGNC Symbol;Acc:HGNC:24073]
ENSG00000235513	AL035681.1	1.05927	0.0433514	1.363	antisense	novel transcript, antisense to L3MBTL2
ENSG00000196639	HRH1	1.05854	3.98776e-20	19.3993	protein_coding	histamine receptor H1 [Source:HGNC Symbol;Acc:HGNC:5182]
ENSG00000136051	WASHC4	1.05802	1.37668e-73	72.8612	protein_coding	WASH complex subunit 4 [Source:HGNC Symbol;Acc:HGNC:29174]
ENSG00000171877	FRMD5	1.05604	0.00261694	2.58221	protein_coding	FERM domain containing 5 [Source:HGNC Symbol;Acc:HGNC:28214]
ENSG00000172432	GTPBP2	1.05578	9.0711e-84	83.0423	protein_coding	GTP binding protein 2 [Source:HGNC Symbol;Acc:HGNC:4670]
ENSG00000100226	GTPBP1	1.05548	1.31654e-82	81.8806	protein_coding	GTP binding protein 1 [Source:HGNC Symbol;Acc:HGNC:4669]
ENSG00000184838	PRR16	1.05387	7.92425e-11	10.101	protein_coding	proline rich 16 [Source:HGNC Symbol;Acc:HGNC:29654]
ENSG00000100522	GNPNAT1	1.05273	1.77596e-20	19.7506	protein_coding	glucosamine-phosphate N-acetyltransferase 1 [Source:HGNC Symbol;Acc:HGNC:19980]
ENSG00000221500	SNORD100	1.05159	0.0109263	1.96153	snoRNA	small nucleolar RNA, C/D box 100 [Source:HGNC Symbol;Acc:HGNC:32763]
ENSG00000262228	AC087392.3	1.05149	0.0170108	1.76928	lincRNA	novel transcript
ENSG00000143320	CRABP2	1.05142	0.00628728	2.20154	protein_coding	cellular retinoic acid binding protein 2 [Source:HGNC Symbol;Acc:HGNC:2339]
ENSG00000285867	BX470102.2	1.05035	0.0276978	1.55755	lincRNA
ENSG00000273568	AC131009.3	1.04593	0.00448279	2.34845	sense_intronic	novel transcript, sense intronic to PUS1
ENSG00000106560	GIMAP2	1.04371	2.07417e-29	28.6832	protein_coding	GTPase, IMAP family member 2 [Source:HGNC Symbol;Acc:HGNC:21789]
ENSG00000238164	TNFRSF14-AS1	1.04332	8.49411e-06	5.07088	antisense	TNFRSF14 antisense RNA 1 [Source:HGNC Symbol;Acc:HGNC:26966]
ENSG00000109511	ANXA10	1.04327	1.34389e-05	4.87164	protein_coding	annexin A10 [Source:HGNC Symbol;Acc:HGNC:534]
ENSG00000166123	GPT2	1.04293	1.35275e-61	60.8688	protein_coding	glutamic--pyruvic transaminase 2 [Source:HGNC Symbol;Acc:HGNC:18062]
ENSG00000162711	NLRP3	1.04219	0.00352366	2.45301	protein_coding	NLR family pyrin domain containing 3 [Source:HGNC Symbol;Acc:HGNC:16400]
ENSG00000113645	WWC1	1.04169	2.30746e-12	11.6369	protein_coding	WW and C2 domain containing 1 [Source:HGNC Symbol;Acc:HGNC:29435]
ENSG00000253251	SHLD3	1.03593	8.3174e-06	5.08001	protein_coding	shieldin complex subunit 3 [Source:HGNC Symbol;Acc:HGNC:53826]
ENSG00000138678	GPAT3	1.03464	3.48929e-55	54.4573	protein_coding	glycerol-3-phosphate acyltransferase 3 [Source:HGNC Symbol;Acc:HGNC:28157]
ENSG00000065911	MTHFD2	1.03394	7.74025e-59	58.1112	protein_coding	methylenetetrahydrofolate dehydrogenase (NADP+ dependent) 2, methenyltetrahydrofolate cyclohydrolase [Source:HGNC Symbol;Acc:HGNC:7434]
ENSG00000255150	EID3	1.03193	5.52564e-15	14.2576	protein_coding	EP300 interacting inhibitor of differentiation 3 [Source:HGNC Symbol;Acc:HGNC:32961]
ENSG00000266490	AC127024.5	1.03133	0.00130921	2.88299	lincRNA	novel transcript
ENSG00000282988	AL031777.3	1.03092	0.0479412	1.31929	protein_coding	novel protein
ENSG00000110435	PDHX	1.03055	4.25804e-43	42.3708	protein_coding	pyruvate dehydrogenase complex component X [Source:HGNC Symbol;Acc:HGNC:21350]
ENSG00000116761	CTH	1.02999	1.92491e-15	14.7156	protein_coding	cystathionine gamma-lyase [Source:HGNC Symbol;Acc:HGNC:2501]
ENSG00000164465	DCBLD1	1.02935	1.08876e-59	58.9631	protein_coding	discoidin, CUB and LCCL domain containing 1 [Source:HGNC Symbol;Acc:HGNC:21479]
ENSG00000284879	AC133644.3	1.02518	0.0117283	1.93077	processed_transcript	novel transcript
ENSG00000196247	ZNF107	1.0245	9.07135e-27	26.0423	protein_coding	zinc finger protein 107 [Source:HGNC Symbol;Acc:HGNC:12887]
ENSG00000272476	AL024507.2	1.01957	0.00443502	2.3531	antisense	novel transcript, antisense to SEC63
ENSG00000268754	LINC01081	1.01822	4.50413e-05	4.34639	lincRNA	long intergenic non-protein coding RNA 1081 [Source:HGNC Symbol;Acc:HGNC:49124]
ENSG00000255717	SNHG1	1.01812	1.81174e-59	58.7419	processed_transcript	small nucleolar RNA host gene 1 [Source:HGNC Symbol;Acc:HGNC:32688]
ENSG00000279861	AC073548.1	1.01595	0.000251661	3.59918	TEC	TEC
ENSG00000136997	MYC	1.0159	7.63986e-53	52.1169	protein_coding	MYC proto-oncogene, bHLH transcription factor [Source:HGNC Symbol;Acc:HGNC:7553]
ENSG00000154133	ROBO4	1.01528	0.0143226	1.84398	protein_coding	roundabout guidance receptor 4 [Source:HGNC Symbol;Acc:HGNC:17985]
ENSG00000187140	FOXD3	1.01495	0.0413491	1.38353	protein_coding	forkhead box D3 [Source:HGNC Symbol;Acc:HGNC:3804]
ENSG00000231298	MANCR	1.0139	0.0275006	1.56066	lincRNA	mitotically associated long non coding RNA [Source:HGNC Symbol;Acc:HGNC:44678]
ENSG00000100084	HIRA	1.0138	1.82416e-28	27.7389	protein_coding	histone cell cycle regulator [Source:HGNC Symbol;Acc:HGNC:4916]
ENSG00000134758	RNF138	1.01342	3.06581e-32	31.5135	protein_coding	ring finger protein 138 [Source:HGNC Symbol;Acc:HGNC:17765]
ENSG00000165312	OTUD1	1.01026	1.4574e-12	11.8364	protein_coding	OTU deubiquitinase 1 [Source:HGNC Symbol;Acc:HGNC:27346]
ENSG00000144331	ZNF385B	1.01022	0.000997332	3.00116	protein_coding	zinc finger protein 385B [Source:HGNC Symbol;Acc:HGNC:26332]
ENSG00000166889	PATL1	1.00906	6.00489e-73	72.2215	protein_coding	PAT1 homolog 1, processing body mRNA decay factor [Source:HGNC Symbol;Acc:HGNC:26721]
ENSG00000205085	FAM71F2	1.00667	2.67084e-05	4.57335	protein_coding	family with sequence similarity 71 member F2 [Source:HGNC Symbol;Acc:HGNC:27998]
ENSG00000020577	SAMD4A	1.00558	6.88305e-14	13.1622	protein_coding	sterile alpha motif domain containing 4A [Source:HGNC Symbol;Acc:HGNC:23023]
ENSG00000171522	PTGER4	1.00448	2.2845e-07	6.64121	protein_coding	prostaglandin E receptor 4 [Source:HGNC Symbol;Acc:HGNC:9596]
ENSG00000140044	JDP2	1.00358	1.11689e-12	11.952	protein_coding	Jun dimerization protein 2 [Source:HGNC Symbol;Acc:HGNC:17546]
ENSG00000116701	NCF2	1.00355	0.00788037	2.10345	protein_coding	neutrophil cytosolic factor 2 [Source:HGNC Symbol;Acc:HGNC:7661]
ENSG00000175048	ZDHHC14	1.00336	2.5635e-14	13.5912	protein_coding	zinc finger DHHC-type containing 14 [Source:HGNC Symbol;Acc:HGNC:20341]
ENSG00000274414	AL121772.1	1.00183	0.016695	1.77741	lincRNA	novel transcript
ENSG00000181773	GPR3	1.00164	6.73557e-06	5.17163	protein_coding	G protein-coupled receptor 3 [Source:HGNC Symbol;Acc:HGNC:4484]
ENSG00000091844	RGS17	0.999843	7.51125e-15	14.1243	protein_coding	regulator of G protein signaling 17 [Source:HGNC Symbol;Acc:HGNC:14088]
ENSG00000250295	RDH10-AS1	0.999184	0.0313949	1.50314	antisense	RDH10 antisense RNA 1 [Source:HGNC Symbol;Acc:HGNC:51658]
ENSG00000270069	MIR222HG	0.996043	6.8163e-11	10.1665	lincRNA	MIR222 host gene [Source:HGNC Symbol;Acc:HGNC:49555]
ENSG00000255893	AP000786.1	0.995794	0.00212698	2.67224	antisense	novel transcript
ENSG00000126368	NR1D1	0.994358	5.51393e-24	23.2585	protein_coding	nuclear receptor subfamily 1 group D member 1 [Source:HGNC Symbol;Acc:HGNC:7962]
ENSG00000145990	GFOD1	0.993026	9.60741e-11	10.0174	protein_coding	glucose-fructose oxidoreductase domain containing 1 [Source:HGNC Symbol;Acc:HGNC:21096]
ENSG00000094804	CDC6	0.992798	2.0039e-60	59.6981	protein_coding	cell division cycle 6 [Source:HGNC Symbol;Acc:HGNC:1744]
ENSG00000267530	LINC01836	0.990741	0.00370752	2.43092	lincRNA	long intergenic non-protein coding RNA 1836 [Source:HGNC Symbol;Acc:HGNC:52652]
ENSG00000142910	TINAGL1	0.988696	1.55341e-20	19.8087	protein_coding	tubulointerstitial nephritis antigen like 1 [Source:HGNC Symbol;Acc:HGNC:19168]
ENSG00000273443	AL645608.8	0.987557	0.036941	1.43249	lincRNA	novel transcript
ENSG00000026103	FAS	0.983358	8.93438e-30	29.0489	protein_coding	Fas cell surface death receptor [Source:HGNC Symbol;Acc:HGNC:11920]
ENSG00000180596	HIST1H2BC	0.981787	0.0100962	1.99584	protein_coding	histone cluster 1 H2B family member c [Source:HGNC Symbol;Acc:HGNC:4757]
ENSG00000130513	GDF15	0.981682	1.07213e-09	8.96975	protein_coding	growth differentiation factor 15 [Source:HGNC Symbol;Acc:HGNC:30142]
ENSG00000175592	FOSL1	0.981361	1.55991e-07	6.8069	protein_coding	FOS like 1, AP-1 transcription factor subunit [Source:HGNC Symbol;Acc:HGNC:13718]
ENSG00000163082	SGPP2	0.980598	1.82882e-05	4.73783	protein_coding	sphingosine-1-phosphate phosphatase 2 [Source:HGNC Symbol;Acc:HGNC:19953]
ENSG00000167747	C19orf48	0.980015	4.17147e-28	27.3797	protein_coding	chromosome 19 open reading frame 48 [Source:HGNC Symbol;Acc:HGNC:29667]
ENSG00000125826	RBCK1	0.979462	1.84414e-88	87.7342	protein_coding	RANBP2-type and C3HC4-type zinc finger containing 1 [Source:HGNC Symbol;Acc:HGNC:15864]
ENSG00000183018	SPNS2	0.977441	0.00162729	2.78854	protein_coding	sphingolipid transporter 2 [Source:HGNC Symbol;Acc:HGNC:26992]
ENSG00000276672	AL161891.1	0.976676	3.89983e-07	6.40895	sense_intronic	novel transcript, sense intronic to RFC3
ENSG00000278959	AC006378.2	0.97528	0.0457464	1.33964	TEC	tec
ENSG00000129422	MTUS1	0.974413	6.35359e-31	30.197	protein_coding	microtubule associated scaffold protein 1 [Source:HGNC Symbol;Acc:HGNC:29789]
ENSG00000155363	MOV10	0.974007	4.23935e-82	81.3727	protein_coding	Mov10 RISC complex RNA helicase [Source:HGNC Symbol;Acc:HGNC:7200]
ENSG00000197959	DNM3	0.972273	0.03361	1.47353	protein_coding	dynamin 3 [Source:HGNC Symbol;Acc:HGNC:29125]
ENSG00000230562	FAM133DP	0.970807	0.028948	1.53838	processed_pseudogene	family with sequence similarity 133 member D, pseudogene [Source:HGNC Symbol;Acc:HGNC:44192]
ENSG00000117594	HSD11B1	0.970394	0.00154812	2.81019	protein_coding	hydroxysteroid 11-beta dehydrogenase 1 [Source:HGNC Symbol;Acc:HGNC:5208]
ENSG00000224594	RPL29P19	0.965911	0.00478477	2.32014	processed_pseudogene	ribosomal protein L29 pseudogene 19 [Source:HGNC Symbol;Acc:HGNC:35508]
ENSG00000168310	IRF2	0.9656	3.0664e-58	57.5134	protein_coding	interferon regulatory factor 2 [Source:HGNC Symbol;Acc:HGNC:6117]
ENSG00000280007	AC008079.1	0.965509	0.00125609	2.90098	antisense	novel transcript, antisense to TUBA8
ENSG00000232956	SNHG15	0.964621	1.5082e-14	13.8215	lincRNA	small nucleolar RNA host gene 15 [Source:HGNC Symbol;Acc:HGNC:27797]
ENSG00000285090	AC002074.1	0.96437	0.000295275	3.52977	antisense	COL1A2 antisense RNA 1
ENSG00000212607	SNORA3B	0.961315	0.034396	1.46349	snoRNA	small nucleolar RNA, H/ACA box 3B [Source:HGNC Symbol;Acc:HGNC:32638]
ENSG00000174837	ADGRE1	0.960563	7.31896e-13	12.1356	protein_coding	adhesion G protein-coupled receptor E1 [Source:HGNC Symbol;Acc:HGNC:3336]
ENSG00000128564	VGF	0.958678	3.07388e-07	6.51231	protein_coding	VGF nerve growth factor inducible [Source:HGNC Symbol;Acc:HGNC:12684]
ENSG00000130940	CASZ1	0.957567	0.00408868	2.38842	protein_coding	castor zinc finger 1 [Source:HGNC Symbol;Acc:HGNC:26002]
ENSG00000197632	SERPINB2	0.957039	0.00257357	2.58946	protein_coding	serpin family B member 2 [Source:HGNC Symbol;Acc:HGNC:8584]
ENSG00000272463	AL357054.4	0.956645	0.00341241	2.46694	lincRNA	novel transcript
ENSG00000164164	OTUD4	0.953466	2.63632e-59	58.579	protein_coding	OTU deubiquitinase 4 [Source:HGNC Symbol;Acc:HGNC:24949]
ENSG00000188060	RAB42	0.952923	3.4821e-13	12.4582	protein_coding	RAB42, member RAS oncogene family [Source:HGNC Symbol;Acc:HGNC:28702]
ENSG00000196126	HLA-DRB1	0.952414	0.00851272	2.06993	protein_coding	major histocompatibility complex, class II, DR beta 1 [Source:HGNC Symbol;Acc:HGNC:4948]
ENSG00000198848	CES1	0.952195	0.00149842	2.82437	protein_coding	carboxylesterase 1 [Source:HGNC Symbol;Acc:HGNC:1863]
ENSG00000184678	HIST2H2BE	0.951577	1.13029e-12	11.9468	protein_coding	histone cluster 2 H2B family member e [Source:HGNC Symbol;Acc:HGNC:4760]
ENSG00000255443	CD44-AS1	0.951145	0.0421857	1.37483	antisense	CD44 antisense RNA 1 [Source:HGNC Symbol;Acc:HGNC:40133]
ENSG00000100600	LGMN	0.949366	1.73814e-23	22.7599	protein_coding	legumain [Source:HGNC Symbol;Acc:HGNC:9472]
ENSG00000281398	SNHG4	0.945942	1.5746e-27	26.8028	lincRNA	small nucleolar RNA host gene 4 [Source:HGNC Symbol;Acc:HGNC:32964]
ENSG00000242125	SNHG3	0.944903	4.35131e-28	27.3614	processed_transcript	small nucleolar RNA host gene 3 [Source:HGNC Symbol;Acc:HGNC:10118]
ENSG00000096968	JAK2	0.944489	2.94593e-23	22.5308	protein_coding	Janus kinase 2 [Source:HGNC Symbol;Acc:HGNC:6192]
ENSG00000123240	OPTN	0.944427	3.65998e-67	66.4365	protein_coding	optineurin [Source:HGNC Symbol;Acc:HGNC:17142]
ENSG00000072121	ZFYVE26	0.943998	1.00776e-31	30.9966	protein_coding	zinc finger FYVE-type containing 26 [Source:HGNC Symbol;Acc:HGNC:20761]
ENSG00000084628	NKAIN1	0.941076	0.00278678	2.5549	protein_coding	sodium/potassium transporting ATPase interacting 1 [Source:HGNC Symbol;Acc:HGNC:25743]
ENSG00000230183	CNOT6LP1	0.940631	0.0215271	1.66701	processed_pseudogene	CCR4-NOT transcription complex subunit 6-like pseudogene 1 [Source:HGNC Symbol;Acc:HGNC:32355]
ENSG00000266010	GATA6-AS1	0.940013	2.71044e-07	6.56696	antisense	GATA6 antisense RNA 1 (head to head) [Source:HGNC Symbol;Acc:HGNC:48840]
ENSG00000107159	CA9	0.939613	0.000256679	3.59061	protein_coding	carbonic anhydrase 9 [Source:HGNC Symbol;Acc:HGNC:1383]
ENSG00000130066	SAT1	0.935476	3.60551e-37	36.443	protein_coding	spermidine/spermine N1-acetyltransferase 1 [Source:HGNC Symbol;Acc:HGNC:10540]
ENSG00000149968	MMP3	0.934985	1.67351e-06	5.77637	protein_coding	matrix metallopeptidase 3 [Source:HGNC Symbol;Acc:HGNC:7173]
ENSG00000196935	SRGAP1	0.933938	2.2211e-14	13.6534	protein_coding	SLIT-ROBO Rho GTPase activating protein 1 [Source:HGNC Symbol;Acc:HGNC:17382]
ENSG00000140280	LYSMD2	0.93308	6.5256e-22	21.1854	protein_coding	LysM domain containing 2 [Source:HGNC Symbol;Acc:HGNC:28571]
ENSG00000137496	IL18BP	0.932268	6.21334e-23	22.2067	protein_coding	interleukin 18 binding protein [Source:HGNC Symbol;Acc:HGNC:5987]
ENSG00000176170	SPHK1	0.931499	5.9098e-17	16.2284	protein_coding	sphingosine kinase 1 [Source:HGNC Symbol;Acc:HGNC:11240]
ENSG00000263235	AC006111.2	0.931284	0.0215592	1.66637	sense_overlapping	novel transcript, sense overlapping TRAP1
ENSG00000244731	C4A	0.93041	0.00362324	2.4409	protein_coding	complement C4A (Rodgers blood group) [Source:HGNC Symbol;Acc:HGNC:1323]
ENSG00000167513	CDT1	0.928501	4.80795e-35	34.318	protein_coding	chromatin licensing and DNA replication factor 1 [Source:HGNC Symbol;Acc:HGNC:24576]
ENSG00000197714	ZNF460	0.92757	0.00881283	2.05488	protein_coding	zinc finger protein 460 [Source:HGNC Symbol;Acc:HGNC:21628]
ENSG00000111911	HINT3	0.926487	1.73277e-22	21.7613	protein_coding	histidine triad nucleotide binding protein 3 [Source:HGNC Symbol;Acc:HGNC:18468]
ENSG00000136040	PLXNC1	0.925531	2.76025e-17	16.5591	protein_coding	plexin C1 [Source:HGNC Symbol;Acc:HGNC:9106]
ENSG00000259744	AC009269.4	0.925518	0.00118157	2.92754	sense_intronic	novel transcript, sense intronic to LARP6
ENSG00000280079	AC011447.7	0.924974	0.00489918	2.30988	TEC	TEC
ENSG00000205560	CPT1B	0.924951	0.000356055	3.44848	protein_coding	carnitine palmitoyltransferase 1B [Source:HGNC Symbol;Acc:HGNC:2329]
ENSG00000128714	HOXD13	0.9245	9.61387e-08	7.0171	protein_coding	homeobox D13 [Source:HGNC Symbol;Acc:HGNC:5136]
ENSG00000174804	FZD4	0.923611	1.04119e-11	10.9825	protein_coding	frizzled class receptor 4 [Source:HGNC Symbol;Acc:HGNC:4042]
ENSG00000273301	AC016717.2	0.922739	3.24985e-13	12.4881	lincRNA	novel transcript
ENSG00000100292	HMOX1	0.920082	2.49429e-22	21.6031	protein_coding	heme oxygenase 1 [Source:HGNC Symbol;Acc:HGNC:5013]
ENSG00000163393	SLC22A15	0.920028	8.73462e-08	7.05876	protein_coding	solute carrier family 22 member 15 [Source:HGNC Symbol;Acc:HGNC:20301]
ENSG00000006625	GGCT	0.919634	5.9071e-24	23.2286	protein_coding	gamma-glutamylcyclotransferase [Source:HGNC Symbol;Acc:HGNC:21705]
ENSG00000160200	CBS	0.919121	6.69692e-13	12.1741	protein_coding	cystathionine-beta-synthase [Source:HGNC Symbol;Acc:HGNC:1550]
ENSG00000165244	ZNF367	0.917827	2.57849e-16	15.5886	protein_coding	zinc finger protein 367 [Source:HGNC Symbol;Acc:HGNC:18320]
ENSG00000100889	PCK2	0.917355	3.01292e-18	17.521	protein_coding	phosphoenolpyruvate carboxykinase 2, mitochondrial [Source:HGNC Symbol;Acc:HGNC:8725]
ENSG00000173145	NOC3L	0.916912	9.20071e-35	34.0362	protein_coding	NOC3 like DNA replication regulator [Source:HGNC Symbol;Acc:HGNC:24034]
ENSG00000120690	ELF1	0.916845	8.43152e-55	54.0741	protein_coding	E74 like ETS transcription factor 1 [Source:HGNC Symbol;Acc:HGNC:3316]
ENSG00000091651	ORC6	0.91619	1.82616e-25	24.7385	protein_coding	origin recognition complex subunit 6 [Source:HGNC Symbol;Acc:HGNC:17151]
ENSG00000249859	PVT1	0.915503	5.10701e-16	15.2918	lincRNA	Pvt1 oncogene [Source:HGNC Symbol;Acc:HGNC:9709]
ENSG00000196569	LAMA2	0.915318	0.0310579	1.50783	protein_coding	laminin subunit alpha 2 [Source:HGNC Symbol;Acc:HGNC:6482]
ENSG00000125968	ID1	0.91522	5.12763e-05	4.29008	protein_coding	inhibitor of DNA binding 1, HLH protein [Source:HGNC Symbol;Acc:HGNC:5360]
ENSG00000138741	TRPC3	0.913466	1.33591e-06	5.87422	protein_coding	transient receptor potential cation channel subfamily C member 3 [Source:HGNC Symbol;Acc:HGNC:12335]
ENSG00000228350	LINC02585	0.913345	0.0456294	1.34076	antisense	long intergenic non-protein coding RNA 2585 [Source:HGNC Symbol;Acc:HGNC:50302]
ENSG00000196776	CD47	0.912499	5.51351e-70	69.2586	protein_coding	CD47 molecule [Source:HGNC Symbol;Acc:HGNC:1682]
ENSG00000196083	IL1RAP	0.911854	2.98718e-19	18.5247	protein_coding	interleukin 1 receptor accessory protein [Source:HGNC Symbol;Acc:HGNC:5995]
ENSG00000026559	KCNG1	0.910494	1.38576e-11	10.8583	protein_coding	potassium voltage-gated channel modifier subfamily G member 1 [Source:HGNC Symbol;Acc:HGNC:6248]
ENSG00000143476	DTL	0.908269	3.21556e-48	47.4927	protein_coding	denticleless E3 ubiquitin protein ligase homolog [Source:HGNC Symbol;Acc:HGNC:30288]
ENSG00000253276	CCDC71L	0.905986	1.90502e-19	18.7201	protein_coding	coiled-coil domain containing 71 like [Source:HGNC Symbol;Acc:HGNC:26685]
ENSG00000156453	PCDH1	0.905761	0.000734447	3.13404	protein_coding	protocadherin 1 [Source:HGNC Symbol;Acc:HGNC:8655]
ENSG00000069188	SDK2	0.905699	0.0159094	1.79835	protein_coding	sidekick cell adhesion molecule 2 [Source:HGNC Symbol;Acc:HGNC:19308]
ENSG00000114450	GNB4	0.905015	2.87342e-34	33.5416	protein_coding	G protein subunit beta 4 [Source:HGNC Symbol;Acc:HGNC:20731]
ENSG00000152455	SUV39H2	0.903785	3.60084e-18	17.4436	protein_coding	suppressor of variegation 3-9 homolog 2 [Source:HGNC Symbol;Acc:HGNC:17287]
ENSG00000172954	LCLAT1	0.902971	6.6735e-09	8.17565	protein_coding	lysocardiolipin acyltransferase 1 [Source:HGNC Symbol;Acc:HGNC:26756]
ENSG00000243554	AC004967.1	0.902912	0.0426914	1.36966	transcribed_unprocessed_pseudogene	CCZ1 homolog, vacuolar protein trafficking and biogenesis associated (CCZ1) pseudogene
ENSG00000164054	SHISA5	0.902452	1.27075e-57	56.8959	protein_coding	shisa family member 5 [Source:HGNC Symbol;Acc:HGNC:30376]
ENSG00000211448	DIO2	0.901604	8.23315e-12	11.0844	protein_coding	iodothyronine deiodinase 2 [Source:HGNC Symbol;Acc:HGNC:2884]
ENSG00000181026	AEN	0.900091	1.85758e-29	28.7311	protein_coding	apoptosis enhancing nuclease [Source:HGNC Symbol;Acc:HGNC:25722]
ENSG00000174125	TLR1	0.898895	0.000642683	3.192	protein_coding	toll like receptor 1 [Source:HGNC Symbol;Acc:HGNC:11847]
ENSG00000078018	MAP2	0.896099	1.26099e-24	23.8993	protein_coding	microtubule associated protein 2 [Source:HGNC Symbol;Acc:HGNC:6839]
ENSG00000180611	MB21D2	0.895525	4.87767e-05	4.31179	protein_coding	Mab-21 domain containing 2 [Source:HGNC Symbol;Acc:HGNC:30438]
ENSG00000122862	SRGN	0.895336	4.2968e-55	54.3669	protein_coding	serglycin [Source:HGNC Symbol;Acc:HGNC:9361]
ENSG00000228649	SNHG26	0.894584	0.000377808	3.42273	processed_transcript	small nucleolar RNA host gene 26 [Source:HGNC Symbol;Acc:HGNC:53131]
ENSG00000229512	AC068580.1	0.894214	0.00281553	2.55044	sense_intronic	novel transcript
ENSG00000184809	B3GALT5-AS1	0.893608	0.0126257	1.89875	antisense	B3GALT5 antisense RNA 1 [Source:HGNC Symbol;Acc:HGNC:16424]
ENSG00000189410	SH2D5	0.893441	3.13826e-07	6.50331	protein_coding	SH2 domain containing 5 [Source:HGNC Symbol;Acc:HGNC:28819]
ENSG00000274265	AC245297.3	0.893417	8.82484e-05	4.05429	lincRNA	novel transcript
ENSG00000149948	HMGA2	0.893039	1.06665e-08	7.97198	protein_coding	high mobility group AT-hook 2 [Source:HGNC Symbol;Acc:HGNC:5009]
ENSG00000255399	TBX5-AS1	0.892881	0.00491978	2.30805	antisense	TBX5 antisense RNA 1 [Source:HGNC Symbol;Acc:HGNC:27402]
ENSG00000182179	UBA7	0.892871	1.26582e-66	65.8976	protein_coding	ubiquitin like modifier activating enzyme 7 [Source:HGNC Symbol;Acc:HGNC:12471]
ENSG00000248698	LINC01085	0.89057	3.09493e-05	4.50935	transcribed_processed_pseudogene	long intergenic non-protein coding RNA 1085 [Source:HGNC Symbol;Acc:HGNC:27198]
ENSG00000257596	AC078778.1	0.890403	0.010882	1.96329	antisense	novel transcript, antisense to CBX5
ENSG00000222365	SNORD12B	0.889478	0.027223	1.56506	snoRNA	small nucleolar RNA, C/D box 12B [Source:HGNC Symbol;Acc:HGNC:33573]
ENSG00000269439	AC010618.3	0.888803	3.61804e-06	5.44153	lincRNA	novel transcript
ENSG00000136770	DNAJC1	0.886985	1.22232e-21	20.9128	protein_coding	DnaJ heat shock protein family (Hsp40) member C1 [Source:HGNC Symbol;Acc:HGNC:20090]
ENSG00000144460	NYAP2	0.886815	1.16705e-05	4.93291	protein_coding	neuronal tyrosine-phosphorylated phosphoinositide-3-kinase adaptor 2 [Source:HGNC Symbol;Acc:HGNC:29291]
ENSG00000013374	NUB1	0.886597	1.2557e-58	57.9011	protein_coding	negative regulator of ubiquitin like proteins 1 [Source:HGNC Symbol;Acc:HGNC:17623]
ENSG00000153879	CEBPG	0.88618	3.87875e-31	30.4113	protein_coding	CCAAT enhancer binding protein gamma [Source:HGNC Symbol;Acc:HGNC:1837]
ENSG00000116774	OLFML3	0.884786	0.00025486	3.5937	protein_coding	olfactomedin like 3 [Source:HGNC Symbol;Acc:HGNC:24956]
ENSG00000163132	MSX1	0.883362	9.13619e-24	23.0392	protein_coding	msh homeobox 1 [Source:HGNC Symbol;Acc:HGNC:7391]
ENSG00000140022	STON2	0.883304	0.00105246	2.97779	protein_coding	stonin 2 [Source:HGNC Symbol;Acc:HGNC:30652]
ENSG00000116863	ADPRHL2	0.8832	8.12481e-28	27.0902	protein_coding	ADP-ribosylhydrolase like 2 [Source:HGNC Symbol;Acc:HGNC:21304]
ENSG00000198087	CD2AP	0.882625	4.27106e-37	36.3695	protein_coding	CD2 associated protein [Source:HGNC Symbol;Acc:HGNC:14258]
ENSG00000145220	LYAR	0.882612	3.59432e-16	15.4444	protein_coding	Ly1 antibody reactive [Source:HGNC Symbol;Acc:HGNC:26021]
ENSG00000285744	AC083837.2	0.881428	0.000478909	3.31975	bidirectional_promoter_lncRNA	novel transcript
ENSG00000185633	NDUFA4L2	0.87893	0.000288721	3.53952	protein_coding	NDUFA4, mitochondrial complex associated like 2 [Source:HGNC Symbol;Acc:HGNC:29836]
ENSG00000107165	TYRP1	0.878861	0.00177633	2.75048	protein_coding	tyrosinase related protein 1 [Source:HGNC Symbol;Acc:HGNC:12450]
ENSG00000243701	DUBR	0.876626	3.06363e-10	9.51376	lincRNA	DPPA2 upstream binding RNA [Source:HGNC Symbol;Acc:HGNC:48569]
ENSG00000161091	MFSD12	0.875188	1.11906e-48	47.9511	protein_coding	major facilitator superfamily domain containing 12 [Source:HGNC Symbol;Acc:HGNC:28299]
ENSG00000169398	PTK2	0.874368	5.57751e-44	43.2536	protein_coding	protein tyrosine kinase 2 [Source:HGNC Symbol;Acc:HGNC:9611]
ENSG00000259488	AC023355.1	0.871843	0.00279107	2.55423	antisense	novel transcript, antisense to DUT
ENSG00000060491	OGFR	0.871074	1.58888e-51	50.7989	protein_coding	opioid growth factor receptor [Source:HGNC Symbol;Acc:HGNC:15768]
ENSG00000187260	WDR86	0.871035	0.0437657	1.35887	protein_coding	WD repeat domain 86 [Source:HGNC Symbol;Acc:HGNC:28020]
ENSG00000137449	CPEB2	0.870919	6.99062e-41	40.1555	protein_coding	cytoplasmic polyadenylation element binding protein 2 [Source:HGNC Symbol;Acc:HGNC:21745]
ENSG00000223804	AC244669.1	0.868483	2.12124e-05	4.67341	transcribed_unprocessed_pseudogene	Poly [ADP-ribose] polymerase 8 (PARP8) pseudogene
ENSG00000146666	LINC00525	0.867203	0.0436861	1.35966	antisense	long intergenic non-protein coding RNA 525 [Source:HGNC Symbol;Acc:HGNC:40290]
ENSG00000137801	THBS1	0.864763	7.90567e-47	46.1021	protein_coding	thrombospondin 1 [Source:HGNC Symbol;Acc:HGNC:11785]
ENSG00000249641	HOXC13-AS	0.864673	0.00182939	2.73769	antisense	HOXC13 antisense RNA [Source:HGNC Symbol;Acc:HGNC:43753]
ENSG00000153132	CLGN	0.864426	3.75821e-07	6.42502	protein_coding	calmegin [Source:HGNC Symbol;Acc:HGNC:2060]
ENSG00000231991	ANXA2P2	0.863456	3.65968e-05	4.43656	processed_pseudogene	annexin A2 pseudogene 2 [Source:HGNC Symbol;Acc:HGNC:539]
ENSG00000162645	GBP2	0.862712	1.02638e-65	64.9887	protein_coding	guanylate binding protein 2 [Source:HGNC Symbol;Acc:HGNC:4183]
ENSG00000185482	STAC3	0.86227	0.00890314	2.05046	protein_coding	SH3 and cysteine rich domain 3 [Source:HGNC Symbol;Acc:HGNC:28423]
ENSG00000169871	TRIM56	0.861882	2.86243e-71	70.5433	protein_coding	tripartite motif containing 56 [Source:HGNC Symbol;Acc:HGNC:19028]
ENSG00000227036	LINC00511	0.861452	1.57476e-14	13.8028	processed_transcript	long intergenic non-protein coding RNA 511 [Source:HGNC Symbol;Acc:HGNC:43564]
ENSG00000197961	ZNF121	0.861224	1.07184e-14	13.9699	protein_coding	zinc finger protein 121 [Source:HGNC Symbol;Acc:HGNC:12904]
ENSG00000156804	FBXO32	0.858732	1.04527e-52	51.9808	protein_coding	F-box protein 32 [Source:HGNC Symbol;Acc:HGNC:16731]
ENSG00000164251	F2RL1	0.856561	1.65516e-05	4.78116	protein_coding	F2R like trypsin receptor 1 [Source:HGNC Symbol;Acc:HGNC:3538]
ENSG00000120833	SOCS2	0.855536	0.000141453	3.84939	protein_coding	suppressor of cytokine signaling 2 [Source:HGNC Symbol;Acc:HGNC:19382]
ENSG00000010810	FYN	0.855314	2.61338e-06	5.5828	protein_coding	FYN proto-oncogene, Src family tyrosine kinase [Source:HGNC Symbol;Acc:HGNC:4037]
ENSG00000112297	CRYBG1	0.854549	9.04865e-30	29.0434	protein_coding	crystallin beta-gamma domain containing 1 [Source:HGNC Symbol;Acc:HGNC:356]
ENSG00000277938	AL035252.3	0.854399	0.0311704	1.50626	lincRNA	novel transcript
ENSG00000204287	HLA-DRA	0.854195	1.14929e-05	4.93957	protein_coding	major histocompatibility complex, class II, DR alpha [Source:HGNC Symbol;Acc:HGNC:4947]
ENSG00000206503	HLA-A	0.854078	4.89654e-86	85.3101	protein_coding	major histocompatibility complex, class I, A [Source:HGNC Symbol;Acc:HGNC:4931]
ENSG00000133028	SCO1	0.853287	7.53619e-39	38.1228	protein_coding	SCO1, cytochrome c oxidase assembly protein [Source:HGNC Symbol;Acc:HGNC:10603]
ENSG00000148175	STOM	0.852845	1.95089e-25	24.7098	protein_coding	stomatin [Source:HGNC Symbol;Acc:HGNC:3383]
ENSG00000166986	MARS	0.852363	1.45249e-49	48.8379	protein_coding	methionyl-tRNA synthetase [Source:HGNC Symbol;Acc:HGNC:6898]
ENSG00000245522	AC026250.1	0.850991	0.00387128	2.41215	lincRNA	uncharacterized LOC440028 [Source:NCBI gene;Acc:440028]
ENSG00000143384	MCL1	0.850485	3.32854e-81	80.4777	protein_coding	MCL1, BCL2 family apoptosis regulator [Source:HGNC Symbol;Acc:HGNC:6943]
ENSG00000139618	BRCA2	0.849436	3.60163e-26	25.4435	protein_coding	BRCA2, DNA repair associated [Source:HGNC Symbol;Acc:HGNC:1101]
ENSG00000204516	MICB	0.847499	6.08652e-15	14.2156	protein_coding	MHC class I polypeptide-related sequence B [Source:HGNC Symbol;Acc:HGNC:7091]
ENSG00000224080	UBE2FP1	0.846956	0.0298003	1.52578	processed_pseudogene	UBE2F pseudogene 1 [Source:HGNC Symbol;Acc:HGNC:44535]
ENSG00000149596	JPH2	0.845777	0.000226128	3.64565	protein_coding	junctophilin 2 [Source:HGNC Symbol;Acc:HGNC:14202]
ENSG00000151470	C4orf33	0.845648	1.64767e-15	14.7831	protein_coding	chromosome 4 open reading frame 33 [Source:HGNC Symbol;Acc:HGNC:27025]
ENSG00000251194	AL133330.1	0.843886	0.0388046	1.41112	sense_intronic	novel transcript
ENSG00000173334	TRIB1	0.84278	1.26904e-30	29.8965	protein_coding	tribbles pseudokinase 1 [Source:HGNC Symbol;Acc:HGNC:16891]
ENSG00000168209	DDIT4	0.842539	5.27423e-09	8.27784	protein_coding	DNA damage inducible transcript 4 [Source:HGNC Symbol;Acc:HGNC:24944]
ENSG00000166197	NOLC1	0.83909	6.80129e-46	45.1674	protein_coding	nucleolar and coiled-body phosphoprotein 1 [Source:HGNC Symbol;Acc:HGNC:15608]
ENSG00000170801	HTRA3	0.837236	7.63449e-06	5.11722	protein_coding	HtrA serine peptidase 3 [Source:HGNC Symbol;Acc:HGNC:30406]
ENSG00000111215	PRR4	0.836371	0.0344852	1.46237	protein_coding	proline rich 4 [Source:HGNC Symbol;Acc:HGNC:18020]
ENSG00000266401	AP002478.1	0.836263	0.0151137	1.82063	antisense	novel transcript, antisense to DLGAP1
ENSG00000205927	OLIG2	0.835018	0.0123696	1.90764	protein_coding	oligodendrocyte transcription factor 2 [Source:HGNC Symbol;Acc:HGNC:9398]
ENSG00000078053	AMPH	0.833236	4.98677e-06	5.30218	protein_coding	amphiphysin [Source:HGNC Symbol;Acc:HGNC:471]
ENSG00000235027	AC068580.3	0.832778	0.000400217	3.3977	antisense	novel transcript
ENSG00000102531	FNDC3A	0.830043	8.48225e-41	40.0715	protein_coding	fibronectin type III domain containing 3A [Source:HGNC Symbol;Acc:HGNC:20296]
ENSG00000177674	AGTRAP	0.828456	2.85965e-37	36.5437	protein_coding	angiotensin II receptor associated protein [Source:HGNC Symbol;Acc:HGNC:13539]
ENSG00000165490	DDIAS	0.828229	6.07902e-13	12.2162	protein_coding	DNA damage induced apoptosis suppressor [Source:HGNC Symbol;Acc:HGNC:26351]
ENSG00000165259	HDX	0.827957	2.18211e-07	6.66112	protein_coding	highly divergent homeobox [Source:HGNC Symbol;Acc:HGNC:26411]
ENSG00000112118	MCM3	0.826642	1.45579e-51	50.8369	protein_coding	minichromosome maintenance complex component 3 [Source:HGNC Symbol;Acc:HGNC:6945]
ENSG00000157613	CREB3L1	0.82635	6.3994e-16	15.1939	protein_coding	cAMP responsive element binding protein 3 like 1 [Source:HGNC Symbol;Acc:HGNC:18856]
ENSG00000048162	NOP16	0.826142	1.36831e-17	16.8638	protein_coding	NOP16 nucleolar protein [Source:HGNC Symbol;Acc:HGNC:26934]
ENSG00000168003	SLC3A2	0.825013	7.13874e-12	11.1464	protein_coding	solute carrier family 3 member 2 [Source:HGNC Symbol;Acc:HGNC:11026]
ENSG00000274943	AC079684.1	0.824783	0.00586554	2.23169	sense_intronic	novel transcript, sense intronic to PPHLN1
ENSG00000170006	TMEM154	0.824392	2.29088e-06	5.64	protein_coding	transmembrane protein 154 [Source:HGNC Symbol;Acc:HGNC:26489]
ENSG00000085231	AK6	0.824361	4.87115e-18	17.3124	protein_coding	adenylate kinase 6 [Source:HGNC Symbol;Acc:HGNC:49151]
ENSG00000209482	SNORD83A	0.824297	0.0140967	1.85088	snoRNA	small nucleolar RNA, C/D box 83A [Source:HGNC Symbol;Acc:HGNC:17131]
ENSG00000085999	RAD54L	0.823575	6.11377e-29	28.2137	protein_coding	RAD54 like [Source:HGNC Symbol;Acc:HGNC:9826]
ENSG00000168917	SLC35G2	0.823473	2.2352e-12	11.6507	protein_coding	solute carrier family 35 member G2 [Source:HGNC Symbol;Acc:HGNC:28480]
ENSG00000076067	RBMS2	0.822638	7.38719e-30	29.1315	protein_coding	RNA binding motif single stranded interacting protein 2 [Source:HGNC Symbol;Acc:HGNC:9909]
ENSG00000118680	MYL12B	0.821193	2.38356e-47	46.6228	protein_coding	myosin light chain 12B [Source:HGNC Symbol;Acc:HGNC:29827]
ENSG00000170425	ADORA2B	0.820808	1.37123e-29	28.8629	protein_coding	adenosine A2b receptor [Source:HGNC Symbol;Acc:HGNC:264]
ENSG00000107815	TWNK	0.82062	3.55729e-23	22.4489	protein_coding	twinkle mtDNA helicase [Source:HGNC Symbol;Acc:HGNC:1160]
ENSG00000163918	RFC4	0.820345	7.37261e-30	29.1324	protein_coding	replication factor C subunit 4 [Source:HGNC Symbol;Acc:HGNC:9972]
ENSG00000124614	RPS10	0.817627	0.00186744	2.72875	protein_coding	ribosomal protein S10 [Source:HGNC Symbol;Acc:HGNC:10383]
ENSG00000170903	MSANTD4	0.817571	7.69781e-12	11.1136	protein_coding	Myb/SANT DNA binding domain containing 4 with coiled-coils [Source:HGNC Symbol;Acc:HGNC:29383]
ENSG00000234127	TRIM26	0.817328	1.01552e-47	46.9933	protein_coding	tripartite motif containing 26 [Source:HGNC Symbol;Acc:HGNC:12962]
ENSG00000102362	SYTL4	0.817212	0.00065185	3.18585	protein_coding	synaptotagmin like 4 [Source:HGNC Symbol;Acc:HGNC:15588]
ENSG00000155329	ZCCHC10	0.816996	2.16364e-14	13.6648	protein_coding	zinc finger CCHC-type containing 10 [Source:HGNC Symbol;Acc:HGNC:25954]
ENSG00000184588	PDE4B	0.816853	0.0371385	1.43018	protein_coding	phosphodiesterase 4B [Source:HGNC Symbol;Acc:HGNC:8781]
ENSG00000260916	CCPG1	0.81631	1.71173e-21	20.7666	protein_coding	cell cycle progression 1 [Source:HGNC Symbol;Acc:HGNC:24227]
ENSG00000130477	UNC13A	0.81562	0.00870239	2.06036	protein_coding	unc-13 homolog A [Source:HGNC Symbol;Acc:HGNC:23150]
ENSG00000168811	IL12A	0.814627	6.93811e-05	4.15876	protein_coding	interleukin 12A [Source:HGNC Symbol;Acc:HGNC:5969]
ENSG00000101230	ISM1	0.814222	0.00201858	2.69495	protein_coding	isthmin 1 [Source:HGNC Symbol;Acc:HGNC:16213]
ENSG00000277147	LINC00869	0.813096	3.1768e-06	5.49801	transcribed_unprocessed_pseudogene	long intergenic non-protein coding RNA 869 [Source:HGNC Symbol;Acc:HGNC:29050]
ENSG00000231389	HLA-DPA1	0.811787	1.28451e-09	8.89126	protein_coding	major histocompatibility complex, class II, DP alpha 1 [Source:HGNC Symbol;Acc:HGNC:4938]
ENSG00000139263	LRIG3	0.809584	4.34503e-32	31.362	protein_coding	leucine rich repeats and immunoglobulin like domains 3 [Source:HGNC Symbol;Acc:HGNC:30991]
ENSG00000229474	PATL2	0.808184	0.00607139	2.21671	protein_coding	PAT1 homolog 2 [Source:HGNC Symbol;Acc:HGNC:33630]
ENSG00000132294	EFR3A	0.808066	4.85108e-45	44.3142	protein_coding	EFR3 homolog A [Source:HGNC Symbol;Acc:HGNC:28970]
ENSG00000146233	CYP39A1	0.806411	1.18614e-13	12.9259	protein_coding	cytochrome P450 family 39 subfamily A member 1 [Source:HGNC Symbol;Acc:HGNC:17449]
ENSG00000067798	NAV3	0.80634	1.49992e-08	7.82393	protein_coding	neuron navigator 3 [Source:HGNC Symbol;Acc:HGNC:15998]
ENSG00000185404	SP140L	0.805175	7.02741e-30	29.1532	protein_coding	SP140 nuclear body protein like [Source:HGNC Symbol;Acc:HGNC:25105]
ENSG00000160818	GPATCH4	0.804839	5.58104e-26	25.2533	protein_coding	G-patch domain containing 4 [Source:HGNC Symbol;Acc:HGNC:25982]
ENSG00000139278	GLIPR1	0.804602	5.81468e-28	27.2355	protein_coding	GLI pathogenesis related 1 [Source:HGNC Symbol;Acc:HGNC:17001]
ENSG00000120526	NUDCD1	0.804546	6.94794e-33	32.1581	protein_coding	NudC domain containing 1 [Source:HGNC Symbol;Acc:HGNC:24306]
ENSG00000148120	C9orf3	0.804233	1.02329e-25	24.99	protein_coding	chromosome 9 open reading frame 3 [Source:HGNC Symbol;Acc:HGNC:1361]
ENSG00000204147	ASAH2B	0.804206	3.21218e-05	4.4932	protein_coding	N-acylsphingosine amidohydrolase 2B [Source:HGNC Symbol;Acc:HGNC:23456]
ENSG00000168505	GBX2	0.803814	0.00930282	2.03139	protein_coding	gastrulation brain homeobox 2 [Source:HGNC Symbol;Acc:HGNC:4186]
ENSG00000251442	LINC01094	0.803142	0.0168638	1.77305	lincRNA	long intergenic non-protein coding RNA 1094 [Source:HGNC Symbol;Acc:HGNC:49219]
ENSG00000222041	CYTOR	0.802823	3.39651e-15	14.469	lincRNA	cytoskeleton regulator RNA [Source:HGNC Symbol;Acc:HGNC:28717]
ENSG00000266947	AC022916.1	0.802661	0.00110088	2.95826	antisense	novel transcript, antisense SLFN5
ENSG00000173559	NABP1	0.800797	4.59742e-15	14.3375	protein_coding	nucleic acid binding protein 1 [Source:HGNC Symbol;Acc:HGNC:26232]
ENSG00000250802	ZBED3-AS1	0.80032	0.0358536	1.44547	antisense	ZBED3 antisense RNA 1 [Source:HGNC Symbol;Acc:HGNC:44188]
ENSG00000229413	AC018638.1	0.799373	0.00172004	2.76446	processed_pseudogene	novel pseudogene
ENSG00000204556	AL450124.1	0.798851	0.0435186	1.36132	unprocessed_pseudogene	zinc-finger pseudogene
ENSG00000243679	AC018638.5	0.79802	7.22619e-13	12.1411	processed_pseudogene	novel pseudogene
ENSG00000091482	SMPX	0.796374	9.61882e-05	4.01688	protein_coding	small muscle protein X-linked [Source:HGNC Symbol;Acc:HGNC:11122]
ENSG00000118898	PPL	0.79618	1.9014e-05	4.72093	protein_coding	periplakin [Source:HGNC Symbol;Acc:HGNC:9273]
ENSG00000171791	BCL2	0.795386	2.50272e-05	4.60159	protein_coding	BCL2, apoptosis regulator [Source:HGNC Symbol;Acc:HGNC:990]
ENSG00000123096	SSPN	0.793961	0.003084	2.51089	protein_coding	sarcospan [Source:HGNC Symbol;Acc:HGNC:11322]
ENSG00000261884	AC040162.1	0.791885	4.73357e-06	5.32481	protein_coding	novel transcript
ENSG00000196196	HRCT1	0.791571	0.00109923	2.95891	protein_coding	histidine rich carboxyl terminus 1 [Source:HGNC Symbol;Acc:HGNC:33872]
ENSG00000276966	HIST1H4E	0.79098	0.0299926	1.52299	protein_coding	histone cluster 1 H4 family member e [Source:HGNC Symbol;Acc:HGNC:4790]
ENSG00000134531	EMP1	0.7892	1.40263e-14	13.8531	protein_coding	epithelial membrane protein 1 [Source:HGNC Symbol;Acc:HGNC:3333]
ENSG00000145777	TSLP	0.787402	0.000213233	3.67115	protein_coding	thymic stromal lymphopoietin [Source:HGNC Symbol;Acc:HGNC:30743]
ENSG00000159208	CIART	0.787053	1.63095e-05	4.78756	protein_coding	circadian associated repressor of transcription [Source:HGNC Symbol;Acc:HGNC:25200]
ENSG00000275632	AL035461.2	0.786951	0.00704912	2.15186	lincRNA	novel transcript
ENSG00000197555	SIPA1L1	0.785886	2.32013e-26	25.6345	protein_coding	signal induced proliferation associated 1 like 1 [Source:HGNC Symbol;Acc:HGNC:20284]
ENSG00000185947	ZNF267	0.785875	1.27583e-10	9.89421	protein_coding	zinc finger protein 267 [Source:HGNC Symbol;Acc:HGNC:13060]
ENSG00000262943	ALOX12P2	0.785855	0.047246	1.32564	transcribed_unprocessed_pseudogene	arachidonate 12-lipoxygenase pseudogene 2 [Source:HGNC Symbol;Acc:HGNC:432]
ENSG00000117266	CDK18	0.785408	1.11799e-12	11.9516	protein_coding	cyclin dependent kinase 18 [Source:HGNC Symbol;Acc:HGNC:8751]
ENSG00000162878	PKDCC	0.785076	3.05943e-09	8.51436	protein_coding	protein kinase domain containing, cytoplasmic [Source:HGNC Symbol;Acc:HGNC:25123]
ENSG00000182718	ANXA2	0.784238	7.46915e-70	69.1267	protein_coding	annexin A2 [Source:HGNC Symbol;Acc:HGNC:537]
ENSG00000177410	ZFAS1	0.782372	3.03563e-22	21.5178	antisense	ZNFX1 antisense RNA 1 [Source:HGNC Symbol;Acc:HGNC:33101]
ENSG00000260196	AC124798.1	0.782111	0.00121315	2.91609	antisense	antisense to KCNJ11 and overlapping to a novel gene
ENSG00000142627	EPHA2	0.781563	1.47393e-07	6.83152	protein_coding	EPH receptor A2 [Source:HGNC Symbol;Acc:HGNC:3386]
ENSG00000074935	TUBE1	0.780718	3.65171e-10	9.4375	protein_coding	tubulin epsilon 1 [Source:HGNC Symbol;Acc:HGNC:20775]
ENSG00000143367	TUFT1	0.779329	7.69235e-10	9.11394	protein_coding	tuftelin 1 [Source:HGNC Symbol;Acc:HGNC:12422]
ENSG00000136643	RPS6KC1	0.778974	2.96509e-21	20.528	protein_coding	ribosomal protein S6 kinase C1 [Source:HGNC Symbol;Acc:HGNC:10439]
ENSG00000111801	BTN3A3	0.778503	7.72748e-38	37.112	protein_coding	butyrophilin subfamily 3 member A3 [Source:HGNC Symbol;Acc:HGNC:1140]
ENSG00000229644	NAMPTP1	0.77589	0.00235758	2.62753	processed_pseudogene	nicotinamide phosphoribosyltransferase pseudogene 1 [Source:HGNC Symbol;Acc:HGNC:17633]
ENSG00000127423	AUNIP	0.775531	6.84138e-07	6.16486	protein_coding	aurora kinase A and ninein interacting protein [Source:HGNC Symbol;Acc:HGNC:28363]
ENSG00000174021	GNG5	0.773985	3.71331e-08	7.43024	protein_coding	G protein subunit gamma 5 [Source:HGNC Symbol;Acc:HGNC:4408]
ENSG00000103723	AP3B2	0.772428	6.85134e-29	28.1642	protein_coding	adaptor related protein complex 3 subunit beta 2 [Source:HGNC Symbol;Acc:HGNC:567]
ENSG00000095794	CREM	0.772285	6.04607e-08	7.21853	protein_coding	cAMP responsive element modulator [Source:HGNC Symbol;Acc:HGNC:2352]
ENSG00000134684	YARS	0.772122	3.18275e-43	42.4972	protein_coding	tyrosyl-tRNA synthetase [Source:HGNC Symbol;Acc:HGNC:12840]
ENSG00000274020	LINC01138	0.771339	1.53777e-10	9.81311	processed_transcript	long intergenic non-protein coding RNA 1138 [Source:HGNC Symbol;Acc:HGNC:49454]
ENSG00000080819	CPOX	0.77022	2.91666e-23	22.5351	protein_coding	coproporphyrinogen oxidase [Source:HGNC Symbol;Acc:HGNC:2321]
ENSG00000169139	UBE2V2	0.769934	9.01207e-41	40.0452	protein_coding	ubiquitin conjugating enzyme E2 V2 [Source:HGNC Symbol;Acc:HGNC:12495]
ENSG00000146376	ARHGAP18	0.769631	1.78847e-16	15.7475	protein_coding	Rho GTPase activating protein 18 [Source:HGNC Symbol;Acc:HGNC:21035]
ENSG00000134668	SPOCD1	0.768856	0.0167734	1.77538	protein_coding	SPOC domain containing 1 [Source:HGNC Symbol;Acc:HGNC:26338]
ENSG00000013588	GPRC5A	0.768559	1.28745e-17	16.8903	protein_coding	G protein-coupled receptor class C group 5 member A [Source:HGNC Symbol;Acc:HGNC:9836]
ENSG00000056558	TRAF1	0.768414	2.2714e-08	7.64371	protein_coding	TNF receptor associated factor 1 [Source:HGNC Symbol;Acc:HGNC:12031]
ENSG00000271646	AC099343.3	0.768018	1.62043e-05	4.79037	bidirectional_promoter_lncRNA	novel transcript
ENSG00000184227	ACOT1	0.767487	0.00100699	2.99697	protein_coding	acyl-CoA thioesterase 1 [Source:HGNC Symbol;Acc:HGNC:33128]
ENSG00000110852	CLEC2B	0.766987	1.68024e-36	35.7746	protein_coding	C-type lectin domain family 2 member B [Source:HGNC Symbol;Acc:HGNC:2053]
ENSG00000105825	TFPI2	0.764454	1.5132e-15	14.8201	protein_coding	tissue factor pathway inhibitor 2 [Source:HGNC Symbol;Acc:HGNC:11761]
ENSG00000109819	PPARGC1A	0.763472	3.13806e-09	8.50334	protein_coding	PPARG coactivator 1 alpha [Source:HGNC Symbol;Acc:HGNC:9237]
ENSG00000226180	AC010536.1	0.763412	0.0447982	1.34874	lincRNA	uncharacterized LOC100129215 [Source:NCBI gene;Acc:100129215]
ENSG00000176597	B3GNT5	0.763038	1.09255e-05	4.96156	protein_coding	UDP-GlcNAc:betaGal beta-1,3-N-acetylglucosaminyltransferase 5 [Source:HGNC Symbol;Acc:HGNC:15684]
ENSG00000126860	EVI2A	0.763027	7.53677e-05	4.12281	protein_coding	ecotropic viral integration site 2A [Source:HGNC Symbol;Acc:HGNC:3499]
ENSG00000102755	FLT1	0.762207	0.000112569	3.94858	protein_coding	fms related tyrosine kinase 1 [Source:HGNC Symbol;Acc:HGNC:3763]
ENSG00000110108	TMEM109	0.761793	5.41895e-40	39.2661	protein_coding	transmembrane protein 109 [Source:HGNC Symbol;Acc:HGNC:28771]
ENSG00000164134	NAA15	0.761477	2.57906e-39	38.5885	protein_coding	N(alpha)-acetyltransferase 15, NatA auxiliary subunit [Source:HGNC Symbol;Acc:HGNC:30782]
ENSG00000198719	DLL1	0.760727	8.14256e-14	13.0892	protein_coding	delta like canonical Notch ligand 1 [Source:HGNC Symbol;Acc:HGNC:2908]
ENSG00000171132	PRKCE	0.759873	1.50334e-08	7.82294	protein_coding	protein kinase C epsilon [Source:HGNC Symbol;Acc:HGNC:9401]
ENSG00000101003	GINS1	0.759162	4.88458e-22	21.3112	protein_coding	GINS complex subunit 1 [Source:HGNC Symbol;Acc:HGNC:28980]
ENSG00000123689	G0S2	0.757859	0.0016167	2.79137	protein_coding	G0/G1 switch 2 [Source:HGNC Symbol;Acc:HGNC:30229]
ENSG00000014138	POLA2	0.757841	2.01219e-10	9.69633	protein_coding	DNA polymerase alpha 2, accessory subunit [Source:HGNC Symbol;Acc:HGNC:30073]
ENSG00000184517	ZFP1	0.757647	3.47417e-07	6.45915	protein_coding	ZFP1 zinc finger protein [Source:HGNC Symbol;Acc:HGNC:23328]
ENSG00000255139	AP000442.2	0.757463	0.0238263	1.62294	antisense	novel transcript
ENSG00000204138	PHACTR4	0.75708	9.99741e-40	39.0001	protein_coding	phosphatase and actin regulator 4 [Source:HGNC Symbol;Acc:HGNC:25793]
ENSG00000135776	ABCB10	0.756891	5.3818e-14	13.2691	protein_coding	ATP binding cassette subfamily B member 10 [Source:HGNC Symbol;Acc:HGNC:41]
ENSG00000137460	FHDC1	0.75689	1.7293e-06	5.76213	protein_coding	FH2 domain containing 1 [Source:HGNC Symbol;Acc:HGNC:29363]
ENSG00000230149	AL021707.3	0.756613	0.0350138	1.45576	antisense	novel transcript, antisense to SUN2
ENSG00000186806	VSIG10L	0.754948	1.08722e-07	6.96368	protein_coding	V-set and immunoglobulin domain containing 10 like [Source:HGNC Symbol;Acc:HGNC:27111]
ENSG00000158373	HIST1H2BD	0.754752	1.61147e-09	8.79278	protein_coding	histone cluster 1 H2B family member d [Source:HGNC Symbol;Acc:HGNC:4747]
ENSG00000112576	CCND3	0.754656	1.68559e-37	36.7732	protein_coding	cyclin D3 [Source:HGNC Symbol;Acc:HGNC:1585]
ENSG00000203326	ZNF525	0.752706	5.89013e-07	6.22988	protein_coding	zinc finger protein 525 [Source:HGNC Symbol;Acc:HGNC:29423]
ENSG00000171992	SYNPO	0.751965	1.86111e-22	21.7302	protein_coding	synaptopodin [Source:HGNC Symbol;Acc:HGNC:30672]
ENSG00000169047	IRS1	0.751435	3.11992e-23	22.5059	protein_coding	insulin receptor substrate 1 [Source:HGNC Symbol;Acc:HGNC:6125]
ENSG00000089041	P2RX7	0.750895	6.87862e-09	8.1625	protein_coding	purinergic receptor P2X 7 [Source:HGNC Symbol;Acc:HGNC:8537]
ENSG00000172927	MYEOV	0.750741	0.000936006	3.02872	protein_coding	myeloma overexpressed [Source:HGNC Symbol;Acc:HGNC:7563]
ENSG00000115902	SLC1A4	0.750299	6.41892e-14	13.1925	protein_coding	solute carrier family 1 member 4 [Source:HGNC Symbol;Acc:HGNC:10942]
ENSG00000186567	CEACAM19	0.749947	0.00260742	2.58379	protein_coding	carcinoembryonic antigen related cell adhesion molecule 19 [Source:HGNC Symbol;Acc:HGNC:31951]
ENSG00000105835	NAMPT	0.749404	2.78021e-56	55.5559	protein_coding	nicotinamide phosphoribosyltransferase [Source:HGNC Symbol;Acc:HGNC:30092]
ENSG00000136492	BRIP1	0.749057	1.09594e-24	23.9602	protein_coding	BRCA1 interacting protein C-terminal helicase 1 [Source:HGNC Symbol;Acc:HGNC:20473]
ENSG00000114268	PFKFB4	0.748762	7.86894e-18	17.1041	protein_coding	6-phosphofructo-2-kinase/fructose-2,6-biphosphatase 4 [Source:HGNC Symbol;Acc:HGNC:8875]
ENSG00000138760	SCARB2	0.748045	4.30776e-64	63.3657	protein_coding	scavenger receptor class B member 2 [Source:HGNC Symbol;Acc:HGNC:1665]
ENSG00000243302	AC018638.4	0.747991	2.17882e-11	10.6618	processed_pseudogene	novel pseudogene
ENSG00000183386	FHL3	0.747917	6.96246e-12	11.1572	protein_coding	four and a half LIM domains 3 [Source:HGNC Symbol;Acc:HGNC:3704]
ENSG00000176046	NUPR1	0.74784	1.52328e-26	25.8172	protein_coding	nuclear protein 1, transcriptional regulator [Source:HGNC Symbol;Acc:HGNC:29990]
ENSG00000135655	USP15	0.74729	6.85751e-29	28.1638	protein_coding	ubiquitin specific peptidase 15 [Source:HGNC Symbol;Acc:HGNC:12613]
ENSG00000245970	AP003352.1	0.747048	0.00325419	2.48756	antisense	novel transcript
ENSG00000102081	FMR1	0.746447	2.64277e-45	44.5779	protein_coding	fragile X mental retardation 1 [Source:HGNC Symbol;Acc:HGNC:3775]
ENSG00000196756	SNHG17	0.746389	4.69375e-17	16.3285	processed_transcript	small nucleolar RNA host gene 17 [Source:HGNC Symbol;Acc:HGNC:48600]
ENSG00000152527	PLEKHH2	0.74597	0.00633517	2.19824	protein_coding	pleckstrin homology, MyTH4 and FERM domain containing H2 [Source:HGNC Symbol;Acc:HGNC:30506]
ENSG00000164167	LSM6	0.745565	8.1345e-10	9.08967	protein_coding	LSM6 homolog, U6 small nuclear RNA and mRNA degradation associated [Source:HGNC Symbol;Acc:HGNC:17017]
ENSG00000148153	INIP	0.74548	5.21967e-14	13.2824	protein_coding	INTS3 and NABP interacting protein [Source:HGNC Symbol;Acc:HGNC:24994]
ENSG00000005059	MCUB	0.744433	2.96415e-15	14.5281	protein_coding	mitochondrial calcium uniporter dominant negative beta subunit [Source:HGNC Symbol;Acc:HGNC:26076]
ENSG00000173083	HPSE	0.740656	1.02077e-09	8.99107	protein_coding	heparanase [Source:HGNC Symbol;Acc:HGNC:5164]
ENSG00000178752	ERFE	0.740223	0.000246782	3.60769	protein_coding	erythroferrone [Source:HGNC Symbol;Acc:HGNC:26727]
ENSG00000145861	C1QTNF2	0.73948	0.011412	1.94264	protein_coding	C1q and TNF related 2 [Source:HGNC Symbol;Acc:HGNC:14325]
ENSG00000174796	THAP6	0.739266	3.04562e-11	10.5163	protein_coding	THAP domain containing 6 [Source:HGNC Symbol;Acc:HGNC:23189]
ENSG00000026508	CD44	0.739236	2.49925e-41	40.6022	protein_coding	CD44 molecule (Indian blood group) [Source:HGNC Symbol;Acc:HGNC:1681]
ENSG00000200087	SNORA73B	0.738758	0.000677035	3.16939	snoRNA	small nucleolar RNA, H/ACA box 73B [Source:HGNC Symbol;Acc:HGNC:10116]
ENSG00000186017	ZNF566	0.738167	4.38751e-08	7.35778	protein_coding	zinc finger protein 566 [Source:HGNC Symbol;Acc:HGNC:25919]
ENSG00000133739	LRRCC1	0.73798	1.46343e-09	8.83463	protein_coding	leucine rich repeat and coiled-coil centrosomal protein 1 [Source:HGNC Symbol;Acc:HGNC:29373]
ENSG00000116285	ERRFI1	0.736649	8.29875e-35	34.081	protein_coding	ERBB receptor feedback inhibitor 1 [Source:HGNC Symbol;Acc:HGNC:18185]
ENSG00000110723	EXPH5	0.735961	0.0173367	1.76103	protein_coding	exophilin 5 [Source:HGNC Symbol;Acc:HGNC:30578]
ENSG00000173918	C1QTNF1	0.735111	1.03386e-06	5.98554	protein_coding	C1q and TNF related 1 [Source:HGNC Symbol;Acc:HGNC:14324]
ENSG00000099810	MTAP	0.733481	2.4093e-21	20.6181	protein_coding	methylthioadenosine phosphorylase [Source:HGNC Symbol;Acc:HGNC:7413]
ENSG00000110104	CCDC86	0.733376	3.7061e-18	17.4311	protein_coding	coiled-coil domain containing 86 [Source:HGNC Symbol;Acc:HGNC:28359]
ENSG00000224635	AL391095.1	0.733355	0.0239358	1.62095	lincRNA	novel transcript
ENSG00000095383	TBC1D2	0.733075	9.88112e-13	12.0052	protein_coding	TBC1 domain family member 2 [Source:HGNC Symbol;Acc:HGNC:18026]
ENSG00000137692	DCUN1D5	0.732734	1.40937e-18	17.851	protein_coding	defective in cullin neddylation 1 domain containing 5 [Source:HGNC Symbol;Acc:HGNC:28409]
ENSG00000133818	RRAS2	0.732672	5.2217e-19	18.2822	protein_coding	RAS related 2 [Source:HGNC Symbol;Acc:HGNC:17271]
ENSG00000159200	RCAN1	0.732301	5.64813e-20	19.2481	protein_coding	regulator of calcineurin 1 [Source:HGNC Symbol;Acc:HGNC:3040]
ENSG00000189057	FAM111B	0.732207	5.27196e-22	21.278	protein_coding	family with sequence similarity 111 member B [Source:HGNC Symbol;Acc:HGNC:24200]
ENSG00000125845	BMP2	0.730867	2.00752e-05	4.69734	protein_coding	bone morphogenetic protein 2 [Source:HGNC Symbol;Acc:HGNC:1069]
ENSG00000085840	ORC1	0.730782	4.8009e-19	18.3187	protein_coding	origin recognition complex subunit 1 [Source:HGNC Symbol;Acc:HGNC:8487]
ENSG00000187840	EIF4EBP1	0.729406	1.39438e-16	15.8556	protein_coding	eukaryotic translation initiation factor 4E binding protein 1 [Source:HGNC Symbol;Acc:HGNC:3288]
ENSG00000163219	ARHGAP25	0.728682	0.0378338	1.42212	protein_coding	Rho GTPase activating protein 25 [Source:HGNC Symbol;Acc:HGNC:28951]
ENSG00000230715	AC018638.2	0.727991	2.25856e-07	6.64617	processed_pseudogene	novel pseudogene
ENSG00000146409	SLC18B1	0.727261	2.5351e-10	9.596	protein_coding	solute carrier family 18 member B1 [Source:HGNC Symbol;Acc:HGNC:21573]
ENSG00000150990	DHX37	0.727074	1.07175e-25	24.9699	protein_coding	DEAH-box helicase 37 [Source:HGNC Symbol;Acc:HGNC:17210]
ENSG00000278500	AC009336.2	0.727008	0.0330926	1.48027	protein_coding	homeobox D4 [Source:NCBI gene;Acc:3233]
ENSG00000158042	MRPL17	0.726944	8.51876e-28	27.0696	protein_coding	mitochondrial ribosomal protein L17 [Source:HGNC Symbol;Acc:HGNC:14053]
ENSG00000132661	NXT1	0.726832	3.8517e-18	17.4143	protein_coding	nuclear transport factor 2 like export factor 1 [Source:HGNC Symbol;Acc:HGNC:15913]
ENSG00000181333	HEPHL1	0.726683	0.0188943	1.72367	protein_coding	hephaestin like 1 [Source:HGNC Symbol;Acc:HGNC:30477]
ENSG00000164171	ITGA2	0.724525	2.15356e-36	35.6668	protein_coding	integrin subunit alpha 2 [Source:HGNC Symbol;Acc:HGNC:6137]
ENSG00000263069	AC124319.2	0.722524	0.00838699	2.07639	antisense	uncharacterized LOC100294362 [Source:NCBI gene;Acc:100294362]
ENSG00000119048	UBE2B	0.72213	1.73565e-29	28.7605	protein_coding	ubiquitin conjugating enzyme E2 B [Source:HGNC Symbol;Acc:HGNC:12473]
ENSG00000112312	GMNN	0.721945	4.04259e-18	17.3933	protein_coding	geminin, DNA replication inhibitor [Source:HGNC Symbol;Acc:HGNC:17493]
ENSG00000128578	STRIP2	0.720961	1.88861e-10	9.72386	protein_coding	striatin interacting protein 2 [Source:HGNC Symbol;Acc:HGNC:22209]
ENSG00000176476	SGF29	0.717944	2.4629e-11	10.6086	protein_coding	SAGA complex associated factor 29 [Source:HGNC Symbol;Acc:HGNC:25156]
ENSG00000139192	TAPBPL	0.717891	1.41068e-26	25.8506	protein_coding	TAP binding protein like [Source:HGNC Symbol;Acc:HGNC:30683]
ENSG00000083312	TNPO1	0.716921	6.14798e-58	57.2113	protein_coding	transportin 1 [Source:HGNC Symbol;Acc:HGNC:6401]
ENSG00000148335	NTMT1	0.715744	3.19856e-13	12.495	protein_coding	N-terminal Xaa-Pro-Lys N-methyltransferase 1 [Source:HGNC Symbol;Acc:HGNC:23373]
ENSG00000257732	AC089983.1	0.714482	0.00133965	2.87301	antisense	novel transcript, antisense to TXNRD1
ENSG00000164211	STARD4	0.714244	2.99309e-29	28.5239	protein_coding	StAR related lipid transfer domain containing 4 [Source:HGNC Symbol;Acc:HGNC:18058]
ENSG00000133687	TMTC1	0.714066	3.20313e-14	13.4944	protein_coding	transmembrane and tetratricopeptide repeat containing 1 [Source:HGNC Symbol;Acc:HGNC:24099]
ENSG00000128011	LRFN1	0.713599	6.31478e-05	4.19964	protein_coding	leucine rich repeat and fibronectin type III domain containing 1 [Source:HGNC Symbol;Acc:HGNC:29290]
ENSG00000116741	RGS2	0.713512	5.77776e-17	16.2382	protein_coding	regulator of G protein signaling 2 [Source:HGNC Symbol;Acc:HGNC:9998]
ENSG00000177335	C8orf31	0.713341	8.727e-10	9.05914	processed_transcript	chromosome 8 open reading frame 31 (putative) [Source:HGNC Symbol;Acc:HGNC:26731]
ENSG00000184575	XPOT	0.713132	7.57442e-51	50.1207	protein_coding	exportin for tRNA [Source:HGNC Symbol;Acc:HGNC:12826]
ENSG00000196878	LAMB3	0.712005	1.64612e-13	12.7835	protein_coding	laminin subunit beta 3 [Source:HGNC Symbol;Acc:HGNC:6490]
ENSG00000262001	DLGAP1-AS2	0.711158	4.32229e-07	6.36429	antisense	DLGAP1 antisense RNA 2 [Source:HGNC Symbol;Acc:HGNC:28146]
ENSG00000272398	CD24	0.711005	8.92811e-10	9.04924	protein_coding	CD24 molecule [Source:HGNC Symbol;Acc:HGNC:1645]
ENSG00000196954	CASP4	0.710772	4.81324e-31	30.3176	protein_coding	caspase 4 [Source:HGNC Symbol;Acc:HGNC:1505]
ENSG00000120254	MTHFD1L	0.710644	1.42942e-18	17.8448	protein_coding	methylenetetrahydrofolate dehydrogenase (NADP+ dependent) 1 like [Source:HGNC Symbol;Acc:HGNC:21055]
ENSG00000116584	ARHGEF2	0.710311	1.75148e-44	43.7566	protein_coding	Rho/Rac guanine nucleotide exchange factor 2 [Source:HGNC Symbol;Acc:HGNC:682]
ENSG00000105287	PRKD2	0.708956	1.19496e-26	25.9226	protein_coding	protein kinase D2 [Source:HGNC Symbol;Acc:HGNC:17293]
ENSG00000285106	AC016831.6	0.708682	0.023046	1.63741	lincRNA	novel transcript
ENSG00000251179	TMEM92-AS1	0.708457	0.0151913	1.81841	antisense	TMEM92 antisense RNA 1 [Source:HGNC Symbol;Acc:HGNC:50442]
ENSG00000146872	TLK2	0.707896	3.05114e-34	33.5155	protein_coding	tousled like kinase 2 [Source:HGNC Symbol;Acc:HGNC:11842]
ENSG00000122644	ARL4A	0.706974	1.37213e-08	7.86261	protein_coding	ADP ribosylation factor like GTPase 4A [Source:HGNC Symbol;Acc:HGNC:695]
ENSG00000267121	AC008105.3	0.70676	0.00780295	2.10774	antisense	novel transcript, antisense to FMNL1
ENSG00000165923	AGBL2	0.706749	0.000178017	3.74954	protein_coding	ATP/GTP binding protein like 2 [Source:HGNC Symbol;Acc:HGNC:26296]
ENSG00000040608	RTN4R	0.706668	8.64195e-05	4.06339	protein_coding	reticulon 4 receptor [Source:HGNC Symbol;Acc:HGNC:18601]
ENSG00000104312	RIPK2	0.705888	4.3623e-16	15.3603	protein_coding	receptor interacting serine/threonine kinase 2 [Source:HGNC Symbol;Acc:HGNC:10020]
ENSG00000205559	CHKB-DT	0.705653	0.000199571	3.6999	antisense	CHKB divergent transcript [Source:HGNC Symbol;Acc:HGNC:40146]
ENSG00000115946	PNO1	0.704865	4.83709e-18	17.3154	protein_coding	partner of NOB1 homolog [Source:HGNC Symbol;Acc:HGNC:32790]
ENSG00000112139	MDGA1	0.70444	1.1253e-29	28.9487	protein_coding	MAM domain containing glycosylphosphatidylinositol anchor 1 [Source:HGNC Symbol;Acc:HGNC:19267]
ENSG00000178078	STAP2	0.704195	5.38874e-14	13.2685	protein_coding	signal transducing adaptor family member 2 [Source:HGNC Symbol;Acc:HGNC:30430]
ENSG00000196352	CD55	0.703883	4.72735e-10	9.32538	protein_coding	CD55 molecule (Cromer blood group) [Source:HGNC Symbol;Acc:HGNC:2665]
ENSG00000107262	BAG1	0.703658	2.95724e-20	19.5291	protein_coding	BCL2 associated athanogene 1 [Source:HGNC Symbol;Acc:HGNC:937]
ENSG00000261762	AC027228.2	0.703059	0.0244923	1.61097	antisense	novel transcript, antisense to CHRNA5
ENSG00000205426	KRT81	0.702856	5.51103e-15	14.2588	protein_coding	keratin 81 [Source:HGNC Symbol;Acc:HGNC:6458]
ENSG00000128342	LIF	0.702077	1.32699e-18	17.8771	protein_coding	LIF, interleukin 6 family cytokine [Source:HGNC Symbol;Acc:HGNC:6596]
ENSG00000122641	INHBA	0.701485	1.16025e-05	4.93545	protein_coding	inhibin subunit beta A [Source:HGNC Symbol;Acc:HGNC:6066]
ENSG00000166250	CLMP	0.701212	1.36606e-42	41.8645	protein_coding	CXADR like membrane protein [Source:HGNC Symbol;Acc:HGNC:24039]
ENSG00000143498	TAF1A	0.701189	1.15732e-07	6.93654	protein_coding	TATA-box binding protein associated factor, RNA polymerase I subunit A [Source:HGNC Symbol;Acc:HGNC:11532]
ENSG00000087074	PPP1R15A	0.699792	8.74704e-23	22.0581	protein_coding	protein phosphatase 1 regulatory subunit 15A [Source:HGNC Symbol;Acc:HGNC:14375]
ENSG00000241343	RPL36A	0.698992	1.11203e-07	6.95389	protein_coding	ribosomal protein L36a [Source:HGNC Symbol;Acc:HGNC:10359]
ENSG00000119771	KLHL29	0.698647	5.10709e-11	10.2918	protein_coding	kelch like family member 29 [Source:HGNC Symbol;Acc:HGNC:29404]
ENSG00000277978	AC010542.5	0.698414	0.0484066	1.3151	antisense	novel transcript, antisense to CKLF
ENSG00000132603	NIP7	0.697676	5.50833e-27	26.259	protein_coding	NIP7, nucleolar pre-rRNA processing protein [Source:HGNC Symbol;Acc:HGNC:24328]
ENSG00000204954	C12orf73	0.697313	1.30607e-05	4.88403	protein_coding	chromosome 12 open reading frame 73 [Source:HGNC Symbol;Acc:HGNC:34450]
ENSG00000212719	C17orf51	0.69731	1.26714e-15	14.8972	protein_coding	chromosome 17 open reading frame 51 [Source:HGNC Symbol;Acc:HGNC:27904]
ENSG00000175556	LONRF3	0.696354	0.000509948	3.29247	protein_coding	LON peptidase N-terminal domain and ring finger 3 [Source:HGNC Symbol;Acc:HGNC:21152]
ENSG00000264301	LINC01444	0.696317	0.00524322	2.2804	lincRNA	long intergenic non-protein coding RNA 1444 [Source:HGNC Symbol;Acc:HGNC:50769]
ENSG00000141526	SLC16A3	0.695907	1.13068e-33	32.9467	protein_coding	solute carrier family 16 member 3 [Source:HGNC Symbol;Acc:HGNC:10924]
ENSG00000106100	NOD1	0.694725	1.40261e-10	9.85306	protein_coding	nucleotide binding oligomerization domain containing 1 [Source:HGNC Symbol;Acc:HGNC:16390]
ENSG00000167034	NKX3-1	0.694255	8.408e-13	12.0753	protein_coding	NK3 homeobox 1 [Source:HGNC Symbol;Acc:HGNC:7838]
ENSG00000135919	SERPINE2	0.692914	1.18635e-40	39.9258	protein_coding	serpin family E member 2 [Source:HGNC Symbol;Acc:HGNC:8951]
ENSG00000164920	OSR2	0.69281	4.07486e-06	5.38989	protein_coding	odd-skipped related transciption factor 2 [Source:HGNC Symbol;Acc:HGNC:15830]
ENSG00000184058	TBX1	0.692771	1.42915e-07	6.84492	protein_coding	T-box 1 [Source:HGNC Symbol;Acc:HGNC:11592]
ENSG00000255031	AP002807.1	0.692569	2.557e-05	4.59227	antisense	novel transcript, antisense to CHKA
ENSG00000011422	PLAUR	0.692526	5.80889e-15	14.2359	protein_coding	plasminogen activator, urokinase receptor [Source:HGNC Symbol;Acc:HGNC:9053]
ENSG00000091127	PUS7	0.690887	3.90187e-20	19.4087	protein_coding	pseudouridylate synthase 7 [Source:HGNC Symbol;Acc:HGNC:26033]
ENSG00000175643	RMI2	0.690137	1.05285e-11	10.9776	protein_coding	RecQ mediated genome instability 2 [Source:HGNC Symbol;Acc:HGNC:28349]
ENSG00000102760	RGCC	0.690036	0.0254224	1.59478	protein_coding	regulator of cell cycle [Source:HGNC Symbol;Acc:HGNC:20369]
ENSG00000237296	SMG1P1	0.688969	0.030782	1.5117	transcribed_unprocessed_pseudogene	SMG1 pseudogene 1 [Source:HGNC Symbol;Acc:HGNC:44186]
ENSG00000164122	ASB5	0.688823	0.000199166	3.70078	protein_coding	ankyrin repeat and SOCS box containing 5 [Source:HGNC Symbol;Acc:HGNC:17180]
ENSG00000178773	CPNE7	0.688379	0.000458681	3.33849	protein_coding	copine 7 [Source:HGNC Symbol;Acc:HGNC:2320]
ENSG00000188739	RBM34	0.688098	0.0285344	1.54463	protein_coding	RNA binding motif protein 34 [Source:HGNC Symbol;Acc:HGNC:28965]
ENSG00000108961	RANGRF	0.687527	0.017895	1.74727	protein_coding	RAN guanine nucleotide release factor [Source:HGNC Symbol;Acc:HGNC:17679]
ENSG00000188549	CCDC9B	0.687145	1.89272e-24	23.7229	protein_coding	coiled-coil domain containing 9B [Source:HGNC Symbol;Acc:HGNC:33488]
ENSG00000054598	FOXC1	0.68695	2.39677e-08	7.62037	protein_coding	forkhead box C1 [Source:HGNC Symbol;Acc:HGNC:3800]
ENSG00000232807	AL137186.2	0.686878	0.00357048	2.44727	antisense	uncharacterized LOC105376384 [Source:NCBI gene;Acc:105376384]
ENSG00000155313	USP25	0.686771	4.39765e-32	31.3568	protein_coding	ubiquitin specific peptidase 25 [Source:HGNC Symbol;Acc:HGNC:12624]
ENSG00000132646	PCNA	0.685728	1.77997e-35	34.7496	protein_coding	proliferating cell nuclear antigen [Source:HGNC Symbol;Acc:HGNC:8729]
ENSG00000006652	IFRD1	0.684894	1.0942e-34	33.9609	protein_coding	interferon related developmental regulator 1 [Source:HGNC Symbol;Acc:HGNC:5456]
ENSG00000102554	KLF5	0.684567	4.89877e-08	7.30991	protein_coding	Kruppel like factor 5 [Source:HGNC Symbol;Acc:HGNC:6349]
ENSG00000110330	BIRC2	0.684512	2.2754e-38	37.6429	protein_coding	baculoviral IAP repeat containing 2 [Source:HGNC Symbol;Acc:HGNC:590]
ENSG00000199753	SNORD104	0.68404	0.0292486	1.53389	snoRNA	small nucleolar RNA, C/D box 104 [Source:HGNC Symbol;Acc:HGNC:32768]
ENSG00000111247	RAD51AP1	0.683996	2.02499e-22	21.6936	protein_coding	RAD51 associated protein 1 [Source:HGNC Symbol;Acc:HGNC:16956]
ENSG00000127564	PKMYT1	0.683835	4.48983e-14	13.3478	protein_coding	protein kinase, membrane associated tyrosine/threonine 1 [Source:HGNC Symbol;Acc:HGNC:29650]
ENSG00000168496	FEN1	0.68353	4.08155e-24	23.3892	protein_coding	flap structure-specific endonuclease 1 [Source:HGNC Symbol;Acc:HGNC:3650]
ENSG00000062598	ELMO2	0.682398	6.70745e-35	34.1734	protein_coding	engulfment and cell motility 2 [Source:HGNC Symbol;Acc:HGNC:17233]
ENSG00000076685	NT5C2	0.681892	3.25129e-22	21.4879	protein_coding	5'-nucleotidase, cytosolic II [Source:HGNC Symbol;Acc:HGNC:8022]
ENSG00000176771	NCKAP5	0.681609	0.0363905	1.43901	protein_coding	NCK associated protein 5 [Source:HGNC Symbol;Acc:HGNC:29847]
ENSG00000111012	CYP27B1	0.680801	1.65641e-06	5.78083	protein_coding	cytochrome P450 family 27 subfamily B member 1 [Source:HGNC Symbol;Acc:HGNC:2606]
ENSG00000122783	CYREN	0.680796	2.44308e-16	15.6121	protein_coding	cell cycle regulator of NHEJ [Source:HGNC Symbol;Acc:HGNC:22432]
ENSG00000197381	ADARB1	0.680548	3.61026e-26	25.4425	protein_coding	adenosine deaminase, RNA specific B1 [Source:HGNC Symbol;Acc:HGNC:226]
ENSG00000225697	SLC26A6	0.680382	2.27406e-25	24.6432	protein_coding	solute carrier family 26 member 6 [Source:HGNC Symbol;Acc:HGNC:14472]
ENSG00000177133	LINC00982	0.679863	0.00062725	3.20256	antisense	long intergenic non-protein coding RNA 982 [Source:HGNC Symbol;Acc:HGNC:48664]
ENSG00000041357	PSMA4	0.678821	3.03037e-45	44.5185	protein_coding	proteasome subunit alpha 4 [Source:HGNC Symbol;Acc:HGNC:9533]
ENSG00000140859	KIFC3	0.678616	1.55069e-25	24.8095	protein_coding	kinesin family member C3 [Source:HGNC Symbol;Acc:HGNC:6326]
ENSG00000102218	RP2	0.678596	6.26741e-12	11.2029	protein_coding	RP2, ARL3 GTPase activating protein [Source:HGNC Symbol;Acc:HGNC:10274]
ENSG00000142961	MOB3C	0.677769	3.01463e-23	22.5208	protein_coding	MOB kinase activator 3C [Source:HGNC Symbol;Acc:HGNC:29800]
ENSG00000265241	RBM8A	0.677486	7.03627e-23	22.1527	protein_coding	RNA binding motif protein 8A [Source:HGNC Symbol;Acc:HGNC:9905]
ENSG00000285957	AC019257.7	0.676411	0.00154493	2.81109	antisense	novel transcript, antisense to ARHGEF10
ENSG00000115295	CLIP4	0.675966	1.63399e-29	28.7868	protein_coding	CAP-Gly domain containing linker protein family member 4 [Source:HGNC Symbol;Acc:HGNC:26108]
ENSG00000110092	CCND1	0.675725	4.4969e-33	32.3471	protein_coding	cyclin D1 [Source:HGNC Symbol;Acc:HGNC:1582]
ENSG00000241945	PWP2	0.674578	0.0149217	1.82618	protein_coding	PWP2, small subunit processome component [Source:HGNC Symbol;Acc:HGNC:9711]
ENSG00000164949	GEM	0.674482	4.3521e-10	9.3613	protein_coding	GTP binding protein overexpressed in skeletal muscle [Source:HGNC Symbol;Acc:HGNC:4234]
ENSG00000197208	SLC22A4	0.673981	2.61232e-09	8.58297	protein_coding	solute carrier family 22 member 4 [Source:HGNC Symbol;Acc:HGNC:10968]
ENSG00000128272	ATF4	0.673844	8.96561e-35	34.0474	protein_coding	activating transcription factor 4 [Source:HGNC Symbol;Acc:HGNC:786]
ENSG00000171793	CTPS1	0.673783	4.99357e-27	26.3016	protein_coding	CTP synthase 1 [Source:HGNC Symbol;Acc:HGNC:2519]
ENSG00000184083	FAM120C	0.673439	1.2851e-10	9.89106	protein_coding	family with sequence similarity 120C [Source:HGNC Symbol;Acc:HGNC:16949]
ENSG00000167670	CHAF1A	0.670831	1.93087e-23	22.7142	protein_coding	chromatin assembly factor 1 subunit A [Source:HGNC Symbol;Acc:HGNC:1910]
ENSG00000138050	THUMPD2	0.670826	2.57121e-05	4.58986	protein_coding	THUMP domain containing 2 [Source:HGNC Symbol;Acc:HGNC:14890]
ENSG00000156017	CARNMT1	0.670217	1.54042e-12	11.8124	protein_coding	carnosine N-methyltransferase 1 [Source:HGNC Symbol;Acc:HGNC:23435]
ENSG00000047932	GOPC	0.669725	8.7714e-25	24.0569	protein_coding	golgi associated PDZ and coiled-coil motif containing [Source:HGNC Symbol;Acc:HGNC:17643]
ENSG00000271870	AC024060.1	0.66923	0.00308816	2.5103	antisense	novel transcript, antisense to CRBN
ENSG00000113407	TARS	0.667586	7.35633e-39	38.1333	protein_coding	threonyl-tRNA synthetase [Source:HGNC Symbol;Acc:HGNC:11572]
ENSG00000110619	CARS	0.667027	4.27362e-34	33.3692	protein_coding	cysteinyl-tRNA synthetase [Source:HGNC Symbol;Acc:HGNC:1493]
ENSG00000150630	VEGFC	0.666779	7.5426e-15	14.1225	protein_coding	vascular endothelial growth factor C [Source:HGNC Symbol;Acc:HGNC:12682]
ENSG00000269974	AC091057.4	0.666227	0.0193027	1.71438	lincRNA	novel transcript
ENSG00000205220	PSMB10	0.66621	8.73e-20	19.059	protein_coding	proteasome subunit beta 10 [Source:HGNC Symbol;Acc:HGNC:9538]
ENSG00000156232	WHAMM	0.665379	2.56627e-12	11.5907	protein_coding	WAS protein homolog associated with actin, golgi membranes and microtubules [Source:HGNC Symbol;Acc:HGNC:30493]
ENSG00000117525	F3	0.665196	4.78443e-24	23.3202	protein_coding	coagulation factor III, tissue factor [Source:HGNC Symbol;Acc:HGNC:3541]
ENSG00000023608	SNAPC1	0.664524	3.1372e-05	4.50346	protein_coding	small nuclear RNA activating complex polypeptide 1 [Source:HGNC Symbol;Acc:HGNC:11134]
ENSG00000090447	TFAP4	0.664148	1.55428e-09	8.80847	protein_coding	transcription factor AP-4 [Source:HGNC Symbol;Acc:HGNC:11745]
ENSG00000075131	TIPIN	0.66372	5.10687e-09	8.29185	protein_coding	TIMELESS interacting protein [Source:HGNC Symbol;Acc:HGNC:30750]
ENSG00000092621	PHGDH	0.662835	8.26024e-28	27.083	protein_coding	phosphoglycerate dehydrogenase [Source:HGNC Symbol;Acc:HGNC:8923]
ENSG00000096996	IL12RB1	0.661702	1.16146e-07	6.935	protein_coding	interleukin 12 receptor subunit beta 1 [Source:HGNC Symbol;Acc:HGNC:5971]
ENSG00000155380	SLC16A1	0.659804	2.26947e-36	35.6441	protein_coding	solute carrier family 16 member 1 [Source:HGNC Symbol;Acc:HGNC:10922]
ENSG00000142408	CACNG8	0.659001	5.34321e-09	8.2722	protein_coding	calcium voltage-gated channel auxiliary subunit gamma 8 [Source:HGNC Symbol;Acc:HGNC:13628]
ENSG00000170396	ZNF804A	0.657344	0.00292405	2.53402	protein_coding	zinc finger protein 804A [Source:HGNC Symbol;Acc:HGNC:21711]
ENSG00000051341	POLQ	0.656959	4.71277e-18	17.3267	protein_coding	DNA polymerase theta [Source:HGNC Symbol;Acc:HGNC:9186]
ENSG00000159259	CHAF1B	0.656819	5.11435e-22	21.2912	protein_coding	chromatin assembly factor 1 subunit B [Source:HGNC Symbol;Acc:HGNC:1911]
ENSG00000175564	UCP3	0.656333	0.0127954	1.89295	protein_coding	uncoupling protein 3 [Source:HGNC Symbol;Acc:HGNC:12519]
ENSG00000235821	IFITM4P	0.656268	0.0406499	1.39094	processed_pseudogene	interferon induced transmembrane protein 4 pseudogene [Source:HGNC Symbol;Acc:HGNC:21669]
ENSG00000110660	SLC35F2	0.655908	5.48705e-18	17.2607	protein_coding	solute carrier family 35 member F2 [Source:HGNC Symbol;Acc:HGNC:23615]
ENSG00000173674	EIF1AX	0.655702	8.93169e-33	32.0491	protein_coding	eukaryotic translation initiation factor 1A X-linked [Source:HGNC Symbol;Acc:HGNC:3250]
ENSG00000082497	SERTAD4	0.654329	7.15762e-07	6.14523	protein_coding	SERTA domain containing 4 [Source:HGNC Symbol;Acc:HGNC:25236]
ENSG00000079215	SLC1A3	0.654292	2.79063e-10	9.5543	protein_coding	solute carrier family 1 member 3 [Source:HGNC Symbol;Acc:HGNC:10941]
ENSG00000271605	MILR1	0.653942	1.04855e-09	8.97941	protein_coding	mast cell immunoglobulin like receptor 1 [Source:HGNC Symbol;Acc:HGNC:27570]
ENSG00000124107	SLPI	0.653684	3.56645e-18	17.4478	protein_coding	secretory leukocyte peptidase inhibitor [Source:HGNC Symbol;Acc:HGNC:11092]
ENSG00000138376	BARD1	0.653387	3.25294e-16	15.4877	protein_coding	BRCA1 associated RING domain 1 [Source:HGNC Symbol;Acc:HGNC:952]
ENSG00000102359	SRPX2	0.653365	1.58512e-10	9.79994	protein_coding	sushi repeat containing protein X-linked 2 [Source:HGNC Symbol;Acc:HGNC:30668]
ENSG00000174738	NR1D2	0.652218	8.1963e-17	16.0864	protein_coding	nuclear receptor subfamily 1 group D member 2 [Source:HGNC Symbol;Acc:HGNC:7963]
ENSG00000130826	DKC1	0.651592	7.2988e-23	22.1367	protein_coding	dyskerin pseudouridine synthase 1 [Source:HGNC Symbol;Acc:HGNC:2890]
ENSG00000172250	SERHL	0.649743	0.0014714	2.83227	transcribed_unitary_pseudogene	serine hydrolase-like (pseudogene) [Source:HGNC Symbol;Acc:HGNC:14408]
ENSG00000185862	EVI2B	0.649481	4.28532e-07	6.36802	protein_coding	ecotropic viral integration site 2B [Source:HGNC Symbol;Acc:HGNC:3500]
ENSG00000153443	UBALD1	0.64772	7.85714e-16	15.1047	protein_coding	UBA like domain containing 1 [Source:HGNC Symbol;Acc:HGNC:29576]
ENSG00000272711	AC019069.1	0.647713	0.000348744	3.45749	lincRNA	novel transcript
ENSG00000178860	MSC	0.647712	1.15757e-33	32.9365	protein_coding	musculin [Source:HGNC Symbol;Acc:HGNC:7321]
ENSG00000050405	LIMA1	0.647552	1.50966e-35	34.8211	protein_coding	LIM domain and actin binding 1 [Source:HGNC Symbol;Acc:HGNC:24636]
ENSG00000166508	MCM7	0.64716	6.31257e-31	30.1998	protein_coding	minichromosome maintenance complex component 7 [Source:HGNC Symbol;Acc:HGNC:6950]
ENSG00000105976	MET	0.645895	3.73588e-24	23.4276	protein_coding	MET proto-oncogene, receptor tyrosine kinase [Source:HGNC Symbol;Acc:HGNC:7029]
ENSG00000170382	LRRN2	0.645351	1.46821e-10	9.83321	protein_coding	leucine rich repeat neuronal 2 [Source:HGNC Symbol;Acc:HGNC:16914]
ENSG00000092098	RNF31	0.644125	1.32832e-11	10.8767	protein_coding	ring finger protein 31 [Source:HGNC Symbol;Acc:HGNC:16031]
ENSG00000179041	RRS1	0.642765	6.96314e-15	14.1572	protein_coding	ribosome biogenesis regulator homolog [Source:HGNC Symbol;Acc:HGNC:17083]
ENSG00000166741	NNMT	0.642594	2.95813e-22	21.529	protein_coding	nicotinamide N-methyltransferase [Source:HGNC Symbol;Acc:HGNC:7861]
ENSG00000200534	SNORA33	0.642512	0.04257	1.3709	snoRNA	small nucleolar RNA, H/ACA box 33 [Source:HGNC Symbol;Acc:HGNC:32623]
ENSG00000268205	AC005261.1	0.641529	1.78418e-11	10.7486	lincRNA	novel transcript
ENSG00000165661	QSOX2	0.640889	2.41249e-23	22.6175	protein_coding	quiescin sulfhydryl oxidase 2 [Source:HGNC Symbol;Acc:HGNC:30249]
ENSG00000138190	EXOC6	0.640652	6.68542e-08	7.17487	protein_coding	exocyst complex component 6 [Source:HGNC Symbol;Acc:HGNC:23196]
ENSG00000065328	MCM10	0.640634	1.43075e-14	13.8444	protein_coding	minichromosome maintenance 10 replication initiation factor [Source:HGNC Symbol;Acc:HGNC:18043]
ENSG00000044574	HSPA5	0.640578	1.29231e-42	41.8886	protein_coding	heat shock protein family A (Hsp70) member 5 [Source:HGNC Symbol;Acc:HGNC:5238]
ENSG00000145040	UCN2	0.640543	5.95667e-06	5.225	protein_coding	urocortin 2 [Source:HGNC Symbol;Acc:HGNC:18414]
ENSG00000174574	AKIRIN1	0.640521	1.22939e-23	22.9103	protein_coding	akirin 1 [Source:HGNC Symbol;Acc:HGNC:25744]
ENSG00000133316	WDR74	0.640055	5.06989e-16	15.295	protein_coding	WD repeat domain 74 [Source:HGNC Symbol;Acc:HGNC:25529]
ENSG00000066583	ISOC1	0.639965	3.68669e-13	12.4334	protein_coding	isochorismatase domain containing 1 [Source:HGNC Symbol;Acc:HGNC:24254]
ENSG00000160193	WDR4	0.639809	8.45894e-16	15.0727	protein_coding	WD repeat domain 4 [Source:HGNC Symbol;Acc:HGNC:12756]
ENSG00000078246	TULP3	0.639011	9.98222e-21	20.0008	protein_coding	tubby like protein 3 [Source:HGNC Symbol;Acc:HGNC:12425]
ENSG00000147883	CDKN2B	0.638763	6.15418e-13	12.2108	protein_coding	cyclin dependent kinase inhibitor 2B [Source:HGNC Symbol;Acc:HGNC:1788]
ENSG00000182118	FAM89A	0.637741	1.19911e-09	8.92114	protein_coding	family with sequence similarity 89 member A [Source:HGNC Symbol;Acc:HGNC:25057]
ENSG00000107338	SHB	0.637159	9.87522e-07	6.00545	protein_coding	SH2 domain containing adaptor protein B [Source:HGNC Symbol;Acc:HGNC:10838]
ENSG00000139800	ZIC5	0.637018	0.000596477	3.22441	protein_coding	Zic family member 5 [Source:HGNC Symbol;Acc:HGNC:20322]
ENSG00000141441	GAREM1	0.636748	2.46664e-06	5.60789	protein_coding	GRB2 associated regulator of MAPK1 subtype 1 [Source:HGNC Symbol;Acc:HGNC:26136]
ENSG00000169241	SLC50A1	0.636205	1.59576e-16	15.797	protein_coding	solute carrier family 50 member 1 [Source:HGNC Symbol;Acc:HGNC:30657]
ENSG00000168994	PXDC1	0.634946	7.30341e-12	11.1365	protein_coding	PX domain containing 1 [Source:HGNC Symbol;Acc:HGNC:21361]
ENSG00000113441	LNPEP	0.634635	1.2223e-24	23.9128	protein_coding	leucyl and cystinyl aminopeptidase [Source:HGNC Symbol;Acc:HGNC:6656]
ENSG00000105281	SLC1A5	0.634538	1.45837e-37	36.8361	protein_coding	solute carrier family 1 member 5 [Source:HGNC Symbol;Acc:HGNC:10943]
ENSG00000162062	TEDC2	0.63411	1.06208e-13	12.9738	protein_coding	tubulin epsilon and delta complex 2 [Source:HGNC Symbol;Acc:HGNC:25849]
ENSG00000163872	YEATS2	0.633807	4.83317e-22	21.3158	protein_coding	YEATS domain containing 2 [Source:HGNC Symbol;Acc:HGNC:25489]
ENSG00000184232	OAF	0.633629	1.84308e-19	18.7345	protein_coding	out at first homolog [Source:HGNC Symbol;Acc:HGNC:28752]
ENSG00000146386	ABRACL	0.632741	2.18899e-10	9.65976	protein_coding	ABRA C-terminal like [Source:HGNC Symbol;Acc:HGNC:21230]
ENSG00000179958	DCTPP1	0.632657	1.23222e-15	14.9093	protein_coding	dCTP pyrophosphatase 1 [Source:HGNC Symbol;Acc:HGNC:28777]
ENSG00000128228	SDF2L1	0.631681	6.47003e-11	10.1891	protein_coding	stromal cell derived factor 2 like 1 [Source:HGNC Symbol;Acc:HGNC:10676]
ENSG00000272841	AL139393.2	0.629626	0.0406773	1.39065	antisense	novel transcript, antisense to MAP3K4
ENSG00000151466	SCLT1	0.629326	6.18091e-12	11.2089	protein_coding	sodium channel and clathrin linker 1 [Source:HGNC Symbol;Acc:HGNC:26406]
ENSG00000235381	AL596202.1	0.629262	0.00681075	2.16681	antisense	novel transcript
ENSG00000105447	GRWD1	0.628561	4.48743e-25	24.348	protein_coding	glutamate rich WD repeat containing 1 [Source:HGNC Symbol;Acc:HGNC:21270]
ENSG00000172965	MIR4435-2HG	0.628277	1.07759e-13	12.9675	lincRNA	MIR4435-2 host gene [Source:HGNC Symbol;Acc:HGNC:35163]
ENSG00000144354	CDCA7	0.627706	5.90534e-33	32.2288	protein_coding	cell division cycle associated 7 [Source:HGNC Symbol;Acc:HGNC:14628]
ENSG00000025770	NCAPH2	0.626466	1.13037e-22	21.9468	protein_coding	non-SMC condensin II complex subunit H2 [Source:HGNC Symbol;Acc:HGNC:25071]
ENSG00000182379	NXPH4	0.626319	5.46762e-05	4.2622	protein_coding	neurexophilin 4 [Source:HGNC Symbol;Acc:HGNC:8078]
ENSG00000183814	LIN9	0.62551	4.81405e-09	8.31749	protein_coding	lin-9 DREAM MuvB core complex component [Source:HGNC Symbol;Acc:HGNC:30830]
ENSG00000273802	HIST1H2BG	0.625332	0.0384768	1.4148	protein_coding	histone cluster 1 H2B family member g [Source:HGNC Symbol;Acc:HGNC:4746]
ENSG00000147852	VLDLR	0.625059	0.00170676	2.76783	protein_coding	very low density lipoprotein receptor [Source:HGNC Symbol;Acc:HGNC:12698]
ENSG00000205403	CFI	0.624876	0.0188631	1.72439	protein_coding	complement factor I [Source:HGNC Symbol;Acc:HGNC:5394]
ENSG00000187583	PLEKHN1	0.62449	4.63166e-05	4.33426	protein_coding	pleckstrin homology domain containing N1 [Source:HGNC Symbol;Acc:HGNC:25284]
ENSG00000163083	INHBB	0.624349	0.000324337	3.489	protein_coding	inhibin subunit beta B [Source:HGNC Symbol;Acc:HGNC:6067]
ENSG00000164362	TERT	0.62399	0.0135718	1.86736	protein_coding	telomerase reverse transcriptase [Source:HGNC Symbol;Acc:HGNC:11730]
ENSG00000170745	KCNS3	0.621384	6.80024e-05	4.16748	protein_coding	potassium voltage-gated channel modifier subfamily S member 3 [Source:HGNC Symbol;Acc:HGNC:6302]
ENSG00000164647	STEAP1	0.621191	2.18099e-14	13.6613	protein_coding	STEAP family member 1 [Source:HGNC Symbol;Acc:HGNC:11378]
ENSG00000179218	CALR	0.621032	2.14559e-45	44.6685	protein_coding	calreticulin [Source:HGNC Symbol;Acc:HGNC:1455]
ENSG00000271857	AL096865.1	0.621031	0.00215764	2.66602	antisense	novel transcript, antisense to RUNX2
ENSG00000006118	TMEM132A	0.620352	2.56773e-27	26.5904	protein_coding	transmembrane protein 132A [Source:HGNC Symbol;Acc:HGNC:31092]
ENSG00000249992	TMEM158	0.61969	5.45442e-11	10.2633	protein_coding	transmembrane protein 158 (gene/pseudogene) [Source:HGNC Symbol;Acc:HGNC:30293]
ENSG00000131378	RFTN1	0.619609	8.23858e-11	10.0841	protein_coding	raftlin, lipid raft linker 1 [Source:HGNC Symbol;Acc:HGNC:30278]
ENSG00000132330	SCLY	0.619354	0.00264946	2.57684	protein_coding	selenocysteine lyase [Source:HGNC Symbol;Acc:HGNC:18161]
ENSG00000198554	WDHD1	0.618723	8.73287e-11	10.0588	protein_coding	WD repeat and HMG-box DNA binding protein 1 [Source:HGNC Symbol;Acc:HGNC:23170]
ENSG00000117877	CD3EAP	0.618674	0.00204907	2.68844	protein_coding	CD3e molecule associated protein [Source:HGNC Symbol;Acc:HGNC:24219]
ENSG00000183527	PSMG1	0.617981	3.12918e-18	17.5046	protein_coding	proteasome assembly chaperone 1 [Source:HGNC Symbol;Acc:HGNC:3043]
ENSG00000068724	TTC7A	0.617867	1.38409e-13	12.8588	protein_coding	tetratricopeptide repeat domain 7A [Source:HGNC Symbol;Acc:HGNC:19750]
ENSG00000100297	MCM5	0.617234	5.07424e-23	22.2946	protein_coding	minichromosome maintenance complex component 5 [Source:HGNC Symbol;Acc:HGNC:6948]
ENSG00000123545	NDUFAF4	0.616969	1.09139e-08	7.96202	protein_coding	NADH:ubiquinone oxidoreductase complex assembly factor 4 [Source:HGNC Symbol;Acc:HGNC:21034]
ENSG00000136052	SLC41A2	0.616694	0.00031394	3.50315	protein_coding	solute carrier family 41 member 2 [Source:HGNC Symbol;Acc:HGNC:31045]
ENSG00000181544	FANCB	0.616104	0.000285847	3.54387	protein_coding	FA complementation group B [Source:HGNC Symbol;Acc:HGNC:3583]
ENSG00000130202	NECTIN2	0.615415	2.12653e-32	31.6723	protein_coding	nectin cell adhesion molecule 2 [Source:HGNC Symbol;Acc:HGNC:9707]
ENSG00000129484	PARP2	0.61494	6.10896e-09	8.21403	protein_coding	poly(ADP-ribose) polymerase 2 [Source:HGNC Symbol;Acc:HGNC:272]
ENSG00000182985	CADM1	0.614823	5.31497e-24	23.2745	protein_coding	cell adhesion molecule 1 [Source:HGNC Symbol;Acc:HGNC:5951]
ENSG00000118503	TNFAIP3	0.613766	6.33932e-10	9.19796	protein_coding	TNF alpha induced protein 3 [Source:HGNC Symbol;Acc:HGNC:11896]
ENSG00000101361	NOP56	0.613363	4.04974e-29	28.3926	protein_coding	NOP56 ribonucleoprotein [Source:HGNC Symbol;Acc:HGNC:15911]
ENSG00000187837	HIST1H1C	0.61315	2.51005e-09	8.60032	protein_coding	histone cluster 1 H1 family member c [Source:HGNC Symbol;Acc:HGNC:4716]
ENSG00000164778	EN2	0.612949	0.00207651	2.68267	protein_coding	engrailed homeobox 2 [Source:HGNC Symbol;Acc:HGNC:3343]
ENSG00000226067	LINC00623	0.612648	3.84538e-07	6.41506	lincRNA	long intergenic non-protein coding RNA 623 [Source:HGNC Symbol;Acc:HGNC:44252]
ENSG00000116815	CD58	0.612455	6.28079e-11	10.202	protein_coding	CD58 molecule [Source:HGNC Symbol;Acc:HGNC:1688]
ENSG00000214226	C17orf67	0.611874	0.00105325	2.97747	protein_coding	chromosome 17 open reading frame 67 [Source:HGNC Symbol;Acc:HGNC:27900]
ENSG00000145819	ARHGAP26	0.611402	4.54124e-12	11.3428	protein_coding	Rho GTPase activating protein 26 [Source:HGNC Symbol;Acc:HGNC:17073]
ENSG00000165092	ALDH1A1	0.61118	2.52146e-08	7.59835	protein_coding	aldehyde dehydrogenase 1 family member A1 [Source:HGNC Symbol;Acc:HGNC:402]
ENSG00000277161	PIGW	0.610945	1.52709e-10	9.81614	protein_coding	phosphatidylinositol glycan anchor biosynthesis class W [Source:HGNC Symbol;Acc:HGNC:23213]
ENSG00000243811	APOBEC3D	0.610552	0.0258287	1.5879	protein_coding	apolipoprotein B mRNA editing enzyme catalytic subunit 3D [Source:HGNC Symbol;Acc:HGNC:17354]
ENSG00000111641	NOP2	0.609934	0.0345252	1.46186	protein_coding	NOP2 nucleolar protein [Source:HGNC Symbol;Acc:HGNC:7867]
ENSG00000026950	BTN3A1	0.609754	2.45484e-28	27.61	protein_coding	butyrophilin subfamily 3 member A1 [Source:HGNC Symbol;Acc:HGNC:1138]
ENSG00000198838	RYR3	0.609317	7.23466e-05	4.14058	protein_coding	ryanodine receptor 3 [Source:HGNC Symbol;Acc:HGNC:10485]
ENSG00000092470	WDR76	0.608649	2.32126e-14	13.6343	protein_coding	WD repeat domain 76 [Source:HGNC Symbol;Acc:HGNC:25773]
ENSG00000162733	DDR2	0.608542	1.55789e-28	27.8075	protein_coding	discoidin domain receptor tyrosine kinase 2 [Source:HGNC Symbol;Acc:HGNC:2731]
ENSG00000267534	S1PR2	0.608432	7.29384e-06	5.13704	protein_coding	sphingosine-1-phosphate receptor 2 [Source:HGNC Symbol;Acc:HGNC:3169]
ENSG00000148841	ITPRIP	0.607838	5.03285e-12	11.2982	protein_coding	inositol 1,4,5-trisphosphate receptor interacting protein [Source:HGNC Symbol;Acc:HGNC:29370]
ENSG00000055044	NOP58	0.607553	1.44133e-22	21.8412	protein_coding	NOP58 ribonucleoprotein [Source:HGNC Symbol;Acc:HGNC:29926]
ENSG00000166401	SERPINB8	0.60738	2.57925e-06	5.58851	protein_coding	serpin family B member 8 [Source:HGNC Symbol;Acc:HGNC:8952]
ENSG00000128656	CHN1	0.607224	1.2054e-15	14.9189	protein_coding	chimerin 1 [Source:HGNC Symbol;Acc:HGNC:1943]
ENSG00000101412	E2F1	0.606295	8.58755e-15	14.0661	protein_coding	E2F transcription factor 1 [Source:HGNC Symbol;Acc:HGNC:3113]
ENSG00000233016	SNHG7	0.606227	1.62984e-12	11.7879	antisense	small nucleolar RNA host gene 7 [Source:HGNC Symbol;Acc:HGNC:28254]
ENSG00000237807	AC022034.1	0.606104	4.79199e-06	5.31948	lincRNA	novel transcript
ENSG00000137767	SQOR	0.605856	2.47224e-14	13.6069	protein_coding	sulfide quinone oxidoreductase [Source:HGNC Symbol;Acc:HGNC:20390]
ENSG00000267279	AC090409.1	0.605402	0.0167079	1.77708	lincRNA	novel transcript
ENSG00000275395	FCGBP	0.604981	0.0472597	1.32551	protein_coding	Fc fragment of IgG binding protein [Source:HGNC Symbol;Acc:HGNC:13572]
ENSG00000164327	RICTOR	0.604315	8.5978e-19	18.0656	protein_coding	RPTOR independent companion of MTOR complex 2 [Source:HGNC Symbol;Acc:HGNC:28611]
ENSG00000154640	BTG3	0.603978	1.60877e-15	14.7935	protein_coding	BTG anti-proliferation factor 3 [Source:HGNC Symbol;Acc:HGNC:1132]
ENSG00000226419	SLC16A1-AS1	0.603599	3.88607e-07	6.41049	antisense	SLC16A1 antisense RNA 1 [Source:HGNC Symbol;Acc:HGNC:49445]
ENSG00000133216	EPHB2	0.60342	8.52197e-16	15.0695	protein_coding	EPH receptor B2 [Source:HGNC Symbol;Acc:HGNC:3393]
ENSG00000145632	PLK2	0.603363	9.71944e-24	23.0124	protein_coding	polo like kinase 2 [Source:HGNC Symbol;Acc:HGNC:19699]
ENSG00000106591	MRPL32	0.602932	1.59928e-21	20.7961	protein_coding	mitochondrial ribosomal protein L32 [Source:HGNC Symbol;Acc:HGNC:14035]
ENSG00000240399	AC004801.2	0.602705	0.0323491	1.49014	transcribed_processed_pseudogene	ribosomal protein L37 (RPL37) pseudogene
ENSG00000163156	SCNM1	0.602683	1.11287e-10	9.95356	protein_coding	sodium channel modifier 1 [Source:HGNC Symbol;Acc:HGNC:23136]
ENSG00000090520	DNAJB11	0.602634	3.53623e-20	19.4515	protein_coding	DnaJ heat shock protein family (Hsp40) member B11 [Source:HGNC Symbol;Acc:HGNC:14889]
ENSG00000085117	CD82	0.602195	5.03304e-17	16.2982	protein_coding	CD82 molecule [Source:HGNC Symbol;Acc:HGNC:6210]
ENSG00000104432	IL7	0.601015	4.44654e-05	4.35198	protein_coding	interleukin 7 [Source:HGNC Symbol;Acc:HGNC:6023]
ENSG00000179431	FJX1	0.600947	0.00027024	3.56825	protein_coding	four jointed box 1 [Source:HGNC Symbol;Acc:HGNC:17166]
ENSG00000239713	APOBEC3G	0.600725	2.23406e-22	21.6509	protein_coding	apolipoprotein B mRNA editing enzyme catalytic subunit 3G [Source:HGNC Symbol;Acc:HGNC:17357]
ENSG00000133119	RFC3	0.600718	3.0604e-17	16.5142	protein_coding	replication factor C subunit 3 [Source:HGNC Symbol;Acc:HGNC:9971]
ENSG00000143847	PPFIA4	0.600068	0.006549	2.18383	protein_coding	PTPRF interacting protein alpha 4 [Source:HGNC Symbol;Acc:HGNC:9248]
ENSG00000164284	GRPEL2	0.599964	2.7587e-08	7.5593	protein_coding	GrpE like 2, mitochondrial [Source:HGNC Symbol;Acc:HGNC:21060]
ENSG00000137522	RNF121	0.599665	5.06077e-14	13.2958	protein_coding	ring finger protein 121 [Source:HGNC Symbol;Acc:HGNC:21070]
ENSG00000165832	TRUB1	0.59897	6.99554e-11	10.1552	protein_coding	TruB pseudouridine synthase family member 1 [Source:HGNC Symbol;Acc:HGNC:16060]
ENSG00000245571	FAM111A-DT	0.598757	0.00184805	2.73329	lincRNA	FAM111A divergent transcript [Source:HGNC Symbol;Acc:HGNC:53752]
ENSG00000163319	MRPS18C	0.59834	5.84017e-07	6.23357	protein_coding	mitochondrial ribosomal protein S18C [Source:HGNC Symbol;Acc:HGNC:16633]
ENSG00000261824	LINC00662	0.597944	8.12611e-06	5.09012	lincRNA	long intergenic non-protein coding RNA 662 [Source:HGNC Symbol;Acc:HGNC:27122]
ENSG00000246273	SBF2-AS1	0.597631	0.0455365	1.34164	antisense	SBF2 antisense RNA 1 [Source:HGNC Symbol;Acc:HGNC:27438]
ENSG00000158458	NRG2	0.597189	3.47484e-06	5.45907	protein_coding	neuregulin 2 [Source:HGNC Symbol;Acc:HGNC:7998]
ENSG00000138311	ZNF365	0.59676	0.0119381	1.92306	protein_coding	zinc finger protein 365 [Source:HGNC Symbol;Acc:HGNC:18194]
ENSG00000126778	SIX1	0.596562	2.20346e-10	9.65689	protein_coding	SIX homeobox 1 [Source:HGNC Symbol;Acc:HGNC:10887]
ENSG00000168899	VAMP5	0.596287	2.47333e-18	17.6067	protein_coding	vesicle associated membrane protein 5 [Source:HGNC Symbol;Acc:HGNC:12646]
ENSG00000160214	RRP1	0.596248	1.21451e-19	18.9156	protein_coding	ribosomal RNA processing 1 [Source:HGNC Symbol;Acc:HGNC:18785]
ENSG00000037897	METTL1	0.595638	3.60527e-05	4.44306	protein_coding	methyltransferase like 1 [Source:HGNC Symbol;Acc:HGNC:7030]
ENSG00000005810	MYCBP2	0.595337	4.18335e-23	22.3785	protein_coding	MYC binding protein 2, E3 ubiquitin protein ligase [Source:HGNC Symbol;Acc:HGNC:23386]
ENSG00000183793	NPIPA5	0.594832	1.59907e-06	5.79613	protein_coding	nuclear pore complex interacting protein family member A5 [Source:HGNC Symbol;Acc:HGNC:41980]
ENSG00000147027	TMEM47	0.593773	9.6569e-07	6.01516	protein_coding	transmembrane protein 47 [Source:HGNC Symbol;Acc:HGNC:18515]
ENSG00000138944	SHISAL1	0.593357	2.43278e-12	11.6139	protein_coding	shisa like 1 [Source:HGNC Symbol;Acc:HGNC:29335]
ENSG00000112308	C6orf62	0.592894	2.05129e-44	43.688	protein_coding	chromosome 6 open reading frame 62 [Source:HGNC Symbol;Acc:HGNC:20998]
ENSG00000132361	CLUH	0.592405	7.44731e-29	28.128	protein_coding	clustered mitochondria homolog [Source:HGNC Symbol;Acc:HGNC:29094]
ENSG00000059758	CDK17	0.591743	1.65164e-18	17.7821	protein_coding	cyclin dependent kinase 17 [Source:HGNC Symbol;Acc:HGNC:8750]
ENSG00000111875	ASF1A	0.591665	2.06515e-13	12.685	protein_coding	anti-silencing function 1A histone chaperone [Source:HGNC Symbol;Acc:HGNC:20995]
ENSG00000221914	PPP2R2A	0.591438	5.82653e-24	23.2346	protein_coding	protein phosphatase 2 regulatory subunit Balpha [Source:HGNC Symbol;Acc:HGNC:9304]
ENSG00000198805	PNP	0.591157	7.84542e-08	7.10538	protein_coding	purine nucleoside phosphorylase [Source:HGNC Symbol;Acc:HGNC:7892]
ENSG00000120942	UBIAD1	0.591026	1.16504e-12	11.9337	protein_coding	UbiA prenyltransferase domain containing 1 [Source:HGNC Symbol;Acc:HGNC:30791]
ENSG00000225205	AC078883.1	0.591002	0.0111775	1.95165	antisense	novel transcript
ENSG00000137936	BCAR3	0.590343	3.43058e-16	15.4646	protein_coding	BCAR3, NSP family adaptor protein [Source:HGNC Symbol;Acc:HGNC:973]
ENSG00000077238	IL4R	0.590075	1.89809e-17	16.7217	protein_coding	interleukin 4 receptor [Source:HGNC Symbol;Acc:HGNC:6015]
ENSG00000103257	SLC7A5	0.589712	0.000246437	3.60829	protein_coding	solute carrier family 7 member 5 [Source:HGNC Symbol;Acc:HGNC:11063]
ENSG00000196550	FAM72A	0.589308	0.00206724	2.68461	protein_coding	family with sequence similarity 72 member A [Source:HGNC Symbol;Acc:HGNC:24044]
ENSG00000121274	TENT4B	0.589308	2.03229e-09	8.69202	protein_coding	terminal nucleotidyltransferase 4B [Source:HGNC Symbol;Acc:HGNC:30758]
ENSG00000169213	RAB3B	0.588966	0.0437079	1.35944	protein_coding	RAB3B, member RAS oncogene family [Source:HGNC Symbol;Acc:HGNC:9778]
ENSG00000254093	PINX1	0.588205	0.000444836	3.3518	protein_coding	PIN2 (TERF1) interacting telomerase inhibitor 1 [Source:HGNC Symbol;Acc:HGNC:30046]
ENSG00000113300	CNOT6	0.587997	4.18478e-26	25.3783	protein_coding	CCR4-NOT transcription complex subunit 6 [Source:HGNC Symbol;Acc:HGNC:14099]
ENSG00000163512	AZI2	0.587966	1.49189e-12	11.8263	protein_coding	5-azacytidine induced 2 [Source:HGNC Symbol;Acc:HGNC:24002]
ENSG00000175505	CLCF1	0.587406	3.24569e-06	5.48869	protein_coding	cardiotrophin like cytokine factor 1 [Source:HGNC Symbol;Acc:HGNC:17412]
ENSG00000151725	CENPU	0.587187	3.40677e-10	9.46766	protein_coding	centromere protein U [Source:HGNC Symbol;Acc:HGNC:21348]
ENSG00000170802	FOXN2	0.585766	1.40101e-11	10.8536	protein_coding	forkhead box N2 [Source:HGNC Symbol;Acc:HGNC:5281]
ENSG00000153147	SMARCA5	0.584726	1.67352e-27	26.7764	protein_coding	SWI/SNF related, matrix associated, actin dependent regulator of chromatin, subfamily a, member 5 [Source:HGNC Symbol;Acc:HGNC:11101]
ENSG00000090861	AARS	0.584685	4.08961e-39	38.3883	protein_coding	alanyl-tRNA synthetase [Source:HGNC Symbol;Acc:HGNC:20]
ENSG00000148680	HTR7	0.584542	1.03644e-06	5.98445	protein_coding	5-hydroxytryptamine receptor 7 [Source:HGNC Symbol;Acc:HGNC:5302]
ENSG00000198795	ZNF521	0.584258	1.57308e-10	9.80325	protein_coding	zinc finger protein 521 [Source:HGNC Symbol;Acc:HGNC:24605]
ENSG00000113272	THG1L	0.583942	5.21674e-10	9.2826	protein_coding	tRNA-histidine guanylyltransferase 1 like [Source:HGNC Symbol;Acc:HGNC:26053]
ENSG00000075643	MOCOS	0.583905	0.0019197	2.71677	protein_coding	molybdenum cofactor sulfurase [Source:HGNC Symbol;Acc:HGNC:18234]
ENSG00000183778	B3GALT5	0.583818	0.00175752	2.7551	protein_coding	beta-1,3-galactosyltransferase 5 [Source:HGNC Symbol;Acc:HGNC:920]
ENSG00000130305	NSUN5	0.583232	1.40786e-09	8.85144	protein_coding	NOP2/Sun RNA methyltransferase family member 5 [Source:HGNC Symbol;Acc:HGNC:16385]
ENSG00000105974	CAV1	0.583058	1.55006e-24	23.8097	protein_coding	caveolin 1 [Source:HGNC Symbol;Acc:HGNC:1527]
ENSG00000187741	FANCA	0.581978	2.49195e-17	16.6035	protein_coding	FA complementation group A [Source:HGNC Symbol;Acc:HGNC:3582]
ENSG00000075891	PAX2	0.581667	3.2166e-05	4.4926	protein_coding	paired box 2 [Source:HGNC Symbol;Acc:HGNC:8616]
ENSG00000275437	AL121832.3	0.581621	0.0197559	1.7043	sense_intronic	novel transcript, sense intronic to CABLES2
ENSG00000183161	FANCF	0.580605	5.59248e-08	7.2524	protein_coding	FA complementation group F [Source:HGNC Symbol;Acc:HGNC:3587]
ENSG00000160753	RUSC1	0.580146	3.31953e-17	16.4789	protein_coding	RUN and SH3 domain containing 1 [Source:HGNC Symbol;Acc:HGNC:17153]
ENSG00000092853	CLSPN	0.57993	5.20034e-12	11.284	protein_coding	claspin [Source:HGNC Symbol;Acc:HGNC:19715]
ENSG00000225614	ZNF469	0.579565	6.51663e-10	9.18598	protein_coding	zinc finger protein 469 [Source:HGNC Symbol;Acc:HGNC:23216]
ENSG00000155093	PTPRN2	0.579523	5.46001e-10	9.26281	protein_coding	protein tyrosine phosphatase, receptor type N2 [Source:HGNC Symbol;Acc:HGNC:9677]
ENSG00000183426	NPIPA1	0.579356	2.68085e-05	4.57173	protein_coding	nuclear pore complex interacting protein family member A1 [Source:HGNC Symbol;Acc:HGNC:7909]
ENSG00000102221	JADE3	0.579123	2.9923e-09	8.52399	protein_coding	jade family PHD finger 3 [Source:HGNC Symbol;Acc:HGNC:22982]
ENSG00000136169	SETDB2	0.578809	4.59847e-16	15.3374	protein_coding	SET domain bifurcated 2 [Source:HGNC Symbol;Acc:HGNC:20263]
ENSG00000120093	HOXB3	0.578701	0.000114144	3.94255	protein_coding	homeobox B3 [Source:HGNC Symbol;Acc:HGNC:5114]
ENSG00000184897	H1FX	0.578431	5.9839e-28	27.223	protein_coding	H1 histone family member X [Source:HGNC Symbol;Acc:HGNC:4722]
ENSG00000188342	GTF2F2	0.578291	3.26896e-15	14.4856	protein_coding	general transcription factor IIF subunit 2 [Source:HGNC Symbol;Acc:HGNC:4653]
ENSG00000258311	BLOC1S1-RDH5	0.577554	0.0477305	1.3212	protein_coding	BLOC1S1-RDH5 readthrough [Source:NCBI gene;Acc:100528022]
ENSG00000279312	AL136164.4	0.577242	0.0058065	2.23609	TEC	TEC
ENSG00000156469	MTERF3	0.576926	1.63456e-10	9.7866	protein_coding	mitochondrial transcription termination factor 3 [Source:HGNC Symbol;Acc:HGNC:24258]
ENSG00000150556	LYPD6B	0.576047	1.43036e-13	12.8446	protein_coding	LY6/PLAUR domain containing 6B [Source:HGNC Symbol;Acc:HGNC:27018]
ENSG00000111845	PAK1IP1	0.575672	3.72079e-10	9.42937	protein_coding	PAK1 interacting protein 1 [Source:HGNC Symbol;Acc:HGNC:20882]
ENSG00000118894	EEF2KMT	0.57559	5.26314e-06	5.27876	protein_coding	eukaryotic elongation factor 2 lysine methyltransferase [Source:HGNC Symbol;Acc:HGNC:32221]
ENSG00000196584	XRCC2	0.575196	2.64691e-13	12.5773	protein_coding	X-ray repair cross complementing 2 [Source:HGNC Symbol;Acc:HGNC:12829]
ENSG00000174206	C12orf66	0.575105	0.000357033	3.44729	protein_coding	chromosome 12 open reading frame 66 [Source:HGNC Symbol;Acc:HGNC:26517]
ENSG00000285399	AC104162.2	0.575024	0.0277062	1.55742	bidirectional_promoter_lncRNA	novel transcript
ENSG00000074842	MYDGF	0.574895	2.23698e-18	17.6503	protein_coding	myeloid derived growth factor [Source:HGNC Symbol;Acc:HGNC:16948]
ENSG00000079156	OSBPL6	0.573621	0.00141058	2.8506	protein_coding	oxysterol binding protein like 6 [Source:HGNC Symbol;Acc:HGNC:16388]
ENSG00000259865	AL390728.6	0.573375	8.37363e-07	6.07709	lincRNA	novel transcript
ENSG00000177192	PUS1	0.572989	8.51593e-11	10.0698	protein_coding	pseudouridylate synthase 1 [Source:HGNC Symbol;Acc:HGNC:15508]
ENSG00000172613	RAD9A	0.572964	3.13152e-10	9.50425	protein_coding	RAD9 checkpoint clamp component A [Source:HGNC Symbol;Acc:HGNC:9827]
ENSG00000234741	GAS5	0.572835	2.39738e-26	25.6203	processed_transcript	growth arrest specific 5 [Source:HGNC Symbol;Acc:HGNC:16355]
ENSG00000112406	HECA	0.572356	9.20483e-07	6.03598	protein_coding	hdc homolog, cell cycle regulator [Source:HGNC Symbol;Acc:HGNC:21041]
ENSG00000268388	FENDRR	0.57211	8.83408e-21	20.0538	lincRNA	FOXF1 adjacent non-coding developmental regulatory RNA [Source:HGNC Symbol;Acc:HGNC:43894]
ENSG00000183726	TMEM50A	0.572042	7.14983e-28	27.1457	protein_coding	transmembrane protein 50A [Source:HGNC Symbol;Acc:HGNC:30590]
ENSG00000071243	ING3	0.571979	9.01628e-09	8.04497	protein_coding	inhibitor of growth family member 3 [Source:HGNC Symbol;Acc:HGNC:14587]
ENSG00000002919	SNX11	0.57175	7.87601e-11	10.1037	protein_coding	sorting nexin 11 [Source:HGNC Symbol;Acc:HGNC:14975]
ENSG00000273604	EPOP	0.571593	2.34372e-06	5.63009	protein_coding	elongin BC and polycomb repressive complex 2 associated protein [Source:HGNC Symbol;Acc:HGNC:34493]
ENSG00000116717	GADD45A	0.571492	0.00241488	2.6171	protein_coding	growth arrest and DNA damage inducible alpha [Source:HGNC Symbol;Acc:HGNC:4095]
ENSG00000076003	MCM6	0.571299	3.03153e-20	19.5183	protein_coding	minichromosome maintenance complex component 6 [Source:HGNC Symbol;Acc:HGNC:6949]
ENSG00000142611	PRDM16	0.571081	2.87813e-06	5.54089	protein_coding	PR/SET domain 16 [Source:HGNC Symbol;Acc:HGNC:14000]
ENSG00000148840	PPRC1	0.569524	2.11513e-17	16.6747	protein_coding	peroxisome proliferator-activated receptor gamma, coactivator-related 1 [Source:HGNC Symbol;Acc:HGNC:30025]
ENSG00000113460	BRIX1	0.569524	1.15156e-15	14.9387	protein_coding	BRX1, biogenesis of ribosomes [Source:HGNC Symbol;Acc:HGNC:24170]
ENSG00000198959	TGM2	0.569471	3.77768e-06	5.42278	protein_coding	transglutaminase 2 [Source:HGNC Symbol;Acc:HGNC:11778]
ENSG00000174371	EXO1	0.568811	7.49019e-15	14.1255	protein_coding	exonuclease 1 [Source:HGNC Symbol;Acc:HGNC:3511]
ENSG00000112578	BYSL	0.56853	4.8246e-10	9.31654	protein_coding	bystin like [Source:HGNC Symbol;Acc:HGNC:1157]
ENSG00000173638	SLC19A1	0.568361	1.48345e-12	11.8287	protein_coding	solute carrier family 19 member 1 [Source:HGNC Symbol;Acc:HGNC:10937]
ENSG00000167994	RAB3IL1	0.567793	1.285e-07	6.8911	protein_coding	RAB3A interacting protein like 1 [Source:HGNC Symbol;Acc:HGNC:9780]
ENSG00000161692	DBF4B	0.567525	5.21369e-17	16.2829	protein_coding	DBF4 zinc finger B [Source:HGNC Symbol;Acc:HGNC:17883]
ENSG00000185022	MAFF	0.566974	6.95662e-11	10.1576	protein_coding	MAF bZIP transcription factor F [Source:HGNC Symbol;Acc:HGNC:6780]
ENSG00000048028	USP28	0.566124	1.30123e-19	18.8856	protein_coding	ubiquitin specific peptidase 28 [Source:HGNC Symbol;Acc:HGNC:12625]
ENSG00000164509	IL31RA	0.565962	8.24439e-05	4.08384	protein_coding	interleukin 31 receptor A [Source:HGNC Symbol;Acc:HGNC:18969]
ENSG00000138459	SLC35A5	0.565714	8.38403e-13	12.0765	protein_coding	solute carrier family 35 member A5 [Source:HGNC Symbol;Acc:HGNC:20792]
ENSG00000278053	DDX52	0.565628	2.18575e-20	19.6604	protein_coding	DExD-box helicase 52 [Source:HGNC Symbol;Acc:HGNC:20038]
ENSG00000163811	WDR43	0.565543	6.93845e-19	18.1587	protein_coding	WD repeat domain 43 [Source:HGNC Symbol;Acc:HGNC:28945]
ENSG00000153714	LURAP1L	0.565385	5.39493e-19	18.268	protein_coding	leucine rich adaptor protein 1 like [Source:HGNC Symbol;Acc:HGNC:31452]
ENSG00000176171	BNIP3	0.565275	3.74534e-30	29.4265	protein_coding	BCL2 interacting protein 3 [Source:HGNC Symbol;Acc:HGNC:1084]
ENSG00000132382	MYBBP1A	0.565222	2.48564e-19	18.6046	protein_coding	MYB binding protein 1a [Source:HGNC Symbol;Acc:HGNC:7546]
ENSG00000188483	IER5L	0.565179	9.87962e-07	6.00526	protein_coding	immediate early response 5 like [Source:HGNC Symbol;Acc:HGNC:23679]
ENSG00000176485	PLA2G16	0.565132	2.06793e-08	7.68446	protein_coding	phospholipase A2 group XVI [Source:HGNC Symbol;Acc:HGNC:17825]
ENSG00000189337	KAZN	0.564722	2.38752e-06	5.62205	protein_coding	kazrin, periplakin interacting protein [Source:HGNC Symbol;Acc:HGNC:29173]
ENSG00000206344	HCG27	0.564602	0.0479449	1.31926	lincRNA	HLA complex group 27 [Source:HGNC Symbol;Acc:HGNC:27366]
ENSG00000135148	TRAFD1	0.564097	2.72366e-28	27.5648	protein_coding	TRAF-type zinc finger domain containing 1 [Source:HGNC Symbol;Acc:HGNC:24808]
ENSG00000009844	VTA1	0.563981	2.20916e-17	16.6558	protein_coding	vesicle trafficking 1 [Source:HGNC Symbol;Acc:HGNC:20954]
ENSG00000157111	TMEM171	0.562122	2.106e-05	4.67654	protein_coding	transmembrane protein 171 [Source:HGNC Symbol;Acc:HGNC:27031]
ENSG00000213988	ZNF90	0.561933	0.00591544	2.22801	protein_coding	zinc finger protein 90 [Source:HGNC Symbol;Acc:HGNC:13165]
ENSG00000115363	EVA1A	0.561089	8.11453e-08	7.09074	protein_coding	eva-1 homolog A, regulator of programmed cell death [Source:HGNC Symbol;Acc:HGNC:25816]
ENSG00000246334	PRR7-AS1	0.560963	0.0103827	1.98369	antisense	PRR7 antisense RNA 1 [Source:HGNC Symbol;Acc:HGNC:27961]
ENSG00000148926	ADM	0.560476	0.00675526	2.17036	protein_coding	adrenomedullin [Source:HGNC Symbol;Acc:HGNC:259]
ENSG00000114767	RRP9	0.560403	5.76024e-11	10.2396	protein_coding	ribosomal RNA processing 9, U3 small nucleolar RNA binding protein [Source:HGNC Symbol;Acc:HGNC:16829]
ENSG00000182752	PAPPA	0.560282	0.00372134	2.4293	protein_coding	pappalysin 1 [Source:HGNC Symbol;Acc:HGNC:8602]
ENSG00000108773	KAT2A	0.560065	1.52724e-24	23.8161	protein_coding	lysine acetyltransferase 2A [Source:HGNC Symbol;Acc:HGNC:4201]
ENSG00000141384	TAF4B	0.559748	0.000138907	3.85728	protein_coding	TATA-box binding protein associated factor 4b [Source:HGNC Symbol;Acc:HGNC:11538]
ENSG00000127241	MASP1	0.558532	0.000409491	3.38776	protein_coding	mannan binding lectin serine peptidase 1 [Source:HGNC Symbol;Acc:HGNC:6901]
ENSG00000023318	ERP44	0.558477	6.36299e-19	18.1963	protein_coding	endoplasmic reticulum protein 44 [Source:HGNC Symbol;Acc:HGNC:18311]
ENSG00000119673	ACOT2	0.558329	1.07748e-07	6.96759	protein_coding	acyl-CoA thioesterase 2 [Source:HGNC Symbol;Acc:HGNC:18431]
ENSG00000124145	SDC4	0.558248	2.32125e-17	16.6343	protein_coding	syndecan 4 [Source:HGNC Symbol;Acc:HGNC:10661]
ENSG00000073111	MCM2	0.557937	1.47732e-20	19.8305	protein_coding	minichromosome maintenance complex component 2 [Source:HGNC Symbol;Acc:HGNC:6944]
ENSG00000131094	C1QL1	0.557736	9.52383e-12	11.0212	protein_coding	complement C1q like 1 [Source:HGNC Symbol;Acc:HGNC:24182]
ENSG00000185722	ANKFY1	0.557677	3.39407e-21	20.4693	protein_coding	ankyrin repeat and FYVE domain containing 1 [Source:HGNC Symbol;Acc:HGNC:20763]
ENSG00000154429	CCSAP	0.557263	2.52298e-10	9.59809	protein_coding	centriole, cilia and spindle associated protein [Source:HGNC Symbol;Acc:HGNC:29578]
ENSG00000187642	PERM1	0.556922	0.0271773	1.56579	protein_coding	PPARGC1 and ESRR induced regulator, muscle 1 [Source:HGNC Symbol;Acc:HGNC:28208]
ENSG00000001629	ANKIB1	0.556511	1.70767e-31	30.7676	protein_coding	ankyrin repeat and IBR domain containing 1 [Source:HGNC Symbol;Acc:HGNC:22215]
ENSG00000070718	AP3M2	0.555848	2.46311e-10	9.60852	protein_coding	adaptor related protein complex 3 subunit mu 2 [Source:HGNC Symbol;Acc:HGNC:570]
ENSG00000132780	NASP	0.555646	8.79272e-35	34.0559	protein_coding	nuclear autoantigenic sperm protein [Source:HGNC Symbol;Acc:HGNC:7644]
ENSG00000223547	ZNF844	0.55533	0.00033235	3.4784	protein_coding	zinc finger protein 844 [Source:HGNC Symbol;Acc:HGNC:25932]
ENSG00000184524	CEND1	0.555316	2.7095e-06	5.56711	protein_coding	cell cycle exit and neuronal differentiation 1 [Source:HGNC Symbol;Acc:HGNC:24153]
ENSG00000124688	MAD2L1BP	0.555103	4.01398e-09	8.39642	protein_coding	MAD2L1 binding protein [Source:HGNC Symbol;Acc:HGNC:21059]
ENSG00000180257	ZNF816	0.554723	0.00128986	2.88946	protein_coding	zinc finger protein 816 [Source:HGNC Symbol;Acc:HGNC:26995]
ENSG00000101000	PROCR	0.554553	3.3392e-13	12.4764	protein_coding	protein C receptor [Source:HGNC Symbol;Acc:HGNC:9452]
ENSG00000182199	SHMT2	0.554028	1.55094e-18	17.8094	protein_coding	serine hydroxymethyltransferase 2 [Source:HGNC Symbol;Acc:HGNC:10852]
ENSG00000183397	C19orf71	0.554	0.0021301	2.6716	protein_coding	chromosome 19 open reading frame 71 [Source:HGNC Symbol;Acc:HGNC:34496]
ENSG00000233885	YEATS2-AS1	0.553556	0.0387054	1.41223	antisense	YEATS2 antisense RNA 1 [Source:HGNC Symbol;Acc:HGNC:41101]
ENSG00000254615	AC027031.2	0.553442	0.00117202	2.93106	lincRNA	novel transcript
ENSG00000143033	MTF2	0.553362	2.17265e-14	13.663	protein_coding	metal response element binding transcription factor 2 [Source:HGNC Symbol;Acc:HGNC:29535]
ENSG00000225361	PPP1R26-AS1	0.553299	0.00761652	2.11824	antisense	PPP1R26 antisense RNA 1 [Source:HGNC Symbol;Acc:HGNC:48717]
ENSG00000092010	PSME1	0.553092	8.39352e-20	19.0761	protein_coding	proteasome activator subunit 1 [Source:HGNC Symbol;Acc:HGNC:9568]
ENSG00000126215	XRCC3	0.552855	3.74417e-09	8.42664	protein_coding	X-ray repair cross complementing 3 [Source:HGNC Symbol;Acc:HGNC:12830]
ENSG00000006210	CX3CL1	0.552844	4.04972e-06	5.39258	protein_coding	C-X3-C motif chemokine ligand 1 [Source:HGNC Symbol;Acc:HGNC:10647]
ENSG00000120658	ENOX1	0.552731	0.000593098	3.22687	protein_coding	ecto-NOX disulfide-thiol exchanger 1 [Source:HGNC Symbol;Acc:HGNC:25474]
ENSG00000185344	ATP6V0A2	0.552695	9.65913e-12	11.0151	protein_coding	ATPase H+ transporting V0 subunit a2 [Source:HGNC Symbol;Acc:HGNC:18481]
ENSG00000182704	TSKU	0.551841	6.52791e-30	29.1852	protein_coding	tsukushi, small leucine rich proteoglycan [Source:HGNC Symbol;Acc:HGNC:28850]
ENSG00000168275	COA6	0.550751	1.14258e-10	9.94211	protein_coding	cytochrome c oxidase assembly factor 6 [Source:HGNC Symbol;Acc:HGNC:18025]
ENSG00000151304	SRFBP1	0.550215	6.10839e-08	7.21407	protein_coding	serum response factor binding protein 1 [Source:HGNC Symbol;Acc:HGNC:26333]
ENSG00000159131	GART	0.550022	3.01653e-28	27.5205	protein_coding	phosphoribosylglycinamide formyltransferase, phosphoribosylglycinamide synthetase, phosphoribosylaminoimidazole synthetase [Source:HGNC Symbol;Acc:HGNC:4163]
ENSG00000135521	LTV1	0.549485	5.81153e-09	8.23571	protein_coding	LTV1 ribosome biogenesis factor [Source:HGNC Symbol;Acc:HGNC:21173]
ENSG00000134717	BTF3L4	0.549116	1.50985e-17	16.8211	protein_coding	basic transcription factor 3 like 4 [Source:HGNC Symbol;Acc:HGNC:30547]
ENSG00000164823	OSGIN2	0.549068	7.28711e-17	16.1374	protein_coding	oxidative stress induced growth inhibitor family member 2 [Source:HGNC Symbol;Acc:HGNC:1355]
ENSG00000275202	AL161421.1	0.547643	0.0437424	1.3591	antisense	novel transcript, antisense to FNDC3A
ENSG00000075702	WDR62	0.547572	1.76183e-09	8.75403	protein_coding	WD repeat domain 62 [Source:HGNC Symbol;Acc:HGNC:24502]
ENSG00000184162	NR2C2AP	0.547196	2.20477e-05	4.65664	protein_coding	nuclear receptor 2C2 associated protein [Source:HGNC Symbol;Acc:HGNC:30763]
ENSG00000260924	LINC01311	0.546153	0.0258075	1.58825	antisense	long intergenic non-protein coding RNA 1311 [Source:HGNC Symbol;Acc:HGNC:50503]
ENSG00000198604	BAZ1A	0.545896	1.03621e-14	13.9846	protein_coding	bromodomain adjacent to zinc finger domain 1A [Source:HGNC Symbol;Acc:HGNC:960]
ENSG00000147862	NFIB	0.545295	4.75965e-09	8.32243	protein_coding	nuclear factor I B [Source:HGNC Symbol;Acc:HGNC:7785]
ENSG00000167721	TSR1	0.5435	1.13483e-22	21.9451	protein_coding	TSR1, ribosome maturation factor [Source:HGNC Symbol;Acc:HGNC:25542]
ENSG00000152558	TMEM123	0.543362	5.45077e-37	36.2635	protein_coding	transmembrane protein 123 [Source:HGNC Symbol;Acc:HGNC:30138]
ENSG00000171155	C1GALT1C1	0.543297	4.22553e-13	12.3741	protein_coding	C1GALT1 specific chaperone 1 [Source:HGNC Symbol;Acc:HGNC:24338]
ENSG00000139496	NUP58	0.543108	4.57038e-24	23.34	protein_coding	nucleoporin 58 [Source:HGNC Symbol;Acc:HGNC:20261]
ENSG00000141429	GALNT1	0.542828	1.39823e-16	15.8544	protein_coding	polypeptide N-acetylgalactosaminyltransferase 1 [Source:HGNC Symbol;Acc:HGNC:4123]
ENSG00000033627	ATP6V0A1	0.542249	8.79445e-23	22.0558	protein_coding	ATPase H+ transporting V0 subunit a1 [Source:HGNC Symbol;Acc:HGNC:865]
ENSG00000168876	ANKRD49	0.542064	8.88669e-07	6.05126	protein_coding	ankyrin repeat domain 49 [Source:HGNC Symbol;Acc:HGNC:25970]
ENSG00000159399	HK2	0.541304	1.17447e-18	17.9302	protein_coding	hexokinase 2 [Source:HGNC Symbol;Acc:HGNC:4923]
ENSG00000091490	SEL1L3	0.541178	6.07959e-17	16.2161	protein_coding	SEL1L family member 3 [Source:HGNC Symbol;Acc:HGNC:29108]
ENSG00000186280	KDM4D	0.540623	0.017102	1.76695	protein_coding	lysine demethylase 4D [Source:HGNC Symbol;Acc:HGNC:25498]
ENSG00000169902	TPST1	0.540602	6.51717e-13	12.1859	protein_coding	tyrosylprotein sulfotransferase 1 [Source:HGNC Symbol;Acc:HGNC:12020]
ENSG00000188322	SBK1	0.539048	0.0239537	1.62063	protein_coding	SH3 domain binding kinase 1 [Source:HGNC Symbol;Acc:HGNC:17699]
ENSG00000176890	TYMS	0.538748	5.78913e-10	9.23739	protein_coding	thymidylate synthetase [Source:HGNC Symbol;Acc:HGNC:12441]
ENSG00000197905	TEAD4	0.538334	3.62531e-10	9.44066	protein_coding	TEA domain transcription factor 4 [Source:HGNC Symbol;Acc:HGNC:11717]
ENSG00000104415	WISP1	0.538264	2.81183e-08	7.55101	protein_coding	WNT1 inducible signaling pathway protein 1 [Source:HGNC Symbol;Acc:HGNC:12769]
ENSG00000003436	TFPI	0.537907	1.83034e-19	18.7375	protein_coding	tissue factor pathway inhibitor [Source:HGNC Symbol;Acc:HGNC:11760]
ENSG00000134352	IL6ST	0.537639	1.27789e-33	32.8935	protein_coding	interleukin 6 signal transducer [Source:HGNC Symbol;Acc:HGNC:6021]
ENSG00000138640	FAM13A	0.537263	3.34286e-08	7.47588	protein_coding	family with sequence similarity 13 member A [Source:HGNC Symbol;Acc:HGNC:19367]
ENSG00000241015	TPM3P9	0.536842	6.24552e-06	5.20443	transcribed_processed_pseudogene	tropomyosin 3 pseudogene 9 [Source:HGNC Symbol;Acc:HGNC:44142]
ENSG00000100258	LMF2	0.536692	9.96664e-25	24.0015	protein_coding	lipase maturation factor 2 [Source:HGNC Symbol;Acc:HGNC:25096]
ENSG00000047457	CP	0.536529	3.52994e-17	16.4522	protein_coding	ceruloplasmin [Source:HGNC Symbol;Acc:HGNC:2295]
ENSG00000114127	XRN1	0.535819	6.28045e-17	16.202	protein_coding	5'-3' exoribonuclease 1 [Source:HGNC Symbol;Acc:HGNC:30654]
ENSG00000173960	UBXN2A	0.535173	8.62635e-10	9.06417	protein_coding	UBX domain protein 2A [Source:HGNC Symbol;Acc:HGNC:27265]
ENSG00000258429	PDF	0.534633	1.73464e-05	4.76079	protein_coding	peptide deformylase, mitochondrial [Source:HGNC Symbol;Acc:HGNC:30012]
ENSG00000167695	FAM57A	0.534347	6.10031e-10	9.21465	protein_coding	family with sequence similarity 57 member A [Source:HGNC Symbol;Acc:HGNC:29646]
ENSG00000137269	LRRC1	0.534047	0.00224408	2.64896	protein_coding	leucine rich repeat containing 1 [Source:HGNC Symbol;Acc:HGNC:14307]
ENSG00000118507	AKAP7	0.533375	0.00238976	2.62165	protein_coding	A-kinase anchoring protein 7 [Source:HGNC Symbol;Acc:HGNC:377]
ENSG00000177606	JUN	0.533188	8.00351e-13	12.0967	protein_coding	Jun proto-oncogene, AP-1 transcription factor subunit [Source:HGNC Symbol;Acc:HGNC:6204]
ENSG00000103642	LACTB	0.532554	8.60638e-12	11.0652	protein_coding	lactamase beta [Source:HGNC Symbol;Acc:HGNC:16468]
ENSG00000157873	TNFRSF14	0.532281	1.26689e-11	10.8973	protein_coding	TNF receptor superfamily member 14 [Source:HGNC Symbol;Acc:HGNC:11912]
ENSG00000171729	TMEM51	0.531887	1.16421e-07	6.93397	protein_coding	transmembrane protein 51 [Source:HGNC Symbol;Acc:HGNC:25488]
ENSG00000128283	CDC42EP1	0.531878	2.6875e-13	12.5707	protein_coding	CDC42 effector protein 1 [Source:HGNC Symbol;Acc:HGNC:17014]
ENSG00000236088	COX10-AS1	0.531451	1.39443e-08	7.8556	processed_transcript	COX10 antisense RNA 1 [Source:HGNC Symbol;Acc:HGNC:38873]
ENSG00000184371	CSF1	0.531445	1.16195e-16	15.9348	protein_coding	colony stimulating factor 1 [Source:HGNC Symbol;Acc:HGNC:2432]
ENSG00000089327	FXYD5	0.531395	3.44931e-18	17.4623	protein_coding	FXYD domain containing ion transport regulator 5 [Source:HGNC Symbol;Acc:HGNC:4029]
ENSG00000143942	CHAC2	0.531299	0.00804159	2.09466	protein_coding	ChaC cation transport regulator homolog 2 [Source:HGNC Symbol;Acc:HGNC:32363]
ENSG00000114270	COL7A1	0.531255	3.01595e-22	21.5206	protein_coding	collagen type VII alpha 1 chain [Source:HGNC Symbol;Acc:HGNC:2214]
ENSG00000164053	ATRIP	0.530811	2.1137e-08	7.67496	protein_coding	ATR interacting protein [Source:HGNC Symbol;Acc:HGNC:33499]
ENSG00000049541	RFC2	0.530782	1.43509e-13	12.8431	protein_coding	replication factor C subunit 2 [Source:HGNC Symbol;Acc:HGNC:9970]
ENSG00000198517	MAFK	0.530167	3.64097e-14	13.4388	protein_coding	MAF bZIP transcription factor K [Source:HGNC Symbol;Acc:HGNC:6782]
ENSG00000105327	BBC3	0.529957	3.41338e-06	5.46682	protein_coding	BCL2 binding component 3 [Source:HGNC Symbol;Acc:HGNC:17868]
ENSG00000120549	KIAA1217	0.529943	3.88095e-16	15.4111	protein_coding	KIAA1217 [Source:HGNC Symbol;Acc:HGNC:25428]
ENSG00000113369	ARRDC3	0.529645	2.70564e-12	11.5677	protein_coding	arrestin domain containing 3 [Source:HGNC Symbol;Acc:HGNC:29263]
ENSG00000131470	PSMC3IP	0.529166	3.42012e-05	4.46596	protein_coding	PSMC3 interacting protein [Source:HGNC Symbol;Acc:HGNC:17928]
ENSG00000166900	STX3	0.529048	3.95624e-11	10.4027	protein_coding	syntaxin 3 [Source:HGNC Symbol;Acc:HGNC:11438]
ENSG00000135535	CD164	0.528829	3.36599e-29	28.4729	protein_coding	CD164 molecule [Source:HGNC Symbol;Acc:HGNC:1632]
ENSG00000275591	XKR5	0.52879	0.00858369	2.06633	protein_coding	XK related 5 [Source:HGNC Symbol;Acc:HGNC:20782]
ENSG00000105810	CDK6	0.528407	4.84561e-23	22.3147	protein_coding	cyclin dependent kinase 6 [Source:HGNC Symbol;Acc:HGNC:1777]
ENSG00000189190	ZNF600	0.527632	0.000121418	3.91572	protein_coding	zinc finger protein 600 [Source:HGNC Symbol;Acc:HGNC:30951]
ENSG00000146242	TPBG	0.527613	3.85241e-13	12.4143	protein_coding	trophoblast glycoprotein [Source:HGNC Symbol;Acc:HGNC:12004]
ENSG00000163513	TGFBR2	0.527603	3.45148e-18	17.462	protein_coding	transforming growth factor beta receptor 2 [Source:HGNC Symbol;Acc:HGNC:11773]
ENSG00000171931	FBXW10	0.527522	2.1634e-05	4.66486	protein_coding	F-box and WD repeat domain containing 10 [Source:HGNC Symbol;Acc:HGNC:1211]
ENSG00000064703	DDX20	0.527296	7.30989e-11	10.1361	protein_coding	DEAD-box helicase 20 [Source:HGNC Symbol;Acc:HGNC:2743]
ENSG00000155858	LSM11	0.526936	4.32643e-05	4.36387	protein_coding	LSM11, U7 small nuclear RNA associated [Source:HGNC Symbol;Acc:HGNC:30860]
ENSG00000170632	ARMC10	0.526832	2.00005e-10	9.69896	protein_coding	armadillo repeat containing 10 [Source:HGNC Symbol;Acc:HGNC:21706]
ENSG00000106588	PSMA2	0.526661	7.28319e-05	4.13768	protein_coding	proteasome subunit alpha 2 [Source:HGNC Symbol;Acc:HGNC:9531]
ENSG00000206432	TMEM200C	0.526659	0.00355769	2.44883	protein_coding	transmembrane protein 200C [Source:HGNC Symbol;Acc:HGNC:37208]
ENSG00000170515	PA2G4	0.525507	2.38007e-17	16.6234	protein_coding	proliferation-associated 2G4 [Source:HGNC Symbol;Acc:HGNC:8550]
ENSG00000115919	KYNU	0.524952	1.59508e-32	31.7972	protein_coding	kynureninase [Source:HGNC Symbol;Acc:HGNC:6469]
ENSG00000273599	AL731571.1	0.524941	0.022179	1.65406	antisense	novel transcript, antisense to CTBP2
ENSG00000169857	AVEN	0.524662	2.52541e-09	8.59767	protein_coding	apoptosis and caspase activation inhibitor [Source:HGNC Symbol;Acc:HGNC:13509]
ENSG00000129682	FGF13	0.523541	0.00189205	2.72307	protein_coding	fibroblast growth factor 13 [Source:HGNC Symbol;Acc:HGNC:3670]
ENSG00000113013	HSPA9	0.522779	2.20506e-32	31.6566	protein_coding	heat shock protein family A (Hsp70) member 9 [Source:HGNC Symbol;Acc:HGNC:5244]
ENSG00000093009	CDC45	0.522623	1.84673e-12	11.7336	protein_coding	cell division cycle 45 [Source:HGNC Symbol;Acc:HGNC:1739]
ENSG00000212123	PRR22	0.522472	0.0350603	1.45518	protein_coding	proline rich 22 [Source:HGNC Symbol;Acc:HGNC:28354]
ENSG00000074266	EED	0.521707	2.12952e-10	9.67172	protein_coding	embryonic ectoderm development [Source:HGNC Symbol;Acc:HGNC:3188]
ENSG00000173226	IQCB1	0.521401	1.96476e-08	7.70669	protein_coding	IQ motif containing B1 [Source:HGNC Symbol;Acc:HGNC:28949]
ENSG00000162616	DNAJB4	0.521315	4.44636e-19	18.352	protein_coding	DnaJ heat shock protein family (Hsp40) member B4 [Source:HGNC Symbol;Acc:HGNC:14886]
ENSG00000100401	RANGAP1	0.520783	3.31535e-16	15.4795	protein_coding	Ran GTPase activating protein 1 [Source:HGNC Symbol;Acc:HGNC:9854]
ENSG00000166289	PLEKHF1	0.520357	2.17324e-07	6.66289	protein_coding	pleckstrin homology and FYVE domain containing 1 [Source:HGNC Symbol;Acc:HGNC:20764]
ENSG00000115053	NCL	0.519658	1.83502e-34	33.7364	protein_coding	nucleolin [Source:HGNC Symbol;Acc:HGNC:7667]
ENSG00000162607	USP1	0.519495	1.25405e-22	21.9017	protein_coding	ubiquitin specific peptidase 1 [Source:HGNC Symbol;Acc:HGNC:12607]
ENSG00000167779	IGFBP6	0.519347	5.82629e-13	12.2346	protein_coding	insulin like growth factor binding protein 6 [Source:HGNC Symbol;Acc:HGNC:5475]
ENSG00000074527	NTN4	0.519176	5.40612e-08	7.26711	protein_coding	netrin 4 [Source:HGNC Symbol;Acc:HGNC:13658]
ENSG00000143390	RFX5	0.519074	1.86048e-16	15.7304	protein_coding	regulatory factor X5 [Source:HGNC Symbol;Acc:HGNC:9986]
ENSG00000169660	HEXDC	0.518972	4.15557e-13	12.3814	protein_coding	hexosaminidase D [Source:HGNC Symbol;Acc:HGNC:26307]
ENSG00000260853	AC109460.2	0.518694	0.00648483	2.1881	antisense	novel transcript, antisense to NFATC2IP
ENSG00000104738	MCM4	0.518306	4.98837e-33	32.302	protein_coding	minichromosome maintenance complex component 4 [Source:HGNC Symbol;Acc:HGNC:6947]
ENSG00000078900	TP73	0.51828	0.000907868	3.04198	protein_coding	tumor protein p73 [Source:HGNC Symbol;Acc:HGNC:12003]
ENSG00000163584	RPL22L1	0.518221	3.9024e-06	5.40867	protein_coding	ribosomal protein L22 like 1 [Source:HGNC Symbol;Acc:HGNC:27610]
ENSG00000106070	GRB10	0.517967	9.73665e-10	9.01159	protein_coding	growth factor receptor bound protein 10 [Source:HGNC Symbol;Acc:HGNC:4564]
ENSG00000137955	RABGGTB	0.517829	7.31503e-22	21.1358	protein_coding	Rab geranylgeranyltransferase subunit beta [Source:HGNC Symbol;Acc:HGNC:9796]
ENSG00000158773	USF1	0.517614	2.40671e-19	18.6186	protein_coding	upstream transcription factor 1 [Source:HGNC Symbol;Acc:HGNC:12593]
ENSG00000153029	MR1	0.517599	1.57385e-10	9.80304	protein_coding	major histocompatibility complex, class I-related [Source:HGNC Symbol;Acc:HGNC:4975]
ENSG00000073008	PVR	0.517514	5.31822e-10	9.27423	protein_coding	poliovirus receptor [Source:HGNC Symbol;Acc:HGNC:9705]
ENSG00000141391	PRELID3A	0.51653	0.00186374	2.72962	protein_coding	PRELI domain containing 3A [Source:HGNC Symbol;Acc:HGNC:24639]
ENSG00000083444	PLOD1	0.516365	1.51612e-25	24.8193	protein_coding	procollagen-lysine,2-oxoglutarate 5-dioxygenase 1 [Source:HGNC Symbol;Acc:HGNC:9081]
ENSG00000139180	NDUFA9	0.515854	1.50036e-08	7.82381	protein_coding	NADH:ubiquinone oxidoreductase subunit A9 [Source:HGNC Symbol;Acc:HGNC:7693]
ENSG00000124813	RUNX2	0.515633	1.41138e-16	15.8504	protein_coding	runt related transcription factor 2 [Source:HGNC Symbol;Acc:HGNC:10472]
ENSG00000186470	BTN3A2	0.515074	1.79217e-24	23.7466	protein_coding	butyrophilin subfamily 3 member A2 [Source:HGNC Symbol;Acc:HGNC:1139]
ENSG00000127191	TRAF2	0.51502	3.16308e-12	11.4999	protein_coding	TNF receptor associated factor 2 [Source:HGNC Symbol;Acc:HGNC:12032]
ENSG00000130638	ATXN10	0.514946	6.77802e-23	22.1689	protein_coding	ataxin 10 [Source:HGNC Symbol;Acc:HGNC:10549]
ENSG00000156500	FAM122C	0.514764	1.29504e-05	4.88772	protein_coding	family with sequence similarity 122C [Source:HGNC Symbol;Acc:HGNC:25202]
ENSG00000272419	LINC01145	0.514295	4.91877e-05	4.30814	transcribed_unprocessed_pseudogene	long intergenic non-protein coding RNA 1145 [Source:HGNC Symbol;Acc:HGNC:49462]
ENSG00000185697	MYBL1	0.513969	1.971e-10	9.70531	protein_coding	MYB proto-oncogene like 1 [Source:HGNC Symbol;Acc:HGNC:7547]
ENSG00000179583	CIITA	0.513953	4.28119e-09	8.36844	protein_coding	class II major histocompatibility complex transactivator [Source:HGNC Symbol;Acc:HGNC:7067]
ENSG00000129515	SNX6	0.513778	3.32446e-14	13.4783	protein_coding	sorting nexin 6 [Source:HGNC Symbol;Acc:HGNC:14970]
ENSG00000143493	INTS7	0.513608	4.33759e-14	13.3628	protein_coding	integrator complex subunit 7 [Source:HGNC Symbol;Acc:HGNC:24484]
ENSG00000052749	RRP12	0.513123	6.50001e-14	13.1871	protein_coding	ribosomal RNA processing 12 homolog [Source:HGNC Symbol;Acc:HGNC:29100]
ENSG00000198689	SLC9A6	0.513081	3.86913e-09	8.41239	protein_coding	solute carrier family 9 member A6 [Source:HGNC Symbol;Acc:HGNC:11079]
ENSG00000068028	RASSF1	0.5129	1.92362e-07	6.71588	protein_coding	Ras association domain family member 1 [Source:HGNC Symbol;Acc:HGNC:9882]
ENSG00000162981	FAM84A	0.512808	0.000264403	3.57773	protein_coding	family with sequence similarity 84 member A [Source:HGNC Symbol;Acc:HGNC:20743]
ENSG00000186141	POLR3C	0.511957	1.21046e-11	10.9171	protein_coding	RNA polymerase III subunit C [Source:HGNC Symbol;Acc:HGNC:30076]
ENSG00000285043	AC093512.2	0.511602	0.00959347	2.01802	protein_coding	Homo sapiens aldolase, fructose-bisphosphate A (ALDOA), transcript variant 7, mRNA. [Source:RefSeq mRNA;Acc:NM_001355562]
ENSG00000101413	RPRD1B	0.510831	2.80114e-18	17.5527	protein_coding	regulation of nuclear pre-mRNA domain containing 1B [Source:HGNC Symbol;Acc:HGNC:16209]
ENSG00000166024	R3HCC1L	0.510706	8.26052e-09	8.08299	protein_coding	R3H domain and coiled-coil containing 1 like [Source:HGNC Symbol;Acc:HGNC:23512]
ENSG00000086061	DNAJA1	0.510605	9.59187e-31	30.0181	protein_coding	DnaJ heat shock protein family (Hsp40) member A1 [Source:HGNC Symbol;Acc:HGNC:5229]
ENSG00000011198	ABHD5	0.510553	1.88474e-07	6.72475	protein_coding	abhydrolase domain containing 5 [Source:HGNC Symbol;Acc:HGNC:21396]
ENSG00000130810	PPAN	0.510528	0.00702113	2.15359	protein_coding	peter pan homolog (Drosophila) [Source:HGNC Symbol;Acc:HGNC:9227]
ENSG00000070814	TCOF1	0.509793	3.31055e-19	18.4801	protein_coding	treacle ribosome biogenesis factor 1 [Source:HGNC Symbol;Acc:HGNC:11654]
ENSG00000278619	MRM1	0.509625	2.16238e-06	5.66507	protein_coding	mitochondrial rRNA methyltransferase 1 [Source:HGNC Symbol;Acc:HGNC:26202]
ENSG00000106105	GARS	0.509606	6.39953e-21	20.1939	protein_coding	glycyl-tRNA synthetase [Source:HGNC Symbol;Acc:HGNC:4162]
ENSG00000125818	PSMF1	0.509547	2.92709e-28	27.5336	protein_coding	proteasome inhibitor subunit 1 [Source:HGNC Symbol;Acc:HGNC:9571]
ENSG00000143322	ABL2	0.509013	3.95586e-13	12.4028	protein_coding	ABL proto-oncogene 2, non-receptor tyrosine kinase [Source:HGNC Symbol;Acc:HGNC:77]
ENSG00000260751	AC008870.2	0.508992	0.012389	1.90697	sense_intronic	novel transcript
ENSG00000113356	POLR3G	0.508953	4.78293e-07	6.32031	protein_coding	RNA polymerase III subunit G [Source:HGNC Symbol;Acc:HGNC:30075]
ENSG00000134294	SLC38A2	0.508124	6.203e-26	25.2074	protein_coding	solute carrier family 38 member 2 [Source:HGNC Symbol;Acc:HGNC:13448]
ENSG00000174442	ZWILCH	0.508068	9.47925e-12	11.0232	protein_coding	zwilch kinetochore protein [Source:HGNC Symbol;Acc:HGNC:25468]
ENSG00000155438	NIFK	0.507906	1.85056e-10	9.7327	protein_coding	nucleolar protein interacting with the FHA domain of MKI67 [Source:HGNC Symbol;Acc:HGNC:17838]
ENSG00000124795	DEK	0.507137	4.21001e-27	26.3757	protein_coding	DEK proto-oncogene [Source:HGNC Symbol;Acc:HGNC:2768]
ENSG00000082512	TRAF5	0.50711	1.03079e-05	4.98683	protein_coding	TNF receptor associated factor 5 [Source:HGNC Symbol;Acc:HGNC:12035]
ENSG00000184898	RBM43	0.506819	2.88367e-07	6.54005	protein_coding	RNA binding motif protein 43 [Source:HGNC Symbol;Acc:HGNC:24790]
ENSG00000135046	ANXA1	0.506517	1.07407e-24	23.969	protein_coding	annexin A1 [Source:HGNC Symbol;Acc:HGNC:533]
ENSG00000166797	CIAO2A	0.506121	9.31211e-14	13.031	protein_coding	cytosolic iron-sulfur assembly component 2A [Source:HGNC Symbol;Acc:HGNC:26235]
ENSG00000081087	OSTM1	0.506094	9.17682e-13	12.0373	protein_coding	osteopetrosis associated transmembrane protein 1 [Source:HGNC Symbol;Acc:HGNC:21652]
ENSG00000136436	CALCOCO2	0.505672	1.51809e-25	24.8187	protein_coding	calcium binding and coiled-coil domain 2 [Source:HGNC Symbol;Acc:HGNC:29912]
ENSG00000251022	THAP9-AS1	0.505491	4.96687e-07	6.30392	antisense	THAP9 antisense RNA 1 [Source:HGNC Symbol;Acc:HGNC:44172]
ENSG00000233382	NKAPP1	0.505437	0.0467732	1.33	transcribed_processed_pseudogene	NFKB activating protein pseudogene 1 [Source:HGNC Symbol;Acc:HGNC:26706]
ENSG00000049860	HEXB	0.504883	2.8623e-28	27.5433	protein_coding	hexosaminidase subunit beta [Source:HGNC Symbol;Acc:HGNC:4879]
ENSG00000280123	AC023632.6	0.504373	0.0394562	1.40388	TEC	TEC
ENSG00000169429	CXCL8	0.504291	0.009839	2.00705	protein_coding	C-X-C motif chemokine ligand 8 [Source:HGNC Symbol;Acc:HGNC:6025]
ENSG00000197860	SGTB	0.503348	1.11709e-06	5.95191	protein_coding	small glutamine rich tetratricopeptide repeat containing beta [Source:HGNC Symbol;Acc:HGNC:23567]
ENSG00000182957	SPATA13	0.502296	7.29543e-12	11.1369	protein_coding	spermatogenesis associated 13 [Source:HGNC Symbol;Acc:HGNC:23222]
ENSG00000110172	CHORDC1	0.502118	3.37967e-19	18.4711	protein_coding	cysteine and histidine rich domain containing 1 [Source:HGNC Symbol;Acc:HGNC:14525]
ENSG00000133313	CNDP2	0.501942	7.60983e-25	24.1186	protein_coding	carnosine dipeptidase 2 [Source:HGNC Symbol;Acc:HGNC:24437]
ENSG00000062822	POLD1	0.501792	1.09835e-12	11.9593	protein_coding	DNA polymerase delta 1, catalytic subunit [Source:HGNC Symbol;Acc:HGNC:9175]
ENSG00000164163	ABCE1	0.501298	2.1125e-20	19.6752	protein_coding	ATP binding cassette subfamily E member 1 [Source:HGNC Symbol;Acc:HGNC:69]
ENSG00000130707	ASS1	0.50097	4.3471e-11	10.3618	protein_coding	argininosuccinate synthase 1 [Source:HGNC Symbol;Acc:HGNC:758]
ENSG00000030110	BAK1	0.500494	1.21593e-08	7.91509	protein_coding	BCL2 antagonist/killer 1 [Source:HGNC Symbol;Acc:HGNC:949]
ENSG00000143933	CALM2	0.50018	3.03652e-20	19.5176	protein_coding	calmodulin 2 [Source:HGNC Symbol;Acc:HGNC:1445]
ENSG00000217801	AL390719.1	0.499818	0.00197202	2.70509	transcribed_unprocessed_pseudogene	uncharacterized LOC100288175 [Source:NCBI gene;Acc:100288175]
ENSG00000163002	NUP35	0.49979	3.26632e-05	4.48594	protein_coding	nucleoporin 35 [Source:HGNC Symbol;Acc:HGNC:29797]
ENSG00000143870	PDIA6	0.499507	4.95719e-31	30.3048	protein_coding	protein disulfide isomerase family A member 6 [Source:HGNC Symbol;Acc:HGNC:30168]
ENSG00000107937	GTPBP4	0.499193	4.63087e-15	14.3343	protein_coding	GTP binding protein 4 [Source:HGNC Symbol;Acc:HGNC:21535]
ENSG00000123106	CCDC91	0.499186	7.14041e-06	5.14628	protein_coding	coiled-coil domain containing 91 [Source:HGNC Symbol;Acc:HGNC:24855]
ENSG00000179115	FARSA	0.498811	5.9369e-11	10.2264	protein_coding	phenylalanyl-tRNA synthetase subunit alpha [Source:HGNC Symbol;Acc:HGNC:3592]
ENSG00000100014	SPECC1L	0.498499	6.41706e-12	11.1927	protein_coding	sperm antigen with calponin homology and coiled-coil domains 1 like [Source:HGNC Symbol;Acc:HGNC:29022]
ENSG00000165997	ARL5B	0.49795	1.53042e-06	5.81519	protein_coding	ADP ribosylation factor like GTPase 5B [Source:HGNC Symbol;Acc:HGNC:23052]
ENSG00000138193	PLCE1	0.497925	0.00160246	2.79521	protein_coding	phospholipase C epsilon 1 [Source:HGNC Symbol;Acc:HGNC:17175]
ENSG00000129187	DCTD	0.497246	8.27477e-18	17.0822	protein_coding	dCMP deaminase [Source:HGNC Symbol;Acc:HGNC:2710]
ENSG00000141076	UTP4	0.496958	2.30476e-17	16.6374	protein_coding	UTP4, small subunit processome component [Source:HGNC Symbol;Acc:HGNC:1983]
ENSG00000198301	SDAD1	0.496591	3.87224e-12	11.412	protein_coding	SDA1 domain containing 1 [Source:HGNC Symbol;Acc:HGNC:25537]
ENSG00000134001	EIF2S1	0.49589	5.94651e-19	18.2257	protein_coding	eukaryotic translation initiation factor 2 subunit alpha [Source:HGNC Symbol;Acc:HGNC:3265]
ENSG00000186283	TOR3A	0.495736	6.82786e-13	12.1657	protein_coding	torsin family 3 member A [Source:HGNC Symbol;Acc:HGNC:11997]
ENSG00000053372	MRTO4	0.495532	2.23778e-12	11.6502	protein_coding	MRT4 homolog, ribosome maturation factor [Source:HGNC Symbol;Acc:HGNC:18477]
ENSG00000157693	TMEM268	0.495256	1.01516e-08	7.99347	protein_coding	transmembrane protein 268 [Source:HGNC Symbol;Acc:HGNC:24513]
ENSG00000162692	VCAM1	0.494937	0.00129815	2.88667	protein_coding	vascular cell adhesion molecule 1 [Source:HGNC Symbol;Acc:HGNC:12663]
ENSG00000129460	NGDN	0.494575	3.55663e-06	5.44896	protein_coding	neuroguidin [Source:HGNC Symbol;Acc:HGNC:20271]
ENSG00000128708	HAT1	0.493363	5.15119e-14	13.2881	protein_coding	histone acetyltransferase 1 [Source:HGNC Symbol;Acc:HGNC:4821]
ENSG00000095380	NANS	0.493188	4.22502e-14	13.3742	protein_coding	N-acetylneuraminate synthase [Source:HGNC Symbol;Acc:HGNC:19237]
ENSG00000073803	MAP3K13	0.492482	2.15556e-07	6.66644	protein_coding	mitogen-activated protein kinase kinase kinase 13 [Source:HGNC Symbol;Acc:HGNC:6852]
ENSG00000165304	MELK	0.492242	3.82017e-13	12.4179	protein_coding	maternal embryonic leucine zipper kinase [Source:HGNC Symbol;Acc:HGNC:16870]
ENSG00000187522	HSPA14	0.491601	1.63489e-06	5.78651	protein_coding	heat shock protein family A (Hsp70) member 14 [Source:HGNC Symbol;Acc:HGNC:29526]
ENSG00000144802	NFKBIZ	0.491034	1.19614e-08	7.92222	protein_coding	NFKB inhibitor zeta [Source:HGNC Symbol;Acc:HGNC:29805]
ENSG00000169612	RAMAC	0.490933	7.16311e-05	4.1449	protein_coding	RNA guanine-7 methyltransferase activating subunit [Source:HGNC Symbol;Acc:HGNC:31022]
ENSG00000188599	NPIPP1	0.490921	0.00598359	2.22304	transcribed_unprocessed_pseudogene	nuclear pore complex interacting protein pseudogene 1 [Source:HGNC Symbol;Acc:HGNC:35407]
ENSG00000139921	TMX1	0.490537	3.67292e-15	14.435	protein_coding	thioredoxin related transmembrane protein 1 [Source:HGNC Symbol;Acc:HGNC:15487]
ENSG00000135185	TMEM243	0.490006	1.25907e-11	10.9	protein_coding	transmembrane protein 243 [Source:HGNC Symbol;Acc:HGNC:21707]
ENSG00000125977	EIF2S2	0.489893	4.07494e-25	24.3899	protein_coding	eukaryotic translation initiation factor 2 subunit beta [Source:HGNC Symbol;Acc:HGNC:3266]
ENSG00000262655	SPON1	0.48953	0.0458321	1.33883	protein_coding	spondin 1 [Source:HGNC Symbol;Acc:HGNC:11252]
ENSG00000135362	PRR5L	0.489187	0.00290616	2.53668	protein_coding	proline rich 5 like [Source:HGNC Symbol;Acc:HGNC:25878]
ENSG00000196305	IARS	0.489065	8.55625e-26	25.0677	protein_coding	isoleucyl-tRNA synthetase [Source:HGNC Symbol;Acc:HGNC:5330]
ENSG00000177602	HASPIN	0.489051	2.70377e-05	4.56803	protein_coding	histone H3 associated protein kinase [Source:HGNC Symbol;Acc:HGNC:19682]
ENSG00000111602	TIMELESS	0.488255	6.54025e-16	15.1844	protein_coding	timeless circadian regulator [Source:HGNC Symbol;Acc:HGNC:11813]
ENSG00000155158	TTC39B	0.488013	2.12144e-05	4.67337	protein_coding	tetratricopeptide repeat domain 39B [Source:HGNC Symbol;Acc:HGNC:23704]
ENSG00000148154	UGCG	0.487809	2.92581e-11	10.5338	protein_coding	UDP-glucose ceramide glucosyltransferase [Source:HGNC Symbol;Acc:HGNC:12524]
ENSG00000104368	PLAT	0.487703	0.00127284	2.89523	protein_coding	plasminogen activator, tissue type [Source:HGNC Symbol;Acc:HGNC:9051]
ENSG00000168297	PXK	0.486257	2.17042e-14	13.6635	protein_coding	PX domain containing serine/threonine kinase like [Source:HGNC Symbol;Acc:HGNC:23326]
ENSG00000119969	HELLS	0.486111	5.72037e-11	10.2426	protein_coding	helicase, lymphoid specific [Source:HGNC Symbol;Acc:HGNC:4861]
ENSG00000100058	CRYBB2P1	0.484986	4.42802e-07	6.35379	transcribed_unprocessed_pseudogene	crystallin beta B2 pseudogene 1 [Source:HGNC Symbol;Acc:HGNC:2399]
ENSG00000146410	MTFR2	0.484201	0.00294354	2.53113	protein_coding	mitochondrial fission regulator 2 [Source:HGNC Symbol;Acc:HGNC:21115]
ENSG00000178966	RMI1	0.484057	3.73617e-08	7.42757	protein_coding	RecQ mediated genome instability 1 [Source:HGNC Symbol;Acc:HGNC:25764]
ENSG00000183763	TRAIP	0.48391	1.45169e-05	4.83813	protein_coding	TRAF interacting protein [Source:HGNC Symbol;Acc:HGNC:30764]
ENSG00000157214	STEAP2	0.483214	4.27362e-15	14.3692	protein_coding	STEAP2 metalloreductase [Source:HGNC Symbol;Acc:HGNC:17885]
ENSG00000049246	PER3	0.483201	0.000526201	3.27885	protein_coding	period circadian regulator 3 [Source:HGNC Symbol;Acc:HGNC:8847]
ENSG00000156697	UTP14A	0.483008	2.85394e-11	10.5446	protein_coding	UTP14A, small subunit processome component [Source:HGNC Symbol;Acc:HGNC:10665]
ENSG00000100575	TIMM9	0.482711	0.000674509	3.17101	protein_coding	translocase of inner mitochondrial membrane 9 [Source:HGNC Symbol;Acc:HGNC:11819]
ENSG00000131153	GINS2	0.48195	8.39859e-10	9.07579	protein_coding	GINS complex subunit 2 [Source:HGNC Symbol;Acc:HGNC:24575]
ENSG00000148459	PDSS1	0.481866	0.000787096	3.10397	protein_coding	decaprenyl diphosphate synthase subunit 1 [Source:HGNC Symbol;Acc:HGNC:17759]
ENSG00000197142	ACSL5	0.481689	1.09575e-09	8.96029	protein_coding	acyl-CoA synthetase long chain family member 5 [Source:HGNC Symbol;Acc:HGNC:16526]
ENSG00000180198	RCC1	0.48166	8.46014e-14	13.0726	protein_coding	regulator of chromosome condensation 1 [Source:HGNC Symbol;Acc:HGNC:1913]
ENSG00000276043	UHRF1	0.481643	1.20076e-09	8.92054	protein_coding	ubiquitin like with PHD and ring finger domains 1 [Source:HGNC Symbol;Acc:HGNC:12556]
ENSG00000125630	POLR1B	0.481489	3.3526e-08	7.47462	protein_coding	RNA polymerase I subunit B [Source:HGNC Symbol;Acc:HGNC:20454]
ENSG00000140830	TXNL4B	0.481361	1.3803e-08	7.86003	protein_coding	thioredoxin like 4B [Source:HGNC Symbol;Acc:HGNC:26041]
ENSG00000241878	PISD	0.481305	1.42421e-11	10.8464	protein_coding	phosphatidylserine decarboxylase [Source:HGNC Symbol;Acc:HGNC:8999]
ENSG00000249852	AC145676.1	0.481186	0.0210334	1.67709	TEC	TEC
ENSG00000160072	ATAD3B	0.480891	1.37362e-11	10.8621	protein_coding	ATPase family, AAA domain containing 3B [Source:HGNC Symbol;Acc:HGNC:24007]
ENSG00000141314	RHBDL3	0.480712	8.80805e-06	5.05512	protein_coding	rhomboid like 3 [Source:HGNC Symbol;Acc:HGNC:16502]
ENSG00000085449	WDFY1	0.480628	3.19078e-17	16.4961	protein_coding	WD repeat and FYVE domain containing 1 [Source:HGNC Symbol;Acc:HGNC:20451]
ENSG00000187735	TCEA1	0.480552	9.58813e-22	21.0183	protein_coding	transcription elongation factor A1 [Source:HGNC Symbol;Acc:HGNC:11612]
ENSG00000197498	RPF2	0.479653	1.23126e-09	8.90965	protein_coding	ribosome production factor 2 homolog [Source:HGNC Symbol;Acc:HGNC:20870]
ENSG00000121211	MND1	0.479393	0.000222241	3.65318	protein_coding	meiotic nuclear divisions 1 [Source:HGNC Symbol;Acc:HGNC:24839]
ENSG00000006062	MAP3K14	0.479195	3.8303e-12	11.4168	protein_coding	mitogen-activated protein kinase kinase kinase 14 [Source:HGNC Symbol;Acc:HGNC:6853]
ENSG00000135378	PRRG4	0.479052	0.00036963	3.43223	protein_coding	proline rich and Gla domain 4 [Source:HGNC Symbol;Acc:HGNC:30799]
ENSG00000146373	RNF217	0.478931	1.23675e-07	6.90772	protein_coding	ring finger protein 217 [Source:HGNC Symbol;Acc:HGNC:21487]
ENSG00000182272	B4GALNT4	0.478919	2.88819e-12	11.5394	protein_coding	beta-1,4-N-acetyl-galactosaminyltransferase 4 [Source:HGNC Symbol;Acc:HGNC:26315]
ENSG00000165271	NOL6	0.478876	2.76597e-15	14.5582	protein_coding	nucleolar protein 6 [Source:HGNC Symbol;Acc:HGNC:19910]
ENSG00000275457	AL117332.1	0.478869	0.0281662	1.55027	antisense	novel transcript, antisense to XRN2
ENSG00000132963	POMP	0.478785	1.71408e-15	14.766	protein_coding	proteasome maturation protein [Source:HGNC Symbol;Acc:HGNC:20330]
ENSG00000167772	ANGPTL4	0.478735	0.00218773	2.66001	protein_coding	angiopoietin like 4 [Source:HGNC Symbol;Acc:HGNC:16039]
ENSG00000276529	AP001505.1	0.478649	0.0462979	1.33444	lincRNA	novel transcript
ENSG00000152492	CCDC50	0.477584	8.91771e-18	17.0497	protein_coding	coiled-coil domain containing 50 [Source:HGNC Symbol;Acc:HGNC:18111]
ENSG00000105248	YJU2	0.477426	8.37175e-06	5.07718	protein_coding	YJU2 splicing factor homolog [Source:HGNC Symbol;Acc:HGNC:25518]
ENSG00000102871	TRADD	0.477421	7.67551e-13	12.1149	protein_coding	TNFRSF1A associated via death domain [Source:HGNC Symbol;Acc:HGNC:12030]
ENSG00000132773	TOE1	0.477055	1.05308e-09	8.97754	protein_coding	target of EGR1, exonuclease [Source:HGNC Symbol;Acc:HGNC:15954]
ENSG00000163491	NEK10	0.476998	0.0235848	1.62737	protein_coding	NIMA related kinase 10 [Source:HGNC Symbol;Acc:HGNC:18592]
ENSG00000151532	VTI1A	0.476957	1.19698e-06	5.92191	protein_coding	vesicle transport through interaction with t-SNAREs 1A [Source:HGNC Symbol;Acc:HGNC:17792]
ENSG00000166012	TAF1D	0.476881	5.92479e-19	18.2273	protein_coding	TATA-box binding protein associated factor, RNA polymerase I subunit D [Source:HGNC Symbol;Acc:HGNC:28759]
ENSG00000103056	SMPD3	0.476599	0.00656423	2.18282	protein_coding	sphingomyelin phosphodiesterase 3 [Source:HGNC Symbol;Acc:HGNC:14240]
ENSG00000141994	DUS3L	0.476566	5.66514e-08	7.24679	protein_coding	dihydrouridine synthase 3 like [Source:HGNC Symbol;Acc:HGNC:26920]
ENSG00000029153	ARNTL2	0.476565	1.5337e-09	8.81426	protein_coding	aryl hydrocarbon receptor nuclear translocator like 2 [Source:HGNC Symbol;Acc:HGNC:18984]
ENSG00000143630	HCN3	0.476495	1.86546e-07	6.72921	protein_coding	hyperpolarization activated cyclic nucleotide gated potassium channel 3 [Source:HGNC Symbol;Acc:HGNC:19183]
ENSG00000134802	SLC43A3	0.476315	1.35619e-06	5.86768	protein_coding	solute carrier family 43 member 3 [Source:HGNC Symbol;Acc:HGNC:17466]
ENSG00000188807	TMEM201	0.47616	1.33633e-09	8.87409	protein_coding	transmembrane protein 201 [Source:HGNC Symbol;Acc:HGNC:33719]
ENSG00000175768	TOMM5	0.475874	0.0465531	1.33205	protein_coding	translocase of outer mitochondrial membrane 5 [Source:HGNC Symbol;Acc:HGNC:31369]
ENSG00000196961	AP2A1	0.475816	2.60663e-24	23.5839	protein_coding	adaptor related protein complex 2 subunit alpha 1 [Source:HGNC Symbol;Acc:HGNC:561]
ENSG00000165046	LETM2	0.47473	0.0270349	1.56808	protein_coding	leucine zipper and EF-hand containing transmembrane protein 2 [Source:HGNC Symbol;Acc:HGNC:14648]
ENSG00000187498	COL4A1	0.474681	1.2819e-19	18.8921	protein_coding	collagen type IV alpha 1 chain [Source:HGNC Symbol;Acc:HGNC:2202]
ENSG00000178896	EXOSC4	0.474643	8.48153e-08	7.07153	protein_coding	exosome component 4 [Source:HGNC Symbol;Acc:HGNC:18189]
ENSG00000205542	TMSB4X	0.474559	2.67331e-15	14.5729	protein_coding	thymosin beta 4 X-linked [Source:HGNC Symbol;Acc:HGNC:11881]
ENSG00000007968	E2F2	0.474536	0.000352974	3.45226	protein_coding	E2F transcription factor 2 [Source:HGNC Symbol;Acc:HGNC:3114]
ENSG00000163743	RCHY1	0.474326	0.00010524	3.97782	protein_coding	ring finger and CHY zinc finger domain containing 1 [Source:HGNC Symbol;Acc:HGNC:17479]
ENSG00000155846	PPARGC1B	0.473998	0.000126573	3.89766	protein_coding	PPARG coactivator 1 beta [Source:HGNC Symbol;Acc:HGNC:30022]
ENSG00000198171	DDRGK1	0.473896	9.03428e-14	13.0441	protein_coding	DDRGK domain containing 1 [Source:HGNC Symbol;Acc:HGNC:16110]
ENSG00000157224	CLDN12	0.473839	2.02693e-08	7.69316	protein_coding	claudin 12 [Source:HGNC Symbol;Acc:HGNC:2034]
ENSG00000146263	MMS22L	0.473541	5.10636e-07	6.29189	protein_coding	MMS22 like, DNA repair protein [Source:HGNC Symbol;Acc:HGNC:21475]
ENSG00000132386	SERPINF1	0.473145	0.00690663	2.16073	protein_coding	serpin family F member 1 [Source:HGNC Symbol;Acc:HGNC:8824]
ENSG00000259807	AC009093.1	0.472756	0.0099827	2.00075	lincRNA	novel transcript
ENSG00000161980	POLR3K	0.472638	0.000230939	3.6365	protein_coding	RNA polymerase III subunit K [Source:HGNC Symbol;Acc:HGNC:14121]
ENSG00000120129	DUSP1	0.472292	0.000636736	3.19604	protein_coding	dual specificity phosphatase 1 [Source:HGNC Symbol;Acc:HGNC:3064]
ENSG00000152240	HAUS1	0.471916	3.41421e-07	6.46671	protein_coding	HAUS augmin like complex subunit 1 [Source:HGNC Symbol;Acc:HGNC:25174]
ENSG00000179409	GEMIN4	0.47148	8.96053e-12	11.0477	protein_coding	gem nuclear organelle associated protein 4 [Source:HGNC Symbol;Acc:HGNC:15717]
ENSG00000166801	FAM111A	0.471198	2.4915e-20	19.6035	protein_coding	family with sequence similarity 111 member A [Source:HGNC Symbol;Acc:HGNC:24725]
ENSG00000175305	CCNE2	0.470918	2.98305e-05	4.52534	protein_coding	cyclin E2 [Source:HGNC Symbol;Acc:HGNC:1590]
ENSG00000153885	KCTD15	0.470208	1.88276e-12	11.7252	protein_coding	potassium channel tetramerization domain containing 15 [Source:HGNC Symbol;Acc:HGNC:23297]
ENSG00000180817	PPA1	0.470186	1.25853e-15	14.9001	protein_coding	pyrophosphatase (inorganic) 1 [Source:HGNC Symbol;Acc:HGNC:9226]
ENSG00000115875	SRSF7	0.470035	7.7953e-22	21.1082	protein_coding	serine and arginine rich splicing factor 7 [Source:HGNC Symbol;Acc:HGNC:10789]
ENSG00000170385	SLC30A1	0.469855	5.21261e-05	4.28294	protein_coding	solute carrier family 30 member 1 [Source:HGNC Symbol;Acc:HGNC:11012]
ENSG00000166166	TRMT61A	0.469767	4.05554e-06	5.39195	protein_coding	tRNA methyltransferase 61A [Source:HGNC Symbol;Acc:HGNC:23790]
ENSG00000067533	RRP15	0.469633	3.25775e-08	7.48708	protein_coding	ribosomal RNA processing 15 homolog [Source:HGNC Symbol;Acc:HGNC:24255]
ENSG00000132768	DPH2	0.469495	1.93221e-14	13.7139	protein_coding	DPH2 homolog [Source:HGNC Symbol;Acc:HGNC:3004]
ENSG00000136205	TNS3	0.468845	7.27066e-18	17.1384	protein_coding	tensin 3 [Source:HGNC Symbol;Acc:HGNC:21616]
ENSG00000108861	DUSP3	0.468365	2.36153e-13	12.6268	protein_coding	dual specificity phosphatase 3 [Source:HGNC Symbol;Acc:HGNC:3069]
ENSG00000139719	VPS33A	0.468174	3.0316e-05	4.51833	protein_coding	VPS33A, CORVET/HOPS core subunit [Source:HGNC Symbol;Acc:HGNC:18179]
ENSG00000159556	ISL2	0.467691	0.00449594	2.34718	protein_coding	ISL LIM homeobox 2 [Source:HGNC Symbol;Acc:HGNC:18524]
ENSG00000080608	PUM3	0.467677	2.76593e-10	9.55816	protein_coding	pumilio RNA binding family member 3 [Source:HGNC Symbol;Acc:HGNC:29676]
ENSG00000138069	RAB1A	0.467115	5.40796e-20	19.267	protein_coding	RAB1A, member RAS oncogene family [Source:HGNC Symbol;Acc:HGNC:9758]
ENSG00000101773	RBBP8	0.466989	7.56355e-09	8.12127	protein_coding	RB binding protein 8, endonuclease [Source:HGNC Symbol;Acc:HGNC:9891]
ENSG00000179627	ZBTB42	0.466832	0.00704866	2.15189	protein_coding	zinc finger and BTB domain containing 42 [Source:HGNC Symbol;Acc:HGNC:32550]
ENSG00000080345	RIF1	0.46661	5.72541e-20	19.2422	protein_coding	replication timing regulatory factor 1 [Source:HGNC Symbol;Acc:HGNC:23207]
ENSG00000144161	ZC3H8	0.46636	1.10495e-05	4.95666	protein_coding	zinc finger CCCH-type containing 8 [Source:HGNC Symbol;Acc:HGNC:30941]
ENSG00000080839	RBL1	0.466082	4.05771e-10	9.39172	protein_coding	RB transcriptional corepressor like 1 [Source:HGNC Symbol;Acc:HGNC:9893]
ENSG00000198833	UBE2J1	0.465875	3.52776e-10	9.4525	protein_coding	ubiquitin conjugating enzyme E2 J1 [Source:HGNC Symbol;Acc:HGNC:17598]
ENSG00000123992	DNPEP	0.465614	1.24602e-15	14.9045	protein_coding	aspartyl aminopeptidase [Source:HGNC Symbol;Acc:HGNC:2981]
ENSG00000085276	MECOM	0.465558	5.84303e-07	6.23336	protein_coding	MDS1 and EVI1 complex locus [Source:HGNC Symbol;Acc:HGNC:3498]
ENSG00000237036	ZEB1-AS1	0.465469	0.00893749	2.04878	antisense	ZEB1 antisense RNA 1 [Source:HGNC Symbol;Acc:HGNC:42354]
ENSG00000110218	PANX1	0.465433	2.3228e-11	10.634	protein_coding	pannexin 1 [Source:HGNC Symbol;Acc:HGNC:8599]
ENSG00000113504	SLC12A7	0.465138	3.39448e-08	7.46923	protein_coding	solute carrier family 12 member 7 [Source:HGNC Symbol;Acc:HGNC:10915]
ENSG00000143850	PLEKHA6	0.464786	1.17894e-13	12.9285	protein_coding	pleckstrin homology domain containing A6 [Source:HGNC Symbol;Acc:HGNC:17053]
ENSG00000261716	HIST2H2BC	0.464623	0.000174127	3.75913	transcribed_unprocessed_pseudogene	histone cluster 2 H2B family member c (pseudogene) [Source:NCBI gene;Acc:337873]
ENSG00000162377	COA7	0.464552	4.00717e-10	9.39716	protein_coding	cytochrome c oxidase assembly factor 7 (putative) [Source:HGNC Symbol;Acc:HGNC:25716]
ENSG00000150991	UBC	0.463906	8.40789e-17	16.0753	protein_coding	ubiquitin C [Source:HGNC Symbol;Acc:HGNC:12468]
ENSG00000170222	ADPRM	0.462995	0.00721841	2.14156	protein_coding	ADP-ribose/CDP-alcohol diphosphatase, manganese dependent [Source:HGNC Symbol;Acc:HGNC:30925]
ENSG00000188641	DPYD	0.462978	5.50602e-12	11.2592	protein_coding	dihydropyrimidine dehydrogenase [Source:HGNC Symbol;Acc:HGNC:3012]
ENSG00000272686	AC006333.2	0.462799	0.0146127	1.83527	antisense	novel transcript, antisense to WASL
ENSG00000087263	OGFOD1	0.462767	3.34167e-15	14.476	protein_coding	2-oxoglutarate and iron dependent oxygenase domain containing 1 [Source:HGNC Symbol;Acc:HGNC:25585]
ENSG00000197019	SERTAD1	0.462691	5.88214e-05	4.23046	protein_coding	SERTA domain containing 1 [Source:HGNC Symbol;Acc:HGNC:17932]
ENSG00000263513	FAM72C	0.462353	0.046954	1.32833	protein_coding	family with sequence similarity 72 member C [Source:HGNC Symbol;Acc:HGNC:30602]
ENSG00000100814	CCNB1IP1	0.462045	3.1902e-06	5.49618	protein_coding	cyclin B1 interacting protein 1 [Source:HGNC Symbol;Acc:HGNC:19437]
ENSG00000125454	SLC25A19	0.461708	0.0236006	1.62708	protein_coding	solute carrier family 25 member 19 [Source:HGNC Symbol;Acc:HGNC:14409]
ENSG00000122376	SHLD2	0.46158	1.50499e-09	8.82247	protein_coding	shieldin complex subunit 2 [Source:HGNC Symbol;Acc:HGNC:28773]
ENSG00000116691	MIIP	0.460857	3.63765e-07	6.43918	protein_coding	migration and invasion inhibitory protein [Source:HGNC Symbol;Acc:HGNC:25715]
ENSG00000105612	DNASE2	0.45993	0.00892159	2.04956	protein_coding	deoxyribonuclease 2, lysosomal [Source:HGNC Symbol;Acc:HGNC:2960]
ENSG00000147654	EBAG9	0.459924	9.00474e-07	6.04553	protein_coding	estrogen receptor binding site associated, antigen, 9 [Source:HGNC Symbol;Acc:HGNC:3123]
ENSG00000174197	MGA	0.459724	5.25935e-08	7.27907	protein_coding	MGA, MAX dimerization protein [Source:HGNC Symbol;Acc:HGNC:14010]
ENSG00000128789	PSMG2	0.458967	1.16934e-08	7.93206	protein_coding	proteasome assembly chaperone 2 [Source:HGNC Symbol;Acc:HGNC:24929]
ENSG00000171490	RSL1D1	0.458857	4.59752e-21	20.3375	protein_coding	ribosomal L1 domain containing 1 [Source:HGNC Symbol;Acc:HGNC:24534]
ENSG00000116977	LGALS8	0.458047	5.31448e-11	10.2745	protein_coding	galectin 8 [Source:HGNC Symbol;Acc:HGNC:6569]
ENSG00000155660	PDIA4	0.457909	6.12868e-21	20.2126	protein_coding	protein disulfide isomerase family A member 4 [Source:HGNC Symbol;Acc:HGNC:30167]
ENSG00000101608	MYL12A	0.457856	1.68913e-13	12.7723	protein_coding	myosin light chain 12A [Source:HGNC Symbol;Acc:HGNC:16701]
ENSG00000107672	NSMCE4A	0.457852	1.00012e-06	5.99995	protein_coding	NSE4 homolog A, SMC5-SMC6 complex component [Source:HGNC Symbol;Acc:HGNC:25935]
ENSG00000152193	RNF219	0.457514	8.70465e-05	4.06025	protein_coding	ring finger protein 219 [Source:HGNC Symbol;Acc:HGNC:20308]
ENSG00000184635	ZNF93	0.457435	0.00543463	2.26483	protein_coding	zinc finger protein 93 [Source:HGNC Symbol;Acc:HGNC:13169]
ENSG00000145743	FBXL17	0.457327	1.28421e-06	5.89136	protein_coding	F-box and leucine rich repeat protein 17 [Source:HGNC Symbol;Acc:HGNC:13615]
ENSG00000111196	MAGOHB	0.456976	5.69666e-06	5.24438	protein_coding	mago homolog B, exon junction complex subunit [Source:HGNC Symbol;Acc:HGNC:25504]
ENSG00000125885	MCM8	0.456914	9.88096e-16	15.0052	protein_coding	minichromosome maintenance 8 homologous recombination repair factor [Source:HGNC Symbol;Acc:HGNC:16147]
ENSG00000183696	UPP1	0.456626	1.34757e-10	9.87045	protein_coding	uridine phosphorylase 1 [Source:HGNC Symbol;Acc:HGNC:12576]
ENSG00000185818	NAT8L	0.455353	0.0498741	1.30212	protein_coding	N-acetyltransferase 8 like [Source:HGNC Symbol;Acc:HGNC:26742]
ENSG00000115816	CEBPZ	0.45465	1.8433e-08	7.7344	protein_coding	CCAAT enhancer binding protein zeta [Source:HGNC Symbol;Acc:HGNC:24218]
ENSG00000145779	TNFAIP8	0.454584	2.57119e-06	5.58987	protein_coding	TNF alpha induced protein 8 [Source:HGNC Symbol;Acc:HGNC:17260]
ENSG00000133740	E2F5	0.454062	0.000477448	3.32107	protein_coding	E2F transcription factor 5 [Source:HGNC Symbol;Acc:HGNC:3119]
ENSG00000135124	P2RX4	0.453784	1.07192e-05	4.96984	protein_coding	purinergic receptor P2X 4 [Source:HGNC Symbol;Acc:HGNC:8535]
ENSG00000108256	NUFIP2	0.452752	5.27847e-17	16.2775	protein_coding	NUFIP2, FMR1 interacting protein 2 [Source:HGNC Symbol;Acc:HGNC:17634]
ENSG00000164136	IL15	0.452537	0.000167078	3.77708	protein_coding	interleukin 15 [Source:HGNC Symbol;Acc:HGNC:5977]
ENSG00000122873	CISD1	0.452439	1.36813e-07	6.86387	protein_coding	CDGSH iron sulfur domain 1 [Source:HGNC Symbol;Acc:HGNC:30880]
ENSG00000058866	DGKG	0.45184	0.000327818	3.48437	protein_coding	diacylglycerol kinase gamma [Source:HGNC Symbol;Acc:HGNC:2853]
ENSG00000280120	AC073857.1	0.451061	0.00838892	2.07629	TEC	novel transcript
ENSG00000087077	TRIP6	0.450981	1.00722e-11	10.9969	protein_coding	thyroid hormone receptor interactor 6 [Source:HGNC Symbol;Acc:HGNC:12311]
ENSG00000115392	FANCL	0.450718	3.92865e-08	7.40576	protein_coding	FA complementation group L [Source:HGNC Symbol;Acc:HGNC:20748]
ENSG00000272269	AL138724.1	0.450059	0.0347734	1.45875	antisense	uncharacterized LOC105374952 [Source:NCBI gene;Acc:105374952]
ENSG00000133816	MICAL2	0.449611	1.91883e-07	6.71696	protein_coding	microtubule associated monooxygenase, calponin and LIM domain containing 2 [Source:HGNC Symbol;Acc:HGNC:24693]
ENSG00000116062	MSH6	0.449607	1.47337e-19	18.8317	protein_coding	mutS homolog 6 [Source:HGNC Symbol;Acc:HGNC:7329]
ENSG00000159228	CBR1	0.44956	2.64254e-07	6.57798	protein_coding	carbonyl reductase 1 [Source:HGNC Symbol;Acc:HGNC:1548]
ENSG00000163950	SLBP	0.449488	1.71551e-12	11.7656	protein_coding	stem-loop binding protein [Source:HGNC Symbol;Acc:HGNC:10904]
ENSG00000151014	NOCT	0.449278	0.00620313	2.20739	protein_coding	nocturnin [Source:HGNC Symbol;Acc:HGNC:14254]
ENSG00000145431	PDGFC	0.449134	4.24642e-06	5.37198	protein_coding	platelet derived growth factor C [Source:HGNC Symbol;Acc:HGNC:8801]
ENSG00000151239	TWF1	0.449015	1.37505e-17	16.8617	protein_coding	twinfilin actin binding protein 1 [Source:HGNC Symbol;Acc:HGNC:9620]
ENSG00000165480	SKA3	0.448944	3.27448e-08	7.48486	protein_coding	spindle and kinetochore associated complex subunit 3 [Source:HGNC Symbol;Acc:HGNC:20262]
ENSG00000143106	PSMA5	0.448067	1.61897e-16	15.7908	protein_coding	proteasome subunit alpha 5 [Source:HGNC Symbol;Acc:HGNC:9534]
ENSG00000197451	HNRNPAB	0.447962	5.86631e-13	12.2316	protein_coding	heterogeneous nuclear ribonucleoprotein A/B [Source:HGNC Symbol;Acc:HGNC:5034]
ENSG00000115520	COQ10B	0.44772	1.56009e-06	5.80685	protein_coding	coenzyme Q10B [Source:HGNC Symbol;Acc:HGNC:25819]
ENSG00000139146	SINHCAF	0.447649	6.44246e-09	8.19095	protein_coding	SIN3-HDAC complex associated factor [Source:HGNC Symbol;Acc:HGNC:30702]
ENSG00000141378	PTRH2	0.447612	2.80448e-11	10.5521	protein_coding	peptidyl-tRNA hydrolase 2 [Source:HGNC Symbol;Acc:HGNC:24265]
ENSG00000132604	TERF2	0.447456	2.65896e-08	7.57529	protein_coding	telomeric repeat binding factor 2 [Source:HGNC Symbol;Acc:HGNC:11729]
ENSG00000182973	CNOT10	0.447192	1.28651e-07	6.89059	protein_coding	CCR4-NOT transcription complex subunit 10 [Source:HGNC Symbol;Acc:HGNC:23817]
ENSG00000106615	RHEB	0.447188	3.11589e-13	12.5064	protein_coding	Ras homolog, mTORC1 binding [Source:HGNC Symbol;Acc:HGNC:10011]
ENSG00000065809	FAM107B	0.447005	7.99548e-08	7.09716	protein_coding	family with sequence similarity 107 member B [Source:HGNC Symbol;Acc:HGNC:23726]
ENSG00000154839	SKA1	0.446815	7.97958e-07	6.09802	protein_coding	spindle and kinetochore associated complex subunit 1 [Source:HGNC Symbol;Acc:HGNC:28109]
ENSG00000177679	SRRM3	0.446535	0.0238368	1.62275	protein_coding	serine/arginine repetitive matrix 3 [Source:HGNC Symbol;Acc:HGNC:26729]
ENSG00000042286	AIFM2	0.446501	1.37039e-12	11.8632	protein_coding	apoptosis inducing factor, mitochondria associated 2 [Source:HGNC Symbol;Acc:HGNC:21411]
ENSG00000244306	DUXAP10	0.44622	6.20662e-07	6.20715	transcribed_processed_pseudogene	double homeobox A pseudogene 10 [Source:NCBI gene;Acc:503639]
ENSG00000213694	S1PR3	0.445853	1.34089e-14	13.8726	protein_coding	sphingosine-1-phosphate receptor 3 [Source:HGNC Symbol;Acc:HGNC:3167]
ENSG00000105173	CCNE1	0.44579	1.77149e-05	4.75166	protein_coding	cyclin E1 [Source:HGNC Symbol;Acc:HGNC:1589]
ENSG00000147872	PLIN2	0.445695	1.34109e-11	10.8725	protein_coding	perilipin 2 [Source:HGNC Symbol;Acc:HGNC:248]
ENSG00000197785	ATAD3A	0.44567	2.79513e-10	9.5536	protein_coding	ATPase family, AAA domain containing 3A [Source:HGNC Symbol;Acc:HGNC:25567]
ENSG00000147813	NAPRT	0.445112	0.000738482	3.13166	protein_coding	nicotinate phosphoribosyltransferase [Source:HGNC Symbol;Acc:HGNC:30450]
ENSG00000157895	C12orf43	0.444798	2.31949e-06	5.63461	protein_coding	chromosome 12 open reading frame 43 [Source:HGNC Symbol;Acc:HGNC:25719]
ENSG00000173085	COQ2	0.444781	2.34887e-05	4.62914	protein_coding	coenzyme Q2, polyprenyltransferase [Source:HGNC Symbol;Acc:HGNC:25223]
ENSG00000154319	FAM167A	0.443632	0.00918984	2.03669	protein_coding	family with sequence similarity 167 member A [Source:HGNC Symbol;Acc:HGNC:15549]
ENSG00000134697	GNL2	0.442926	2.84677e-11	10.5456	protein_coding	G protein nucleolar 2 [Source:HGNC Symbol;Acc:HGNC:29925]
ENSG00000121073	SLC35B1	0.442635	5.49015e-10	9.26042	protein_coding	solute carrier family 35 member B1 [Source:HGNC Symbol;Acc:HGNC:20798]
ENSG00000122870	BICC1	0.441973	3.06945e-08	7.51294	protein_coding	BicC family RNA binding protein 1 [Source:HGNC Symbol;Acc:HGNC:19351]
ENSG00000066697	MSANTD3	0.441653	3.47401e-09	8.45917	protein_coding	Myb/SANT DNA binding domain containing 3 [Source:HGNC Symbol;Acc:HGNC:23370]
ENSG00000111057	KRT18	0.441135	1.98806e-11	10.7016	protein_coding	keratin 18 [Source:HGNC Symbol;Acc:HGNC:6430]
ENSG00000159263	SIM2	0.440882	1.07951e-07	6.96677	protein_coding	SIM bHLH transcription factor 2 [Source:HGNC Symbol;Acc:HGNC:10883]
ENSG00000100304	TTLL12	0.44084	5.91121e-13	12.2283	protein_coding	tubulin tyrosine ligase like 12 [Source:HGNC Symbol;Acc:HGNC:28974]
ENSG00000049759	NEDD4L	0.440116	9.32926e-11	10.0302	protein_coding	neural precursor cell expressed, developmentally down-regulated 4-like, E3 ubiquitin protein ligase [Source:HGNC Symbol;Acc:HGNC:7728]
ENSG00000095564	BTAF1	0.440076	8.52623e-11	10.0692	protein_coding	B-TFIID TATA-box binding protein associated factor 1 [Source:HGNC Symbol;Acc:HGNC:17307]
ENSG00000196172	ZNF681	0.440018	0.0158289	1.80055	protein_coding	zinc finger protein 681 [Source:HGNC Symbol;Acc:HGNC:26457]
ENSG00000198598	MMP17	0.439939	0.000100198	3.99914	protein_coding	matrix metallopeptidase 17 [Source:HGNC Symbol;Acc:HGNC:7163]
ENSG00000122861	PLAU	0.439763	0.00509173	2.29313	protein_coding	plasminogen activator, urokinase [Source:HGNC Symbol;Acc:HGNC:9052]
ENSG00000145354	CISD2	0.439762	6.80733e-10	9.16702	protein_coding	CDGSH iron sulfur domain 2 [Source:HGNC Symbol;Acc:HGNC:24212]
ENSG00000049249	TNFRSF9	0.43973	7.78804e-05	4.10857	protein_coding	TNF receptor superfamily member 9 [Source:HGNC Symbol;Acc:HGNC:11924]
ENSG00000160799	CCDC12	0.439477	6.37645e-06	5.19542	protein_coding	coiled-coil domain containing 12 [Source:HGNC Symbol;Acc:HGNC:28332]
ENSG00000144655	CSRNP1	0.438656	0.00291358	2.53557	protein_coding	cysteine and serine rich nuclear protein 1 [Source:HGNC Symbol;Acc:HGNC:14300]
ENSG00000103423	DNAJA3	0.438572	3.93567e-12	11.405	protein_coding	DnaJ heat shock protein family (Hsp40) member A3 [Source:HGNC Symbol;Acc:HGNC:11808]
ENSG00000180448	ARHGAP45	0.438379	0.000106219	3.9738	protein_coding	Rho GTPase activating protein 45 [Source:HGNC Symbol;Acc:HGNC:17102]
ENSG00000153904	DDAH1	0.437595	0.0065936	2.18088	protein_coding	dimethylarginine dimethylaminohydrolase 1 [Source:HGNC Symbol;Acc:HGNC:2715]
ENSG00000164220	F2RL2	0.436973	4.44712e-09	8.35192	protein_coding	coagulation factor II thrombin receptor like 2 [Source:HGNC Symbol;Acc:HGNC:3539]
ENSG00000161011	SQSTM1	0.436161	4.95498e-23	22.305	protein_coding	sequestosome 1 [Source:HGNC Symbol;Acc:HGNC:11280]
ENSG00000001036	FUCA2	0.435515	3.57728e-13	12.4464	protein_coding	alpha-L-fucosidase 2 [Source:HGNC Symbol;Acc:HGNC:4008]
ENSG00000263528	IKBKE	0.435373	1.01016e-09	8.99561	protein_coding	inhibitor of nuclear factor kappa B kinase subunit epsilon [Source:HGNC Symbol;Acc:HGNC:14552]
ENSG00000166016	ABTB2	0.435026	7.85888e-05	4.10464	protein_coding	ankyrin repeat and BTB domain containing 2 [Source:HGNC Symbol;Acc:HGNC:23842]
ENSG00000196214	ZNF766	0.434978	0.000107912	3.96693	protein_coding	zinc finger protein 766 [Source:HGNC Symbol;Acc:HGNC:28063]
ENSG00000028116	VRK2	0.434647	7.08364e-05	4.14974	protein_coding	vaccinia related kinase 2 [Source:HGNC Symbol;Acc:HGNC:12719]
ENSG00000112029	FBXO5	0.434433	8.20653e-09	8.08584	protein_coding	F-box protein 5 [Source:HGNC Symbol;Acc:HGNC:13584]
ENSG00000145050	MANF	0.434425	3.88027e-09	8.41114	protein_coding	mesencephalic astrocyte derived neurotrophic factor [Source:HGNC Symbol;Acc:HGNC:15461]
ENSG00000106305	AIMP2	0.434209	3.96258e-05	4.40202	protein_coding	aminoacyl tRNA synthetase complex interacting multifunctional protein 2 [Source:HGNC Symbol;Acc:HGNC:20609]
ENSG00000172167	MTBP	0.433836	6.94978e-05	4.15803	protein_coding	MDM2 binding protein [Source:HGNC Symbol;Acc:HGNC:7417]
ENSG00000235109	ZSCAN31	0.433722	0.00554591	2.25603	protein_coding	zinc finger and SCAN domain containing 31 [Source:HGNC Symbol;Acc:HGNC:14097]
ENSG00000096060	FKBP5	0.433611	3.23856e-09	8.48965	protein_coding	FK506 binding protein 5 [Source:HGNC Symbol;Acc:HGNC:3721]
ENSG00000066651	TRMT11	0.433511	5.69313e-05	4.24465	protein_coding	tRNA methyltransferase 11 homolog [Source:HGNC Symbol;Acc:HGNC:21080]
ENSG00000119682	AREL1	0.433396	8.24622e-08	7.08375	protein_coding	apoptosis resistant E3 ubiquitin protein ligase 1 [Source:HGNC Symbol;Acc:HGNC:20363]
ENSG00000189306	RRP7A	0.433201	7.46253e-11	10.1271	protein_coding	ribosomal RNA processing 7 homolog A [Source:HGNC Symbol;Acc:HGNC:24286]
ENSG00000108179	PPIF	0.433144	3.13488e-21	20.5038	protein_coding	peptidylprolyl isomerase F [Source:HGNC Symbol;Acc:HGNC:9259]
ENSG00000198042	MAK16	0.432766	2.96853e-07	6.52746	protein_coding	MAK16 homolog [Source:HGNC Symbol;Acc:HGNC:13703]
ENSG00000152684	PELO	0.432305	3.09422e-09	8.50945	protein_coding	pelota mRNA surveillance and ribosome rescue factor [Source:HGNC Symbol;Acc:HGNC:8829]
ENSG00000070081	NUCB2	0.432112	4.3888e-13	12.3577	protein_coding	nucleobindin 2 [Source:HGNC Symbol;Acc:HGNC:8044]
ENSG00000181938	GINS3	0.432039	0.0013978	2.85455	protein_coding	GINS complex subunit 3 [Source:HGNC Symbol;Acc:HGNC:25851]
ENSG00000224032	EPB41L4A-AS1	0.431753	2.34233e-05	4.63035	lincRNA	EPB41L4A antisense RNA 1 [Source:HGNC Symbol;Acc:HGNC:30749]
ENSG00000109332	UBE2D3	0.431699	2.19809e-25	24.658	protein_coding	ubiquitin conjugating enzyme E2 D3 [Source:HGNC Symbol;Acc:HGNC:12476]
ENSG00000111186	WNT5B	0.431486	5.43681e-14	13.2647	protein_coding	Wnt family member 5B [Source:HGNC Symbol;Acc:HGNC:16265]
ENSG00000161547	SRSF2	0.4311	1.42912e-20	19.8449	protein_coding	serine and arginine rich splicing factor 2 [Source:HGNC Symbol;Acc:HGNC:10783]
ENSG00000100731	PCNX1	0.431086	4.30479e-08	7.36605	protein_coding	pecanex 1 [Source:HGNC Symbol;Acc:HGNC:19740]
ENSG00000162642	C1orf52	0.431067	1.24642e-08	7.90433	protein_coding	chromosome 1 open reading frame 52 [Source:HGNC Symbol;Acc:HGNC:24871]
ENSG00000099901	RANBP1	0.430862	4.32895e-12	11.3636	protein_coding	RAN binding protein 1 [Source:HGNC Symbol;Acc:HGNC:9847]
ENSG00000267321	LINC02001	0.430694	0.00135339	2.86858	lincRNA	long intergenic non-protein coding RNA 2001 [Source:HGNC Symbol;Acc:HGNC:52836]
ENSG00000111371	SLC38A1	0.430686	1.92763e-20	19.715	protein_coding	solute carrier family 38 member 1 [Source:HGNC Symbol;Acc:HGNC:13447]
ENSG00000081721	DUSP12	0.430432	4.12408e-08	7.38467	protein_coding	dual specificity phosphatase 12 [Source:HGNC Symbol;Acc:HGNC:3067]
ENSG00000164620	RELL2	0.430401	0.00154845	2.8101	protein_coding	RELT like 2 [Source:HGNC Symbol;Acc:HGNC:26902]
ENSG00000128805	ARHGAP22	0.430183	8.88141e-05	4.05152	protein_coding	Rho GTPase activating protein 22 [Source:HGNC Symbol;Acc:HGNC:30320]
ENSG00000111711	GOLT1B	0.429559	8.94821e-13	12.0483	protein_coding	golgi transport 1B [Source:HGNC Symbol;Acc:HGNC:20175]
ENSG00000250251	PKD1P6	0.429102	3.94923e-06	5.40349	transcribed_unprocessed_pseudogene	polycystin 1, transient receptor potential channel interacting pseudogene 6 [Source:HGNC Symbol;Acc:HGNC:30070]
ENSG00000099998	GGT5	0.428875	0.0187137	1.72784	protein_coding	gamma-glutamyltransferase 5 [Source:HGNC Symbol;Acc:HGNC:4260]
ENSG00000189046	ALKBH2	0.428211	0.000879997	3.05552	protein_coding	alkB homolog 2, alpha-ketoglutarate dependent dioxygenase [Source:HGNC Symbol;Acc:HGNC:32487]
ENSG00000164045	CDC25A	0.427793	6.26834e-06	5.20285	protein_coding	cell division cycle 25A [Source:HGNC Symbol;Acc:HGNC:1725]
ENSG00000178409	BEND3	0.427772	0.00425279	2.37133	protein_coding	BEN domain containing 3 [Source:HGNC Symbol;Acc:HGNC:23040]
ENSG00000164305	CASP3	0.427518	7.93435e-10	9.10049	protein_coding	caspase 3 [Source:HGNC Symbol;Acc:HGNC:1504]
ENSG00000123700	KCNJ2	0.427506	0.0336393	1.47315	protein_coding	potassium voltage-gated channel subfamily J member 2 [Source:HGNC Symbol;Acc:HGNC:6263]
ENSG00000146143	PRIM2	0.427399	1.2491e-05	4.9034	protein_coding	DNA primase subunit 2 [Source:HGNC Symbol;Acc:HGNC:9370]
ENSG00000130348	QRSL1	0.427321	1.15139e-05	4.93878	protein_coding	QRSL1, glutaminyl-tRNA amidotransferase subunit A [Source:HGNC Symbol;Acc:HGNC:21020]
ENSG00000176102	CSTF3	0.426677	1.69e-11	10.7721	protein_coding	cleavage stimulation factor subunit 3 [Source:HGNC Symbol;Acc:HGNC:2485]
ENSG00000116830	TTF2	0.426627	1.04412e-10	9.98125	protein_coding	transcription termination factor 2 [Source:HGNC Symbol;Acc:HGNC:12398]
ENSG00000141934	PLPP2	0.4266	7.69972e-11	10.1135	protein_coding	phospholipid phosphatase 2 [Source:HGNC Symbol;Acc:HGNC:9230]
ENSG00000168564	CDKN2AIP	0.4264	2.93277e-06	5.53272	protein_coding	CDKN2A interacting protein [Source:HGNC Symbol;Acc:HGNC:24325]
ENSG00000198346	ZNF813	0.426345	0.0432886	1.36363	protein_coding	zinc finger protein 813 [Source:HGNC Symbol;Acc:HGNC:33257]
ENSG00000168818	STX18	0.426318	1.55029e-06	5.80959	protein_coding	syntaxin 18 [Source:HGNC Symbol;Acc:HGNC:15942]
ENSG00000162433	AK4	0.42631	1.54016e-06	5.81243	protein_coding	adenylate kinase 4 [Source:HGNC Symbol;Acc:HGNC:363]
ENSG00000132507	EIF5A	0.426159	3.5887e-13	12.4451	protein_coding	eukaryotic translation initiation factor 5A [Source:HGNC Symbol;Acc:HGNC:3300]
ENSG00000171848	RRM2	0.425598	2.31076e-12	11.6362	protein_coding	ribonucleotide reductase regulatory subunit M2 [Source:HGNC Symbol;Acc:HGNC:10452]
ENSG00000136156	ITM2B	0.425473	4.38837e-24	23.3577	protein_coding	integral membrane protein 2B [Source:HGNC Symbol;Acc:HGNC:6174]
ENSG00000136718	IMP4	0.425354	8.66933e-10	9.06201	protein_coding	IMP4, U3 small nucleolar ribonucleoprotein [Source:HGNC Symbol;Acc:HGNC:30856]
ENSG00000130024	PHF10	0.425151	8.46089e-11	10.0726	protein_coding	PHD finger protein 10 [Source:HGNC Symbol;Acc:HGNC:18250]
ENSG00000054277	OPN3	0.425048	0.000887662	3.05175	protein_coding	opsin 3 [Source:HGNC Symbol;Acc:HGNC:14007]
ENSG00000100219	XBP1	0.425008	1.27395e-14	13.8948	protein_coding	X-box binding protein 1 [Source:HGNC Symbol;Acc:HGNC:12801]
ENSG00000206195	DUXAP8	0.424983	0.000114234	3.94221	processed_transcript	double homeobox A pseudogene 8 [Source:HGNC Symbol;Acc:HGNC:32187]
ENSG00000196365	LONP1	0.424781	8.34248e-14	13.0787	protein_coding	lon peptidase 1, mitochondrial [Source:HGNC Symbol;Acc:HGNC:9479]
ENSG00000181638	ZFP41	0.424425	2.12767e-06	5.6721	protein_coding	ZFP41 zinc finger protein [Source:HGNC Symbol;Acc:HGNC:26786]
ENSG00000145414	NAF1	0.424037	0.000146578	3.83393	protein_coding	nuclear assembly factor 1 ribonucleoprotein [Source:HGNC Symbol;Acc:HGNC:25126]
ENSG00000116120	FARSB	0.42399	1.50228e-14	13.8232	protein_coding	phenylalanyl-tRNA synthetase subunit beta [Source:HGNC Symbol;Acc:HGNC:17800]
ENSG00000131797	CLUHP3	0.423746	0.00019079	3.71944	transcribed_unprocessed_pseudogene	clustered mitochondria homolog pseudogene 3 [Source:HGNC Symbol;Acc:HGNC:28447]
ENSG00000117461	PIK3R3	0.423633	4.48168e-07	6.34856	protein_coding	phosphoinositide-3-kinase regulatory subunit 3 [Source:HGNC Symbol;Acc:HGNC:8981]
ENSG00000091136	LAMB1	0.423414	3.7391e-17	16.4272	protein_coding	laminin subunit beta 1 [Source:HGNC Symbol;Acc:HGNC:6486]
ENSG00000198900	TOP1	0.42302	9.47336e-16	15.0235	protein_coding	DNA topoisomerase I [Source:HGNC Symbol;Acc:HGNC:11986]
[truncated: 5,749 more rows]
