# Supplementary material for: Nurr1 Modulation Mediates Neuroprotective Effects of Statins
Source: Adv Sci (Weinh). 2022 Apr 30;9(18):2104640. doi: 10.1002/advs.202104640 (PMC9218776; doi:10.1002/advs.202104640)
Supplement: Supplementary file 4 — Supplemental Gene list 3 [file ADVS-9-2104640-s004.xlsx]

## Sheet: SIM & KD oppositely
Nurr1 modulation mediates neuroprotective effects of statins
Sabine Willems, Julian Marschner, Whitney Kilu, Giuseppe Faudone, Romy Busch, Silke Duensing-Kropp, Jan Heering, Daniel Merk
Gene list S3
n= 3, compared treatments: nt-siRNA_SIM vs. nt-siRNA_DMSO ("SIM") matched with Nurr1-siRNA_DMSO vs. nt-siRNA_DMSO ("KD"). Only statistically significant (pvalue < 0.05) effects are shown.
Gene_ID	GeneName	log2FoldChange - SIM	pvalue - SIM	-log10(pvalue) - SIM	log2FoldChange - KD	pvalue - KD	-log10(pvalue) - KD	gene_biotype	gene_description
ENSG00000128274	A4GALT	0.645885	5.3124e-06	5.27471	-0.393486	0.0204172	1.69	protein_coding	alpha 1,4-galactosyltransferase (P blood group) [Source:HGNC Symbol;Acc:HGNC:18149]
ENSG00000120437	ACAT2	0.838874	4.10866e-47	46.3863	-0.194964	0.000801778	3.09595	protein_coding	acetyl-CoA acetyltransferase 2 [Source:HGNC Symbol;Acc:HGNC:94]
ENSG00000182827	ACBD3	0.102299	0.0490363	1.30948	-0.190167	0.000694097	3.15858	protein_coding	acyl-CoA binding domain containing 3 [Source:HGNC Symbol;Acc:HGNC:15453]
ENSG00000122729	ACO1	0.274192	1.42072e-05	4.84749	-1.28637	2.15873e-60	59.6658	protein_coding	aconitase 1 [Source:HGNC Symbol;Acc:HGNC:117]
ENSG00000068366	ACSL4	0.106164	0.00502508	2.29886	-0.328101	1.64037e-11	10.7851	protein_coding	acyl-CoA synthetase long chain family member 4 [Source:HGNC Symbol;Acc:HGNC:3571]
ENSG00000131069	ACSS2	1.04112	7.25689e-67	66.1392	-0.32816	5.15327e-07	6.28792	protein_coding	acyl-CoA synthetase short chain family member 2 [Source:HGNC Symbol;Acc:HGNC:15814]
ENSG00000130402	ACTN4	-0.0804406	0.019898	1.70119	0.328492	2.63998e-16	15.5784	protein_coding	actinin alpha 4 [Source:HGNC Symbol;Acc:HGNC:166]
ENSG00000049192	ADAMTS6	-0.896345	0.00830075	2.08088	1.0813	5.35825e-06	5.27098	protein_coding	ADAM metallopeptidase with thrombospondin type 1 motif 6 [Source:HGNC Symbol;Acc:HGNC:222]
ENSG00000160710	ADAR	-0.0987266	0.0408572	1.38873	1.35509	1.07575e-229	228.968	protein_coding	adenosine deaminase, RNA specific [Source:HGNC Symbol;Acc:HGNC:225]
ENSG00000153207	AHCTF1	-0.109793	0.0335035	1.47491	0.304245	1.25744e-06	5.90051	protein_coding	AT-hook containing transcription factor 1 [Source:HGNC Symbol;Acc:HGNC:24618]
ENSG00000124942	AHNAK	0.208816	6.09562e-05	4.21498	-0.226338	0.00051209	3.29065	protein_coding	AHNAK nucleoprotein [Source:HGNC Symbol;Acc:HGNC:347]
ENSG00000129474	AJUBA	-0.304771	0.0123654	1.90779	1.43247	6.8282e-35	34.1657	protein_coding	ajuba LIM protein [Source:HGNC Symbol;Acc:HGNC:20250]
ENSG00000117448	AKR1A1	0.159466	0.00119895	2.9212	-0.272617	1.16274e-06	5.93452	protein_coding	aldo-keto reductase family 1 member A1 [Source:HGNC Symbol;Acc:HGNC:380]
ENSG00000187134	AKR1C1	0.129838	0.00324904	2.48824	-0.152143	0.000942463	3.02574	protein_coding	aldo-keto reductase family 1 member C1 [Source:HGNC Symbol;Acc:HGNC:384]
ENSG00000139133	ALG10	-0.491829	0.0274343	1.56171	0.398613	0.0383145	1.41664	protein_coding	ALG10, alpha-1,2-glucosyltransferase [Source:HGNC Symbol;Acc:HGNC:23162]
ENSG00000101935	AMMECR1	-0.267776	0.00281083	2.55117	0.252827	0.00281766	2.55011	protein_coding	Alport syndrome, mental retardation, midface hypoplasia and elliptocytosis chromosomal region gene 1 [Source:HGNC Symbol;Acc:HGNC:467]
ENSG00000114019	AMOTL2	-0.574238	1.62017e-11	10.7904	1.67845	6.16992e-79	78.2097	protein_coding	angiomotin like 2 [Source:HGNC Symbol;Acc:HGNC:17812]
ENSG00000116337	AMPD2	0.0996544	0.0310974	1.50728	-0.263678	3.73489e-08	7.42772	protein_coding	adenosine monophosphate deaminase 2 [Source:HGNC Symbol;Acc:HGNC:469]
ENSG00000078053	AMPH	-0.514779	0.0164759	1.78315	0.661027	0.000178242	3.74899	protein_coding	amphiphysin [Source:HGNC Symbol;Acc:HGNC:471]
ENSG00000206560	ANKRD28	-0.12405	0.0212872	1.67188	0.362989	6.85809e-11	10.1638	protein_coding	ankyrin repeat domain 28 [Source:HGNC Symbol;Acc:HGNC:29024]
ENSG00000100124	ANKRD54	0.213241	0.000302631	3.51909	-0.177655	0.00928603	2.03217	protein_coding	ankyrin repeat domain 54 [Source:HGNC Symbol;Acc:HGNC:25185]
ENSG00000122359	ANXA11	0.25047	1.08872e-11	10.9631	-0.304427	1.31184e-10	9.88212	protein_coding	annexin A11 [Source:HGNC Symbol;Acc:HGNC:535]
ENSG00000197043	ANXA6	0.101719	0.00707774	2.15011	-0.339505	2.85812e-12	11.5439	protein_coding	annexin A6 [Source:HGNC Symbol;Acc:HGNC:544]
ENSG00000143412	ANXA9	0.178425	0.0442102	1.35448	-0.480377	5.07223e-06	5.2948	protein_coding	annexin A9 [Source:HGNC Symbol;Acc:HGNC:547]
ENSG00000183020	AP2A2	0.116238	0.0033672	2.47273	-0.257414	1.53372e-08	7.81425	protein_coding	adaptor related protein complex 2 subunit alpha 2 [Source:HGNC Symbol;Acc:HGNC:562]
ENSG00000163697	APBB2	-0.243495	0.00896661	2.04737	0.471367	8.88481e-08	7.05135	protein_coding	amyloid beta precursor protein binding family B member 2 [Source:HGNC Symbol;Acc:HGNC:582]
ENSG00000179750	APOBEC3B	-0.195145	0.00336445	2.47309	0.187233	0.00324158	2.48924	protein_coding	apolipoprotein B mRNA editing enzyme catalytic subunit 3B [Source:HGNC Symbol;Acc:HGNC:17352]
ENSG00000143761	ARF1	0.118655	0.000642503	3.19212	-0.0944282	0.0315356	1.5012	protein_coding	ADP ribosylation factor 1 [Source:HGNC Symbol;Acc:HGNC:652]
ENSG00000134884	ARGLU1	-0.112472	0.0301801	1.52028	0.165957	0.000258637	3.58731	protein_coding	arginine and glutamate rich 1 [Source:HGNC Symbol;Acc:HGNC:25482]
ENSG00000175220	ARHGAP1	0.0915263	0.0331653	1.47932	-0.300163	2.83075e-10	9.5481	protein_coding	Rho GTPase activating protein 1 [Source:HGNC Symbol;Acc:HGNC:673]
ENSG00000146376	ARHGAP18	-0.289185	0.00226879	2.64421	0.725148	5.46627e-18	17.2623	protein_coding	Rho GTPase activating protein 18 [Source:HGNC Symbol;Acc:HGNC:21035]
ENSG00000175414	ARL10	0.297946	0.0240982	1.61802	-0.285642	0.0384482	1.41512	protein_coding	ADP ribosylation factor like GTPase 10 [Source:HGNC Symbol;Acc:HGNC:22042]
ENSG00000144746	ARL6IP5	0.130438	0.014544	1.83732	-0.602285	6.14945e-21	20.2112	protein_coding	ADP ribosylation factor like GTPase 6 interacting protein 5 [Source:HGNC Symbol;Acc:HGNC:16937]
ENSG00000163466	ARPC2	0.125142	0.00145431	2.83734	-0.176542	7.56609e-05	4.12113	protein_coding	actin related protein 2/3 complex subunit 2 [Source:HGNC Symbol;Acc:HGNC:705]
ENSG00000111229	ARPC3	0.113466	0.0349682	1.45633	-0.230166	3.05083e-05	4.51558	protein_coding	actin related protein 2/3 complex subunit 3 [Source:HGNC Symbol;Acc:HGNC:706]
ENSG00000151693	ASAP2	-0.229829	0.0193546	1.71321	0.631273	5.93836e-14	13.2263	protein_coding	ArfGAP with SH3 domain, ankyrin repeat and PH domain 2 [Source:HGNC Symbol;Acc:HGNC:2721]
ENSG00000105011	ASF1B	-0.283689	2.23084e-05	4.65153	0.202314	0.0105874	1.97521	protein_coding	anti-silencing function 1B histone chaperone [Source:HGNC Symbol;Acc:HGNC:20996]
ENSG00000156802	ATAD2	-0.331339	3.83048e-10	9.41675	0.302261	2.2527e-08	7.6473	protein_coding	ATPase family, AAA domain containing 2 [Source:HGNC Symbol;Acc:HGNC:30123]
ENSG00000176208	ATAD5	-0.285688	0.000899891	3.04581	0.411791	1.84341e-07	6.73438	protein_coding	ATPase family, AAA domain containing 5 [Source:HGNC Symbol;Acc:HGNC:25752]
ENSG00000184743	ATL3	0.0934935	0.0282659	1.54874	-0.51662	2.56901e-21	20.5902	protein_coding	atlastin GTPase 3 [Source:HGNC Symbol;Acc:HGNC:24526]
ENSG00000071553	ATP6AP1	0.101221	0.0148045	1.82961	-0.0967183	0.0406322	1.39113	protein_coding	ATPase H+ transporting accessory protein 1 [Source:HGNC Symbol;Acc:HGNC:868]
ENSG00000159720	ATP6V0D1	0.0924164	0.0378286	1.42218	-0.129867	0.00834674	2.07848	protein_coding	ATPase H+ transporting V0 subunit d1 [Source:HGNC Symbol;Acc:HGNC:13724]
ENSG00000175054	ATR	-0.17742	0.00583533	2.23393	0.30435	3.87901e-05	4.41128	protein_coding	ATR serine/threonine kinase [Source:HGNC Symbol;Acc:HGNC:882]
ENSG00000146776	ATXN7L1	-0.275068	0.0368832	1.43317	0.336727	0.00520434	2.28363	protein_coding	ataxin 7 like 1 [Source:HGNC Symbol;Acc:HGNC:22210]
ENSG00000167601	AXL	-0.25829	9.8768e-07	6.00538	1.2314	2.68834e-116	115.571	protein_coding	AXL receptor tyrosine kinase [Source:HGNC Symbol;Acc:HGNC:905]
ENSG00000176022	B3GALT6	0.144212	0.0268388	1.57124	-0.189033	0.00409641	2.3876	protein_coding	beta-1,3-galactosyltransferase 6 [Source:HGNC Symbol;Acc:HGNC:17978]
ENSG00000151929	BAG3	0.146055	0.000763857	3.11699	-0.215652	3.95902e-05	4.40241	protein_coding	BCL2 associated athanogene 3 [Source:HGNC Symbol;Acc:HGNC:939]
ENSG00000095739	BAMBI	0.147448	0.000834033	3.07882	-0.663279	4.56373e-32	31.3407	protein_coding	BMP and activin membrane bound inhibitor [Source:HGNC Symbol;Acc:HGNC:30251]
ENSG00000138376	BARD1	-0.248186	0.00151405	2.81986	0.618835	5.12999e-18	17.2899	protein_coding	BRCA1 associated RING domain 1 [Source:HGNC Symbol;Acc:HGNC:952]
ENSG00000114439	BBX	-0.157772	0.00682526	2.16588	0.271333	3.05375e-06	5.51517	protein_coding	BBX, HMG-box containing [Source:HGNC Symbol;Acc:HGNC:14422]
ENSG00000197299	BLM	-0.20817	0.025679	1.59042	0.255605	0.00263763	2.57879	protein_coding	Bloom syndrome RecQ like helicase [Source:HGNC Symbol;Acc:HGNC:1058]
ENSG00000140299	BNIP2	0.145153	0.00735826	2.13323	-0.298572	2.86504e-08	7.54287	protein_coding	BCL2 interacting protein 2 [Source:HGNC Symbol;Acc:HGNC:1083]
ENSG00000196544	BORCS6	0.536686	0.000253391	3.59621	-0.560744	0.000975984	3.01056	protein_coding	BLOC-1 related complex subunit 6 [Source:HGNC Symbol;Acc:HGNC:25939]
ENSG00000012048	BRCA1	-0.145619	0.023937	1.62093	0.452535	1.44909e-13	12.8389	protein_coding	BRCA1, DNA repair associated [Source:HGNC Symbol;Acc:HGNC:1100]
ENSG00000139618	BRCA2	-0.19941	0.025799	1.5884	0.802358	6.91168e-24	23.1604	protein_coding	BRCA2, DNA repair associated [Source:HGNC Symbol;Acc:HGNC:1101]
ENSG00000136492	BRIP1	-0.310267	0.000519354	3.28454	0.807765	4.13457e-27	26.3836	protein_coding	BRCA1 interacting protein C-terminal helicase 1 [Source:HGNC Symbol;Acc:HGNC:20473]
ENSG00000165288	BRWD3	-0.185671	0.0266566	1.57419	0.174127	0.0385433	1.41405	protein_coding	bromodomain and WD repeat domain containing 3 [Source:HGNC Symbol;Acc:HGNC:17342]
ENSG00000184887	BTBD6	0.221367	0.00683939	2.16498	-0.191948	0.029401	1.53164	protein_coding	BTB domain containing 6 [Source:HGNC Symbol;Acc:HGNC:19897]
ENSG00000124508	BTN2A2	-0.237634	0.0129976	1.88614	0.213937	0.0175598	1.75548	protein_coding	butyrophilin subfamily 2 member A2 [Source:HGNC Symbol;Acc:HGNC:1137]
ENSG00000171067	C11orf24	0.152875	0.0121067	1.91697	-0.349206	4.84188e-08	7.31499	protein_coding	chromosome 11 open reading frame 24 [Source:HGNC Symbol;Acc:HGNC:1174]
ENSG00000166780	C16orf45	0.195734	0.0248817	1.60412	-0.18236	0.0495515	1.30494	protein_coding	chromosome 16 open reading frame 45 [Source:HGNC Symbol;Acc:HGNC:19213]
ENSG00000185905	C16orf54	0.326378	0.00674816	2.17081	-0.359309	0.00598814	2.22271	protein_coding	chromosome 16 open reading frame 54 [Source:HGNC Symbol;Acc:HGNC:26649]
ENSG00000145861	C1QTNF2	-0.813856	0.0238169	1.62311	0.93021	0.000231873	3.63475	protein_coding	C1q and TNF related 2 [Source:HGNC Symbol;Acc:HGNC:14325]
ENSG00000139178	C1RL	-0.177747	0.00082551	3.08328	0.114829	0.0303259	1.51819	protein_coding	complement C1r subcomponent like [Source:HGNC Symbol;Acc:HGNC:21265]
ENSG00000000460	C1orf112	-0.240482	0.0228779	1.64058	0.249178	0.00706757	2.15073	protein_coding	chromosome 1 open reading frame 112 [Source:HGNC Symbol;Acc:HGNC:25565]
ENSG00000168014	C2CD3	-0.232095	0.00108686	2.96383	0.187849	0.00648589	2.18803	protein_coding	C2 calcium dependent domain containing 3 [Source:HGNC Symbol;Acc:HGNC:24564]
ENSG00000244731	C4A	-1.03836	0.00427772	2.36879	0.849264	0.000945952	3.02413	protein_coding	complement C4A (Rodgers blood group) [Source:HGNC Symbol;Acc:HGNC:1323]
ENSG00000198668	CALM1	0.224036	7.08583e-07	6.14961	-0.24345	3.19075e-06	5.49611	protein_coding	calmodulin 1 [Source:HGNC Symbol;Acc:HGNC:1442]
ENSG00000111530	CAND1	-0.113581	0.00750322	2.12475	0.133757	0.00360278	2.44336	protein_coding	cullin associated and neddylation dissociated 1 [Source:HGNC Symbol;Acc:HGNC:30688]
ENSG00000014216	CAPN1	0.110601	0.00403028	2.39467	-0.220202	1.03712e-06	5.98417	protein_coding	calpain 1 [Source:HGNC Symbol;Acc:HGNC:1476]
ENSG00000126247	CAPNS1	0.108023	0.0287994	1.54062	-0.194434	0.000378107	3.42239	protein_coding	calpain small subunit 1 [Source:HGNC Symbol;Acc:HGNC:1481]
ENSG00000118412	CASP8AP2	-0.16908	0.0375501	1.42539	0.236275	0.00174149	2.75908	protein_coding	caspase 8 associated protein 2 [Source:HGNC Symbol;Acc:HGNC:1510]
ENSG00000091986	CCDC80	-0.220264	0.000133763	3.87366	0.36561	8.29149e-11	10.0814	protein_coding	coiled-coil domain containing 80 [Source:HGNC Symbol;Acc:HGNC:30649]
ENSG00000115355	CCDC88A	-0.147752	0.00215107	2.66735	0.221735	1.58074e-05	4.80114	protein_coding	coiled-coil domain containing 88A [Source:HGNC Symbol;Acc:HGNC:25523]
ENSG00000119242	CCDC92	0.325641	0.000117719	3.92915	-0.303527	0.000536851	3.27015	protein_coding	coiled-coil domain containing 92 [Source:HGNC Symbol;Acc:HGNC:29563]
ENSG00000188549	CCDC9B	-0.171495	0.0075145	2.1241	0.737313	6.04575e-35	34.2185	protein_coding	coiled-coil domain containing 9B [Source:HGNC Symbol;Acc:HGNC:33488]
ENSG00000136280	CCM2	0.210163	0.000127609	3.89412	-0.346685	2.0525e-08	7.68772	protein_coding	CCM2 scaffold protein [Source:HGNC Symbol;Acc:HGNC:21708]
ENSG00000105173	CCNE1	-0.289359	0.0276424	1.55842	0.420216	0.0003382	3.47083	protein_coding	cyclin E1 [Source:HGNC Symbol;Acc:HGNC:1589]
ENSG00000113328	CCNG1	0.115199	0.0221935	1.65377	-0.539549	7.88612e-25	24.1031	protein_coding	cyclin G1 [Source:HGNC Symbol;Acc:HGNC:1592]
ENSG00000138764	CCNG2	0.300672	9.351e-06	5.02914	-0.445527	1.67183e-08	7.77681	protein_coding	cyclin G2 [Source:HGNC Symbol;Acc:HGNC:1593]
ENSG00000130177	CDC16	0.140336	0.0252004	1.59859	-0.137273	0.0244494	1.61173	protein_coding	cell division cycle 16 [Source:HGNC Symbol;Acc:HGNC:1720]
ENSG00000164045	CDC25A	-0.362372	0.000198456	3.70234	0.418689	4.20873e-06	5.37585	protein_coding	cell division cycle 25A [Source:HGNC Symbol;Acc:HGNC:1725]
ENSG00000163171	CDC42EP3	-0.279566	1.83379e-05	4.73665	1.27936	1.13754e-74	73.944	protein_coding	CDC42 effector protein 3 [Source:HGNC Symbol;Acc:HGNC:16943]
ENSG00000093009	CDC45	-0.227847	0.00351636	2.45391	0.545596	4.09525e-16	15.3877	protein_coding	cell division cycle 45 [Source:HGNC Symbol;Acc:HGNC:1739]
ENSG00000094804	CDC6	-0.167068	0.0440025	1.35652	1.0026	3.53585e-59	58.4515	protein_coding	cell division cycle 6 [Source:HGNC Symbol;Acc:HGNC:1744]
ENSG00000146670	CDCA5	-0.114776	0.042701	1.36956	0.418476	5.30614e-12	11.2752	protein_coding	cell division cycle associated 5 [Source:HGNC Symbol;Acc:HGNC:14626]
ENSG00000144354	CDCA7	-0.182459	0.000804618	3.09441	0.635781	2.81561e-34	33.5504	protein_coding	cell division cycle associated 7 [Source:HGNC Symbol;Acc:HGNC:14628]
ENSG00000113361	CDH6	-0.204621	0.00457357	2.33974	1.15616	8.04797e-54	53.0943	protein_coding	cadherin 6 [Source:HGNC Symbol;Acc:HGNC:1765]
ENSG00000167258	CDK12	-0.133335	0.0131834	1.87997	0.274421	1.7765e-07	6.75043	protein_coding	cyclin dependent kinase 12 [Source:HGNC Symbol;Acc:HGNC:24224]
ENSG00000111328	CDK2AP1	0.15915	0.00236916	2.6254	-0.267008	3.53491e-05	4.45162	protein_coding	cyclin dependent kinase 2 associated protein 1 [Source:HGNC Symbol;Acc:HGNC:14002]
ENSG00000105810	CDK6	-0.216789	2.14491e-06	5.66859	0.643252	7.84912e-44	43.1052	protein_coding	cyclin dependent kinase 6 [Source:HGNC Symbol;Acc:HGNC:1777]
ENSG00000124762	CDKN1A	0.399338	1.1851e-07	6.92625	-0.294429	0.000504312	3.2973	protein_coding	cyclin dependent kinase inhibitor 1A [Source:HGNC Symbol;Acc:HGNC:1784]
ENSG00000129757	CDKN1C	0.367583	0.00707136	2.1505	-0.537863	0.000532338	3.27381	protein_coding	cyclin dependent kinase inhibitor 1C [Source:HGNC Symbol;Acc:HGNC:1786]
ENSG00000129355	CDKN2D	0.464166	0.000135709	3.86739	-0.689331	8.71507e-07	6.05973	protein_coding	cyclin dependent kinase inhibitor 2D [Source:HGNC Symbol;Acc:HGNC:1790]
ENSG00000140743	CDR2	0.15603	0.0312003	1.50584	-0.149352	0.0354802	1.45001	protein_coding	cerebellar degeneration related protein 2 [Source:HGNC Symbol;Acc:HGNC:1799]
ENSG00000101290	CDS2	0.205469	1.12299e-05	4.94962	-0.431037	1.69016e-15	14.7721	protein_coding	CDP-diacylglycerol synthase 2 [Source:HGNC Symbol;Acc:HGNC:1801]
ENSG00000123219	CENPK	-0.159884	0.0379342	1.42097	0.234121	0.000999661	3.00015	protein_coding	centromere protein K [Source:HGNC Symbol;Acc:HGNC:29479]
ENSG00000166004	CEP295	-0.349784	0.00457056	2.34003	0.41251	0.000159388	3.79754	protein_coding	centrosomal protein 295 [Source:HGNC Symbol;Acc:HGNC:29366]
ENSG00000121289	CEP89	0.31795	2.27084e-07	6.64381	-0.133016	0.0376696	1.42401	protein_coding	centrosomal protein 89 [Source:HGNC Symbol;Acc:HGNC:25907]
ENSG00000100422	CERK	0.188958	1.42221e-05	4.84704	-0.732941	1.13596e-37	36.9446	protein_coding	ceramide kinase [Source:HGNC Symbol;Acc:HGNC:19256]
ENSG00000188452	CERKL	0.257323	0.0392014	1.4067	-0.310822	0.0198579	1.70207	protein_coding	ceramide kinase like [Source:HGNC Symbol;Acc:HGNC:21699]
ENSG00000172831	CES2	-0.152564	0.00470636	2.32731	0.216878	0.000126388	3.89829	protein_coding	carboxylesterase 2 [Source:HGNC Symbol;Acc:HGNC:1864]
ENSG00000147400	CETN2	0.294665	1.69608e-05	4.77055	-0.537704	2.12761e-15	14.6721	protein_coding	centrin 2 [Source:HGNC Symbol;Acc:HGNC:1867]
ENSG00000153774	CFDP1	0.182007	0.00907724	2.04205	-0.20786	0.00647091	2.18903	protein_coding	craniofacial development protein 1 [Source:HGNC Symbol;Acc:HGNC:1873]
ENSG00000167670	CHAF1A	-0.276008	1.1251e-05	4.94881	0.645793	1.33177e-25	24.8756	protein_coding	chromatin assembly factor 1 subunit A [Source:HGNC Symbol;Acc:HGNC:1910]
ENSG00000159259	CHAF1B	-0.29415	4.03272e-05	4.3944	0.424586	1.07571e-09	8.96831	protein_coding	chromatin assembly factor 1 subunit B [Source:HGNC Symbol;Acc:HGNC:1911]
ENSG00000124177	CHD6	-0.163411	0.0091186	2.04007	0.21158	0.00122191	2.91296	protein_coding	chromodomain helicase DNA binding protein 6 [Source:HGNC Symbol;Acc:HGNC:19057]
ENSG00000085872	CHERP	-0.144737	0.0406019	1.39145	0.182698	0.00496216	2.30433	protein_coding	calcium homeostasis endoplasmic reticulum protein [Source:HGNC Symbol;Acc:HGNC:16930]
ENSG00000203668	CHML	-0.167531	0.0307917	1.51157	0.457471	5.12064e-09	8.29068	protein_coding	CHM like, Rab escort protein 2 [Source:HGNC Symbol;Acc:HGNC:1941]
ENSG00000128656	CHN1	-0.196272	0.0240766	1.61841	0.557666	4.03858e-13	12.3938	protein_coding	chimerin 1 [Source:HGNC Symbol;Acc:HGNC:1943]
ENSG00000187446	CHP1	0.132951	0.0280839	1.55154	-0.47858	4.20316e-12	11.3764	protein_coding	calcineurin like EF-hand protein 1 [Source:HGNC Symbol;Acc:HGNC:17433]
ENSG00000123989	CHPF	0.104683	0.0100885	1.99617	-0.199968	8.20642e-06	5.08585	protein_coding	chondroitin polymerizing factor [Source:HGNC Symbol;Acc:HGNC:24291]
ENSG00000175040	CHST2	0.534734	5.11269e-05	4.29135	-0.624796	0.000198082	3.70316	protein_coding	carbohydrate sulfotransferase 2 [Source:HGNC Symbol;Acc:HGNC:1970]
ENSG00000185043	CIB1	0.26017	6.73325e-07	6.17177	-0.347778	3.64463e-10	9.43835	protein_coding	calcium and integrin binding 1 [Source:HGNC Symbol;Acc:HGNC:16920]
ENSG00000079432	CIC	0.127177	0.0118262	1.92715	-0.147669	0.00720803	2.14218	protein_coding	capicua transcriptional repressor [Source:HGNC Symbol;Acc:HGNC:14214]
ENSG00000179583	CIITA	-0.22832	0.0294307	1.5312	0.560754	3.52511e-11	10.4528	protein_coding	class II major histocompatibility complex transactivator [Source:HGNC Symbol;Acc:HGNC:7067]
ENSG00000163507	CIP2A	-0.170052	0.0137089	1.863	0.264795	9.21472e-05	4.03552	protein_coding	cell proliferation regulating inhibitor of protein phosphatase 2A [Source:HGNC Symbol;Acc:HGNC:29302]
ENSG00000109572	CLCN3	0.196577	0.00223719	2.6503	-0.20976	0.00184906	2.73305	protein_coding	chloride voltage-gated channel 3 [Source:HGNC Symbol;Acc:HGNC:2021]
ENSG00000128973	CLN6	-0.269605	0.000418986	3.3778	0.267478	8.19551e-05	4.08642	protein_coding	CLN6, transmembrane ER protein [Source:HGNC Symbol;Acc:HGNC:2077]
ENSG00000182372	CLN8	0.171419	0.0133256	1.87531	-0.684043	1.60402e-17	16.7948	protein_coding	CLN8, transmembrane ER and ERGIC protein [Source:HGNC Symbol;Acc:HGNC:2079]
ENSG00000092853	CLSPN	-0.357684	0.00050443	3.2972	0.868934	3.82896e-24	23.4169	protein_coding	claspin [Source:HGNC Symbol;Acc:HGNC:19715]
ENSG00000153815	CMIP	0.120107	0.0422206	1.37448	-0.182336	0.004319	2.36462	protein_coding	c-Maf inducing protein [Source:HGNC Symbol;Acc:HGNC:24319]
ENSG00000140931	CMTM3	0.12203	0.0148199	1.82916	-0.155426	0.0062491	2.20418	protein_coding	CKLF like MARVEL transmembrane domain containing 3 [Source:HGNC Symbol;Acc:HGNC:19174]
ENSG00000091317	CMTM6	0.143768	0.000510358	3.29213	-0.39517	9.65989e-17	16.015	protein_coding	CKLF like MARVEL transmembrane domain containing 6 [Source:HGNC Symbol;Acc:HGNC:19177]
ENSG00000170293	CMTM8	0.176602	0.00649342	2.18753	-0.160114	0.0204193	1.68996	protein_coding	CKLF like MARVEL transmembrane domain containing 8 [Source:HGNC Symbol;Acc:HGNC:19179]
ENSG00000137200	CMTR1	-0.209807	0.000678764	3.16828	1.34362	3.51345e-141	140.454	protein_coding	cap methyltransferase 1 [Source:HGNC Symbol;Acc:HGNC:21077]
ENSG00000064666	CNN2	-0.630157	4.9699e-28	27.3037	0.453074	3.1227e-13	12.5055	protein_coding	calponin 2 [Source:HGNC Symbol;Acc:HGNC:2156]
ENSG00000125107	CNOT1	-0.119851	0.026856	1.57096	0.552218	5.05495e-23	22.2963	protein_coding	CCR4-NOT transcription complex subunit 1 [Source:HGNC Symbol;Acc:HGNC:7877]
ENSG00000115649	CNPPD1	0.32549	3.94587e-07	6.40386	-0.192967	0.00608609	2.21566	protein_coding	cyclin Pas1/PHO80 domain containing 1 [Source:HGNC Symbol;Acc:HGNC:25220]
ENSG00000164692	COL1A2	-0.105063	0.00289196	2.53881	0.280311	9.46829e-08	7.02373	protein_coding	collagen type I alpha 2 chain [Source:HGNC Symbol;Acc:HGNC:2198]
ENSG00000196739	COL27A1	-0.25102	2.52244e-05	4.59818	0.456491	8.5267e-14	13.0692	protein_coding	collagen type XXVII alpha 1 chain [Source:HGNC Symbol;Acc:HGNC:22986]
ENSG00000129083	COPB1	0.169993	1.41539e-05	4.84912	-0.120515	0.00834202	2.07873	protein_coding	coatomer protein complex subunit beta 1 [Source:HGNC Symbol;Acc:HGNC:2231]
ENSG00000110090	CPT1A	0.19158	0.00018291	3.73776	-0.128289	0.0140944	1.85095	protein_coding	carnitine palmitoyltransferase 1A [Source:HGNC Symbol;Acc:HGNC:2328]
ENSG00000005339	CREBBP	-0.160583	0.00589672	2.22939	0.301554	2.26702e-09	8.64455	protein_coding	CREB binding protein [Source:HGNC Symbol;Acc:HGNC:2348]
ENSG00000150938	CRIM1	-0.179143	0.00730407	2.13644	0.336119	3.25466e-06	5.48749	protein_coding	cysteine rich transmembrane BMP regulator 1 [Source:HGNC Symbol;Acc:HGNC:2359]
ENSG00000182809	CRIP2	0.360093	0.000866483	3.06224	-0.384769	0.00113753	2.94404	protein_coding	cysteine rich protein 2 [Source:HGNC Symbol;Acc:HGNC:2361]
ENSG00000112297	CRYBG1	-0.236018	0.0149224	1.82616	0.895806	7.42532e-25	24.1293	protein_coding	crystallin beta-gamma domain containing 1 [Source:HGNC Symbol;Acc:HGNC:356]
ENSG00000116791	CRYZ	0.153746	0.0320829	1.49373	-0.505708	5.44409e-09	8.26407	protein_coding	crystallin zeta [Source:HGNC Symbol;Acc:HGNC:2419]
ENSG00000009307	CSDE1	-0.0713905	0.0378352	1.4221	0.184952	3.73265e-06	5.42798	protein_coding	cold shock domain containing E1 [Source:HGNC Symbol;Acc:HGNC:29905]
ENSG00000124207	CSE1L	-0.138828	0.000912929	3.03956	0.291483	3.20569e-11	10.4941	protein_coding	chromosome segregation 1 like [Source:HGNC Symbol;Acc:HGNC:2431]
ENSG00000159176	CSRP1	0.119561	0.00322319	2.49171	-0.215496	9.32296e-06	5.03045	protein_coding	cysteine and glycine rich protein 1 [Source:HGNC Symbol;Acc:HGNC:2469]
ENSG00000101811	CSTF2	-0.181748	0.0188761	1.72409	0.1722	0.0220423	1.65674	protein_coding	cleavage stimulation factor subunit 2 [Source:HGNC Symbol;Acc:HGNC:2484]
ENSG00000176102	CSTF3	-0.156323	0.0306589	1.51344	0.322487	1.52977e-06	5.81537	protein_coding	cleavage stimulation factor subunit 3 [Source:HGNC Symbol;Acc:HGNC:2485]
ENSG00000144579	CTDSP1	0.128395	0.00467559	2.33016	-0.164875	0.00078049	3.10763	protein_coding	CTD small phosphatase 1 [Source:HGNC Symbol;Acc:HGNC:21614]
ENSG00000118523	CTGF	-1.06711	4.44031e-09	8.35259	1.82255	1.13014e-13	12.9469	protein_coding	connective tissue growth factor [Source:HGNC Symbol;Acc:HGNC:2500]
ENSG00000143387	CTSK	0.34304	0.0128476	1.89118	-0.392017	0.0208383	1.68114	protein_coding	cathepsin K [Source:HGNC Symbol;Acc:HGNC:2536]
ENSG00000152404	CWF19L2	-0.298555	0.0213465	1.67067	0.36777	0.00171002	2.767	protein_coding	CWF19 like cell cycle control factor 2 [Source:HGNC Symbol;Acc:HGNC:26508]
ENSG00000006210	CX3CL1	-0.327798	0.0217574	1.66239	0.369375	0.00262766	2.58043	protein_coding	C-X3-C motif chemokine ligand 1 [Source:HGNC Symbol;Acc:HGNC:10647]
ENSG00000161921	CXCL16	-0.260132	0.0245002	1.61083	1.31946	1.78803e-34	33.7476	protein_coding	C-X-C motif chemokine ligand 16 [Source:HGNC Symbol;Acc:HGNC:16642]
ENSG00000121966	CXCR4	0.570243	0.0244228	1.6122	-1.0038	0.00131372	2.8815	protein_coding	C-X-C motif chemokine receptor 4 [Source:HGNC Symbol;Acc:HGNC:2561]
ENSG00000103018	CYB5B	0.314035	1.23956e-10	9.90673	-0.231811	7.25484e-07	6.13937	protein_coding	cytochrome b5 type B [Source:HGNC Symbol;Acc:HGNC:24374]
ENSG00000100243	CYB5R3	0.148212	0.000192525	3.71551	-0.399983	2.27054e-16	15.6439	protein_coding	cytochrome b5 reductase 3 [Source:HGNC Symbol;Acc:HGNC:2873]
ENSG00000186684	CYP27C1	0.250886	0.0162333	1.78959	-0.970051	2.4472e-11	10.6113	protein_coding	cytochrome P450 family 27 subfamily C member 1 [Source:HGNC Symbol;Acc:HGNC:33480]
ENSG00000167600	CYP2S1	0.258811	0.000268729	3.57069	-0.510895	4.81457e-12	11.3174	protein_coding	cytochrome P450 family 2 subfamily S member 1 [Source:HGNC Symbol;Acc:HGNC:15654]
ENSG00000142871	CYR61	-1.599	1.37119e-37	36.8629	2.21359	2.49761e-12	11.6025	protein_coding	cysteine rich angiogenic inducer 61 [Source:HGNC Symbol;Acc:HGNC:2654]
ENSG00000122783	CYREN	-0.204644	0.0149915	1.82416	0.610768	3.83326e-16	15.4164	protein_coding	cell cycle regulator of NHEJ [Source:HGNC Symbol;Acc:HGNC:22432]
ENSG00000105443	CYTH2	0.221524	6.32584e-08	7.19888	-0.46118	5.43019e-16	15.2652	protein_coding	cytohesin 2 [Source:HGNC Symbol;Acc:HGNC:9502]
ENSG00000129562	DAD1	0.188118	0.00142198	2.84711	-0.317941	6.09253e-07	6.2152	protein_coding	defender against cell death 1 [Source:HGNC Symbol;Acc:HGNC:2664]
ENSG00000112977	DAP	0.129239	0.00230023	2.63823	-0.133974	0.00692153	2.1598	protein_coding	death associated protein [Source:HGNC Symbol;Acc:HGNC:2672]
ENSG00000161692	DBF4B	-0.155209	0.0170321	1.76873	0.585957	7.49602e-19	18.1252	protein_coding	DBF4 zinc finger B [Source:HGNC Symbol;Acc:HGNC:17883]
ENSG00000155368	DBI	0.131741	0.00590647	2.22867	-0.339875	1.17897e-07	6.9285	protein_coding	diazepam binding inhibitor, acyl-CoA binding protein [Source:HGNC Symbol;Acc:HGNC:2690]
ENSG00000113758	DBN1	0.117099	0.00779596	2.10813	-0.329517	1.9769e-12	11.704	protein_coding	drebrin 1 [Source:HGNC Symbol;Acc:HGNC:2695]
ENSG00000175203	DCTN2	0.127673	0.008391	2.07619	-0.129367	0.0196421	1.70681	protein_coding	dynactin subunit 2 [Source:HGNC Symbol;Acc:HGNC:2712]
ENSG00000153904	DDAH1	-0.363695	0.0254046	1.59509	0.321638	0.0192432	1.71572	protein_coding	dimethylarginine dimethylaminohydrolase 1 [Source:HGNC Symbol;Acc:HGNC:2715]
ENSG00000213722	DDAH2	0.238773	0.00668662	2.17479	-0.730354	1.46377e-11	10.8345	protein_coding	dimethylarginine dimethylaminohydrolase 2 [Source:HGNC Symbol;Acc:HGNC:2716]
ENSG00000198563	DDX39B	-0.125962	0.0110673	1.95596	0.188131	0.000173102	3.7617	protein_coding	DExD-box helicase 39B [Source:HGNC Symbol;Acc:HGNC:13917]
ENSG00000198231	DDX42	-0.116286	0.0153409	1.81415	0.1095	0.0251845	1.59887	protein_coding	DEAD-box helicase 42 [Source:HGNC Symbol;Acc:HGNC:18676]
ENSG00000181381	DDX60L	-0.245923	0.00858229	2.0664	3.53841	0		protein_coding	DExD/H-box 60 like [Source:HGNC Symbol;Acc:HGNC:26429]
ENSG00000124795	DEK	-0.161316	0.000279959	3.55291	0.422075	6.50008e-17	16.1871	protein_coding	DEK proto-oncogene [Source:HGNC Symbol;Acc:HGNC:2768]
ENSG00000165507	DEPP1	0.5889	0.00211677	2.67433	-0.466492	0.0170183	1.76908	protein_coding	DEPP1, autophagy regulator [Source:HGNC Symbol;Acc:HGNC:23355]
ENSG00000172893	DHCR7	0.992151	4.60458e-91	90.3368	-0.271294	3.30586e-07	6.48072	protein_coding	7-dehydrocholesterol reductase [Source:HGNC Symbol;Acc:HGNC:2860]
ENSG00000211448	DIO2	-0.336574	0.0315829	1.50055	0.696244	3.3819e-06	5.47084	protein_coding	iodothyronine deiodinase 2 [Source:HGNC Symbol;Acc:HGNC:2884]
ENSG00000135924	DNAJB2	0.16122	0.00905872	2.04293	-0.243733	0.000320154	3.49464	protein_coding	DnaJ heat shock protein family (Hsp40) member B2 [Source:HGNC Symbol;Acc:HGNC:5228]
ENSG00000162616	DNAJB4	-0.129667	0.0255094	1.5933	0.424455	2.13538e-12	11.6705	protein_coding	DnaJ heat shock protein family (Hsp40) member B4 [Source:HGNC Symbol;Acc:HGNC:14886]
ENSG00000105612	DNASE2	-0.330573	0.0280771	1.55165	0.58954	8.03743e-06	5.09488	protein_coding	deoxyribonuclease 2, lysosomal [Source:HGNC Symbol;Acc:HGNC:2960]
ENSG00000079805	DNM2	0.091406	0.0363852	1.43908	-0.104844	0.0264817	1.57705	protein_coding	dynamin 2 [Source:HGNC Symbol;Acc:HGNC:2974]
ENSG00000130816	DNMT1	-0.152905	0.000741419	3.12994	0.493178	3.68144e-25	24.434	protein_coding	DNA methyltransferase 1 [Source:HGNC Symbol;Acc:HGNC:2976]
ENSG00000135905	DOCK10	-0.23093	0.000604124	3.21887	0.189011	0.00207871	2.68221	protein_coding	dedicator of cytokinesis 10 [Source:HGNC Symbol;Acc:HGNC:23479]
ENSG00000166171	DPCD	0.220385	0.0289106	1.53894	-0.675624	8.48388e-09	8.07141	protein_coding	deleted in primary ciliary dyskinesia homolog (mouse) [Source:HGNC Symbol;Acc:HGNC:24542]
ENSG00000113657	DPYSL3	-0.0917643	0.0411755	1.38536	0.238437	1.37632e-06	5.86128	protein_coding	dihydropyrimidinase like 3 [Source:HGNC Symbol;Acc:HGNC:3015]
ENSG00000125868	DSTN	0.124358	0.00524884	2.27994	-0.185658	7.84014e-05	4.10568	protein_coding	destrin, actin depolymerizing factor [Source:HGNC Symbol;Acc:HGNC:15750]
ENSG00000143476	DTL	-0.33555	9.62251e-07	6.01671	0.891133	1.59436e-46	45.7974	protein_coding	denticleless E3 ubiquitin protein ligase homolog [Source:HGNC Symbol;Acc:HGNC:30288]
ENSG00000077380	DYNC1I2	0.155899	0.0010789	2.96702	-0.10696	0.0389397	1.40961	protein_coding	dynein cytoplasmic 1 intermediate chain 2 [Source:HGNC Symbol;Acc:HGNC:2964]
ENSG00000264364	DYNLL2	-0.171622	0.00198921	2.70132	0.186407	0.0008873	3.05193	protein_coding	dynein light chain LC8-type 2 [Source:HGNC Symbol;Acc:HGNC:24596]
ENSG00000125971	DYNLRB1	0.112618	0.0142427	1.84641	-0.180553	0.000591577	3.22799	protein_coding	dynein light chain roadblock-type 1 [Source:HGNC Symbol;Acc:HGNC:15468]
ENSG00000105204	DYRK1B	0.187725	0.0076889	2.11414	-0.660061	3.47883e-15	14.4586	protein_coding	dual specificity tyrosine phosphorylation regulated kinase 1B [Source:HGNC Symbol;Acc:HGNC:3092]
ENSG00000101412	E2F1	-0.154879	0.00822982	2.08461	0.594541	1.92421e-22	21.7157	protein_coding	E2F transcription factor 1 [Source:HGNC Symbol;Acc:HGNC:3113]
ENSG00000007968	E2F2	-0.323756	0.0156536	1.80539	0.513268	1.20949e-05	4.9174	protein_coding	E2F transcription factor 2 [Source:HGNC Symbol;Acc:HGNC:3114]
ENSG00000147155	EBP	0.891653	1.86105e-33	32.7302	-0.151606	0.0389093	1.40995	protein_coding	EBP, cholestenol delta-isomerase [Source:HGNC Symbol;Acc:HGNC:3133]
ENSG00000104823	ECH1	0.13874	0.0097296	2.0119	-0.334524	2.85569e-07	6.54429	protein_coding	enoyl-CoA hydratase 1 [Source:HGNC Symbol;Acc:HGNC:3149]
ENSG00000151617	EDNRA	-0.816039	0.0350643	1.45513	1.92929	3.4107e-16	15.4672	protein_coding	endothelin receptor type A [Source:HGNC Symbol;Acc:HGNC:3179]
ENSG00000074266	EED	-0.155069	0.0338154	1.47089	0.384167	2.86041e-08	7.54357	protein_coding	embryonic ectoderm development [Source:HGNC Symbol;Acc:HGNC:3188]
ENSG00000090776	EFNB1	0.310888	4.29795e-07	6.36674	-0.721646	5.93282e-22	21.2267	protein_coding	ephrin B1 [Source:HGNC Symbol;Acc:HGNC:3226]
ENSG00000173442	EHBP1L1	0.0978013	0.0437079	1.35944	-0.118786	0.0375214	1.42572	protein_coding	EH domain binding protein 1 like 1 [Source:HGNC Symbol;Acc:HGNC:30682]
ENSG00000055332	EIF2AK2	-0.114877	0.034308	1.46461	2.12401	0		protein_coding	eukaryotic translation initiation factor 2 alpha kinase 2 [Source:HGNC Symbol;Acc:HGNC:9437]
ENSG00000172071	EIF2AK3	0.309696	0.000723453	3.14059	-0.351534	0.000846927	3.07215	protein_coding	eukaryotic translation initiation factor 2 alpha kinase 3 [Source:HGNC Symbol;Acc:HGNC:3255]
ENSG00000118985	ELL2	-0.0960075	0.0310854	1.50744	0.239307	7.16961e-07	6.1445	protein_coding	elongation factor for RNA polymerase II 2 [Source:HGNC Symbol;Acc:HGNC:17064]
ENSG00000171617	ENC1	-0.165481	0.0346834	1.45988	0.432425	6.92716e-09	8.15944	protein_coding	ectodermal-neural cortex 1 [Source:HGNC Symbol;Acc:HGNC:3345]
ENSG00000143420	ENSA	0.0971576	0.0418795	1.378	-0.215242	8.84317e-05	4.05339	protein_coding	endosulfine alpha [Source:HGNC Symbol;Acc:HGNC:3360]
ENSG00000142627	EPHA2	-0.269271	4.20222e-05	4.37652	0.8911	8.05082e-42	41.0942	protein_coding	EPH receptor A2 [Source:HGNC Symbol;Acc:HGNC:3386]
ENSG00000196411	EPHB4	0.234227	6.41824e-05	4.19258	-0.158047	0.00932767	2.03023	protein_coding	EPH receptor B4 [Source:HGNC Symbol;Acc:HGNC:3395]
ENSG00000187266	EPOR	0.573645	6.44251e-07	6.19094	-0.302166	0.0427968	1.36859	protein_coding	erythropoietin receptor [Source:HGNC Symbol;Acc:HGNC:3416]
ENSG00000133935	ERG28	0.830602	4.56442e-34	33.3406	-0.30232	6.92519e-05	4.15957	protein_coding	ergosterol biosynthesis 28 homolog [Source:HGNC Symbol;Acc:HGNC:1187]
ENSG00000116285	ERRFI1	-0.351377	4.67837e-10	9.32991	0.770757	1.10118e-35	34.9581	protein_coding	ERBB receptor feedback inhibitor 1 [Source:HGNC Symbol;Acc:HGNC:18185]
ENSG00000135476	ESPL1	-0.145283	0.0294483	1.53094	0.168702	0.0127971	1.89289	protein_coding	extra spindle pole bodies like 1, separase [Source:HGNC Symbol;Acc:HGNC:16856]
ENSG00000139641	ESYT1	0.222644	3.08191e-06	5.51118	-0.308742	6.76191e-08	7.16993	protein_coding	extended synaptotagmin 1 [Source:HGNC Symbol;Acc:HGNC:29534]
ENSG00000072840	EVC	-0.19914	0.0276568	1.5582	0.311383	0.000131051	3.88256	protein_coding	EvC ciliary complex subunit 1 [Source:HGNC Symbol;Acc:HGNC:3497]
ENSG00000174371	EXO1	-0.442552	4.08547e-07	6.38876	0.677608	7.3971e-18	17.1309	protein_coding	exonuclease 1 [Source:HGNC Symbol;Acc:HGNC:3511]
ENSG00000106462	EZH2	-0.26913	6.43402e-07	6.19152	0.237511	2.12617e-05	4.6724	protein_coding	enhancer of zeste 2 polycomb repressive complex 2 subunit [Source:HGNC Symbol;Acc:HGNC:3527]
ENSG00000117525	F3	-0.240936	0.0132318	1.87838	0.738347	1.47509e-15	14.8312	protein_coding	coagulation factor III, tissue factor [Source:HGNC Symbol;Acc:HGNC:3541]
ENSG00000134824	FADS2	0.432566	3.01389e-33	32.5209	-0.116879	0.00536864	2.27014	protein_coding	fatty acid desaturase 2 [Source:HGNC Symbol;Acc:HGNC:3575]
ENSG00000166801	FAM111A	-0.241902	6.64611e-06	5.17743	0.503945	1.7333e-23	22.7611	protein_coding	family with sequence similarity 111 member A [Source:HGNC Symbol;Acc:HGNC:24725]
ENSG00000189057	FAM111B	-0.470032	8.37889e-08	7.07681	0.729921	2.58772e-22	21.5871	protein_coding	family with sequence similarity 111 member B [Source:HGNC Symbol;Acc:HGNC:24200]
ENSG00000197712	FAM114A1	0.114187	0.027221	1.5651	-0.305744	1.24936e-06	5.90331	protein_coding	family with sequence similarity 114 member A1 [Source:HGNC Symbol;Acc:HGNC:25087]
ENSG00000121104	FAM117A	0.374212	2.33769e-05	4.63121	-0.69219	8.50671e-11	10.0702	protein_coding	family with sequence similarity 117 member A [Source:HGNC Symbol;Acc:HGNC:24179]
ENSG00000148468	FAM171A1	0.197153	0.000420136	3.37661	-0.702289	2.19323e-19	18.6589	protein_coding	family with sequence similarity 171 member A1 [Source:HGNC Symbol;Acc:HGNC:23522]
ENSG00000005238	FAM214B	0.398733	2.02658e-09	8.69324	-0.672205	2.6715e-16	15.5732	protein_coding	family with sequence similarity 214 member B [Source:HGNC Symbol;Acc:HGNC:25666]
ENSG00000071889	FAM3A	0.124873	0.0359618	1.44416	-0.218019	0.00070683	3.15069	protein_coding	family with sequence similarity 3 member A [Source:HGNC Symbol;Acc:HGNC:13749]
ENSG00000185112	FAM43A	0.370687	5.23384e-07	6.28118	-0.748961	8.2244e-16	15.0849	protein_coding	family with sequence similarity 43 member A [Source:HGNC Symbol;Acc:HGNC:26888]
ENSG00000168672	FAM84B	0.34577	0.0085279	2.06916	-0.805309	7.10907e-08	7.14819	protein_coding	family with sequence similarity 84 member B [Source:HGNC Symbol;Acc:HGNC:24166]
ENSG00000187741	FANCA	-0.169656	0.0109546	1.9604	0.640949	1.79627e-22	21.7456	protein_coding	FA complementation group A [Source:HGNC Symbol;Acc:HGNC:3582]
ENSG00000181544	FANCB	-0.58851	0.0191416	1.71802	0.665557	0.000424321	3.37231	protein_coding	FA complementation group B [Source:HGNC Symbol;Acc:HGNC:3583]
ENSG00000144554	FANCD2	-0.186814	0.0212619	1.6724	0.194205	0.0102288	1.99018	protein_coding	FA complementation group D2 [Source:HGNC Symbol;Acc:HGNC:3585]
ENSG00000140525	FANCI	-0.232956	0.000146644	3.83374	0.370043	6.17617e-09	8.20928	protein_coding	FA complementation group I [Source:HGNC Symbol;Acc:HGNC:25568]
ENSG00000153558	FBXL2	0.254691	0.0470033	1.32787	-0.409884	0.00408006	2.38933	protein_coding	F-box and leucine rich repeat protein 2 [Source:HGNC Symbol;Acc:HGNC:13598]
ENSG00000118496	FBXO30	-0.20143	0.0115001	1.9393	0.209874	0.00651547	2.18605	protein_coding	F-box protein 30 [Source:HGNC Symbol;Acc:HGNC:15600]
ENSG00000112029	FBXO5	-0.18242	0.0402148	1.39561	0.414288	5.47123e-07	6.26192	protein_coding	F-box protein 5 [Source:HGNC Symbol;Acc:HGNC:13584]
ENSG00000104870	FCGRT	0.145872	0.0450486	1.34632	-0.202273	0.00959566	2.01793	protein_coding	Fc fragment of IgG receptor and transporter [Source:HGNC Symbol;Acc:HGNC:3621]
ENSG00000079459	FDFT1	0.848462	2.07202e-104	103.684	-0.158183	0.000209285	3.67926	protein_coding	farnesyl-diphosphate farnesyltransferase 1 [Source:HGNC Symbol;Acc:HGNC:3629]
ENSG00000160752	FDPS	0.662932	1.42698e-41	40.8456	-0.216797	0.000140246	3.85311	protein_coding	farnesyl diphosphate synthase [Source:HGNC Symbol;Acc:HGNC:3631]
ENSG00000168496	FEN1	-0.208144	6.38815e-05	4.19463	0.55753	2.04854e-24	23.6886	protein_coding	flap structure-specific endonuclease 1 [Source:HGNC Symbol;Acc:HGNC:3650]
ENSG00000132436	FIGNL1	-0.223556	0.0388707	1.41038	0.600067	3.2872e-10	9.48317	protein_coding	fidgetin like 1 [Source:HGNC Symbol;Acc:HGNC:13286]
ENSG00000096060	FKBP5	-0.277989	0.00133435	2.87473	0.352544	7.30068e-06	5.13664	protein_coding	FK506 binding protein 5 [Source:HGNC Symbol;Acc:HGNC:3721]
ENSG00000196924	FLNA	-0.324266	4.30973e-17	16.3655	0.456971	2.66148e-31	30.5749	protein_coding	filamin A [Source:HGNC Symbol;Acc:HGNC:3754]
ENSG00000132589	FLOT2	0.16202	0.000878397	3.05631	-0.14766	0.00593438	2.22662	protein_coding	flotillin 2 [Source:HGNC Symbol;Acc:HGNC:3758]
ENSG00000075618	FSCN1	0.189115	0.000680071	3.16745	-0.168589	0.0119888	1.92122	protein_coding	fascin actin-bundling protein 1 [Source:HGNC Symbol;Acc:HGNC:11148]
ENSG00000160282	FTCD	0.310546	0.0174705	1.7577	-0.636557	5.56326e-05	4.25467	protein_coding	formimidoyltransferase cyclodeaminase [Source:HGNC Symbol;Acc:HGNC:3974]
ENSG00000108592	FTSJ3	-0.109398	0.0368393	1.43369	0.116408	0.0274203	1.56193	protein_coding	FtsJ RNA methyltransferase homolog 3 [Source:HGNC Symbol;Acc:HGNC:17136]
ENSG00000162613	FUBP1	-0.170234	4.8998e-05	4.30982	0.199942	2.20444e-06	5.6567	protein_coding	far upstream element binding protein 1 [Source:HGNC Symbol;Acc:HGNC:4004]
ENSG00000089280	FUS	-0.208969	2.19409e-09	8.65875	0.212775	8.26499e-08	7.08276	protein_coding	FUS RNA binding protein [Source:HGNC Symbol;Acc:HGNC:4010]
ENSG00000157240	FZD1	0.264254	1.29679e-05	4.88713	-0.65156	2.7675e-15	14.5579	protein_coding	frizzled class receptor 1 [Source:HGNC Symbol;Acc:HGNC:4038]
ENSG00000160211	G6PD	0.110494	0.000417509	3.37933	-0.222665	5.21447e-08	7.28279	protein_coding	glucose-6-phosphate dehydrogenase [Source:HGNC Symbol;Acc:HGNC:4057]
ENSG00000102287	GABRE	-0.28725	5.35306e-06	5.2714	1.46223	7.8273e-137	136.106	protein_coding	gamma-aminobutyric acid type A receptor epsilon subunit [Source:HGNC Symbol;Acc:HGNC:4085]
ENSG00000117308	GALE	0.15619	0.0121095	1.91688	-0.170189	0.015008	1.82368	protein_coding	UDP-galactose-4-epimerase [Source:HGNC Symbol;Acc:HGNC:4116]
ENSG00000177628	GBA	-0.148735	0.0209083	1.67968	0.306016	5.3424e-07	6.27226	protein_coding	glucosylceramidase beta [Source:HGNC Symbol;Acc:HGNC:4177]
ENSG00000117228	GBP1	-0.567307	4.66832e-12	11.3308	3.33984	0		protein_coding	guanylate binding protein 1 [Source:HGNC Symbol;Acc:HGNC:4182]
ENSG00000203879	GDI1	0.0986004	0.0246125	1.60884	-0.198339	9.372e-05	4.02817	protein_coding	GDP dissociation inhibitor 1 [Source:HGNC Symbol;Acc:HGNC:4226]
ENSG00000164347	GFM2	-0.1461	0.0111165	1.95403	0.201367	0.000845857	3.0727	protein_coding	G elongation factor mitochondrial 2 [Source:HGNC Symbol;Acc:HGNC:29682]
ENSG00000131153	GINS2	-0.349051	5.41073e-06	5.26674	0.442577	5.50785e-10	9.25902	protein_coding	GINS complex subunit 2 [Source:HGNC Symbol;Acc:HGNC:24575]
ENSG00000138604	GLCE	0.144131	0.0153238	1.81463	-0.37587	6.12841e-08	7.21265	protein_coding	glucuronic acid epimerase [Source:HGNC Symbol;Acc:HGNC:17855]
ENSG00000135821	GLUL	0.209218	5.995e-05	4.22221	-0.347787	3.6565e-07	6.43693	protein_coding	glutamate-ammonia ligase [Source:HGNC Symbol;Acc:HGNC:4341]
ENSG00000144591	GMPPA	0.133734	0.0255371	1.59283	-0.146566	0.0258217	1.58802	protein_coding	GDP-mannose pyrophosphorylase A [Source:HGNC Symbol;Acc:HGNC:22923]
ENSG00000146535	GNA12	0.129352	0.000715766	3.14523	-0.2085	4.80857e-06	5.31798	protein_coding	G protein subunit alpha 12 [Source:HGNC Symbol;Acc:HGNC:4380]
ENSG00000114353	GNAI2	0.135895	0.000107642	3.96802	-0.319634	2.32012e-11	10.6345	protein_coding	G protein subunit alpha i2 [Source:HGNC Symbol;Acc:HGNC:4385]
ENSG00000087460	GNAS	0.064103	0.0432483	1.36403	-0.146163	0.000329069	3.48271	protein_coding	GNAS complex locus [Source:HGNC Symbol;Acc:HGNC:4392]
ENSG00000078369	GNB1	0.14077	5.56214e-05	4.25476	-0.27164	1.62988e-12	11.7878	protein_coding	G protein subunit beta 1 [Source:HGNC Symbol;Acc:HGNC:4396]
ENSG00000172354	GNB2	0.161087	2.30666e-05	4.63702	-0.0981213	0.0373554	1.42765	protein_coding	G protein subunit beta 2 [Source:HGNC Symbol;Acc:HGNC:4398]
ENSG00000186469	GNG2	0.311805	7.08798e-06	5.14948	-0.245098	0.00164494	2.78385	protein_coding	G protein subunit gamma 2 [Source:HGNC Symbol;Acc:HGNC:4404]
ENSG00000167110	GOLGA2	0.110596	0.0147927	1.82995	-0.271312	1.42809e-07	6.84525	protein_coding	golgin A2 [Source:HGNC Symbol;Acc:HGNC:4425]
ENSG00000090615	GOLGA3	0.105616	0.0149271	1.82602	-0.194263	5.16881e-05	4.28661	protein_coding	golgin A3 [Source:HGNC Symbol;Acc:HGNC:4426]
ENSG00000135052	GOLM1	-0.144401	0.00668714	2.17476	1.09738	1.12724e-60	59.948	protein_coding	golgi membrane protein 1 [Source:HGNC Symbol;Acc:HGNC:15451]
ENSG00000170412	GPRC5C	0.256082	1.04425e-06	5.9812	-0.203339	0.00053871	3.26864	protein_coding	G protein-coupled receptor class C group 5 member C [Source:HGNC Symbol;Acc:HGNC:13309]
ENSG00000075240	GRAMD4	0.391382	1.28663e-07	6.89055	-0.283752	0.000668762	3.17473	protein_coding	GRAM domain containing 4 [Source:HGNC Symbol;Acc:HGNC:29113]
ENSG00000104687	GSR	0.0841119	0.0188293	1.72517	-0.210742	2.28725e-07	6.64069	protein_coding	glutathione-disulfide reductase [Source:HGNC Symbol;Acc:HGNC:4623]
ENSG00000084207	GSTP1	0.0937759	0.0129224	1.88866	-0.122601	0.00942469	2.02573	protein_coding	glutathione S-transferase pi 1 [Source:HGNC Symbol;Acc:HGNC:4638]
ENSG00000104812	GYS1	0.208083	0.000232523	3.63353	-0.136279	0.0333037	1.47751	protein_coding	glycogen synthase 1 [Source:HGNC Symbol;Acc:HGNC:4706]
ENSG00000084754	HADHA	0.107834	0.0162884	1.78812	-0.172016	0.000154921	3.80989	protein_coding	hydroxyacyl-CoA dehydrogenase trifunctional multienzyme complex subunit alpha [Source:HGNC Symbol;Acc:HGNC:4801]
ENSG00000128708	HAT1	-0.205738	0.00115387	2.93784	0.400946	1.74543e-10	9.7581	protein_coding	histone acetyltransferase 1 [Source:HGNC Symbol;Acc:HGNC:4821]
ENSG00000099822	HCN2	0.19043	0.000320423	3.49428	-0.278378	1.17334e-06	5.93058	protein_coding	hyperpolarization activated cyclic nucleotide gated potassium and sodium channel 2 [Source:HGNC Symbol;Acc:HGNC:4846]
ENSG00000051620	HEBP2	0.153123	0.0193383	1.71358	-0.262218	0.000132467	3.87789	protein_coding	heme binding protein 2 [Source:HGNC Symbol;Acc:HGNC:15716]
ENSG00000173706	HEG1	-0.334191	1.04788e-05	4.97969	0.154872	0.0430576	1.36595	protein_coding	heart development protein with EGF like domains 1 [Source:HGNC Symbol;Acc:HGNC:29227]
ENSG00000119969	HELLS	-0.265177	0.0020155	2.69562	0.299373	0.0002565	3.59091	protein_coding	helicase, lymphoid specific [Source:HGNC Symbol;Acc:HGNC:4861]
ENSG00000138641	HERC3	-0.23523	0.00722878	2.14093	0.343949	0.000169011	3.77209	protein_coding	HECT and RLD domain containing E3 ubiquitin protein ligase 3 [Source:HGNC Symbol;Acc:HGNC:4876]
ENSG00000164683	HEY1	0.504773	5.85808e-07	6.23224	-0.366343	0.000905644	3.04304	protein_coding	hes related family bHLH transcription factor with YRPW motif 1 [Source:HGNC Symbol;Acc:HGNC:4880]
ENSG00000165102	HGSNAT	0.111237	0.0462973	1.33444	-0.268067	2.03266e-05	4.69194	protein_coding	heparan-alpha-glucosaminide N-acetyltransferase [Source:HGNC Symbol;Acc:HGNC:26527]
ENSG00000187837	HIST1H1C	-0.215363	0.0172547	1.76309	0.326125	0.00108362	2.96512	protein_coding	histone cluster 1 H1 family member c [Source:HGNC Symbol;Acc:HGNC:4716]
ENSG00000180573	HIST1H2AC	-0.329937	0.00281811	2.55004	1.17021	9.58557e-30	29.0184	protein_coding	histone cluster 1 H2A family member c [Source:HGNC Symbol;Acc:HGNC:4733]
ENSG00000170144	HNRNPA3	-0.124984	0.000316056	3.50024	0.150032	0.000182633	3.73842	protein_coding	heterogeneous nuclear ribonucleoprotein A3 [Source:HGNC Symbol;Acc:HGNC:24941]
ENSG00000138668	HNRNPD	-0.1112	0.00533682	2.27272	0.131496	0.00340825	2.46747	protein_coding	heterogeneous nuclear ribonucleoprotein D [Source:HGNC Symbol;Acc:HGNC:5036]
ENSG00000125944	HNRNPR	-0.107433	0.00632127	2.1992	0.0939532	0.0339345	1.46936	protein_coding	heterogeneous nuclear ribonucleoprotein R [Source:HGNC Symbol;Acc:HGNC:5047]
ENSG00000153187	HNRNPU	-0.0986356	0.00475235	2.32309	0.185671	3.06196e-06	5.514	protein_coding	heterogeneous nuclear ribonucleoprotein U [Source:HGNC Symbol;Acc:HGNC:5048]
ENSG00000167733	HSD11B1L	0.258673	0.0282088	1.54962	-0.461716	0.00108141	2.96601	protein_coding	hydroxysteroid 11-beta dehydrogenase 1 like [Source:HGNC Symbol;Acc:HGNC:30419]
ENSG00000115738	ID2	0.371565	0.00604757	2.21842	-0.286415	0.0458382	1.33877	protein_coding	inhibitor of DNA binding 2 [Source:HGNC Symbol;Acc:HGNC:5361]
ENSG00000117318	ID3	-0.530262	0.00207532	2.68292	1.13596	1.15478e-16	15.9375	protein_coding	inhibitor of DNA binding 3, HLH protein [Source:HGNC Symbol;Acc:HGNC:5362]
ENSG00000138413	IDH1	0.325952	1.26564e-11	10.8977	-0.101371	0.0464047	1.33344	protein_coding	isocitrate dehydrogenase (NADP(+)) 1, cytosolic [Source:HGNC Symbol;Acc:HGNC:5382]
ENSG00000165949	IFI27	-1.64091	0.00374944	2.42603	7.60993	2.72056e-127	126.565	protein_coding	interferon alpha inducible protein 27 [Source:HGNC Symbol;Acc:HGNC:5397]
ENSG00000137965	IFI44	-0.352467	4.39963e-07	6.35658	3.87525	0		protein_coding	interferon induced protein 44 [Source:HGNC Symbol;Acc:HGNC:16938]
ENSG00000137959	IFI44L	-0.463932	0.00159263	2.79788	5.96006	0		protein_coding	interferon induced protein 44 like [Source:HGNC Symbol;Acc:HGNC:17817]
ENSG00000126709	IFI6	-0.573456	0.021539	1.66677	5.32211	1.33946e-91	90.8731	protein_coding	interferon alpha inducible protein 6 [Source:HGNC Symbol;Acc:HGNC:4054]
ENSG00000109083	IFT20	0.206566	0.0132901	1.87647	-0.337793	0.000196931	3.70569	protein_coding	intraflagellar transport 20 [Source:HGNC Symbol;Acc:HGNC:30989]
ENSG00000168685	IL7R	-0.326198	0.0119744	1.92175	1.22169	1.03444e-26	25.9853	protein_coding	interleukin 7 receptor [Source:HGNC Symbol;Acc:HGNC:6024]
ENSG00000065150	IPO5	-0.12988	0.00318599	2.49676	0.10496	0.0348182	1.45819	protein_coding	importin 5 [Source:HGNC Symbol;Acc:HGNC:6402]
ENSG00000140678	ITGAX	0.218389	0.000664515	3.1775	-0.230089	0.000499541	3.30143	protein_coding	integrin subunit alpha X [Source:HGNC Symbol;Acc:HGNC:6152]
ENSG00000142856	ITGB3BP	-0.167287	0.0451868	1.34499	0.176642	0.0163519	1.78643	protein_coding	integrin subunit beta 3 binding protein [Source:HGNC Symbol;Acc:HGNC:6157]
ENSG00000105855	ITGB8	-0.224505	0.00420355	2.37638	0.518915	3.25954e-12	11.4868	protein_coding	integrin subunit beta 8 [Source:HGNC Symbol;Acc:HGNC:6163]
ENSG00000198542	ITGBL1	-0.441355	0.000695565	3.15766	0.523234	1.4769e-06	5.83065	protein_coding	integrin subunit beta like 1 [Source:HGNC Symbol;Acc:HGNC:6164]
ENSG00000123104	ITPR2	-0.236233	0.00968907	2.01372	0.583401	2.53937e-12	11.5953	protein_coding	inositol 1,4,5-trisphosphate receptor type 2 [Source:HGNC Symbol;Acc:HGNC:6181]
ENSG00000138434	ITPRID2	-0.173985	2.24556e-05	4.64868	0.390864	1.05479e-18	17.9768	protein_coding	ITPR interacting domain containing 2 [Source:HGNC Symbol;Acc:HGNC:11319]
ENSG00000077684	JADE1	-0.264903	0.00227009	2.64396	0.198743	0.0137548	1.86155	protein_coding	jade family PHD finger 1 [Source:HGNC Symbol;Acc:HGNC:30027]
ENSG00000149596	JPH2	-0.930434	0.00156065	2.80669	0.885698	1.71681e-05	4.76528	protein_coding	junctophilin 2 [Source:HGNC Symbol;Acc:HGNC:14202]
ENSG00000173801	JUP	0.489949	4.23259e-05	4.37339	-0.860886	4.53313e-09	8.3436	protein_coding	junction plakoglobin [Source:HGNC Symbol;Acc:HGNC:6207]
ENSG00000232593	KANTR	0.305022	0.00619232	2.20815	-0.352644	0.00281489	2.55054	protein_coding	KDM5C adjacent transcript [Source:HGNC Symbol;Acc:HGNC:49510]
ENSG00000136504	KAT7	-0.145151	0.0207142	1.68373	0.135192	0.027759	1.5566	protein_coding	lysine acetyltransferase 7 [Source:HGNC Symbol;Acc:HGNC:17016]
ENSG00000165572	KBTBD6	-0.175122	0.0467151	1.33054	0.432196	7.1843e-07	6.14362	protein_coding	kelch repeat and BTB domain containing 6 [Source:HGNC Symbol;Acc:HGNC:25340]
ENSG00000156113	KCNMA1	0.252383	7.2597e-07	6.13908	-0.188997	0.00472447	2.32565	protein_coding	potassium calcium-activated channel subfamily M alpha 1 [Source:HGNC Symbol;Acc:HGNC:6284]
ENSG00000104783	KCNN4	0.376925	9.61297e-08	7.01714	-0.241533	0.0147968	1.82983	protein_coding	potassium calcium-activated channel subfamily N member 4 [Source:HGNC Symbol;Acc:HGNC:6293]
ENSG00000180901	KCTD2	0.191931	0.00421227	2.37548	-0.206048	0.00264896	2.57692	protein_coding	potassium channel tetramerization domain containing 2 [Source:HGNC Symbol;Acc:HGNC:21294]
ENSG00000105438	KDELR1	0.124949	0.00163559	2.78633	-0.224881	2.96547e-07	6.52791	protein_coding	KDEL endoplasmic reticulum protein retention receptor 1 [Source:HGNC Symbol;Acc:HGNC:6304]
ENSG00000136240	KDELR2	0.184814	2.3679e-05	4.62564	-0.230498	2.98728e-08	7.52472	protein_coding	KDEL endoplasmic reticulum protein retention receptor 2 [Source:HGNC Symbol;Acc:HGNC:6305]
ENSG00000100196	KDELR3	0.232522	0.000310259	3.50828	-0.748292	1.80091e-22	21.7445	protein_coding	KDEL endoplasmic reticulum protein retention receptor 3 [Source:HGNC Symbol;Acc:HGNC:6306]
ENSG00000127663	KDM4B	0.219478	0.00031057	3.50784	-0.148313	0.0238362	1.62276	protein_coding	lysine demethylase 4B [Source:HGNC Symbol;Acc:HGNC:29136]
ENSG00000088247	KHSRP	-0.0763858	0.0418788	1.37801	0.163224	0.000393912	3.4046	protein_coding	KH-type splicing regulatory protein [Source:HGNC Symbol;Acc:HGNC:6316]
ENSG00000162522	KIAA1522	0.273279	1.3313e-05	4.87572	-0.17482	0.012812	1.89238	protein_coding	KIAA1522 [Source:HGNC Symbol;Acc:HGNC:29301]
ENSG00000162929	KIAA1841	0.346555	0.000184368	3.73431	-0.211005	0.0476293	1.32213	protein_coding	KIAA1841 [Source:HGNC Symbol;Acc:HGNC:29387]
ENSG00000138160	KIF11	-0.277523	5.61941e-06	5.25031	0.410043	6.51186e-13	12.1863	protein_coding	kinesin family member 11 [Source:HGNC Symbol;Acc:HGNC:6388]
ENSG00000138182	KIF20B	-0.152476	0.0261312	1.58284	0.245309	0.00050666	3.29528	protein_coding	kinesin family member 20B [Source:HGNC Symbol;Acc:HGNC:7212]
ENSG00000186638	KIF24	-0.246209	0.0325574	1.48735	0.254093	0.0276832	1.55778	protein_coding	kinesin family member 24 [Source:HGNC Symbol;Acc:HGNC:19916]
ENSG00000084731	KIF3C	0.290476	5.99651e-05	4.2221	-0.441196	9.74107e-07	6.01139	protein_coding	kinesin family member 3C [Source:HGNC Symbol;Acc:HGNC:6321]
ENSG00000104731	KLHDC4	-0.13782	0.0483487	1.31561	0.375177	3.90269e-08	7.40864	protein_coding	kelch domain containing 4 [Source:HGNC Symbol;Acc:HGNC:25272]
ENSG00000150045	KLRF1	-1.57505	0.0286121	1.54345	3.1634	5.77443e-23	22.2385	protein_coding	killer cell lectin like receptor F1 [Source:HGNC Symbol;Acc:HGNC:13342]
ENSG00000184445	KNTC1	-0.244501	0.000152612	3.81641	0.338412	8.30876e-07	6.08046	protein_coding	kinetochore associated 1 [Source:HGNC Symbol;Acc:HGNC:17255]
ENSG00000186395	KRT10	0.188536	0.00507808	2.2943	-0.337427	1.47223e-05	4.83202	protein_coding	keratin 10 [Source:HGNC Symbol;Acc:HGNC:6413]
ENSG00000167767	KRT80	-0.656456	0.000470256	3.32767	2.22729	1.88038e-15	14.7258	protein_coding	keratin 80 [Source:HGNC Symbol;Acc:HGNC:27056]
ENSG00000198910	L1CAM	0.350656	6.2452e-16	15.2045	-0.21038	0.000259941	3.58512	protein_coding	L1 cell adhesion molecule [Source:HGNC Symbol;Acc:HGNC:6470]
ENSG00000112769	LAMA4	-0.372931	7.08787e-09	8.14948	0.203356	0.00168206	2.77416	protein_coding	laminin subunit alpha 4 [Source:HGNC Symbol;Acc:HGNC:6484]
ENSG00000091136	LAMB1	-0.38742	1.87739e-18	17.7264	0.580737	3.0257e-39	38.5192	protein_coding	laminin subunit beta 1 [Source:HGNC Symbol;Acc:HGNC:6486]
ENSG00000134248	LAMTOR5	0.126314	0.0333678	1.47667	-0.180932	0.00325698	2.48718	protein_coding	late endosomal/lysosomal adaptor, MAPK and MTOR activator 5 [Source:HGNC Symbol;Acc:HGNC:17955]
ENSG00000011376	LARS2	-0.193844	0.0175458	1.75583	0.308684	0.000152696	3.81617	protein_coding	leucyl-tRNA synthetase 2, mitochondrial [Source:HGNC Symbol;Acc:HGNC:17095]
ENSG00000001497	LAS1L	-0.131124	0.011727	1.93081	0.144786	0.00866348	2.06231	protein_coding	LAS1 like, ribosome biogenesis factor [Source:HGNC Symbol;Acc:HGNC:25726]
ENSG00000143815	LBR	0.0953982	0.0369953	1.43185	-0.226238	6.72219e-06	5.17249	protein_coding	lamin B receptor [Source:HGNC Symbol;Acc:HGNC:6518]
ENSG00000100097	LGALS1	0.208489	2.97402e-08	7.52666	-0.153721	0.00818397	2.08704	protein_coding	galectin 1 [Source:HGNC Symbol;Acc:HGNC:6561]
ENSG00000162624	LHX8	0.298074	0.0335333	1.47452	-0.456516	0.00534986	2.27166	protein_coding	LIM homeobox 8 [Source:HGNC Symbol;Acc:HGNC:28838]
ENSG00000105486	LIG1	-0.157501	0.0238739	1.62208	0.287981	2.45481e-05	4.60998	protein_coding	DNA ligase 1 [Source:HGNC Symbol;Acc:HGNC:6598]
ENSG00000050405	LIMA1	-0.390145	3.29504e-10	9.48214	0.582826	9.28542e-21	20.0322	protein_coding	LIM domain and actin binding 1 [Source:HGNC Symbol;Acc:HGNC:24636]
ENSG00000136490	LIMD2	0.135977	0.042173	1.37497	-0.356039	5.47125e-06	5.26191	protein_coding	LIM domain containing 2 [Source:HGNC Symbol;Acc:HGNC:28142]
ENSG00000106683	LIMK1	0.0838016	0.0463129	1.3343	-0.21606	4.22302e-06	5.37438	protein_coding	LIM domain kinase 1 [Source:HGNC Symbol;Acc:HGNC:6613]
ENSG00000271601	LIX1L	0.186457	0.000989612	3.00454	-0.570601	1.09278e-13	12.9615	protein_coding	limb and CNS expressed 1 like [Source:HGNC Symbol;Acc:HGNC:28715]
ENSG00000139636	LMBR1L	0.142902	0.0481671	1.31725	-0.447471	1.88389e-06	5.72494	protein_coding	limb development membrane protein 1 like [Source:HGNC Symbol;Acc:HGNC:18268]
ENSG00000113368	LMNB1	-0.172203	0.00171937	2.76463	0.168587	0.000946298	3.02397	protein_coding	lamin B1 [Source:HGNC Symbol;Acc:HGNC:6637]
ENSG00000176619	LMNB2	-0.128447	0.00611029	2.21394	0.133349	0.0100326	1.99859	protein_coding	lamin B2 [Source:HGNC Symbol;Acc:HGNC:6638]
ENSG00000111684	LPCAT3	-0.452979	8.38686e-07	6.0764	0.259956	0.00173301	2.7612	protein_coding	lysophosphatidylcholine acyltransferase 3 [Source:HGNC Symbol;Acc:HGNC:30244]
ENSG00000128606	LRRC17	0.20871	0.0330686	1.48058	-0.686678	5.49152e-09	8.26031	protein_coding	leucine rich repeat containing 17 [Source:HGNC Symbol;Acc:HGNC:16895]
ENSG00000154237	LRRK1	-0.212035	0.00173569	2.76053	0.373347	1.96515e-08	7.7066	protein_coding	leucine rich repeat kinase 1 [Source:HGNC Symbol;Acc:HGNC:18608]
ENSG00000160285	LSS	0.933567	1.3447e-131	130.871	-0.0926913	0.0348237	1.45813	protein_coding	lanosterol synthase [Source:HGNC Symbol;Acc:HGNC:6708]
ENSG00000062524	LTK	0.34403	3.68312e-05	4.43378	-0.408884	3.04546e-05	4.51635	protein_coding	leukocyte receptor tyrosine kinase [Source:HGNC Symbol;Acc:HGNC:6721]
ENSG00000169641	LUZP1	-0.250852	0.000294579	3.5308	0.336771	1.08941e-07	6.96281	protein_coding	leucine zipper protein 1 [Source:HGNC Symbol;Acc:HGNC:14985]
ENSG00000099949	LZTR1	0.251279	0.000649103	3.18769	-0.227172	0.00485876	2.31347	protein_coding	leucine zipper like transcription regulator 1 [Source:HGNC Symbol;Acc:HGNC:6742]
ENSG00000204178	MACO1	0.24005	0.000506718	3.29523	-0.164937	0.0328679	1.48323	protein_coding	macoilin 1 [Source:HGNC Symbol;Acc:HGNC:25572]
ENSG00000178573	MAF	0.37139	4.50101e-06	5.34669	-0.305808	0.000983525	3.00721	protein_coding	MAF bZIP transcription factor [Source:HGNC Symbol;Acc:HGNC:6776]
ENSG00000102316	MAGED2	0.266614	7.34751e-10	9.13386	-0.260767	2.74518e-07	6.56143	protein_coding	MAGE family member D2 [Source:HGNC Symbol;Acc:HGNC:16353]
ENSG00000172175	MALT1	0.169376	0.000495371	3.30507	-0.163965	0.00525992	2.27902	protein_coding	MALT1 paracaspase [Source:HGNC Symbol;Acc:HGNC:6819]
ENSG00000131711	MAP1B	0.208214	4.85805e-07	6.31354	-0.319366	7.38735e-12	11.1315	protein_coding	microtubule associated protein 1B [Source:HGNC Symbol;Acc:HGNC:6836]
ENSG00000101460	MAP1LC3A	0.192581	0.021558	1.66639	-0.327089	0.00116824	2.93247	protein_coding	microtubule associated protein 1 light chain 3 alpha [Source:HGNC Symbol;Acc:HGNC:6838]
ENSG00000140941	MAP1LC3B	0.222006	1.65698e-06	5.78068	-0.143497	0.00536378	2.27053	protein_coding	microtubule associated protein 1 light chain 3 beta [Source:HGNC Symbol;Acc:HGNC:13352]
ENSG00000078018	MAP2	-0.378906	0.00163244	2.78716	0.964238	4.66004e-21	20.3316	protein_coding	microtubule associated protein 2 [Source:HGNC Symbol;Acc:HGNC:6839]
ENSG00000006062	MAP3K14	-0.488228	5.52876e-14	13.2574	0.609027	2.79592e-21	20.5535	protein_coding	mitogen-activated protein kinase kinase kinase 14 [Source:HGNC Symbol;Acc:HGNC:6853]
ENSG00000198909	MAP3K3	0.185848	0.000455549	3.34147	-0.232863	0.000159416	3.79747	protein_coding	mitogen-activated protein kinase kinase kinase 3 [Source:HGNC Symbol;Acc:HGNC:6855]
ENSG00000102882	MAPK3	0.156152	0.010457	1.98059	-0.328208	3.48825e-07	6.45739	protein_coding	mitogen-activated protein kinase 3 [Source:HGNC Symbol;Acc:HGNC:6877]
ENSG00000175130	MARCKSL1	0.145816	0.00574212	2.24093	-0.231764	3.74562e-05	4.42648	protein_coding	MARCKS like 1 [Source:HGNC Symbol;Acc:HGNC:7142]
ENSG00000007047	MARK4	0.160508	0.00715331	2.14549	-0.409367	1.81006e-10	9.74231	protein_coding	microtubule affinity regulating kinase 4 [Source:HGNC Symbol;Acc:HGNC:13538]
ENSG00000247626	MARS2	-0.348885	0.0406351	1.3911	0.509229	0.000578373	3.23779	protein_coding	methionyl-tRNA synthetase 2, mitochondrial [Source:HGNC Symbol;Acc:HGNC:25133]
ENSG00000086015	MAST2	-0.119469	0.0134378	1.87167	0.132434	0.00672307	2.17243	protein_coding	microtubule associated serine/threonine kinase 2 [Source:HGNC Symbol;Acc:HGNC:19035]
ENSG00000168906	MAT2A	-0.197091	3.41008e-05	4.46724	0.305143	8.2591e-10	9.08307	protein_coding	methionine adenosyltransferase 2A [Source:HGNC Symbol;Acc:HGNC:6904]
ENSG00000140943	MBTPS1	-0.0976763	0.0163188	1.78731	0.0990091	0.0231921	1.63466	protein_coding	membrane bound transcription factor peptidase, site 1 [Source:HGNC Symbol;Acc:HGNC:15456]
ENSG00000065328	MCM10	-0.373624	0.000175672	3.7553	0.643227	2.30233e-14	13.6378	protein_coding	minichromosome maintenance 10 replication initiation factor [Source:HGNC Symbol;Acc:HGNC:18043]
ENSG00000073111	MCM2	-0.395323	1.05249e-09	8.97778	0.615132	6.91485e-25	24.1602	protein_coding	minichromosome maintenance complex component 2 [Source:HGNC Symbol;Acc:HGNC:6944]
ENSG00000112118	MCM3	-0.259516	1.94703e-07	6.71063	0.84275	4.88412e-67	66.3112	protein_coding	minichromosome maintenance complex component 3 [Source:HGNC Symbol;Acc:HGNC:6945]
ENSG00000104738	MCM4	-0.201202	2.12319e-05	4.67301	0.542462	2.07121e-30	29.6838	protein_coding	minichromosome maintenance complex component 4 [Source:HGNC Symbol;Acc:HGNC:6947]
ENSG00000100297	MCM5	-0.359313	2.29182e-10	9.63982	0.768337	1.8653e-40	39.7293	protein_coding	minichromosome maintenance complex component 5 [Source:HGNC Symbol;Acc:HGNC:6948]
ENSG00000076003	MCM6	-0.228774	0.00279899	2.553	0.556945	1.34542e-14	13.8711	protein_coding	minichromosome maintenance complex component 6 [Source:HGNC Symbol;Acc:HGNC:6949]
ENSG00000166508	MCM7	-0.150835	0.000688737	3.16195	0.642112	5.11355e-37	36.2913	protein_coding	minichromosome maintenance complex component 7 [Source:HGNC Symbol;Acc:HGNC:6950]
ENSG00000125885	MCM8	-0.202875	0.000556448	3.25458	0.453721	2.99482e-13	12.5236	protein_coding	minichromosome maintenance 8 homologous recombination repair factor [Source:HGNC Symbol;Acc:HGNC:16147]
ENSG00000090674	MCOLN1	0.227361	0.00556225	2.25475	-0.212669	0.0149746	1.82464	protein_coding	mucolipin 1 [Source:HGNC Symbol;Acc:HGNC:13356]
ENSG00000225663	MCRIP1	0.297723	5.41514e-05	4.26639	-0.300763	0.000932084	3.03055	protein_coding	MAPK regulated corepressor interacting protein 1 [Source:HGNC Symbol;Acc:HGNC:28007]
ENSG00000125686	MED1	-0.127659	0.0399758	1.3982	0.206045	0.000645734	3.18995	protein_coding	mediator complex subunit 1 [Source:HGNC Symbol;Acc:HGNC:9234]
ENSG00000108510	MED13	-0.128493	0.0314886	1.50185	0.386451	5.3578e-13	12.271	protein_coding	mediator complex subunit 13 [Source:HGNC Symbol;Acc:HGNC:22474]
ENSG00000143995	MEIS1	0.192883	0.0401854	1.39593	-0.606648	3.19293e-08	7.49581	protein_coding	Meis homeobox 1 [Source:HGNC Symbol;Acc:HGNC:7000]
ENSG00000106484	MEST	-0.287218	0.0296547	1.52791	0.331189	0.00611782	2.2134	protein_coding	mesoderm specific transcript [Source:HGNC Symbol;Acc:HGNC:7028]
ENSG00000176624	MEX3C	0.171231	0.0324225	1.48915	-0.208905	0.00691271	2.16035	protein_coding	mex-3 RNA binding family member C [Source:HGNC Symbol;Acc:HGNC:28040]
ENSG00000109736	MFSD10	0.209486	5.68328e-05	4.2454	-0.134801	0.0160677	1.79405	protein_coding	major facilitator superfamily domain containing 10 [Source:HGNC Symbol;Acc:HGNC:16894]
ENSG00000125871	MGME1	-0.128555	0.034766	1.45885	0.318842	3.29046e-07	6.48274	protein_coding	mitochondrial genome maintenance exonuclease 1 [Source:HGNC Symbol;Acc:HGNC:16205]
ENSG00000143198	MGST3	0.205816	0.00475936	2.32245	-0.300807	0.000545057	3.26356	protein_coding	microsomal glutathione S-transferase 3 [Source:HGNC Symbol;Acc:HGNC:7064]
ENSG00000135596	MICAL1	0.246974	2.49939e-05	4.60217	-0.284939	2.45507e-05	4.60994	protein_coding	microtubule associated monooxygenase, calponin and LIM domain containing 1 [Source:HGNC Symbol;Acc:HGNC:20619]
ENSG00000243156	MICAL3	-0.291976	0.00468821	2.32899	0.409424	4.98464e-07	6.30237	protein_coding	microtubule associated monooxygenase, calponin and LIM domain containing 3 [Source:HGNC Symbol;Acc:HGNC:24694]
ENSG00000099875	MKNK2	0.323606	1.21998e-11	10.9136	-0.140677	0.0089569	2.04784	protein_coding	MAP kinase interacting serine/threonine kinase 2 [Source:HGNC Symbol;Acc:HGNC:7111]
ENSG00000110917	MLEC	0.172211	0.000142026	3.84763	-0.435775	3.25476e-15	14.4875	protein_coding	malectin [Source:HGNC Symbol;Acc:HGNC:28973]
ENSG00000213190	MLLT11	0.187169	0.00497749	2.30299	-0.258974	0.00029761	3.52635	protein_coding	MLLT11, transcription factor 7 cofactor [Source:HGNC Symbol;Acc:HGNC:16997]
ENSG00000139428	MMAB	0.515064	1.32657e-15	14.8773	-0.420883	3.18071e-08	7.49748	protein_coding	methylmalonic aciduria (cobalamin deficiency) cblB type [Source:HGNC Symbol;Acc:HGNC:19331]
ENSG00000169446	MMGT1	0.132149	0.037149	1.43005	-0.196096	0.0031156	2.50646	protein_coding	membrane magnesium transporter 1 [Source:HGNC Symbol;Acc:HGNC:28100]
ENSG00000157227	MMP14	0.108844	0.0155957	1.807	-0.2208	5.45209e-07	6.26344	protein_coding	matrix metallopeptidase 14 [Source:HGNC Symbol;Acc:HGNC:7160]
ENSG00000102996	MMP15	0.289751	0.00259954	2.5851	-0.649884	7.44118e-09	8.12836	protein_coding	matrix metallopeptidase 15 [Source:HGNC Symbol;Acc:HGNC:7161]
ENSG00000155229	MMS19	0.124224	0.0249286	1.6033	-0.17745	0.00285848	2.54387	protein_coding	MMS19 homolog, cytosolic iron-sulfur assembly component [Source:HGNC Symbol;Acc:HGNC:13824]
ENSG00000146263	MMS22L	-0.195526	0.0424197	1.37243	0.50333	8.34336e-10	9.07866	protein_coding	MMS22 like, DNA repair protein [Source:HGNC Symbol;Acc:HGNC:21475]
ENSG00000051825	MPHOSPH9	-0.221817	0.00594038	2.22619	0.239521	0.00406581	2.39085	protein_coding	M-phase phosphoprotein 9 [Source:HGNC Symbol;Acc:HGNC:7215]
ENSG00000178802	MPI	0.149034	0.0228558	1.641	-0.141346	0.0494652	1.3057	protein_coding	mannose phosphate isomerase [Source:HGNC Symbol;Acc:HGNC:7216]
ENSG00000153029	MR1	-0.314909	0.00075872	3.11992	0.566348	1.30448e-11	10.8846	protein_coding	major histocompatibility complex, class I-related [Source:HGNC Symbol;Acc:HGNC:4975]
ENSG00000106591	MRPL32	-0.13054	0.0321794	1.49242	0.463099	1.3507e-14	13.8694	protein_coding	mitochondrial ribosomal protein L32 [Source:HGNC Symbol;Acc:HGNC:14035]
ENSG00000182154	MRPL41	0.12072	0.018469	1.73356	-0.25062	0.000499688	3.3013	protein_coding	mitochondrial ribosomal protein L41 [Source:HGNC Symbol;Acc:HGNC:14492]
ENSG00000131368	MRPS25	-0.176207	0.00450338	2.34646	0.323692	9.63686e-08	7.01606	protein_coding	mitochondrial ribosomal protein S25 [Source:HGNC Symbol;Acc:HGNC:14511]
ENSG00000243927	MRPS6	0.191363	9.18158e-06	5.03708	-0.43167	4.26224e-14	13.3704	protein_coding	mitochondrial ribosomal protein S6 [Source:HGNC Symbol;Acc:HGNC:14051]
ENSG00000116062	MSH6	-0.15013	0.00886038	2.05255	0.526576	4.89936e-21	20.3099	protein_coding	mutS homolog 6 [Source:HGNC Symbol;Acc:HGNC:7329]
ENSG00000198899	MT-ATP6	0.174169	4.13063e-06	5.38398	-0.259887	3.23342e-05	4.49034	protein_coding	mitochondrially encoded ATP synthase membrane subunit 6 [Source:HGNC Symbol;Acc:HGNC:7414]
ENSG00000198712	MT-CO2	0.120981	0.000468937	3.32889	-0.131105	0.00161477	2.79189	protein_coding	mitochondrially encoded cytochrome c oxidase II [Source:HGNC Symbol;Acc:HGNC:7421]
ENSG00000198938	MT-CO3	0.110003	0.00819289	2.08656	-0.471299	1.15773e-17	16.9364	protein_coding	mitochondrially encoded cytochrome c oxidase III [Source:HGNC Symbol;Acc:HGNC:7422]
ENSG00000198763	MT-ND2	0.179874	1.15172e-05	4.93865	-0.228125	1.55875e-07	6.80722	protein_coding	mitochondrially encoded NADH:ubiquinone oxidoreductase core subunit 2 [Source:HGNC Symbol;Acc:HGNC:7456]
ENSG00000198886	MT-ND4	0.168584	1.03317e-05	4.98583	-0.166276	0.000496012	3.30451	protein_coding	mitochondrially encoded NADH:ubiquinone oxidoreductase core subunit 4 [Source:HGNC Symbol;Acc:HGNC:7459]
ENSG00000198417	MT1F	0.479817	1.12869e-05	4.94743	-0.439923	0.000446614	3.35007	protein_coding	metallothionein 1F [Source:HGNC Symbol;Acc:HGNC:7398]
ENSG00000172167	MTBP	-0.480003	7.50155e-05	4.12485	0.440221	3.40486e-05	4.4679	protein_coding	MDM2 binding protein [Source:HGNC Symbol;Acc:HGNC:7417]
ENSG00000143033	MTF2	-0.205822	0.00355054	2.44971	0.486031	2.61429e-13	12.5826	protein_coding	metal response element binding transcription factor 2 [Source:HGNC Symbol;Acc:HGNC:29535]
ENSG00000100714	MTHFD1	-0.207005	0.000428859	3.36769	0.294979	5.6698e-08	7.24643	protein_coding	methylenetetrahydrofolate dehydrogenase, cyclohydrolase and formyltetrahydrofolate synthetase 1 [Source:HGNC Symbol;Acc:HGNC:7432]
ENSG00000180354	MTURN	0.26788	0.00726916	2.13852	-0.384055	0.000390226	3.40868	protein_coding	maturin, neural progenitor differentiation regulator homolog [Source:HGNC Symbol;Acc:HGNC:25457]
ENSG00000167508	MVD	1.35577	2.52715e-185	184.597	-0.418812	2.80113e-12	11.5527	protein_coding	mevalonate diphosphate decarboxylase [Source:HGNC Symbol;Acc:HGNC:7529]
ENSG00000110921	MVK	1.0332	8.97066e-42	41.0472	-0.240995	0.00417464	2.37938	protein_coding	mevalonate kinase [Source:HGNC Symbol;Acc:HGNC:7530]
ENSG00000101057	MYBL2	-0.196171	0.00349186	2.45694	0.418365	1.56074e-11	10.8067	protein_coding	MYB proto-oncogene like 2 [Source:HGNC Symbol;Acc:HGNC:7548]
ENSG00000005810	MYCBP2	-0.156813	0.0094432	2.02488	0.714984	4.97587e-33	32.3031	protein_coding	MYC binding protein 2, E3 ubiquitin protein ligase [Source:HGNC Symbol;Acc:HGNC:23386]
ENSG00000065534	MYLK	-0.408959	1.15752e-06	5.93647	0.179452	0.0286269	1.54323	protein_coding	myosin light chain kinase [Source:HGNC Symbol;Acc:HGNC:7590]
ENSG00000138119	MYOF	-0.209574	1.4696e-05	4.8328	0.260217	1.63485e-07	6.78652	protein_coding	myoferlin [Source:HGNC Symbol;Acc:HGNC:3656]
ENSG00000162601	MYSM1	-0.171947	0.0091149	2.04025	0.145798	0.0417744	1.37909	protein_coding	Myb like, SWIRM and MPN domains 1 [Source:HGNC Symbol;Acc:HGNC:29401]
ENSG00000173559	NABP1	-0.276475	0.0158654	1.79955	0.815597	1.44719e-16	15.8395	protein_coding	nucleic acid binding protein 1 [Source:HGNC Symbol;Acc:HGNC:26232]
ENSG00000124357	NAGK	0.132126	0.022397	1.64981	-0.150316	0.0168965	1.7722	protein_coding	N-acetylglucosamine kinase [Source:HGNC Symbol;Acc:HGNC:17174]
ENSG00000141562	NARF	0.238346	4.87436e-06	5.31208	-0.2844	1.01108e-06	5.99522	protein_coding	nuclear prelamin A recognition factor [Source:HGNC Symbol;Acc:HGNC:29916]
ENSG00000132780	NASP	-0.162098	8.0063e-05	4.09657	0.568163	3.22307e-32	31.4917	protein_coding	nuclear autoantigenic sperm protein [Source:HGNC Symbol;Acc:HGNC:7644]
ENSG00000158747	NBL1	0.206114	0.00017851	3.74834	-0.508156	1.0044e-11	10.9981	protein_coding	NBL1, DAN family BMP antagonist [Source:HGNC Symbol;Acc:HGNC:7650]
ENSG00000146918	NCAPG2	-0.172897	0.000279492	3.55363	0.107858	0.0264017	1.57837	protein_coding	non-SMC condensin II complex subunit G2 [Source:HGNC Symbol;Acc:HGNC:21904]
ENSG00000071051	NCK2	0.159279	0.0109354	1.96116	-0.20317	0.00468464	2.32932	protein_coding	NCK adaptor protein 2 [Source:HGNC Symbol;Acc:HGNC:7665]
ENSG00000124151	NCOA3	0.107019	0.045002	1.34677	-0.136824	0.0139651	1.85496	protein_coding	nuclear receptor coactivator 3 [Source:HGNC Symbol;Acc:HGNC:7670]
ENSG00000080986	NDC80	-0.154965	0.0429441	1.3671	0.19643	0.00943273	2.02536	protein_coding	NDC80, kinetochore complex component [Source:HGNC Symbol;Acc:HGNC:16909]
ENSG00000166579	NDEL1	0.205605	0.000583837	3.23371	-0.239861	0.000116483	3.93374	protein_coding	nudE neurodevelopment protein 1 like 1 [Source:HGNC Symbol;Acc:HGNC:17620]
ENSG00000102471	NDFIP2	0.157858	0.0195768	1.70826	-0.229243	0.00297647	2.5263	protein_coding	Nedd4 family interacting protein 2 [Source:HGNC Symbol;Acc:HGNC:18537]
ENSG00000188566	NDOR1	-0.210322	0.00891759	2.04975	0.403095	2.91119e-07	6.53593	protein_coding	NADPH dependent diflavin oxidoreductase 1 [Source:HGNC Symbol;Acc:HGNC:29838]
ENSG00000157191	NECAP2	0.201149	0.000384216	3.41543	-0.337023	1.24507e-07	6.9048	protein_coding	NECAP endocytosis associated 2 [Source:HGNC Symbol;Acc:HGNC:25528]
ENSG00000109674	NEIL3	-0.169549	0.0119126	1.92399	0.362105	3.8672e-08	7.4126	protein_coding	nei like DNA glycosylase 3 [Source:HGNC Symbol;Acc:HGNC:24573]
ENSG00000162614	NEXN	-0.484151	1.19438e-05	4.92286	0.379153	0.000242357	3.61554	protein_coding	nexilin F-actin binding protein [Source:HGNC Symbol;Acc:HGNC:29557]
ENSG00000100906	NFKBIA	0.432501	0.00417213	2.37964	-0.247054	0.00898176	2.04664	protein_coding	NFKB inhibitor alpha [Source:HGNC Symbol;Acc:HGNC:7797]
ENSG00000149308	NPAT	-0.205586	0.0099266	2.0032	0.204361	0.0101945	1.99163	protein_coding	nuclear protein, coactivator of histone transcription [Source:HGNC Symbol;Acc:HGNC:7896]
ENSG00000171246	NPTX1	0.360067	1.80788e-10	9.74283	-0.407098	2.78106e-11	10.5558	protein_coding	neuronal pentraxin 1 [Source:HGNC Symbol;Acc:HGNC:7952]
ENSG00000181019	NQO1	0.0697659	0.0219894	1.65779	-0.312094	3.33391e-15	14.477	protein_coding	NAD(P)H quinone dehydrogenase 1 [Source:HGNC Symbol;Acc:HGNC:2874]
ENSG00000174738	NR1D2	-0.229132	0.00641361	2.1929	0.726954	2.61952e-22	21.5818	protein_coding	nuclear receptor subfamily 1 group D member 2 [Source:HGNC Symbol;Acc:HGNC:7963]
ENSG00000177463	NR2C2	-0.137365	0.0319793	1.49513	0.157883	0.0138469	1.85865	protein_coding	nuclear receptor subfamily 2 group C member 2 [Source:HGNC Symbol;Acc:HGNC:7972]
ENSG00000175745	NR2F1	0.211032	1.74725e-06	5.75764	-0.321035	5.54383e-11	10.2562	protein_coding	nuclear receptor subfamily 2 group F member 1 [Source:HGNC Symbol;Acc:HGNC:7975]
ENSG00000099250	NRP1	-0.257319	4.96563e-08	7.30403	0.467482	2.79281e-21	20.554	protein_coding	neuropilin 1 [Source:HGNC Symbol;Acc:HGNC:8004]
ENSG00000076685	NT5C2	-0.150854	0.0308058	1.51137	0.707185	3.99595e-22	21.3984	protein_coding	5'-nucleotidase, cytosolic II [Source:HGNC Symbol;Acc:HGNC:8022]
ENSG00000168268	NT5DC2	0.271787	6.49715e-07	6.18728	-1.189	3.21869e-62	61.4923	protein_coding	5'-nucleotidase domain containing 2 [Source:HGNC Symbol;Acc:HGNC:25717]
ENSG00000157045	NTAN1	0.299185	0.00012132	3.91607	-0.260531	0.00702685	2.15324	protein_coding	N-terminal asparagine amidase [Source:HGNC Symbol;Acc:HGNC:29909]
ENSG00000111581	NUP107	-0.212402	0.000907525	3.04214	0.224232	0.000139193	3.85638	protein_coding	nucleoporin 107 [Source:HGNC Symbol;Acc:HGNC:29914]
ENSG00000124789	NUP153	-0.148412	0.0114003	1.94309	0.417285	6.28981e-12	11.2014	protein_coding	nucleoporin 153 [Source:HGNC Symbol;Acc:HGNC:8062]
ENSG00000155561	NUP205	-0.125846	0.00926051	2.03337	0.390848	4.29213e-15	14.3673	protein_coding	nucleoporin 205 [Source:HGNC Symbol;Acc:HGNC:18658]
ENSG00000144460	NYAP2	-0.646556	0.0274692	1.56115	1.32656	1.20957e-10	9.91737	protein_coding	neuronal tyrosine-phosphorylated phosphoinositide-3-kinase adaptor 2 [Source:HGNC Symbol;Acc:HGNC:29291]
ENSG00000111331	OAS3	-0.311283	9.34989e-06	5.02919	4.60329	0		protein_coding	2'-5'-oligoadenylate synthetase 3 [Source:HGNC Symbol;Acc:HGNC:8088]
ENSG00000136811	ODF2	0.107196	0.033523	1.47466	-0.242955	1.73943e-05	4.75959	protein_coding	outer dense fiber of sperm tails 2 [Source:HGNC Symbol;Acc:HGNC:8114]
ENSG00000130558	OLFM1	0.196276	0.00805017	2.0942	-0.26391	0.000507577	3.2945	protein_coding	olfactomedin 1 [Source:HGNC Symbol;Acc:HGNC:17187]
ENSG00000173391	OLR1	-1.13793	0.000387384	3.41186	2.1106	3.53458e-25	24.4517	protein_coding	oxidized low density lipoprotein receptor 1 [Source:HGNC Symbol;Acc:HGNC:8133]
ENSG00000178814	OPLAH	0.22132	0.0399915	1.39803	-0.283047	0.0130199	1.88539	protein_coding	5-oxoprolinase, ATP-hydrolysing [Source:HGNC Symbol;Acc:HGNC:8149]
ENSG00000175938	ORAI3	0.20325	0.00618794	2.20845	-0.335175	6.49094e-05	4.18769	protein_coding	ORAI calcium release-activated calcium modulator 3 [Source:HGNC Symbol;Acc:HGNC:28185]
ENSG00000085840	ORC1	-0.223441	0.0258038	1.58832	0.706014	7.73087e-17	16.1118	protein_coding	origin recognition complex subunit 1 [Source:HGNC Symbol;Acc:HGNC:8487]
ENSG00000090530	P3H2	-0.211614	3.93248e-05	4.40533	0.434768	5.04036e-15	14.2975	protein_coding	prolyl 3-hydroxylase 2 [Source:HGNC Symbol;Acc:HGNC:19317]
ENSG00000141696	P3H4	0.182694	0.000875983	3.0575	-0.25553	1.1273e-05	4.94796	protein_coding	prolyl 3-hydroxylase family member 4 (non-enzymatic) [Source:HGNC Symbol;Acc:HGNC:16946]
ENSG00000130669	PAK4	0.148893	0.0146775	1.83335	-0.16739	0.00934464	2.02944	protein_coding	p21 (RAC1) activated kinase 4 [Source:HGNC Symbol;Acc:HGNC:16059]
ENSG00000137843	PAK6	0.571986	0.0106874	1.97113	-0.821079	0.00291011	2.53609	protein_coding	p21 (RAC1) activated kinase 6 [Source:HGNC Symbol;Acc:HGNC:16061]
ENSG00000182752	PAPPA	-0.540825	0.0163052	1.78767	0.79553	9.81867e-06	5.00795	protein_coding	pappalysin 1 [Source:HGNC Symbol;Acc:HGNC:8602]
ENSG00000111224	PARP11	-0.276278	0.0279766	1.5532	0.373307	0.000469064	3.32877	protein_coding	poly(ADP-ribose) polymerase family member 11 [Source:HGNC Symbol;Acc:HGNC:1186]
ENSG00000173193	PARP14	-0.188483	0.000231349	3.63573	3.08276	0		protein_coding	poly(ADP-ribose) polymerase family member 14 [Source:HGNC Symbol;Acc:HGNC:29232]
ENSG00000173599	PC	0.183414	0.00185614	2.73139	-0.514221	3.33324e-14	13.4771	protein_coding	pyruvate carboxylase [Source:HGNC Symbol;Acc:HGNC:8636]
ENSG00000090097	PCBP4	0.190263	0.00124998	2.9031	-0.167902	0.00834209	2.07873	protein_coding	poly(rC) binding protein 4 [Source:HGNC Symbol;Acc:HGNC:8652]
ENSG00000166803	PCLAF	-0.214311	0.0326623	1.48595	0.230941	0.00849786	2.07069	protein_coding	PCNA clamp associated factor [Source:HGNC Symbol;Acc:HGNC:28961]
ENSG00000132646	PCNA	-0.171994	0.00176788	2.75255	0.60859	1.78821e-27	26.7476	protein_coding	proliferating cell nuclear antigen [Source:HGNC Symbol;Acc:HGNC:8729]
ENSG00000185813	PCYT2	0.464255	2.02844e-26	25.6928	-0.30253	1.11698e-09	8.95196	protein_coding	phosphate cytidylyltransferase 2, ethanolamine [Source:HGNC Symbol;Acc:HGNC:8756]
ENSG00000171408	PDE7B	0.372636	0.00391694	2.40705	-0.525544	0.000563731	3.24893	protein_coding	phosphodiesterase 7B [Source:HGNC Symbol;Acc:HGNC:8792]
ENSG00000145431	PDGFC	-0.363331	0.00111445	2.95294	0.457993	2.54388e-06	5.5945	protein_coding	platelet derived growth factor C [Source:HGNC Symbol;Acc:HGNC:8801]
ENSG00000170962	PDGFD	-0.435756	6.09195e-09	8.21524	0.343957	4.87528e-07	6.312	protein_coding	platelet derived growth factor D [Source:HGNC Symbol;Acc:HGNC:30620]
ENSG00000133401	PDZD2	-0.337358	0.0088108	2.05498	1.79372	7.77181e-79	78.1095	protein_coding	PDZ domain containing 2 [Source:HGNC Symbol;Acc:HGNC:18486]
ENSG00000242265	PEG10	-0.395278	1.77715e-11	10.7503	0.263931	1.52075e-05	4.81794	protein_coding	paternally expressed 10 [Source:HGNC Symbol;Acc:HGNC:14005]
ENSG00000178921	PFAS	-0.155946	0.00628065	2.202	0.222583	0.00011416	3.94249	protein_coding	phosphoribosylformylglycinamidine synthase [Source:HGNC Symbol;Acc:HGNC:8863]
ENSG00000177614	PGBD5	-0.209453	0.0359548	1.44424	0.298675	0.000448116	3.34861	protein_coding	piggyBac transposable element derived 5 [Source:HGNC Symbol;Acc:HGNC:19405]
ENSG00000142657	PGD	0.207546	5.30553e-08	7.27527	-0.30721	6.9749e-13	12.1565	protein_coding	phosphogluconate dehydrogenase [Source:HGNC Symbol;Acc:HGNC:8891]
ENSG00000079739	PGM1	0.253798	9.18561e-07	6.03689	-0.140856	0.00631269	2.19979	protein_coding	phosphoglucomutase 1 [Source:HGNC Symbol;Acc:HGNC:8905]
ENSG00000130517	PGPEP1	0.184342	0.00066714	3.17578	-0.276709	3.42579e-06	5.46524	protein_coding	pyroglutamyl-peptidase I [Source:HGNC Symbol;Acc:HGNC:13568]
ENSG00000173889	PHC3	-0.190692	0.00822667	2.08478	0.335837	5.52221e-07	6.25789	protein_coding	polyhomeotic homolog 3 [Source:HGNC Symbol;Acc:HGNC:15682]
ENSG00000198324	PHETA1	0.240562	0.00507044	2.29495	-0.580802	1.54665e-08	7.81061	protein_coding	PH domain containing endocytic trafficking adaptor 1 [Source:HGNC Symbol;Acc:HGNC:26509]
ENSG00000112511	PHF1	0.139454	0.0134291	1.87195	-0.146441	0.0199425	1.70022	protein_coding	PHD finger protein 1 [Source:HGNC Symbol;Acc:HGNC:8919]
ENSG00000139289	PHLDA1	0.155124	3.44668e-05	4.4626	-0.217299	2.05911e-05	4.68632	protein_coding	pleckstrin homology like domain family A member 1 [Source:HGNC Symbol;Acc:HGNC:8933]
ENSG00000102096	PIM2	0.300208	0.00282358	2.5492	-0.559236	2.46676e-05	4.60787	protein_coding	Pim-2 proto-oncogene, serine/threonine kinase [Source:HGNC Symbol;Acc:HGNC:8987]
ENSG00000198355	PIM3	0.19497	8.7564e-06	5.05767	-0.195649	0.000231964	3.63458	protein_coding	Pim-3 proto-oncogene, serine/threonine kinase [Source:HGNC Symbol;Acc:HGNC:19310]
ENSG00000174238	PITPNA	0.196073	6.51513e-06	5.18608	-0.104032	0.032079	1.49378	protein_coding	phosphatidylinositol transfer protein alpha [Source:HGNC Symbol;Acc:HGNC:9001]
ENSG00000160199	PKNOX1	0.254681	7.67006e-05	4.1152	-0.256307	0.000506034	3.29582	protein_coding	PBX/knotted 1 homeobox 1 [Source:HGNC Symbol;Acc:HGNC:9022]
ENSG00000116711	PLA2G4A	0.263023	0.00260283	2.58455	-0.190502	0.0442656	1.35393	protein_coding	phospholipase A2 group IVA [Source:HGNC Symbol;Acc:HGNC:9035]
ENSG00000189129	PLAC9	0.587701	2.42092e-05	4.61602	-0.338421	0.0317778	1.49788	protein_coding	placenta specific 9 [Source:HGNC Symbol;Acc:HGNC:19255]
ENSG00000101333	PLCB4	-0.308967	0.00138231	2.85939	0.280258	0.00105965	2.97484	protein_coding	phospholipase C beta 4 [Source:HGNC Symbol;Acc:HGNC:9059]
ENSG00000182378	PLCXD1	-0.325427	0.000557417	3.25382	0.240238	0.0035893	2.44499	protein_coding	phosphatidylinositol specific phospholipase C X domain containing 1 [Source:HGNC Symbol;Acc:HGNC:23148]
ENSG00000105223	PLD3	0.0971215	0.0226172	1.64556	-0.204574	0.000264133	3.57818	protein_coding	phospholipase D family member 3 [Source:HGNC Symbol;Acc:HGNC:17158]
ENSG00000143850	PLEKHA6	-0.280586	3.01276e-07	6.52104	0.577227	7.67979e-18	17.1147	protein_coding	pleckstrin homology domain containing A6 [Source:HGNC Symbol;Acc:HGNC:17053]
ENSG00000145632	PLK2	-0.222237	1.09526e-05	4.96048	0.576608	4.09437e-18	17.3878	protein_coding	polo like kinase 2 [Source:HGNC Symbol;Acc:HGNC:19699]
ENSG00000105520	PLPPR2	0.2658	0.000339011	3.46979	-0.187869	0.0168664	1.77298	protein_coding	phospholipid phosphatase related 2 [Source:HGNC Symbol;Acc:HGNC:29566]
ENSG00000188313	PLSCR1	-0.206215	0.000849947	3.07061	3.22802	0		protein_coding	phospholipid scramblase 1 [Source:HGNC Symbol;Acc:HGNC:9092]
ENSG00000130827	PLXNA3	0.199503	0.00522616	2.28182	-0.559542	2.11696e-13	12.6743	protein_coding	plexin A3 [Source:HGNC Symbol;Acc:HGNC:9101]
ENSG00000196576	PLXNB2	-0.17271	0.000119315	3.92331	0.13518	0.00130659	2.88386	protein_coding	plexin B2 [Source:HGNC Symbol;Acc:HGNC:9104]
ENSG00000136040	PLXNC1	-0.267656	0.0319832	1.49508	1.00827	7.16478e-20	19.1448	protein_coding	plexin C1 [Source:HGNC Symbol;Acc:HGNC:9106]
ENSG00000127838	PNKD	0.184536	5.73815e-05	4.24123	-0.15244	0.00615384	2.21085	protein_coding	PNKD, MBL domain containing [Source:HGNC Symbol;Acc:HGNC:9153]
ENSG00000176903	PNMA1	0.267912	5.7432e-06	5.24085	-0.133034	0.0352087	1.45335	protein_coding	PNMA family member 1 [Source:HGNC Symbol;Acc:HGNC:9158]
ENSG00000032444	PNPLA6	0.159358	0.00058837	3.23035	-0.640171	3.09275e-22	21.5097	protein_coding	patatin like phospholipase domain containing 6 [Source:HGNC Symbol;Acc:HGNC:16268]
ENSG00000101868	POLA1	-0.250616	0.00179598	2.7457	0.231978	0.00142208	2.84708	protein_coding	DNA polymerase alpha 1, catalytic subunit [Source:HGNC Symbol;Acc:HGNC:9173]
ENSG00000014138	POLA2	-0.278074	0.0372626	1.42873	0.712158	1.26568e-10	9.89768	protein_coding	DNA polymerase alpha 2, accessory subunit [Source:HGNC Symbol;Acc:HGNC:30073]
ENSG00000062822	POLD1	-0.196392	0.00398336	2.39975	0.597977	1.01113e-20	19.9952	protein_coding	DNA polymerase delta 1, catalytic subunit [Source:HGNC Symbol;Acc:HGNC:9175]
ENSG00000177084	POLE	-0.182207	0.00231971	2.63457	0.38044	5.77392e-11	10.2385	protein_coding	DNA polymerase epsilon, catalytic subunit [Source:HGNC Symbol;Acc:HGNC:9177]
ENSG00000051341	POLQ	-0.382728	1.39522e-06	5.85536	0.672561	1.63938e-19	18.7853	protein_coding	DNA polymerase theta [Source:HGNC Symbol;Acc:HGNC:9186]
ENSG00000125630	POLR1B	-0.179934	0.0265766	1.5755	0.414266	2.16243e-07	6.66506	protein_coding	RNA polymerase I subunit B [Source:HGNC Symbol;Acc:HGNC:20454]
ENSG00000145725	PPIP5K2	-0.146775	0.029547	1.52949	0.217212	0.00101514	2.99347	protein_coding	diphosphoinositol pentakisphosphate kinase 2 [Source:HGNC Symbol;Acc:HGNC:29035]
ENSG00000118898	PPL	-0.632438	0.00947154	2.02358	1.07152	5.88005e-10	9.23062	protein_coding	periplakin [Source:HGNC Symbol;Acc:HGNC:9273]
ENSG00000173457	PPP1R14B	0.157889	0.000271245	3.56664	-0.118806	0.0307737	1.51182	protein_coding	protein phosphatase 1 regulatory inhibitor subunit 14B [Source:HGNC Symbol;Acc:HGNC:9057]
ENSG00000115685	PPP1R7	0.120662	0.0395422	1.40294	-0.216875	0.000604428	3.21866	protein_coding	protein phosphatase 1 regulatory subunit 7 [Source:HGNC Symbol;Acc:HGNC:9295]
ENSG00000113593	PPWD1	-0.219283	0.00240131	2.61955	0.15846	0.0195181	1.70956	protein_coding	peptidylprolyl isomerase domain and WD repeat containing 1 [Source:HGNC Symbol;Acc:HGNC:28954]
ENSG00000135617	PRADC1	0.29265	0.010683	1.97131	-0.68189	3.92959e-08	7.40565	protein_coding	protease associated domain containing 1 [Source:HGNC Symbol;Acc:HGNC:16047]
ENSG00000126432	PRDX5	0.135282	0.0114497	1.94121	-0.224251	0.000224916	3.64798	protein_coding	peroxiredoxin 5 [Source:HGNC Symbol;Acc:HGNC:9355]
ENSG00000198056	PRIM1	-0.579436	0.000210081	3.67761	0.354603	0.00420732	2.37599	protein_coding	DNA primase subunit 1 [Source:HGNC Symbol;Acc:HGNC:9369]
ENSG00000108946	PRKAR1A	0.0992204	0.00735581	2.13337	-0.370599	1.33465e-16	15.8746	protein_coding	protein kinase cAMP-dependent type I regulatory subunit alpha [Source:HGNC Symbol;Acc:HGNC:9388]
ENSG00000160310	PRMT2	0.166424	0.00013511	3.86931	-0.341624	2.64027e-10	9.57835	protein_coding	protein arginine methyltransferase 2 [Source:HGNC Symbol;Acc:HGNC:5186]
ENSG00000156858	PRR14	0.155365	0.0316915	1.49906	-0.225496	0.00164233	2.78454	protein_coding	proline rich 14 [Source:HGNC Symbol;Acc:HGNC:28458]
ENSG00000130723	PRRC2B	-0.179111	0.00910741	2.04061	0.175812	0.00371861	2.42962	protein_coding	proline rich coiled-coil 2B [Source:HGNC Symbol;Acc:HGNC:28121]
ENSG00000150687	PRSS23	-0.496917	4.98643e-20	19.3022	1.32333	2.63239e-115	114.58	protein_coding	serine protease 23 [Source:HGNC Symbol;Acc:HGNC:14370]
ENSG00000106772	PRUNE2	0.740176	1.05428e-05	4.97705	-0.62978	0.00145079	2.8384	protein_coding	prune homolog 2 [Source:HGNC Symbol;Acc:HGNC:25209]
ENSG00000159335	PTMS	0.133847	0.000446406	3.35027	-0.139171	0.00719632	2.14289	protein_coding	parathymosin [Source:HGNC Symbol;Acc:HGNC:9629]
ENSG00000169410	PTPN9	0.1425	0.0122156	1.91309	-0.121694	0.0399849	1.3981	protein_coding	protein tyrosine phosphatase, non-receptor type 9 [Source:HGNC Symbol;Acc:HGNC:9661]
ENSG00000080031	PTPRH	0.301528	0.0487512	1.31201	-0.438466	0.0140029	1.85378	protein_coding	protein tyrosine phosphatase, receptor type H [Source:HGNC Symbol;Acc:HGNC:9672]
ENSG00000152894	PTPRK	-0.160123	0.00337912	2.4712	0.350885	1.22251e-09	8.91275	protein_coding	protein tyrosine phosphatase, receptor type K [Source:HGNC Symbol;Acc:HGNC:9674]
ENSG00000103769	RAB11A	0.233683	1.03863e-07	6.98354	-0.106627	0.0286955	1.54219	protein_coding	RAB11A, member RAS oncogene family [Source:HGNC Symbol;Acc:HGNC:9760]
ENSG00000185236	RAB11B	0.125472	0.00533181	2.27312	-0.200286	7.74245e-05	4.11112	protein_coding	RAB11B, member RAS oncogene family [Source:HGNC Symbol;Acc:HGNC:9761]
ENSG00000174903	RAB1B	0.107789	0.0105702	1.97592	-0.234687	7.56172e-07	6.12138	protein_coding	RAB1B, member RAS oncogene family [Source:HGNC Symbol;Acc:HGNC:18370]
ENSG00000124209	RAB22A	0.175647	0.00107857	2.96715	-0.369487	2.60671e-11	10.5839	protein_coding	RAB22A, member RAS oncogene family [Source:HGNC Symbol;Acc:HGNC:9764]
ENSG00000104388	RAB2A	0.131839	0.00297226	2.52691	-0.362747	9.24949e-17	16.0339	protein_coding	RAB2A, member RAS oncogene family [Source:HGNC Symbol;Acc:HGNC:9763]
ENSG00000109113	RAB34	0.111555	0.021447	1.66863	-0.128934	0.018408	1.73499	protein_coding	RAB34, member RAS oncogene family [Source:HGNC Symbol;Acc:HGNC:16519]
ENSG00000197562	RAB40C	0.280954	0.000101597	3.99312	-0.401932	5.77381e-07	6.23854	protein_coding	RAB40C, member RAS oncogene family [Source:HGNC Symbol;Acc:HGNC:18285]
ENSG00000111540	RAB5B	0.233603	2.08733e-07	6.68041	-0.412463	7.73876e-15	14.1113	protein_coding	RAB5B, member RAS oncogene family [Source:HGNC Symbol;Acc:HGNC:9784]
ENSG00000175582	RAB6A	0.280654	2.24822e-09	8.64816	-0.237381	4.52968e-06	5.34393	protein_coding	RAB6A, member RAS oncogene family [Source:HGNC Symbol;Acc:HGNC:9786]
ENSG00000128340	RAC2	0.273915	2.13374e-06	5.67086	-0.378661	1.86295e-09	8.7298	protein_coding	Rac family small GTPase 2 [Source:HGNC Symbol;Acc:HGNC:9802]
ENSG00000070950	RAD18	-0.262473	0.00327258	2.48511	0.31831	8.26874e-05	4.08256	protein_coding	RAD18, E3 ubiquitin protein ligase [Source:HGNC Symbol;Acc:HGNC:18278]
ENSG00000111247	RAD51AP1	-0.416937	3.65018e-07	6.43769	0.687305	2.25231e-21	20.6474	protein_coding	RAD51 associated protein 1 [Source:HGNC Symbol;Acc:HGNC:16956]
ENSG00000085999	RAD54L	-0.203966	0.0106111	1.97424	0.737038	8.13017e-20	19.0899	protein_coding	RAD54 like [Source:HGNC Symbol;Acc:HGNC:9826]
ENSG00000077092	RARB	0.123844	0.0389145	1.40989	-0.263666	0.000495407	3.30504	protein_coding	retinoic acid receptor beta [Source:HGNC Symbol;Acc:HGNC:9865]
ENSG00000123094	RASSF8	0.110368	0.0453921	1.34302	-0.46823	1.45724e-11	10.8365	protein_coding	Ras association domain family member 8 [Source:HGNC Symbol;Acc:HGNC:13232]
ENSG00000100320	RBFOX2	-0.151828	0.00163118	2.7875	0.164793	0.00106437	2.97291	protein_coding	RNA binding fox-1 homolog 2 [Source:HGNC Symbol;Acc:HGNC:9906]
ENSG00000080839	RBL1	-0.284009	0.000299935	3.52297	0.49529	2.10901e-12	11.6759	protein_coding	RB transcriptional corepressor like 1 [Source:HGNC Symbol;Acc:HGNC:9893]
ENSG00000183808	RBM12B	-0.303394	0.000357659	3.44653	0.229487	0.00623967	2.20484	protein_coding	RNA binding motif protein 12B [Source:HGNC Symbol;Acc:HGNC:32310]
ENSG00000139746	RBM26	-0.127779	0.0097366	2.01159	0.196846	0.000229204	3.63978	protein_coding	RNA binding motif protein 26 [Source:HGNC Symbol;Acc:HGNC:20327]
ENSG00000117602	RCAN3	0.223026	0.0304168	1.51689	-0.659814	3.83981e-07	6.41569	protein_coding	RCAN family member 3 [Source:HGNC Symbol;Acc:HGNC:3042]
ENSG00000142552	RCN3	0.316567	0.00547492	2.26162	-0.341445	0.0120213	1.92005	protein_coding	reticulocalbin 3 [Source:HGNC Symbol;Acc:HGNC:21145]
ENSG00000160957	RECQL4	-0.201571	0.000501558	3.29968	0.331702	3.52493e-09	8.45285	protein_coding	RecQ like helicase 4 [Source:HGNC Symbol;Acc:HGNC:9949]
ENSG00000042445	RETSAT	0.2101	0.00085753	3.06675	-0.252143	0.000240036	3.61972	protein_coding	retinol saturase [Source:HGNC Symbol;Acc:HGNC:25991]
ENSG00000035928	RFC1	-0.145255	0.0251644	1.59921	0.211432	0.000909756	3.04108	protein_coding	replication factor C subunit 1 [Source:HGNC Symbol;Acc:HGNC:9969]
ENSG00000133119	RFC3	-0.214221	0.00792446	2.10103	0.548915	9.26857e-13	12.033	protein_coding	replication factor C subunit 3 [Source:HGNC Symbol;Acc:HGNC:9971]
ENSG00000111445	RFC5	-0.272135	0.00130779	2.88346	0.18362	0.0185296	1.73213	protein_coding	replication factor C subunit 5 [Source:HGNC Symbol;Acc:HGNC:9973]
ENSG00000163933	RFT1	-0.194601	0.00769029	2.11406	0.163063	0.023542	1.62816	protein_coding	RFT1 homolog [Source:HGNC Symbol;Acc:HGNC:30220]
ENSG00000168411	RFWD3	-0.148719	0.00380834	2.41926	0.412135	9.42973e-15	14.0255	protein_coding	ring finger and WD repeat domain 3 [Source:HGNC Symbol;Acc:HGNC:25539]
ENSG00000116741	RGS2	-0.332061	0.000265001	3.57675	0.527555	4.06338e-11	10.3911	protein_coding	regulator of G protein signaling 2 [Source:HGNC Symbol;Acc:HGNC:9998]
ENSG00000138835	RGS3	0.164383	0.00204226	2.68989	-0.175352	0.00229895	2.63847	protein_coding	regulator of G protein signaling 3 [Source:HGNC Symbol;Acc:HGNC:9999]
ENSG00000067560	RHOA	0.217439	1.26875e-06	5.89662	-0.20937	2.86784e-05	4.54244	protein_coding	ras homolog family member A [Source:HGNC Symbol;Acc:HGNC:667]
ENSG00000155366	RHOC	0.167141	0.000356768	3.44761	-0.162073	0.00539132	2.26831	protein_coding	ras homolog family member C [Source:HGNC Symbol;Acc:HGNC:669]
ENSG00000119729	RHOQ	0.188422	0.0221907	1.65383	-0.298609	0.000860646	3.06518	protein_coding	ras homolog family member Q [Source:HGNC Symbol;Acc:HGNC:17736]
ENSG00000178966	RMI1	-0.384354	9.72086e-05	4.0123	0.51043	1.89377e-09	8.72267	protein_coding	RecQ mediated genome instability 1 [Source:HGNC Symbol;Acc:HGNC:25764]
ENSG00000136104	RNASEH2B	-0.265169	0.0173853	1.75982	0.258023	0.014576	1.83636	protein_coding	ribonuclease H2 subunit B [Source:HGNC Symbol;Acc:HGNC:25671]
ENSG00000123091	RNF11	0.148398	0.00126141	2.89914	-0.338176	4.01933e-11	10.3958	protein_coding	ring finger protein 11 [Source:HGNC Symbol;Acc:HGNC:10056]
ENSG00000113269	RNF130	0.111084	0.0459444	1.33777	-0.370513	2.17338e-07	6.66287	protein_coding	ring finger protein 130 [Source:HGNC Symbol;Acc:HGNC:18280]
ENSG00000166439	RNF169	-0.292243	0.0124186	1.90593	0.426682	5.82482e-06	5.23472	protein_coding	ring finger protein 169 [Source:HGNC Symbol;Acc:HGNC:26961]
ENSG00000168159	RNF187	0.151204	0.000348136	3.45825	-0.16976	0.000814881	3.08891	protein_coding	ring finger protein 187 [Source:HGNC Symbol;Acc:HGNC:27146]
ENSG00000099999	RNF215	0.159071	0.0393061	1.40554	-0.168862	0.0453229	1.34368	protein_coding	ring finger protein 215 [Source:HGNC Symbol;Acc:HGNC:33434]
ENSG00000092098	RNF31	-0.240892	0.0259455	1.58594	0.772783	9.59072e-16	15.0181	protein_coding	ring finger protein 31 [Source:HGNC Symbol;Acc:HGNC:16031]
ENSG00000142327	RNPEPL1	0.291826	1.86471e-07	6.72939	-0.220518	0.000418704	3.37809	protein_coding	arginyl aminopeptidase like 1 [Source:HGNC Symbol;Acc:HGNC:10079]
ENSG00000145491	ROPN1L	0.491652	0.0353309	1.45185	-1.02866	0.000324755	3.48844	protein_coding	rhophilin associated tail protein 1 like [Source:HGNC Symbol;Acc:HGNC:24060]
ENSG00000147403	RPL10	0.0753316	0.0336817	1.47261	-0.23025	2.7435e-07	6.5617	protein_coding	ribosomal protein L10 [Source:HGNC Symbol;Acc:HGNC:10298]
ENSG00000167526	RPL13	0.0811036	0.0213992	1.6696	-0.212195	4.2675e-06	5.36983	protein_coding	ribosomal protein L13 [Source:HGNC Symbol;Acc:HGNC:10303]
ENSG00000063177	RPL18	0.0819961	0.0210119	1.67754	-0.176988	0.000105582	3.97641	protein_coding	ribosomal protein L18 [Source:HGNC Symbol;Acc:HGNC:10310]
ENSG00000187051	RPS19BP1	0.12413	0.0151424	1.8198	-0.119928	0.0417815	1.37902	protein_coding	ribosomal protein S19 binding protein 1 [Source:HGNC Symbol;Acc:HGNC:28749]
ENSG00000126458	RRAS	0.275146	0.000310343	3.50816	-0.232606	0.00739651	2.13097	protein_coding	RAS related [Source:HGNC Symbol;Acc:HGNC:10447]
ENSG00000171848	RRM2	-0.330618	3.14567e-07	6.50229	0.30851	4.63988e-06	5.33349	protein_coding	ribonucleotide reductase regulatory subunit M2 [Source:HGNC Symbol;Acc:HGNC:10452]
ENSG00000203950	RTL8A	0.213497	0.000461576	3.33576	-0.132117	0.0460611	1.33667	protein_coding	retrotransposon Gag like 8A [Source:HGNC Symbol;Acc:HGNC:24514]
ENSG00000212747	RTL8B	0.151618	0.0142091	1.84743	-0.510607	5.24331e-14	13.2804	protein_coding	retrotransposon Gag like 8B [Source:HGNC Symbol;Acc:HGNC:33156]
ENSG00000134590	RTL8C	0.229106	1.93466e-07	6.71339	-0.458226	1.27512e-14	13.8944	protein_coding	retrotransposon Gag like 8C [Source:HGNC Symbol;Acc:HGNC:2569]
ENSG00000133318	RTN3	0.101855	0.0210644	1.67645	-0.279109	1.60254e-09	8.79519	protein_coding	reticulon 3 [Source:HGNC Symbol;Acc:HGNC:10469]
ENSG00000176225	RTTN	-0.252353	0.0357056	1.44726	0.240358	0.0287024	1.54208	protein_coding	rotatin [Source:HGNC Symbol;Acc:HGNC:18654]
ENSG00000197956	S100A6	0.0989469	0.00848427	2.07139	-0.151056	0.0107675	1.96788	protein_coding	S100 calcium binding protein A6 [Source:HGNC Symbol;Acc:HGNC:10496]
ENSG00000170989	S1PR1	0.265034	0.0305014	1.51568	-0.530409	0.000123678	3.90771	protein_coding	sphingosine-1-phosphate receptor 1 [Source:HGNC Symbol;Acc:HGNC:3165]
ENSG00000177409	SAMD9L	-0.143424	0.00985898	2.00617	3.42398	0		protein_coding	sterile alpha motif domain containing 9 like [Source:HGNC Symbol;Acc:HGNC:1349]
ENSG00000133872	SARAF	0.118926	0.00490564	2.3093	-0.197586	2.93246e-05	4.53277	protein_coding	store-operated calcium entry associated regulatory factor [Source:HGNC Symbol;Acc:HGNC:28789]
ENSG00000109929	SC5D	0.777753	1.15515e-36	35.9374	-0.246518	0.000426713	3.36986	protein_coding	sterol-C5-desaturase [Source:HGNC Symbol;Acc:HGNC:10547]
ENSG00000139218	SCAF11	-0.180278	0.000824748	3.08368	0.277776	1.68393e-06	5.77368	protein_coding	SR-related CTD associated factor 11 [Source:HGNC Symbol;Acc:HGNC:10784]
ENSG00000116521	SCAMP3	0.179277	7.2661e-05	4.1387	-0.170276	0.000439799	3.35675	protein_coding	secretory carrier membrane protein 3 [Source:HGNC Symbol;Acc:HGNC:10565]
ENSG00000136193	SCRN1	-0.0879492	0.0460304	1.33696	0.154982	0.000737175	3.13243	protein_coding	secernin 1 [Source:HGNC Symbol;Acc:HGNC:22192]
ENSG00000137575	SDCBP	0.244381	9.45387e-09	8.02439	-0.113171	0.019098	1.71901	protein_coding	syndecan binding protein [Source:HGNC Symbol;Acc:HGNC:10662]
ENSG00000132581	SDF2	0.155043	0.0114575	1.94091	-0.152914	0.0191164	1.71859	protein_coding	stromal cell derived factor 2 [Source:HGNC Symbol;Acc:HGNC:10675]
ENSG00000140612	SEC11A	0.085081	0.048781	1.31175	-0.200246	2.20289e-05	4.65701	protein_coding	SEC11 homolog A, signal peptidase complex subunit [Source:HGNC Symbol;Acc:HGNC:17718]
ENSG00000157020	SEC13	0.142495	0.0033013	2.48132	-0.211984	2.63829e-05	4.57868	protein_coding	SEC13 homolog, nuclear pore and COPII coat complex component [Source:HGNC Symbol;Acc:HGNC:10697]
ENSG00000100003	SEC14L2	0.2362	0.00053686	3.27014	-0.295856	0.000105501	3.97674	protein_coding	SEC14 like lipid binding 2 [Source:HGNC Symbol;Acc:HGNC:10699]
ENSG00000100934	SEC23A	0.118614	0.0188047	1.72573	-0.343328	1.06984e-08	7.97068	protein_coding	Sec23 homolog A, coat complex II component [Source:HGNC Symbol;Acc:HGNC:10701]
ENSG00000183291	SELENOF	0.101155	0.0277797	1.55627	-0.0959819	0.0458696	1.33848	protein_coding	selenoprotein F [Source:HGNC Symbol;Acc:HGNC:17705]
ENSG00000075213	SEMA3A	-0.539628	2.00393e-06	5.69812	1.19614	7.0316e-31	30.1529	protein_coding	semaphorin 3A [Source:HGNC Symbol;Acc:HGNC:10723]
ENSG00000168758	SEMA4C	0.0986304	0.0449151	1.34761	-0.393259	1.02827e-12	11.9879	protein_coding	semaphorin 4C [Source:HGNC Symbol;Acc:HGNC:10731]
ENSG00000079387	SENP1	-0.243714	0.00187962	2.72593	0.158159	0.046076	1.33653	protein_coding	SUMO specific peptidase 1 [Source:HGNC Symbol;Acc:HGNC:17927]
ENSG00000184640	SEPT9	0.0998737	0.0169842	1.76995	-0.242816	7.36613e-07	6.13276	protein_coding	septin 9 [Source:HGNC Symbol;Acc:HGNC:7323]
ENSG00000142864	SERBP1	-0.0978002	0.0061631	2.2102	0.278227	6.19769e-11	10.2078	protein_coding	SERPINE1 mRNA binding protein 1 [Source:HGNC Symbol;Acc:HGNC:17860]
ENSG00000140264	SERF2	0.100501	0.0213973	1.66964	-0.190831	0.000256743	3.5905	protein_coding	small EDRK-rich factor 2 [Source:HGNC Symbol;Acc:HGNC:10757]
ENSG00000124570	SERPINB6	0.160646	0.000395788	3.40254	-0.129445	0.00707603	2.15021	protein_coding	serpin family B member 6 [Source:HGNC Symbol;Acc:HGNC:8950]
ENSG00000082497	SERTAD4	-0.639448	2.08466e-07	6.68097	0.693921	9.89512e-12	11.0046	protein_coding	SERTA domain containing 4 [Source:HGNC Symbol;Acc:HGNC:25236]
ENSG00000136169	SETDB2	-0.299583	0.00062659	3.20302	0.639511	5.46237e-22	21.2626	protein_coding	SET domain bifurcated 2 [Source:HGNC Symbol;Acc:HGNC:20263]
ENSG00000169976	SF3B5	0.128353	0.0374881	1.42611	-0.230039	0.00128825	2.89	protein_coding	splicing factor 3b subunit 5 [Source:HGNC Symbol;Acc:HGNC:21083]
ENSG00000163935	SFMBT1	-0.263436	0.0128474	1.89119	0.417196	7.28141e-06	5.13778	protein_coding	Scm like with four mbt domains 1 [Source:HGNC Symbol;Acc:HGNC:20255]
ENSG00000213064	SFT2D2	0.174565	0.00106939	2.97086	-0.477879	1.83793e-13	12.7357	protein_coding	SFT2 domain containing 2 [Source:HGNC Symbol;Acc:HGNC:25140]
ENSG00000107819	SFXN3	0.259118	1.7151e-05	4.76571	-0.367051	9.08358e-09	8.04174	protein_coding	sideroflexin 3 [Source:HGNC Symbol;Acc:HGNC:16087]
ENSG00000175137	SH3BP5L	0.328942	4.00862e-09	8.397	-0.133291	0.0304316	1.51667	protein_coding	SH3 binding domain protein 5 like [Source:HGNC Symbol;Acc:HGNC:29360]
ENSG00000180730	SHISA2	0.385989	1.59549e-10	9.79711	-0.982796	1.7315e-41	40.7616	protein_coding	shisa family member 2 [Source:HGNC Symbol;Acc:HGNC:20366]
ENSG00000164403	SHROOM1	0.104103	0.0451336	1.3455	-0.339997	1.07835e-08	7.96724	protein_coding	shroom family member 1 [Source:HGNC Symbol;Acc:HGNC:24084]
ENSG00000068903	SIRT2	0.147277	0.0166546	1.77847	-0.416838	1.34556e-08	7.8711	protein_coding	sirtuin 2 [Source:HGNC Symbol;Acc:HGNC:10886]
ENSG00000157933	SKI	0.159053	0.00301645	2.5205	-0.329789	4.27925e-09	8.36863	protein_coding	SKI proto-oncogene [Source:HGNC Symbol;Acc:HGNC:10896]
ENSG00000064651	SLC12A2	0.155432	0.0214315	1.66895	-0.309265	0.000259149	3.58645	protein_coding	solute carrier family 12 member 2 [Source:HGNC Symbol;Acc:HGNC:10911]
ENSG00000141469	SLC14A1	-0.30653	5.3908e-05	4.26835	0.149469	0.0398472	1.3996	protein_coding	solute carrier family 14 member 1 (Kidd blood group) [Source:HGNC Symbol;Acc:HGNC:10918]
ENSG00000174327	SLC16A13	0.435117	3.77549e-05	4.42303	-0.37768	0.00146537	2.83405	protein_coding	solute carrier family 16 member 13 [Source:HGNC Symbol;Acc:HGNC:31037]
ENSG00000119899	SLC17A5	0.42983	1.12706e-06	5.94805	-0.674236	9.42228e-11	10.0258	protein_coding	solute carrier family 17 member 5 [Source:HGNC Symbol;Acc:HGNC:10933]
ENSG00000110628	SLC22A18	0.147534	0.027838	1.55536	-0.159522	0.043049	1.36604	protein_coding	solute carrier family 22 member 18 [Source:HGNC Symbol;Acc:HGNC:10964]
ENSG00000100075	SLC25A1	0.263487	5.37734e-12	11.2694	-0.220315	4.42832e-06	5.35376	protein_coding	solute carrier family 25 member 1 [Source:HGNC Symbol;Acc:HGNC:10979]
ENSG00000125648	SLC25A23	0.161276	0.00773435	2.11158	-0.419637	1.17269e-08	7.93082	protein_coding	solute carrier family 25 member 23 [Source:HGNC Symbol;Acc:HGNC:19375]
ENSG00000077713	SLC25A43	0.265994	0.000324823	3.48835	-0.279275	0.000522528	3.28189	protein_coding	solute carrier family 25 member 43 [Source:HGNC Symbol;Acc:HGNC:30557]
ENSG00000174669	SLC29A2	0.549254	2.93027e-05	4.53309	-0.572247	0.00116008	2.93551	protein_coding	solute carrier family 29 member 2 [Source:HGNC Symbol;Acc:HGNC:11004]
ENSG00000146411	SLC2A12	-0.477989	0.0037265	2.4287	0.529355	3.73869e-05	4.42728	protein_coding	solute carrier family 2 member 12 [Source:HGNC Symbol;Acc:HGNC:18067]
ENSG00000160326	SLC2A6	0.910831	2.35245e-30	29.6285	-0.308844	0.00057621	3.23942	protein_coding	solute carrier family 2 member 6 [Source:HGNC Symbol;Acc:HGNC:11011]
ENSG00000167703	SLC43A2	0.653764	0.00623619	2.20508	-0.909132	3.37844e-05	4.47128	protein_coding	solute carrier family 43 member 2 [Source:HGNC Symbol;Acc:HGNC:23087]
ENSG00000033867	SLC4A7	-0.223331	5.53607e-06	5.2568	0.438306	3.29179e-19	18.4826	protein_coding	solute carrier family 4 member 7 [Source:HGNC Symbol;Acc:HGNC:11033]
ENSG00000198743	SLC5A3	0.240916	4.35686e-08	7.36083	-0.49886	3.06378e-05	4.51374	protein_coding	solute carrier family 5 member 3 [Source:HGNC Symbol;Acc:HGNC:11038]
ENSG00000109062	SLC9A3R1	0.301359	2.2881e-07	6.64053	-0.309643	3.79738e-06	5.42052	protein_coding	SLC9A3 regulator 1 [Source:HGNC Symbol;Acc:HGNC:11075]
ENSG00000137491	SLCO2B1	0.233774	0.000228063	3.64194	-0.373095	8.57835e-08	7.0666	protein_coding	solute carrier organic anion transporter family member 2B1 [Source:HGNC Symbol;Acc:HGNC:10962]
ENSG00000145147	SLIT2	-0.24235	0.000788657	3.10311	0.165368	0.00716067	2.14505	protein_coding	slit guidance ligand 2 [Source:HGNC Symbol;Acc:HGNC:11086]
ENSG00000101665	SMAD7	0.396025	0.000300276	3.52248	-0.531836	0.000133138	3.8757	protein_coding	SMAD family member 7 [Source:HGNC Symbol;Acc:HGNC:6773]
ENSG00000108055	SMC3	-0.160087	0.00545394	2.26329	0.143554	0.0132364	1.87823	protein_coding	structural maintenance of chromosomes 3 [Source:HGNC Symbol;Acc:HGNC:2468]
ENSG00000113810	SMC4	-0.317949	5.64908e-09	8.24802	0.248192	7.09302e-06	5.14917	protein_coding	structural maintenance of chromosomes 4 [Source:HGNC Symbol;Acc:HGNC:14013]
ENSG00000101596	SMCHD1	-0.149352	0.0133866	1.87333	1.16214	2.10556e-90	89.6766	protein_coding	structural maintenance of chromosomes flexible hinge domain containing 1 [Source:HGNC Symbol;Acc:HGNC:29090]
ENSG00000256235	SMIM3	0.435431	3.40228e-11	10.4682	-0.193114	0.018572	1.73114	protein_coding	small integral membrane protein 3 [Source:HGNC Symbol;Acc:HGNC:30248]
ENSG00000184602	SNN	0.4972	2.99973e-15	14.5229	-0.584893	2.50873e-16	15.6005	protein_coding	stannin [Source:HGNC Symbol;Acc:HGNC:11149]
ENSG00000120896	SORBS3	0.165757	0.00123894	2.90695	-0.149548	0.00673274	2.17181	protein_coding	sorbin and SH3 domain containing 3 [Source:HGNC Symbol;Acc:HGNC:30907]
ENSG00000182957	SPATA13	-0.181346	0.021878	1.65999	0.50418	3.90915e-11	10.4079	protein_coding	spermatogenesis associated 13 [Source:HGNC Symbol;Acc:HGNC:23222]
ENSG00000160284	SPATC1L	0.351358	3.73478e-06	5.42773	-0.379486	3.87709e-06	5.41149	protein_coding	spermatogenesis and centriole associated 1 like [Source:HGNC Symbol;Acc:HGNC:1298]
ENSG00000157837	SPPL3	0.158886	0.0114789	1.9401	-0.310248	1.7883e-06	5.74756	protein_coding	signal peptide peptidase like 3 [Source:HGNC Symbol;Acc:HGNC:30424]
ENSG00000187678	SPRY4	0.261625	0.0123157	1.90954	-0.602708	1.23925e-07	6.90684	protein_coding	sprouty RTK signaling antagonist 4 [Source:HGNC Symbol;Acc:HGNC:15533]
ENSG00000172296	SPTLC3	-0.258835	0.029778	1.52611	0.39577	0.00041034	3.38686	protein_coding	serine palmitoyltransferase long chain base subunit 3 [Source:HGNC Symbol;Acc:HGNC:16253]
ENSG00000198911	SREBF2	0.228637	7.65281e-07	6.11618	-0.132441	0.00817078	2.08774	protein_coding	sterol regulatory element binding transcription factor 2 [Source:HGNC Symbol;Acc:HGNC:11290]
ENSG00000075142	SRI	0.09988	0.0304951	1.51577	-0.152519	0.00145722	2.83648	protein_coding	sorcin [Source:HGNC Symbol;Acc:HGNC:11292]
ENSG00000174780	SRP72	-0.165372	0.000569148	3.24478	0.136746	0.00623679	2.20504	protein_coding	signal recognition particle 72 [Source:HGNC Symbol;Acc:HGNC:11303]
ENSG00000188529	SRSF10	-0.124931	0.00482325	2.31666	0.34908	1.38486e-13	12.8586	protein_coding	serine and arginine rich splicing factor 10 [Source:HGNC Symbol;Acc:HGNC:16713]
ENSG00000084112	SSH1	0.198826	6.40094e-05	4.19376	-0.137034	0.00944742	2.02469	protein_coding	slingshot protein phosphatase 1 [Source:HGNC Symbol;Acc:HGNC:30579]
ENSG00000141298	SSH2	-0.215631	0.00407933	2.38941	0.226309	0.00509971	2.29245	protein_coding	slingshot protein phosphatase 2 [Source:HGNC Symbol;Acc:HGNC:30580]
ENSG00000163479	SSR2	0.10971	0.0358757	1.4452	-0.111861	0.0145559	1.83696	protein_coding	signal sequence receptor subunit 2 [Source:HGNC Symbol;Acc:HGNC:11324]
ENSG00000180616	SSTR2	-0.490847	0.0490316	1.30952	2.41671	4.56368e-64	63.3407	protein_coding	somatostatin receptor 2 [Source:HGNC Symbol;Acc:HGNC:11331]
ENSG00000214530	STARD10	0.208857	0.0102744	1.98825	-0.46875	1.55365e-07	6.80865	protein_coding	StAR related lipid transfer domain containing 10 [Source:HGNC Symbol;Acc:HGNC:10666]
ENSG00000170581	STAT2	-0.143857	0.00347896	2.45855	2.34214	0		protein_coding	signal transducer and activator of transcription 2 [Source:HGNC Symbol;Acc:HGNC:11363]
ENSG00000159167	STC1	0.714433	3.67251e-29	28.435	-0.203791	0.00628953	2.20138	protein_coding	stanniocalcin 1 [Source:HGNC Symbol;Acc:HGNC:11373]
ENSG00000157214	STEAP2	-0.15808	0.00712661	2.14712	0.369411	2.67772e-09	8.57223	protein_coding	STEAP2 metalloreductase [Source:HGNC Symbol;Acc:HGNC:17885]
ENSG00000123473	STIL	-0.148004	0.0337303	1.47198	0.253335	4.69539e-05	4.32833	protein_coding	STIL, centriolar assembly protein [Source:HGNC Symbol;Acc:HGNC:10879]
ENSG00000115694	STK25	0.125995	0.00903601	2.04402	-0.164448	0.00111602	2.95233	protein_coding	serine/threonine kinase 25 [Source:HGNC Symbol;Acc:HGNC:11404]
ENSG00000196182	STK40	0.213235	8.79251e-05	4.05589	-0.1307	0.0241966	1.61625	protein_coding	serine/threonine kinase 40 [Source:HGNC Symbol;Acc:HGNC:21373]
ENSG00000137868	STRA6	0.3186	3.75461e-15	14.4254	-0.0989897	0.0263576	1.57909	protein_coding	stimulated by retinoic acid 6 [Source:HGNC Symbol;Acc:HGNC:30650]
ENSG00000128578	STRIP2	-0.270324	0.0437717	1.35881	0.845358	1.03321e-15	14.9858	protein_coding	striatin interacting protein 2 [Source:HGNC Symbol;Acc:HGNC:22209]
ENSG00000111450	STX2	0.250311	0.000462894	3.33452	-0.213332	0.00596685	2.22425	protein_coding	syntaxin 2 [Source:HGNC Symbol;Acc:HGNC:3403]
ENSG00000103496	STX4	0.162432	0.00200845	2.69714	-0.146217	0.0214328	1.66892	protein_coding	syntaxin 4 [Source:HGNC Symbol;Acc:HGNC:11439]
ENSG00000079950	STX7	0.246123	0.00504785	2.29689	-0.194866	0.0433696	1.36282	protein_coding	syntaxin 7 [Source:HGNC Symbol;Acc:HGNC:11442]
ENSG00000127952	STYXL1	0.154263	0.0303937	1.51722	-0.212093	0.00606694	2.21703	protein_coding	serine/threonine/tyrosine interacting like 1 [Source:HGNC Symbol;Acc:HGNC:18165]
ENSG00000092201	SUPT16H	-0.131457	0.00878329	2.05634	0.224759	8.22225e-05	4.08501	protein_coding	SPT16 homolog, facilitates chromatin remodeling subunit [Source:HGNC Symbol;Acc:HGNC:11465]
ENSG00000148248	SURF4	0.08652	0.0181942	1.74007	-0.176599	7.3981e-06	5.13088	protein_coding	surfeit 4 [Source:HGNC Symbol;Acc:HGNC:11476]
ENSG00000131018	SYNE1	-0.365894	0.00161275	2.79243	0.307602	0.0029141	2.5355	protein_coding	spectrin repeat containing nuclear envelope protein 1 [Source:HGNC Symbol;Acc:HGNC:17089]
ENSG00000171992	SYNPO	-0.538213	1.04242e-11	10.982	0.820226	9.6809e-23	22.0141	protein_coding	synaptopodin [Source:HGNC Symbol;Acc:HGNC:30672]
ENSG00000137501	SYTL2	-0.349113	0.00443629	2.35298	1.16329	1.4005e-32	31.8537	protein_coding	synaptotagmin like 2 [Source:HGNC Symbol;Acc:HGNC:15585]
ENSG00000171148	TADA3	0.12073	0.0231152	1.6361	-0.182677	0.00125315	2.902	protein_coding	transcriptional adaptor 3 [Source:HGNC Symbol;Acc:HGNC:19422]
ENSG00000177156	TALDO1	0.119999	0.00539	2.26841	-0.230277	3.35531e-07	6.47427	protein_coding	transaldolase 1 [Source:HGNC Symbol;Acc:HGNC:11559]
ENSG00000104946	TBC1D17	0.198894	0.000267663	3.57241	-0.229877	0.000186204	3.73001	protein_coding	TBC1 domain family member 17 [Source:HGNC Symbol;Acc:HGNC:25699]
ENSG00000068354	TBC1D25	0.289563	0.00415781	2.38113	-0.215733	0.041408	1.38292	protein_coding	TBC1 domain family member 25 [Source:HGNC Symbol;Acc:HGNC:8092]
ENSG00000135111	TBX3	0.221127	1.02461e-06	5.98944	-0.176872	0.000194668	3.71071	protein_coding	T-box 3 [Source:HGNC Symbol;Acc:HGNC:11602]
ENSG00000185222	TCEAL9	0.192283	0.00261035	2.5833	-0.121915	0.0408486	1.38882	protein_coding	transcription elongation factor A like 9 [Source:HGNC Symbol;Acc:HGNC:30084]
ENSG00000196628	TCF4	-0.276535	3.56145e-05	4.44837	0.169258	0.0118194	1.9274	protein_coding	transcription factor 4 [Source:HGNC Symbol;Acc:HGNC:11634]
ENSG00000070814	TCOF1	-0.0961409	0.0487543	1.31199	0.573581	3.39025e-31	30.4698	protein_coding	treacle ribosome biogenesis factor 1 [Source:HGNC Symbol;Acc:HGNC:11654]
ENSG00000182134	TDRKH	0.603438	3.41472e-09	8.46664	-0.674295	8.53543e-08	7.06877	protein_coding	tudor and KH domain containing [Source:HGNC Symbol;Acc:HGNC:11713]
ENSG00000108064	TFAM	-0.129298	0.0447246	1.34945	0.250755	3.32671e-05	4.47799	protein_coding	transcription factor A, mitochondrial [Source:HGNC Symbol;Acc:HGNC:11741]
ENSG00000140682	TGFB1I1	0.252806	5.81697e-05	4.2353	-0.211823	0.00162136	2.79012	protein_coding	transforming growth factor beta 1 induced transcript 1 [Source:HGNC Symbol;Acc:HGNC:11767]
ENSG00000137801	THBS1	-0.547703	5.42944e-20	19.2652	0.970466	1.91783e-51	50.7172	protein_coding	thrombospondin 1 [Source:HGNC Symbol;Acc:HGNC:11785]
ENSG00000116001	TIA1	-0.157869	0.00148619	2.82793	0.132714	0.00669044	2.17455	protein_coding	TIA1 cytotoxic granule associated RNA binding protein [Source:HGNC Symbol;Acc:HGNC:11802]
ENSG00000180346	TIGD2	-0.47674	0.00294581	2.5308	0.341159	0.0158463	1.80007	protein_coding	tigger transposable element derived 2 [Source:HGNC Symbol;Acc:HGNC:18333]
ENSG00000111602	TIMELESS	-0.23542	0.000231039	3.63631	0.540688	1.29842e-19	18.8866	protein_coding	timeless circadian regulator [Source:HGNC Symbol;Acc:HGNC:11813]
ENSG00000167900	TK1	-0.101144	0.040356	1.39409	0.244668	2.94015e-05	4.53163	protein_coding	thymidine kinase 1 [Source:HGNC Symbol;Acc:HGNC:11830]
ENSG00000163931	TKT	0.136102	3.45971e-05	4.46096	-0.349342	2.44196e-20	19.6123	protein_coding	transketolase [Source:HGNC Symbol;Acc:HGNC:11834]
ENSG00000140950	TLDC1	0.157601	0.027025	1.56823	-0.163889	0.0287204	1.54181	protein_coding	TBC/LysM-associated domain containing 1 [Source:HGNC Symbol;Acc:HGNC:29325]
ENSG00000149809	TM7SF2	1.15984	1.31211e-33	32.882	-1.17836	1.185e-17	16.9263	protein_coding	transmembrane 7 superfamily member 2 [Source:HGNC Symbol;Acc:HGNC:11863]
ENSG00000166557	TMED3	0.132151	0.00565879	2.24728	-0.125304	0.0161765	1.79112	protein_coding	transmembrane p24 trafficking protein 3 [Source:HGNC Symbol;Acc:HGNC:28889]
ENSG00000109066	TMEM104	0.183881	0.0056753	2.24601	-0.181736	0.00476085	2.32232	protein_coding	transmembrane protein 104 [Source:HGNC Symbol;Acc:HGNC:25984]
ENSG00000166448	TMEM130	-0.320637	0.0101478	1.99363	0.347834	0.00182006	2.73991	protein_coding	transmembrane protein 130 [Source:HGNC Symbol;Acc:HGNC:25429]
ENSG00000198792	TMEM184B	0.201115	4.977e-06	5.30303	-0.129013	0.0092708	2.03288	protein_coding	transmembrane protein 184B [Source:HGNC Symbol;Acc:HGNC:1310]
ENSG00000205084	TMEM231	0.204484	0.0309567	1.50925	-0.217681	0.0308301	1.51102	protein_coding	transmembrane protein 231 [Source:HGNC Symbol;Acc:HGNC:37234]
ENSG00000072954	TMEM38A	0.24848	0.012851	1.89106	-0.681398	5.8767e-09	8.23087	protein_coding	transmembrane protein 38A [Source:HGNC Symbol;Acc:HGNC:28462]
ENSG00000165685	TMEM52B	-0.281232	0.00149787	2.82453	1.42353	7.97702e-58	57.0982	protein_coding	transmembrane protein 52B [Source:HGNC Symbol;Acc:HGNC:26438]
ENSG00000126106	TMEM53	0.455412	3.06428e-05	4.51367	-0.371445	0.00270055	2.56855	protein_coding	transmembrane protein 53 [Source:HGNC Symbol;Acc:HGNC:26186]
ENSG00000180694	TMEM64	-0.480255	1.14959e-13	12.9395	0.170517	0.00470073	2.32784	protein_coding	transmembrane protein 64 [Source:HGNC Symbol;Acc:HGNC:25441]
ENSG00000006327	TNFRSF12A	-0.215496	0.0252426	1.59787	1.60863	2.47193e-17	16.607	protein_coding	TNF receptor superfamily member 12A [Source:HGNC Symbol;Acc:HGNC:18152]
ENSG00000121858	TNFSF10	-0.604574	7.59718e-05	4.11935	3.31438	3.28981e-255	254.483	protein_coding	TNF superfamily member 10 [Source:HGNC Symbol;Acc:HGNC:11925]
ENSG00000090905	TNRC6A	-0.147106	0.0141821	1.84826	0.230736	0.000153409	3.81415	protein_coding	trinucleotide repeat containing 6A [Source:HGNC Symbol;Acc:HGNC:11969]
ENSG00000136205	TNS3	-0.20016	2.29366e-05	4.63947	0.683264	2.10539e-53	52.6767	protein_coding	tensin 3 [Source:HGNC Symbol;Acc:HGNC:21616]
ENSG00000160949	TONSL	-0.120519	0.0450638	1.34617	0.416327	2.37342e-12	11.6246	protein_coding	tonsoku like, DNA repair protein [Source:HGNC Symbol;Acc:HGNC:7801]
ENSG00000136816	TOR1B	0.154398	0.026945	1.56952	-0.583496	9.34266e-14	13.0295	protein_coding	torsin family 1 member B [Source:HGNC Symbol;Acc:HGNC:11995]
ENSG00000078804	TP53INP2	0.175387	0.0433855	1.36265	-0.567221	8.84286e-10	9.05341	protein_coding	tumor protein p53 inducible nuclear protein 2 [Source:HGNC Symbol;Acc:HGNC:16104]
ENSG00000078900	TP73	-0.416335	0.0247138	1.60706	0.513182	0.000477573	3.32096	protein_coding	tumor protein p73 [Source:HGNC Symbol;Acc:HGNC:12003]
ENSG00000158109	TPRG1L	0.146946	0.0112697	1.94809	-0.68631	2.23597e-24	23.6505	protein_coding	tumor protein p63 regulated 1 like [Source:HGNC Symbol;Acc:HGNC:27007]
ENSG00000133112	TPT1	0.0917799	0.0459095	1.3381	-0.309694	4.68513e-10	9.32928	protein_coding	tumor protein, translationally-controlled 1 [Source:HGNC Symbol;Acc:HGNC:12022]
ENSG00000136527	TRA2B	-0.114773	0.00766547	2.11546	0.214145	2.39814e-06	5.62013	protein_coding	transformer 2 beta homolog [Source:HGNC Symbol;Acc:HGNC:10781]
ENSG00000071575	TRIB2	0.20153	0.000389559	3.40943	-0.532963	1.36031e-11	10.8664	protein_coding	tribbles pseudokinase 2 [Source:HGNC Symbol;Acc:HGNC:30809]
ENSG00000132274	TRIM22	-0.195901	0.00232132	2.63426	3.51388	0		protein_coding	tripartite motif containing 22 [Source:HGNC Symbol;Acc:HGNC:16379]
ENSG00000234127	TRIM26	-0.140801	0.0375921	1.4249	0.818313	2.11194e-42	41.6753	protein_coding	tripartite motif containing 26 [Source:HGNC Symbol;Acc:HGNC:12962]
ENSG00000132256	TRIM5	-0.10901	0.0492193	1.30786	1.57471	4.13278e-232	231.384	protein_coding	tripartite motif containing 5 [Source:HGNC Symbol;Acc:HGNC:16276]
ENSG00000102804	TSC22D1	0.136471	0.00138597	2.85824	-0.178331	0.000122507	3.91184	protein_coding	TSC22 domain family member 1 [Source:HGNC Symbol;Acc:HGNC:16826]
ENSG00000170892	TSEN34	0.168213	0.000917931	3.03719	-0.136492	0.0117972	1.92822	protein_coding	tRNA splicing endonuclease subunit 34 [Source:HGNC Symbol;Acc:HGNC:15506]
ENSG00000136925	TSTD2	-0.273093	0.044344	1.35317	0.289793	0.0323364	1.49031	protein_coding	thiosulfate sulfurtransferase like domain containing 2 [Source:HGNC Symbol;Acc:HGNC:30087]
ENSG00000052841	TTC17	-0.235906	3.22139e-06	5.49196	0.256813	1.78315e-06	5.74881	protein_coding	tetratricopeptide repeat domain 17 [Source:HGNC Symbol;Acc:HGNC:25596]
ENSG00000123607	TTC21B	-0.223974	0.0336398	1.47315	0.210176	0.0330407	1.48095	protein_coding	tetratricopeptide repeat domain 21B [Source:HGNC Symbol;Acc:HGNC:25660]
ENSG00000101407	TTI1	-0.228143	0.000464255	3.33324	0.206931	0.00126292	2.89862	protein_coding	TELO2 interacting protein 1 [Source:HGNC Symbol;Acc:HGNC:29029]
ENSG00000136295	TTYH3	0.0990915	0.0217383	1.66278	-0.268951	3.26763e-07	6.48577	protein_coding	tweety family member 3 [Source:HGNC Symbol;Acc:HGNC:22222]
ENSG00000167552	TUBA1A	0.530384	3.09702e-38	37.5091	-0.811318	8.62801e-11	10.0641	protein_coding	tubulin alpha 1a [Source:HGNC Symbol;Acc:HGNC:20766]
ENSG00000136810	TXN	0.107169	0.0219315	1.65893	-0.177235	0.00057772	3.23828	protein_coding	thioredoxin [Source:HGNC Symbol;Acc:HGNC:12435]
ENSG00000176890	TYMS	-0.29552	0.00105047	2.97861	0.659827	2.23048e-16	15.6516	protein_coding	thymidylate synthetase [Source:HGNC Symbol;Acc:HGNC:12441]
ENSG00000186591	UBE2H	0.14564	8.20494e-05	4.08592	-0.177715	2.57283e-05	4.58959	protein_coding	ubiquitin conjugating enzyme E2 H [Source:HGNC Symbol;Acc:HGNC:12484]
ENSG00000276043	UHRF1	-0.364912	4.16628e-10	9.38025	0.648752	1.58142e-29	28.801	protein_coding	ubiquitin like with PHD and ring finger domains 1 [Source:HGNC Symbol;Acc:HGNC:12556]
ENSG00000065060	UHRF1BP1	-0.215033	0.0212493	1.67265	1.24592	4.5183e-54	53.345	protein_coding	UHRF1 binding protein 1 [Source:HGNC Symbol;Acc:HGNC:21216]
ENSG00000114491	UMPS	-0.197586	0.0114184	1.94239	0.199	0.00658305	2.18157	protein_coding	uridine monophosphate synthetase [Source:HGNC Symbol;Acc:HGNC:12563]
ENSG00000076248	UNG	-0.164639	0.0135452	1.86821	0.307489	7.04895e-07	6.15188	protein_coding	uracil DNA glycosylase [Source:HGNC Symbol;Acc:HGNC:12572]
ENSG00000142207	URB1	-0.206995	0.00010732	3.96932	0.362184	9.09057e-10	9.04141	protein_coding	URB1 ribosome biogenesis 1 homolog (S. cerevisiae) [Source:HGNC Symbol;Acc:HGNC:17344]
ENSG00000162607	USP1	-0.103226	0.0402234	1.39552	0.509375	1.20148e-21	20.9203	protein_coding	ubiquitin specific peptidase 1 [Source:HGNC Symbol;Acc:HGNC:12607]
ENSG00000154914	USP43	0.411482	0.000676543	3.1697	-0.461089	0.00149345	2.82581	protein_coding	ubiquitin specific peptidase 43 [Source:HGNC Symbol;Acc:HGNC:20072]
ENSG00000108828	VAT1	0.287871	6.51225e-12	11.1863	-0.873352	4.75309e-41	40.323	protein_coding	vesicle amine transport 1 [Source:HGNC Symbol;Acc:HGNC:16919]
ENSG00000038427	VCAN	-0.375057	0.00141474	2.84932	0.341983	0.00151555	2.81943	protein_coding	versican [Source:HGNC Symbol;Acc:HGNC:2464]
ENSG00000035403	VCL	-0.116873	0.0153847	1.81291	0.102471	0.0337213	1.4721	protein_coding	vinculin [Source:HGNC Symbol;Acc:HGNC:12665]
ENSG00000160948	VPS28	0.106315	0.032731	1.48504	-0.151771	0.00662975	2.1785	protein_coding	VPS28, ESCRT-I subunit [Source:HGNC Symbol;Acc:HGNC:18178]
ENSG00000028116	VRK2	-0.277753	0.0162874	1.78815	0.474672	1.27121e-05	4.89578	protein_coding	vaccinia related kinase 2 [Source:HGNC Symbol;Acc:HGNC:12719]
ENSG00000132471	WBP2	0.280427	4.61697e-11	10.3356	-0.247126	1.47789e-07	6.83036	protein_coding	WW domain binding protein 2 [Source:HGNC Symbol;Acc:HGNC:12738]
ENSG00000139668	WDFY2	-0.188427	0.0154617	1.81074	0.349629	4.42805e-07	6.35379	protein_coding	WD repeat and FYVE domain containing 2 [Source:HGNC Symbol;Acc:HGNC:20482]
ENSG00000198554	WDHD1	-0.228796	0.0353332	1.45182	0.60683	3.9974e-09	8.39822	protein_coding	WD repeat and HMG-box DNA binding protein 1 [Source:HGNC Symbol;Acc:HGNC:23170]
ENSG00000101940	WDR13	0.171629	0.00873602	2.05869	-0.318138	1.63376e-06	5.78681	protein_coding	WD repeat domain 13 [Source:HGNC Symbol;Acc:HGNC:14352]
ENSG00000134987	WDR36	-0.167687	0.00453593	2.34333	0.362242	4.38016e-09	8.35851	protein_coding	WD repeat domain 36 [Source:HGNC Symbol;Acc:HGNC:30696]
ENSG00000047056	WDR37	0.203413	0.0141058	1.8506	-0.566834	1.3205e-09	8.87926	protein_coding	WD repeat domain 37 [Source:HGNC Symbol;Acc:HGNC:31406]
ENSG00000005448	WDR54	0.200242	0.00793943	2.10021	-0.246873	0.0127661	1.89394	protein_coding	WD repeat domain 54 [Source:HGNC Symbol;Acc:HGNC:25770]
ENSG00000092470	WDR76	-0.188583	0.0289944	1.53769	0.704311	2.98719e-21	20.5247	protein_coding	WD repeat domain 76 [Source:HGNC Symbol;Acc:HGNC:25773]
ENSG00000166483	WEE1	-0.184271	0.00463914	2.33356	0.351703	9.66996e-09	8.01458	protein_coding	WEE1 G2 checkpoint kinase [Source:HGNC Symbol;Acc:HGNC:12761]
ENSG00000157954	WIPI2	0.125655	0.00474288	2.32396	-0.239279	4.30276e-07	6.36625	protein_coding	WD repeat domain, phosphoinositide interacting 2 [Source:HGNC Symbol;Acc:HGNC:32225]
ENSG00000142279	WTIP	-0.226945	0.0171867	1.76481	0.30774	0.000622859	3.20561	protein_coding	WT1 interacting protein [Source:HGNC Symbol;Acc:HGNC:20964]
ENSG00000158125	XDH	-1.57819	0.0329686	1.4819	1.1144	0.0188993	1.72355	protein_coding	xanthine dehydrogenase [Source:HGNC Symbol;Acc:HGNC:12805]
ENSG00000182489	XKRX	0.522937	0.0475529	1.32282	-0.754666	0.0130093	1.88575	protein_coding	XK related X-linked [Source:HGNC Symbol;Acc:HGNC:29845]
ENSG00000196236	XPNPEP3	0.120923	0.0340028	1.46849	-0.474048	3.09897e-13	12.5088	protein_coding	X-prolyl aminopeptidase 3 [Source:HGNC Symbol;Acc:HGNC:28052]
ENSG00000082898	XPO1	-0.12571	0.00251865	2.59883	0.223227	2.06308e-07	6.68548	protein_coding	exportin 1 [Source:HGNC Symbol;Acc:HGNC:12825]
ENSG00000132953	XPO4	-0.169383	0.0073902	2.13134	0.282343	2.75749e-06	5.55949	protein_coding	exportin 4 [Source:HGNC Symbol;Acc:HGNC:17796]
ENSG00000174851	YIF1A	0.317503	1.94649e-09	8.71075	-0.28783	5.26881e-07	6.27829	protein_coding	Yip1 interacting factor homolog A, membrane trafficking protein [Source:HGNC Symbol;Acc:HGNC:16688]
ENSG00000137207	YIPF3	0.123395	0.0101478	1.99363	-0.114954	0.0314713	1.50209	protein_coding	Yip1 domain family member 3 [Source:HGNC Symbol;Acc:HGNC:21023]
ENSG00000119801	YPEL5	0.210322	0.000156251	3.80618	-0.48406	2.1876e-14	13.66	protein_coding	yippee like 5 [Source:HGNC Symbol;Acc:HGNC:18329]
ENSG00000128245	YWHAH	0.196402	0.000296241	3.52835	-0.112172	0.0362038	1.44125	protein_coding	tyrosine 3-monooxygenase/tryptophan 5-monooxygenase activation protein eta [Source:HGNC Symbol;Acc:HGNC:12853]
ENSG00000164924	YWHAZ	0.161502	1.19202e-06	5.92372	-0.223871	2.97724e-10	9.52619	protein_coding	tyrosine 3-monooxygenase/tryptophan 5-monooxygenase activation protein zeta [Source:HGNC Symbol;Acc:HGNC:12855]
ENSG00000171307	ZDHHC16	0.119799	0.0435848	1.36066	-0.20831	0.0012028	2.91981	protein_coding	zinc finger DHHC-type containing 16 [Source:HGNC Symbol;Acc:HGNC:20714]
ENSG00000138658	ZGRF1	-0.364199	0.000517238	3.28631	0.443651	6.01147e-06	5.22102	protein_coding	zinc finger GRF-type containing 1 [Source:HGNC Symbol;Acc:HGNC:25654]
ENSG00000172667	ZMAT3	0.146493	0.0284124	1.54649	-1.2012	1.65138e-45	44.7822	protein_coding	zinc finger matrin-type 3 [Source:HGNC Symbol;Acc:HGNC:29983]
ENSG00000010244	ZNF207	-0.118437	0.00213278	2.67105	0.182687	1.10603e-05	4.95623	protein_coding	zinc finger protein 207 [Source:HGNC Symbol;Acc:HGNC:12998]
ENSG00000249459	ZNF286B	0.351983	0.022466	1.64847	-0.606732	0.000233734	3.63128	protein_coding	zinc finger protein 286B [Source:HGNC Symbol;Acc:HGNC:33241]
ENSG00000198816	ZNF358	0.153839	0.033107	1.48008	-0.590455	2.06638e-12	11.6848	protein_coding	zinc finger protein 358 [Source:HGNC Symbol;Acc:HGNC:16838]
ENSG00000148143	ZNF462	-0.250909	0.0233235	1.63221	0.227073	0.0285904	1.54378	protein_coding	zinc finger protein 462 [Source:HGNC Symbol;Acc:HGNC:21684]
ENSG00000168813	ZNF507	-0.160324	0.0354862	1.44994	0.265567	0.000310929	3.50734	protein_coding	zinc finger protein 507 [Source:HGNC Symbol;Acc:HGNC:23783]
ENSG00000197343	ZNF655	-0.0992023	0.0321369	1.493	0.144253	0.0044046	2.35609	protein_coding	zinc finger protein 655 [Source:HGNC Symbol;Acc:HGNC:30899]
ENSG00000143067	ZNF697	-0.236593	0.0379191	1.42114	0.49284	1.01092e-06	5.99528	protein_coding	zinc finger protein 697 [Source:HGNC Symbol;Acc:HGNC:32034]
ENSG00000213799	ZNF845	-0.29714	0.0381146	1.41891	0.285353	0.0238044	1.62334	protein_coding	zinc finger protein 845 [Source:HGNC Symbol;Acc:HGNC:25112]
ENSG00000106400	ZNHIT1	0.100851	0.0401648	1.39615	-0.246271	9.59663e-06	5.01788	protein_coding	zinc finger HIT-type containing 1 [Source:HGNC Symbol;Acc:HGNC:21688]
ENSG00000132485	ZRANB2	-0.168674	0.000150868	3.8214	0.166478	0.000892381	3.04945	protein_coding	zinc finger RANBP2-type containing 2 [Source:HGNC Symbol;Acc:HGNC:13058]
ENSG00000122952	ZWINT	-0.183186	0.00212839	2.67195	0.185174	0.00164969	2.7826	protein_coding	ZW10 interacting kinetochore protein [Source:HGNC Symbol;Acc:HGNC:13195]
ENSG00000159840	ZYX	-0.187647	0.00113023	2.94683	0.140476	0.0157862	1.80172	protein_coding	zyxin [Source:HGNC Symbol;Acc:HGNC:13200]
