# Supplementary material for: Nurr1 Modulation Mediates Neuroprotective Effects of Statins
Source: Adv Sci (Weinh). 2022 Apr 30;9(18):2104640. doi: 10.1002/advs.202104640 (PMC9218776; doi:10.1002/advs.202104640)
Supplement: Supplementary file 5 — Supplemental Gene list 4 [file ADVS-9-2104640-s006.xlsx]

## Sheet: SIM & KD oppositely
Nurr1 modulation mediates neuroprotective effects of statins
Sabine Willems, Julian Marschner, Whitney Kilu, Giuseppe Faudone, Romy Busch, Silke Duensing-Kropp, Jan Heering, Daniel Merk
Gene list S4
n= 3, compared treatments: nt-siRNA_SIM+LPS vs. nt-siRNA_DMSO+LPS ("SIM") matched with Nurr1-siRNA_DMSO+LPS vs. nt-siRNA_DMSO+LPS ("KD"). Only statistically significant (pvalue < 0.05) effects are shown.
Gene_ID	GeneName	log2FoldChange - SIM	pvalue - SIM	-log10(pvalue) - SIM	log2FoldChange - KD	pvalue - KD	-log10(pvalue) - KD	gene_biotype	gene_description
ENSG00000128274	A4GALT	0.409192	0.00801179	2.09627	-0.535711	0.0019019	2.72081	protein_coding	alpha 1,4-galactosyltransferase (P blood group) [Source:HGNC Symbol;Acc:HGNC:18149]
ENSG00000087884	AAMDC	0.398668	0.00263679	2.57892	-0.422073	0.00581184	2.23569	protein_coding	adipogenesis associated Mth938 domain containing [Source:HGNC Symbol;Acc:HGNC:30205]
ENSG00000167972	ABCA3	0.679763	0.0137039	1.86316	-0.716295	0.0408807	1.38848	protein_coding	ATP binding cassette subfamily A member 3 [Source:HGNC Symbol;Acc:HGNC:33]
ENSG00000278500	AC009336.2	-0.918098	0.0368909	1.43308	0.727008	0.0330926	1.48027	protein_coding	homeobox D4 [Source:NCBI gene;Acc:3233]
ENSG00000278540	ACACA	0.20754	3.00995e-06	5.52144	-0.176851	0.000590649	3.22867	protein_coding	acetyl-CoA carboxylase alpha [Source:HGNC Symbol;Acc:HGNC:84]
ENSG00000131584	ACAP3	0.0965841	0.0384255	1.41538	-0.214336	4.01964e-05	4.39581	protein_coding	ArfGAP with coiled-coil, ankyrin repeat and PH domains 3 [Source:HGNC Symbol;Acc:HGNC:16754]
ENSG00000120437	ACAT2	0.881955	5.96258e-46	45.2246	-0.237713	0.000498561	3.30228	protein_coding	acetyl-CoA acetyltransferase 2 [Source:HGNC Symbol;Acc:HGNC:94]
ENSG00000182827	ACBD3	0.145131	0.00607094	2.21674	-0.212928	0.00018761	3.72674	protein_coding	acyl-CoA binding domain containing 3 [Source:HGNC Symbol;Acc:HGNC:15453]
ENSG00000159640	ACE	0.260002	0.0484004	1.31515	-0.659571	2.07713e-05	4.68254	protein_coding	angiotensin I converting enzyme [Source:HGNC Symbol;Acc:HGNC:2707]
ENSG00000131473	ACLY	0.523717	3.21515e-47	46.4928	-0.0958906	0.014137	1.84964	protein_coding	ATP citrate lyase [Source:HGNC Symbol;Acc:HGNC:115]
ENSG00000122729	ACO1	0.186183	0.00196518	2.7066	-1.37452	2.33236e-85	84.6322	protein_coding	aconitase 1 [Source:HGNC Symbol;Acc:HGNC:117]
ENSG00000123983	ACSL3	0.106095	0.00829519	2.08117	-0.442246	2.23634e-20	19.6505	protein_coding	acyl-CoA synthetase long chain family member 3 [Source:HGNC Symbol;Acc:HGNC:3570]
ENSG00000068366	ACSL4	0.129544	0.0142218	1.84705	-0.410869	1.1807e-09	8.92786	protein_coding	acyl-CoA synthetase long chain family member 4 [Source:HGNC Symbol;Acc:HGNC:3571]
ENSG00000131069	ACSS2	1.05607	6.4399e-53	52.1911	-0.400329	5.07976e-10	9.29416	protein_coding	acyl-CoA synthetase short chain family member 2 [Source:HGNC Symbol;Acc:HGNC:15814]
ENSG00000160710	ADAR	-0.104267	0.00725621	2.13929	1.24775	2.54622e-232	231.594	protein_coding	adenosine deaminase, RNA specific [Source:HGNC Symbol;Acc:HGNC:225]
ENSG00000121753	ADGRB2	-0.202971	0.0190796	1.71943	0.40126	8.34494e-07	6.07858	protein_coding	adhesion G protein-coupled receptor B2 [Source:HGNC Symbol;Acc:HGNC:944]
ENSG00000181026	AEN	-0.194674	0.018598	1.73053	0.900091	1.85758e-29	28.7311	protein_coding	apoptosis enhancing nuclease [Source:HGNC Symbol;Acc:HGNC:25722]
ENSG00000196526	AFAP1	0.363041	8.00657e-07	6.09655	-0.203311	0.00998949	2.00046	protein_coding	actin filament associated protein 1 [Source:HGNC Symbol;Acc:HGNC:24017]
ENSG00000169129	AFAP1L2	-0.243216	0.00370889	2.43076	0.204119	0.0164325	1.7843	protein_coding	actin filament associated protein 1 like 2 [Source:HGNC Symbol;Acc:HGNC:25901]
ENSG00000157985	AGAP1	0.133135	0.0484595	1.31462	-0.570768	1.33383e-13	12.8749	protein_coding	ArfGAP with GTPase domain, ankyrin repeat and PH domain 1 [Source:HGNC Symbol;Acc:HGNC:16922]
ENSG00000124942	AHNAK	0.159189	0.00479499	2.31921	-0.467743	5.15422e-16	15.2878	protein_coding	AHNAK nucleoprotein [Source:HGNC Symbol;Acc:HGNC:347]
ENSG00000129474	AJUBA	-0.535447	1.55917e-06	5.80711	1.40605	4.1946e-49	48.3773	protein_coding	ajuba LIM protein [Source:HGNC Symbol;Acc:HGNC:20250]
ENSG00000004455	AK2	-0.102478	0.0151739	1.8189	0.262351	7.8242e-09	8.10656	protein_coding	adenylate kinase 2 [Source:HGNC Symbol;Acc:HGNC:362]
ENSG00000117448	AKR1A1	0.174319	0.00226159	2.64559	-0.191613	0.000969651	3.01338	protein_coding	aldo-keto reductase family 1 member A1 [Source:HGNC Symbol;Acc:HGNC:380]
ENSG00000117020	AKT3	0.146384	0.0202954	1.6926	-0.239421	0.00151107	2.82072	protein_coding	AKT serine/threonine kinase 3 [Source:HGNC Symbol;Acc:HGNC:393]
ENSG00000114019	AMOTL2	-0.682845	4.24356e-17	16.3723	1.51087	3.20192e-75	74.4946	protein_coding	angiomotin like 2 [Source:HGNC Symbol;Acc:HGNC:17812]
ENSG00000116337	AMPD2	0.137763	0.00172428	2.76339	-0.263506	1.29531e-06	5.88763	protein_coding	adenosine monophosphate deaminase 2 [Source:HGNC Symbol;Acc:HGNC:469]
ENSG00000141552	ANAPC11	0.113525	0.0405775	1.39171	-0.229061	0.00010765	3.96799	protein_coding	anaphase promoting complex subunit 11 [Source:HGNC Symbol;Acc:HGNC:14452]
ENSG00000166295	ANAPC16	0.146695	0.0136039	1.86634	-0.16874	0.0108347	1.96518	protein_coding	anaphase promoting complex subunit 16 [Source:HGNC Symbol;Acc:HGNC:26976]
ENSG00000107890	ANKRD26	-0.200497	0.0472439	1.32565	0.208979	0.0356567	1.44786	protein_coding	ankyrin repeat domain 26 [Source:HGNC Symbol;Acc:HGNC:29186]
ENSG00000074855	ANO8	0.209658	0.0201477	1.69577	-0.303207	0.00294802	2.53047	protein_coding	anoctamin 8 [Source:HGNC Symbol;Acc:HGNC:29329]
ENSG00000135046	ANXA1	-0.0909638	0.031671	1.49934	0.506517	1.07407e-24	23.969	protein_coding	annexin A1 [Source:HGNC Symbol;Acc:HGNC:533]
ENSG00000122359	ANXA11	0.270216	6.84948e-09	8.16434	-0.289878	1.06922e-08	7.97093	protein_coding	annexin A11 [Source:HGNC Symbol;Acc:HGNC:535]
ENSG00000197043	ANXA6	0.134559	0.00055859	3.25291	-0.343402	1.27719e-13	12.8937	protein_coding	annexin A6 [Source:HGNC Symbol;Acc:HGNC:544]
ENSG00000143412	ANXA9	0.215972	0.0339866	1.46869	-0.672609	7.49689e-10	9.12512	protein_coding	annexin A9 [Source:HGNC Symbol;Acc:HGNC:547]
ENSG00000183020	AP2A2	0.152186	0.000435187	3.36132	-0.270812	3.95476e-08	7.40288	protein_coding	adaptor related protein complex 2 subunit alpha 2 [Source:HGNC Symbol;Acc:HGNC:562]
ENSG00000166181	API5	-0.129673	0.0209352	1.67912	0.119256	0.0335434	1.47439	protein_coding	apoptosis inhibitor 5 [Source:HGNC Symbol;Acc:HGNC:594]
ENSG00000179750	APOBEC3B	-0.22663	0.000333656	3.4767	0.133508	0.0339976	1.46855	protein_coding	apolipoprotein B mRNA editing enzyme catalytic subunit 3B [Source:HGNC Symbol;Acc:HGNC:17352]
ENSG00000175220	ARHGAP1	0.0989991	0.0345218	1.46191	-0.278418	1.18259e-08	7.92717	protein_coding	Rho GTPase activating protein 1 [Source:HGNC Symbol;Acc:HGNC:673]
ENSG00000146376	ARHGAP18	-0.35981	0.000711376	3.1479	0.769631	1.78847e-16	15.7475	protein_coding	Rho GTPase activating protein 18 [Source:HGNC Symbol;Acc:HGNC:21035]
ENSG00000138639	ARHGAP24	0.401364	0.0431762	1.36476	-0.828721	0.00119985	2.92087	protein_coding	Rho GTPase activating protein 24 [Source:HGNC Symbol;Acc:HGNC:25361]
ENSG00000163947	ARHGEF3	0.317835	0.0075904	2.11974	-0.438968	0.00162393	2.78943	protein_coding	Rho guanine nucleotide exchange factor 3 [Source:HGNC Symbol;Acc:HGNC:683]
ENSG00000175414	ARL10	0.247677	0.0335535	1.47426	-0.469326	0.000500715	3.30041	protein_coding	ADP ribosylation factor like GTPase 10 [Source:HGNC Symbol;Acc:HGNC:22042]
ENSG00000144746	ARL6IP5	0.110329	0.0337272	1.47202	-0.634509	1.40711e-24	23.8517	protein_coding	ADP ribosylation factor like GTPase 6 interacting protein 5 [Source:HGNC Symbol;Acc:HGNC:16937]
ENSG00000135931	ARMC9	-0.132312	0.0154221	1.81186	0.144542	0.0144689	1.83956	protein_coding	armadillo repeat containing 9 [Source:HGNC Symbol;Acc:HGNC:20730]
ENSG00000029153	ARNTL2	-0.286339	0.00028306	3.54812	0.476565	1.5337e-09	8.81426	protein_coding	aryl hydrocarbon receptor nuclear translocator like 2 [Source:HGNC Symbol;Acc:HGNC:18984]
ENSG00000163466	ARPC2	0.108678	0.00657516	2.18209	-0.11452	0.0123226	1.9093	protein_coding	actin related protein 2/3 complex subunit 2 [Source:HGNC Symbol;Acc:HGNC:705]
ENSG00000180801	ARSJ	-0.345423	0.0294894	1.53033	1.48858	1.25124e-39	38.9027	protein_coding	arylsulfatase family member J [Source:HGNC Symbol;Acc:HGNC:26286]
ENSG00000153317	ASAP1	-0.104478	0.0239754	1.62023	0.135897	0.00305142	2.5155	protein_coding	ArfGAP with SH3 domain, ankyrin repeat and PH domain 1 [Source:HGNC Symbol;Acc:HGNC:2720]
ENSG00000105011	ASF1B	-0.408768	7.73016e-07	6.11181	0.234517	0.00425894	2.3707	protein_coding	anti-silencing function 1B histone chaperone [Source:HGNC Symbol;Acc:HGNC:20996]
ENSG00000156802	ATAD2	-0.382954	1.73281e-14	13.7612	0.239477	1.04732e-06	5.97992	protein_coding	ATPase family, AAA domain containing 2 [Source:HGNC Symbol;Acc:HGNC:30123]
ENSG00000176208	ATAD5	-0.260235	0.00291494	2.53537	0.370797	3.31498e-06	5.47952	protein_coding	ATPase family, AAA domain containing 5 [Source:HGNC Symbol;Acc:HGNC:25752]
ENSG00000184743	ATL3	0.15656	0.000485775	3.31356	-0.532557	1.89246e-16	15.723	protein_coding	atlastin GTPase 3 [Source:HGNC Symbol;Acc:HGNC:24526]
ENSG00000175054	ATR	-0.161044	0.00815247	2.08871	0.206124	0.000975249	3.01088	protein_coding	ATR serine/threonine kinase [Source:HGNC Symbol;Acc:HGNC:882]
ENSG00000127423	AUNIP	-0.524216	0.00602802	2.21983	0.775531	6.84138e-07	6.16486	protein_coding	aurora kinase A and ninein interacting protein [Source:HGNC Symbol;Acc:HGNC:28363]
ENSG00000167601	AXL	-0.32193	3.51745e-11	10.4538	1.17487	7.83633e-125	124.106	protein_coding	AXL receptor tyrosine kinase [Source:HGNC Symbol;Acc:HGNC:905]
ENSG00000155096	AZIN1	0.107337	0.00608259	2.21591	-0.511737	4.42412e-32	31.3542	protein_coding	antizyme inhibitor 1 [Source:HGNC Symbol;Acc:HGNC:16432]
ENSG00000151929	BAG3	0.12129	0.0123067	1.90986	-0.264566	1.12202e-06	5.95	protein_coding	BCL2 associated athanogene 3 [Source:HGNC Symbol;Acc:HGNC:939]
ENSG00000095739	BAMBI	0.229248	6.34612e-06	5.19749	-0.583545	9.94637e-21	20.0023	protein_coding	BMP and activin membrane bound inhibitor [Source:HGNC Symbol;Acc:HGNC:30251]
ENSG00000138376	BARD1	-0.187596	0.0195364	1.70916	0.653387	3.25294e-16	15.4877	protein_coding	BRCA1 associated RING domain 1 [Source:HGNC Symbol;Acc:HGNC:952]
ENSG00000119636	BBOF1	0.416443	0.0269637	1.56922	-1.06443	1.34647e-05	4.8708	protein_coding	basal body orientation factor 1 [Source:HGNC Symbol;Acc:HGNC:19855]
ENSG00000113916	BCL6	0.23555	0.000837397	3.07707	-0.315702	8.11922e-05	4.09049	protein_coding	B cell CLL/lymphoma 6 [Source:HGNC Symbol;Acc:HGNC:1001]
ENSG00000023445	BIRC3	-0.21295	0.00761498	2.11833	1.26503	2.47069e-77	76.6072	protein_coding	baculoviral IAP repeat containing 3 [Source:HGNC Symbol;Acc:HGNC:591]
ENSG00000140299	BNIP2	0.149615	0.00547759	2.26141	-0.148544	0.0100687	1.99703	protein_coding	BCL2 interacting protein 2 [Source:HGNC Symbol;Acc:HGNC:1083]
ENSG00000012048	BRCA1	-0.311914	1.12873e-07	6.94741	0.325974	1.76163e-08	7.75409	protein_coding	BRCA1, DNA repair associated [Source:HGNC Symbol;Acc:HGNC:1100]
ENSG00000185515	BRCC3	-0.149255	0.0456911	1.34017	0.179019	0.0129938	1.88626	protein_coding	BRCA1/BRCA2-containing complex subunit 3 [Source:HGNC Symbol;Acc:HGNC:24185]
ENSG00000166164	BRD7	-0.121566	0.0364465	1.43834	0.332916	2.17573e-09	8.66239	protein_coding	bromodomain containing 7 [Source:HGNC Symbol;Acc:HGNC:14310]
ENSG00000136492	BRIP1	-0.341723	4.37022e-05	4.3595	0.749057	1.09594e-24	23.9602	protein_coding	BRCA1 interacting protein C-terminal helicase 1 [Source:HGNC Symbol;Acc:HGNC:20473]
ENSG00000254999	BRK1	0.0996606	0.0481782	1.31715	-0.147327	0.00495268	2.30516	protein_coding	BRICK1, SCAR/WAVE actin nucleating complex subunit [Source:HGNC Symbol;Acc:HGNC:23057]
ENSG00000222009	BTBD19	0.192931	0.00215424	2.66671	-0.520117	8.87078e-11	10.052	protein_coding	BTB domain containing 19 [Source:HGNC Symbol;Acc:HGNC:27145]
ENSG00000047621	C12orf4	-0.176123	0.0498453	1.30238	0.39195	5.92386e-06	5.2274	protein_coding	chromosome 12 open reading frame 4 [Source:HGNC Symbol;Acc:HGNC:1184]
ENSG00000185905	C16orf54	0.380572	0.00559726	2.25202	-0.373863	0.00725323	2.13947	protein_coding	chromosome 16 open reading frame 54 [Source:HGNC Symbol;Acc:HGNC:26649]
ENSG00000108561	C1QBP	-0.134677	0.00707796	2.15009	0.297424	4.06559e-08	7.39088	protein_coding	complement C1q binding protein [Source:HGNC Symbol;Acc:HGNC:1243]
ENSG00000159403	C1R	-0.159453	0.00282863	2.54842	1.37888	2.32276e-264	263.634	protein_coding	complement C1r [Source:HGNC Symbol;Acc:HGNC:1246]
ENSG00000139178	C1RL	-0.123067	0.0178855	1.7475	0.225964	6.14685e-05	4.21135	protein_coding	complement C1r subcomponent like [Source:HGNC Symbol;Acc:HGNC:21265]
ENSG00000088854	C20orf194	0.235116	0.00135436	2.86827	-0.466331	5.49979e-09	8.25965	protein_coding	chromosome 20 open reading frame 194 [Source:HGNC Symbol;Acc:HGNC:17721]
ENSG00000168014	C2CD3	-0.16752	0.0146687	1.83361	0.210932	0.00265364	2.57616	protein_coding	C2 calcium dependent domain containing 3 [Source:HGNC Symbol;Acc:HGNC:24564]
ENSG00000205208	C4orf46	-0.250435	0.0150392	1.82277	0.199257	0.0460419	1.33685	protein_coding	chromosome 4 open reading frame 46 [Source:HGNC Symbol;Acc:HGNC:27320]
ENSG00000172244	C5orf34	-0.339291	0.00477867	2.32069	0.245026	0.0339807	1.46877	protein_coding	chromosome 5 open reading frame 34 [Source:HGNC Symbol;Acc:HGNC:24738]
ENSG00000198668	CALM1	0.196132	0.000185946	3.73061	-0.232994	4.6395e-05	4.33353	protein_coding	calmodulin 1 [Source:HGNC Symbol;Acc:HGNC:1442]
ENSG00000128595	CALU	0.100113	0.0139003	1.85698	-0.451409	3.21637e-25	24.4926	protein_coding	calumenin [Source:HGNC Symbol;Acc:HGNC:1458]
ENSG00000014216	CAPN1	0.121006	0.00487959	2.31162	-0.212423	5.04952e-06	5.29675	protein_coding	calpain 1 [Source:HGNC Symbol;Acc:HGNC:1476]
ENSG00000126247	CAPNS1	0.107588	0.0129718	1.887	-0.120303	0.00893766	2.04878	protein_coding	calpain small subunit 1 [Source:HGNC Symbol;Acc:HGNC:1481]
ENSG00000105519	CAPS	0.263066	0.0103139	1.98658	-0.467421	7.54317e-05	4.12245	protein_coding	calcyphosine [Source:HGNC Symbol;Acc:HGNC:1487]
ENSG00000137752	CASP1	-0.249945	0.00156161	2.80643	1.39804	2.66998e-87	86.5735	protein_coding	caspase 1 [Source:HGNC Symbol;Acc:HGNC:1499]
ENSG00000118412	CASP8AP2	-0.17735	0.0359791	1.44395	0.173051	0.0252651	1.59748	protein_coding	caspase 8 associated protein 2 [Source:HGNC Symbol;Acc:HGNC:1510]
ENSG00000198624	CCDC69	0.178453	0.0163253	1.78714	-0.459089	1.84198e-07	6.73471	protein_coding	coiled-coil domain containing 69 [Source:HGNC Symbol;Acc:HGNC:24487]
ENSG00000091986	CCDC80	-0.227216	0.000142728	3.84549	0.285698	1.41105e-06	5.85046	protein_coding	coiled-coil domain containing 80 [Source:HGNC Symbol;Acc:HGNC:30649]
ENSG00000136280	CCM2	0.206421	0.000741464	3.12991	-0.202025	0.00364533	2.43826	protein_coding	CCM2 scaffold protein [Source:HGNC Symbol;Acc:HGNC:21708]
ENSG00000105173	CCNE1	-0.466283	0.000124788	3.90383	0.44579	1.77149e-05	4.75166	protein_coding	cyclin E1 [Source:HGNC Symbol;Acc:HGNC:1589]
ENSG00000175305	CCNE2	-0.250356	0.0438602	1.35793	0.470918	2.98305e-05	4.52534	protein_coding	cyclin E2 [Source:HGNC Symbol;Acc:HGNC:1590]
ENSG00000113328	CCNG1	0.122035	0.0133374	1.87493	-0.512067	6.98815e-23	22.1556	protein_coding	cyclin G1 [Source:HGNC Symbol;Acc:HGNC:1592]
ENSG00000138764	CCNG2	0.36707	4.69509e-09	8.32836	-0.466497	2.54154e-08	7.5949	protein_coding	cyclin G2 [Source:HGNC Symbol;Acc:HGNC:1593]
ENSG00000107443	CCNJ	-0.389495	0.00532122	2.27399	0.352352	0.00910989	2.04049	protein_coding	cyclin J [Source:HGNC Symbol;Acc:HGNC:23434]
ENSG00000082258	CCNT2	-0.151141	0.0460113	1.33714	0.18901	0.0158129	1.80099	protein_coding	cyclin T2 [Source:HGNC Symbol;Acc:HGNC:1600]
ENSG00000272398	CD24	-0.399169	0.00418258	2.37856	0.711005	8.92811e-10	9.04924	protein_coding	CD24 molecule [Source:HGNC Symbol;Acc:HGNC:1645]
ENSG00000135404	CD63	0.102072	0.0141832	1.84822	-0.152398	0.000595192	3.22534	protein_coding	CD63 molecule [Source:HGNC Symbol;Acc:HGNC:1692]
ENSG00000164045	CDC25A	-0.349266	0.00012659	3.8976	0.427793	6.26834e-06	5.20285	protein_coding	cell division cycle 25A [Source:HGNC Symbol;Acc:HGNC:1725]
ENSG00000163171	CDC42EP3	-0.396509	8.38442e-11	10.0765	1.25632	2.34105e-77	76.6306	protein_coding	CDC42 effector protein 3 [Source:HGNC Symbol;Acc:HGNC:16943]
ENSG00000093009	CDC45	-0.347434	5.66148e-06	5.24707	0.522623	1.84673e-12	11.7336	protein_coding	cell division cycle 45 [Source:HGNC Symbol;Acc:HGNC:1739]
ENSG00000094804	CDC6	-0.306703	1.24372e-06	5.90528	0.992798	2.0039e-60	59.6981	protein_coding	cell division cycle 6 [Source:HGNC Symbol;Acc:HGNC:1744]
ENSG00000097046	CDC7	-0.203587	0.00757019	2.12089	0.306199	4.92731e-05	4.30739	protein_coding	cell division cycle 7 [Source:HGNC Symbol;Acc:HGNC:1745]
ENSG00000146670	CDCA5	-0.205283	0.000356124	3.4484	0.394653	2.46815e-10	9.60763	protein_coding	cell division cycle associated 5 [Source:HGNC Symbol;Acc:HGNC:14626]
ENSG00000144354	CDCA7	-0.226959	3.66752e-05	4.43563	0.627706	5.90534e-33	32.2288	protein_coding	cell division cycle associated 7 [Source:HGNC Symbol;Acc:HGNC:14628]
ENSG00000164649	CDCA7L	-0.370677	4.02793e-07	6.39492	0.174096	0.0179524	1.74588	protein_coding	cell division cycle associated 7 like [Source:HGNC Symbol;Acc:HGNC:30777]
ENSG00000129910	CDH15	0.315013	0.00767782	2.11476	-0.319937	0.00898201	2.04663	protein_coding	cadherin 15 [Source:HGNC Symbol;Acc:HGNC:1754]
ENSG00000113361	CDH6	-0.321221	3.96376e-05	4.40189	1.09195	1.03392e-69	68.9855	protein_coding	cadherin 6 [Source:HGNC Symbol;Acc:HGNC:1765]
ENSG00000167258	CDK12	-0.155502	0.0123036	1.90997	0.123093	0.0226373	1.64518	protein_coding	cyclin dependent kinase 12 [Source:HGNC Symbol;Acc:HGNC:24224]
ENSG00000111328	CDK2AP1	0.204397	0.00938006	2.02779	-0.278955	5.36739e-05	4.27024	protein_coding	cyclin dependent kinase 2 associated protein 1 [Source:HGNC Symbol;Acc:HGNC:14002]
ENSG00000105810	CDK6	-0.157859	0.00355805	2.44879	0.528407	4.84561e-23	22.3147	protein_coding	cyclin dependent kinase 6 [Source:HGNC Symbol;Acc:HGNC:1777]
ENSG00000124762	CDKN1A	0.382302	5.52747e-08	7.25747	-0.25762	0.00252562	2.59763	protein_coding	cyclin dependent kinase inhibitor 1A [Source:HGNC Symbol;Acc:HGNC:1784]
ENSG00000129757	CDKN1C	0.41274	0.00148816	2.82735	-0.654003	8.13463e-05	4.08966	protein_coding	cyclin dependent kinase inhibitor 1C [Source:HGNC Symbol;Acc:HGNC:1786]
ENSG00000129355	CDKN2D	0.630855	4.25392e-07	6.37121	-0.342851	0.01864	1.72955	protein_coding	cyclin dependent kinase inhibitor 2D [Source:HGNC Symbol;Acc:HGNC:1790]
ENSG00000101290	CDS2	0.174315	0.000432453	3.36406	-0.423023	7.41617e-15	14.1298	protein_coding	CDP-diacylglycerol synthase 2 [Source:HGNC Symbol;Acc:HGNC:1801]
ENSG00000167513	CDT1	-0.183992	0.0100485	1.9979	0.928501	4.80795e-35	34.318	protein_coding	chromatin licensing and DNA replication factor 1 [Source:HGNC Symbol;Acc:HGNC:24576]
ENSG00000123219	CENPK	-0.160224	0.0329942	1.48156	0.321501	1.53825e-05	4.81297	protein_coding	centromere protein K [Source:HGNC Symbol;Acc:HGNC:29479]
ENSG00000100162	CENPM	-0.257119	0.00093225	3.03047	0.245788	0.00452541	2.34434	protein_coding	centromere protein M [Source:HGNC Symbol;Acc:HGNC:18352]
ENSG00000166451	CENPN	-0.16465	0.0295592	1.52931	0.247561	0.00113461	2.94515	protein_coding	centromere protein N [Source:HGNC Symbol;Acc:HGNC:30873]
ENSG00000151725	CENPU	-0.390615	0.000212266	3.67312	0.587187	3.40677e-10	9.46766	protein_coding	centromere protein U [Source:HGNC Symbol;Acc:HGNC:21348]
ENSG00000121289	CEP89	0.178442	0.00488612	2.31104	-0.16002	0.0173875	1.75976	protein_coding	centrosomal protein 89 [Source:HGNC Symbol;Acc:HGNC:25907]
ENSG00000182504	CEP97	-0.287602	0.00170538	2.76818	0.307067	0.000861407	3.06479	protein_coding	centrosomal protein 97 [Source:HGNC Symbol;Acc:HGNC:26244]
ENSG00000167123	CERCAM	0.123945	0.0188757	1.7241	-0.334983	2.59863e-09	8.58526	protein_coding	cerebral endothelial cell adhesion molecule [Source:HGNC Symbol;Acc:HGNC:23723]
ENSG00000100422	CERK	0.131114	0.00681214	2.16672	-0.762396	3.5039e-40	39.4554	protein_coding	ceramide kinase [Source:HGNC Symbol;Acc:HGNC:19256]
ENSG00000172831	CES2	-0.124187	0.0316316	1.49988	0.164247	0.00337812	2.47133	protein_coding	carboxylesterase 2 [Source:HGNC Symbol;Acc:HGNC:1864]
ENSG00000147400	CETN2	0.23661	0.00128974	2.8895	-0.605992	9.16476e-15	14.0379	protein_coding	centrin 2 [Source:HGNC Symbol;Acc:HGNC:1867]
ENSG00000167670	CHAF1A	-0.31621	3.23305e-07	6.49039	0.670831	1.93087e-23	22.7142	protein_coding	chromatin assembly factor 1 subunit A [Source:HGNC Symbol;Acc:HGNC:1910]
ENSG00000159259	CHAF1B	-0.295797	0.000205235	3.68775	0.656819	5.11435e-22	21.2912	protein_coding	chromatin assembly factor 1 subunit B [Source:HGNC Symbol;Acc:HGNC:1911]
ENSG00000153922	CHD1	-0.140898	0.0330473	1.48086	0.385707	2.42703e-10	9.61492	protein_coding	chromodomain helicase DNA binding protein 1 [Source:HGNC Symbol;Acc:HGNC:1915]
ENSG00000203668	CHML	-0.338411	6.08716e-06	5.21559	0.356269	3.18132e-07	6.49739	protein_coding	CHM like, Rab escort protein 2 [Source:HGNC Symbol;Acc:HGNC:1941]
ENSG00000255112	CHMP1B	0.17156	0.00270942	2.56712	-0.537326	1.43155e-14	13.8442	protein_coding	charged multivesicular body protein 1B [Source:HGNC Symbol;Acc:HGNC:24287]
ENSG00000110172	CHORDC1	-0.129812	0.0258287	1.5879	0.502118	3.37967e-19	18.4711	protein_coding	cysteine and histidine rich domain containing 1 [Source:HGNC Symbol;Acc:HGNC:14525]
ENSG00000187446	CHP1	0.126667	0.0217258	1.66302	-0.505238	4.73171e-17	16.325	protein_coding	calcineurin like EF-hand protein 1 [Source:HGNC Symbol;Acc:HGNC:17433]
ENSG00000182022	CHST15	0.150076	0.00175465	2.75581	-0.145795	0.010908	1.96226	protein_coding	carbohydrate sulfotransferase 15 [Source:HGNC Symbol;Acc:HGNC:18137]
ENSG00000147119	CHST7	0.316918	0.00206859	2.68433	-0.216979	0.0495528	1.30493	protein_coding	carbohydrate sulfotransferase 7 [Source:HGNC Symbol;Acc:HGNC:13817]
ENSG00000127586	CHTF18	-0.170668	0.00843706	2.07381	0.237422	0.000991162	3.00386	protein_coding	chromosome transmission fidelity factor 18 [Source:HGNC Symbol;Acc:HGNC:18435]
ENSG00000185043	CIB1	0.222894	5.18932e-05	4.28489	-0.340093	1.68104e-09	8.77442	protein_coding	calcium and integrin binding 1 [Source:HGNC Symbol;Acc:HGNC:16920]
ENSG00000079432	CIC	0.109588	0.0398855	1.39919	-0.25007	2.07653e-05	4.68266	protein_coding	capicua transcriptional repressor [Source:HGNC Symbol;Acc:HGNC:14214]
ENSG00000163507	CIP2A	-0.27686	0.000422731	3.37394	0.183237	0.00540139	2.26749	protein_coding	cell proliferation regulating inhibitor of protein phosphatase 2A [Source:HGNC Symbol;Acc:HGNC:29302]
ENSG00000175505	CLCF1	-0.29952	0.0390498	1.40838	0.587406	3.24569e-06	5.48869	protein_coding	cardiotrophin like cytokine factor 1 [Source:HGNC Symbol;Acc:HGNC:17412]
ENSG00000109572	CLCN3	0.30553	5.19982e-07	6.28401	-0.38306	1.03162e-07	6.98648	protein_coding	chloride voltage-gated channel 3 [Source:HGNC Symbol;Acc:HGNC:2021]
ENSG00000011021	CLCN6	0.483601	1.07581e-16	15.9683	-0.158887	0.0104494	1.98091	protein_coding	chloride voltage-gated channel 6 [Source:HGNC Symbol;Acc:HGNC:2024]
ENSG00000128973	CLN6	-0.268811	0.000143454	3.84329	0.263631	0.000204799	3.68867	protein_coding	CLN6, transmembrane ER protein [Source:HGNC Symbol;Acc:HGNC:2077]
ENSG00000182372	CLN8	0.248229	0.000663303	3.17829	-0.687976	1.97213e-17	16.7051	protein_coding	CLN8, transmembrane ER and ERGIC protein [Source:HGNC Symbol;Acc:HGNC:2079]
ENSG00000092853	CLSPN	-0.366361	0.000117431	3.93022	0.57993	5.20034e-12	11.284	protein_coding	claspin [Source:HGNC Symbol;Acc:HGNC:19715]
ENSG00000134326	CMPK2	-0.576829	0.0343379	1.46423	5.90924	0		protein_coding	cytidine/uridine monophosphate kinase 2 [Source:HGNC Symbol;Acc:HGNC:27015]
ENSG00000091317	CMTM6	0.144024	0.000774724	3.11085	-0.459156	4.53989e-14	13.343	protein_coding	CKLF like MARVEL transmembrane domain containing 6 [Source:HGNC Symbol;Acc:HGNC:19177]
ENSG00000137200	CMTR1	-0.201655	0.000338647	3.47025	1.31631	5.2813e-162	161.277	protein_coding	cap methyltransferase 1 [Source:HGNC Symbol;Acc:HGNC:21077]
ENSG00000153721	CNKSR3	-0.284444	0.00684337	2.16473	0.372151	0.000297029	3.5272	protein_coding	CNKSR family member 3 [Source:HGNC Symbol;Acc:HGNC:23034]
ENSG00000064666	CNN2	-0.731828	1.70182e-39	38.7691	0.406962	2.83004e-08	7.54821	protein_coding	calponin 2 [Source:HGNC Symbol;Acc:HGNC:2156]
ENSG00000125107	CNOT1	-0.150287	0.00548095	2.26114	0.374651	7.65444e-13	12.1161	protein_coding	CCR4-NOT transcription complex subunit 1 [Source:HGNC Symbol;Acc:HGNC:7877]
ENSG00000173786	CNP	-0.103218	0.0166574	1.77839	1.0747	2.61153e-100	99.5831	protein_coding	2',3'-cyclic nucleotide 3' phosphodiesterase [Source:HGNC Symbol;Acc:HGNC:2158]
ENSG00000084636	COL16A1	-0.159026	0.0215442	1.66667	0.258773	5.86462e-05	4.23176	protein_coding	collagen type XVI alpha 1 chain [Source:HGNC Symbol;Acc:HGNC:2193]
ENSG00000164692	COL1A2	-0.0807369	0.022663	1.64468	0.15884	0.00115077	2.93901	protein_coding	collagen type I alpha 2 chain [Source:HGNC Symbol;Acc:HGNC:2198]
ENSG00000196739	COL27A1	-0.294011	3.98273e-07	6.39982	0.331265	8.48943e-08	7.07112	protein_coding	collagen type XXVII alpha 1 chain [Source:HGNC Symbol;Acc:HGNC:22986]
ENSG00000122218	COPA	0.114414	0.00296264	2.52832	-0.370332	4.62911e-15	14.3345	protein_coding	coatomer protein complex subunit alpha [Source:HGNC Symbol;Acc:HGNC:2230]
ENSG00000129083	COPB1	0.11682	0.00421962	2.37473	-0.119654	0.00735986	2.13313	protein_coding	coatomer protein complex subunit beta 1 [Source:HGNC Symbol;Acc:HGNC:2231]
ENSG00000181789	COPG1	0.131774	0.00245979	2.6091	-0.271204	1.9387e-09	8.71249	protein_coding	coatomer protein complex subunit gamma 1 [Source:HGNC Symbol;Acc:HGNC:2236]
ENSG00000173085	COQ2	-0.261491	0.0266168	1.57484	0.444781	2.34887e-05	4.62914	protein_coding	coenzyme Q2, polyprenyltransferase [Source:HGNC Symbol;Acc:HGNC:25223]
ENSG00000106789	CORO2A	0.356426	1.30569e-07	6.88416	-0.203463	0.00583733	2.23379	protein_coding	coronin 2A [Source:HGNC Symbol;Acc:HGNC:2255]
ENSG00000140848	CPNE2	0.124061	0.0343681	1.46384	-0.454443	4.08089e-11	10.3892	protein_coding	copine 2 [Source:HGNC Symbol;Acc:HGNC:2315]
ENSG00000149532	CPSF7	-0.118925	0.00800995	2.09637	0.176249	0.00024727	3.60683	protein_coding	cleavage and polyadenylation specific factor 7 [Source:HGNC Symbol;Acc:HGNC:30098]
ENSG00000110090	CPT1A	0.160839	0.00209484	2.67885	-0.165234	0.00540108	2.26752	protein_coding	carnitine palmitoyltransferase 1A [Source:HGNC Symbol;Acc:HGNC:2328]
ENSG00000241258	CRCP	-0.137385	0.0345822	1.46115	0.236404	0.000744389	3.1282	protein_coding	CGRP receptor component [Source:HGNC Symbol;Acc:HGNC:17888]
ENSG00000005339	CREBBP	-0.153336	0.00621781	2.20636	0.184062	0.000522382	3.28201	protein_coding	CREB binding protein [Source:HGNC Symbol;Acc:HGNC:2348]
ENSG00000163703	CRELD1	0.233997	0.0047477	2.32352	-0.3036	0.00110045	2.95843	protein_coding	cysteine rich with EGF like domains 1 [Source:HGNC Symbol;Acc:HGNC:14630]
ENSG00000150938	CRIM1	-0.153011	0.0172923	1.76215	0.321605	9.27496e-07	6.03269	protein_coding	cysteine rich transmembrane BMP regulator 1 [Source:HGNC Symbol;Acc:HGNC:2359]
ENSG00000182809	CRIP2	0.501795	1.70253e-05	4.7689	-0.314716	0.00867246	2.06186	protein_coding	cysteine rich protein 2 [Source:HGNC Symbol;Acc:HGNC:2361]
ENSG00000112297	CRYBG1	-0.214738	0.0227237	1.64352	0.854549	9.04865e-30	29.0434	protein_coding	crystallin beta-gamma domain containing 1 [Source:HGNC Symbol;Acc:HGNC:356]
ENSG00000116791	CRYZ	0.195305	0.00954469	2.02024	-0.360746	2.77063e-05	4.55742	protein_coding	crystallin zeta [Source:HGNC Symbol;Acc:HGNC:2419]
ENSG00000009307	CSDE1	-0.0752474	0.0451971	1.34489	0.212667	1.56342e-07	6.80592	protein_coding	cold shock domain containing E1 [Source:HGNC Symbol;Acc:HGNC:29905]
ENSG00000124207	CSE1L	-0.217993	1.61153e-07	6.79276	0.326306	9.35019e-15	14.0292	protein_coding	chromosome segregation 1 like [Source:HGNC Symbol;Acc:HGNC:2431]
ENSG00000159176	CSRP1	0.0958825	0.0471976	1.32608	-0.184609	7.77687e-05	4.1092	protein_coding	cysteine and glycine rich protein 1 [Source:HGNC Symbol;Acc:HGNC:2469]
ENSG00000118523	CTGF	-0.806172	3.61682e-05	4.44167	1.65796	1.36516e-06	5.86482	protein_coding	connective tissue growth factor [Source:HGNC Symbol;Acc:HGNC:2500]
ENSG00000119326	CTNNAL1	-0.239325	8.67732e-05	4.06161	0.378918	1.33812e-10	9.8735	protein_coding	catenin alpha like 1 [Source:HGNC Symbol;Acc:HGNC:2512]
ENSG00000171793	CTPS1	-0.119972	0.0237617	1.62412	0.673783	4.99357e-27	26.3016	protein_coding	CTP synthase 1 [Source:HGNC Symbol;Acc:HGNC:2519]
ENSG00000103018	CYB5B	0.360462	1.83235e-12	11.737	-0.178949	0.000185397	3.7319	protein_coding	cytochrome b5 type B [Source:HGNC Symbol;Acc:HGNC:24374]
ENSG00000100243	CYB5R3	0.161856	0.000263046	3.57997	-0.371886	5.85319e-16	15.2326	protein_coding	cytochrome b5 reductase 3 [Source:HGNC Symbol;Acc:HGNC:2873]
ENSG00000051523	CYBA	2.34339	3.6127e-17	16.4422	-1.06346	0.0454476	1.34249	protein_coding	cytochrome b-245 alpha chain [Source:HGNC Symbol;Acc:HGNC:2577]
ENSG00000161544	CYGB	0.479144	0.00335877	2.47382	-0.417527	0.0314862	1.50188	protein_coding	cytoglobin [Source:HGNC Symbol;Acc:HGNC:16505]
ENSG00000186684	CYP27C1	0.409981	3.5552e-05	4.44914	-1.20157	9.62512e-16	15.0166	protein_coding	cytochrome P450 family 27 subfamily C member 1 [Source:HGNC Symbol;Acc:HGNC:33480]
ENSG00000167600	CYP2S1	0.209931	0.0089034	2.05044	-0.47344	4.49802e-09	8.34698	protein_coding	cytochrome P450 family 2 subfamily S member 1 [Source:HGNC Symbol;Acc:HGNC:15654]
ENSG00000142871	CYR61	-1.88241	5.27838e-12	11.2775	2.10716	2.71145e-09	8.5668	protein_coding	cysteine rich angiogenic inducer 61 [Source:HGNC Symbol;Acc:HGNC:2654]
ENSG00000105443	CYTH2	0.237042	2.08877e-07	6.68011	-0.467202	4.82139e-19	18.3168	protein_coding	cytohesin 2 [Source:HGNC Symbol;Acc:HGNC:9502]
ENSG00000129562	DAD1	0.152041	0.0171271	1.76632	-0.25051	3.82753e-05	4.41708	protein_coding	defender against cell death 1 [Source:HGNC Symbol;Acc:HGNC:2664]
ENSG00000173402	DAG1	0.101511	0.0160492	1.79455	-0.257647	1.7327e-07	6.76128	protein_coding	dystroglycan 1 [Source:HGNC Symbol;Acc:HGNC:2666]
ENSG00000006634	DBF4	-0.149134	0.0344943	1.46225	0.258067	4.1128e-05	4.38586	protein_coding	DBF4 zinc finger [Source:HGNC Symbol;Acc:HGNC:17364]
ENSG00000161692	DBF4B	-0.214013	0.0017367	2.76027	0.567525	5.21369e-17	16.2829	protein_coding	DBF4 zinc finger B [Source:HGNC Symbol;Acc:HGNC:17883]
ENSG00000155368	DBI	0.223818	3.12955e-05	4.50452	-0.23448	1.60629e-05	4.79418	protein_coding	diazepam binding inhibitor, acyl-CoA binding protein [Source:HGNC Symbol;Acc:HGNC:2690]
ENSG00000113758	DBN1	0.115311	0.0116535	1.93354	-0.287839	1.3836e-07	6.85899	protein_coding	drebrin 1 [Source:HGNC Symbol;Acc:HGNC:2695]
ENSG00000163257	DCAF16	-0.209421	0.00217113	2.66331	0.215046	0.00204749	2.68878	protein_coding	DDB1 and CUL4 associated factor 16 [Source:HGNC Symbol;Acc:HGNC:25987]
ENSG00000172795	DCP2	-0.160348	0.0123717	1.90757	0.194351	0.002595	2.58586	protein_coding	decapping mRNA 2 [Source:HGNC Symbol;Acc:HGNC:24452]
ENSG00000153904	DDAH1	-0.54593	0.00112611	2.94842	0.437595	0.0065936	2.18088	protein_coding	dimethylarginine dimethylaminohydrolase 1 [Source:HGNC Symbol;Acc:HGNC:2715]
ENSG00000137628	DDX60	-0.172749	0.0319961	1.4949	2.25127	1.99931e-228	227.699	protein_coding	DExD/H-box helicase 60 [Source:HGNC Symbol;Acc:HGNC:25942]
ENSG00000124795	DEK	-0.172001	0.000129583	3.88745	0.507137	4.21001e-27	26.3757	protein_coding	DEK proto-oncogene [Source:HGNC Symbol;Acc:HGNC:2768]
ENSG00000172893	DHCR7	0.967121	7.78041e-55	54.109	-0.259616	2.14846e-05	4.66787	protein_coding	7-dehydrocholesterol reductase [Source:HGNC Symbol;Acc:HGNC:2860]
ENSG00000211448	DIO2	-0.33905	0.0148016	1.82969	0.901604	8.23315e-12	11.0844	protein_coding	iodothyronine deiodinase 2 [Source:HGNC Symbol;Acc:HGNC:2884]
ENSG00000107984	DKK1	-0.962871	0.000131511	3.88104	2.1893	3.44197e-09	8.46319	protein_coding	dickkopf WNT signaling pathway inhibitor 1 [Source:HGNC Symbol;Acc:HGNC:2891]
ENSG00000138346	DNA2	-0.303913	0.00478144	2.32044	0.208246	0.04645	1.33301	protein_coding	DNA replication helicase/nuclease 2 [Source:HGNC Symbol;Acc:HGNC:2939]
ENSG00000167646	DNAAF3	0.778382	0.00660925	2.17985	-0.879517	0.0237419	1.62448	protein_coding	dynein axonemal assembly factor 3 [Source:HGNC Symbol;Acc:HGNC:30492]
ENSG00000135924	DNAJB2	0.171295	0.00696134	2.15731	-0.140013	0.0278084	1.55582	protein_coding	DnaJ heat shock protein family (Hsp40) member B2 [Source:HGNC Symbol;Acc:HGNC:5228]
ENSG00000213551	DNAJC9	-0.183119	0.0486075	1.3133	0.209441	0.0211809	1.67406	protein_coding	DnaJ heat shock protein family (Hsp40) member C9 [Source:HGNC Symbol;Acc:HGNC:19123]
ENSG00000079805	DNM2	0.106828	0.0112775	1.94779	-0.131982	0.00436393	2.36012	protein_coding	dynamin 2 [Source:HGNC Symbol;Acc:HGNC:2974]
ENSG00000130816	DNMT1	-0.228224	1.70087e-07	6.76933	0.377034	1.08894e-14	13.963	protein_coding	DNA methyltransferase 1 [Source:HGNC Symbol;Acc:HGNC:2976]
ENSG00000147251	DOCK11	0.326547	2.19371e-05	4.65882	-0.269316	0.00277139	2.5573	protein_coding	dedicator of cytokinesis 11 [Source:HGNC Symbol;Acc:HGNC:23483]
ENSG00000159147	DONSON	-0.191087	0.0179008	1.74713	0.320491	7.27271e-05	4.1383	protein_coding	downstream neighbor of SON [Source:HGNC Symbol;Acc:HGNC:2993]
ENSG00000149295	DRD2	-0.225671	0.0440143	1.35641	1.17323	1.01634e-35	34.993	protein_coding	dopamine receptor D2 [Source:HGNC Symbol;Acc:HGNC:3023]
ENSG00000149636	DSN1	-0.162659	0.00713796	2.14643	0.3824	4.79462e-11	10.3192	protein_coding	DSN1 homolog, MIS12 kinetochore complex component [Source:HGNC Symbol;Acc:HGNC:16165]
ENSG00000125868	DSTN	0.0935605	0.038856	1.41054	-0.118404	0.0105474	1.97686	protein_coding	destrin, actin depolymerizing factor [Source:HGNC Symbol;Acc:HGNC:15750]
ENSG00000143476	DTL	-0.353787	9.44846e-08	7.02464	0.908269	3.21556e-48	47.4927	protein_coding	denticleless E3 ubiquitin protein ligase homolog [Source:HGNC Symbol;Acc:HGNC:30288]
ENSG00000128951	DUT	-0.146016	0.00990001	2.00436	0.191849	0.000518894	3.28492	protein_coding	deoxyuridine triphosphatase [Source:HGNC Symbol;Acc:HGNC:3078]
ENSG00000264364	DYNLL2	-0.13682	0.0286256	1.54324	0.197916	0.000257543	3.58915	protein_coding	dynein light chain LC8-type 2 [Source:HGNC Symbol;Acc:HGNC:24596]
ENSG00000105204	DYRK1B	0.156241	0.0370526	1.43118	-0.572824	1.43196e-10	9.84407	protein_coding	dual specificity tyrosine phosphorylation regulated kinase 1B [Source:HGNC Symbol;Acc:HGNC:3092]
ENSG00000101412	E2F1	-0.191063	0.00538012	2.26921	0.606295	8.58755e-15	14.0661	protein_coding	E2F transcription factor 1 [Source:HGNC Symbol;Acc:HGNC:3113]
ENSG00000007968	E2F2	-0.440127	0.00198926	2.70131	0.474536	0.000352974	3.45226	protein_coding	E2F transcription factor 2 [Source:HGNC Symbol;Acc:HGNC:3114]
ENSG00000129173	E2F8	-0.415583	0.00263672	2.57894	0.377945	0.00245389	2.61014	protein_coding	E2F transcription factor 8 [Source:HGNC Symbol;Acc:HGNC:24727]
ENSG00000147155	EBP	0.73804	5.13171e-17	16.2897	-0.176852	0.0420927	1.37579	protein_coding	EBP, cholestenol delta-isomerase [Source:HGNC Symbol;Acc:HGNC:3133]
ENSG00000104823	ECH1	0.166621	0.00336129	2.47349	-0.260657	2.69994e-05	4.56865	protein_coding	enoyl-CoA hydratase 1 [Source:HGNC Symbol;Acc:HGNC:3149]
ENSG00000090776	EFNB1	0.281048	0.000110547	3.95645	-1.02296	2.80222e-30	29.5525	protein_coding	ephrin B1 [Source:HGNC Symbol;Acc:HGNC:3226]
ENSG00000173442	EHBP1L1	0.089692	0.0451373	1.34546	-0.308219	1.06512e-09	8.9726	protein_coding	EH domain binding protein 1 like 1 [Source:HGNC Symbol;Acc:HGNC:30682]
ENSG00000055332	EIF2AK2	-0.117297	0.0206394	1.6853	2.06257	0		protein_coding	eukaryotic translation initiation factor 2 alpha kinase 2 [Source:HGNC Symbol;Acc:HGNC:9437]
ENSG00000172071	EIF2AK3	0.369495	1.22138e-05	4.91315	-0.387606	0.000108584	3.96423	protein_coding	eukaryotic translation initiation factor 2 alpha kinase 3 [Source:HGNC Symbol;Acc:HGNC:3255]
ENSG00000178982	EIF3K	0.119909	0.0215161	1.66724	-0.14404	0.00783805	2.10579	protein_coding	eukaryotic translation initiation factor 3 subunit K [Source:HGNC Symbol;Acc:HGNC:24656]
ENSG00000114867	EIF4G1	-0.0813838	0.0370642	1.43104	0.316626	1.62741e-14	13.7885	protein_coding	eukaryotic translation initiation factor 4 gamma 1 [Source:HGNC Symbol;Acc:HGNC:3296]
ENSG00000100664	EIF5	-0.110088	0.011823	1.92727	0.148346	0.00164295	2.78438	protein_coding	eukaryotic translation initiation factor 5 [Source:HGNC Symbol;Acc:HGNC:3299]
ENSG00000213853	EMP2	0.114646	0.0204798	1.68867	-0.494587	3.03168e-13	12.5183	protein_coding	epithelial membrane protein 2 [Source:HGNC Symbol;Acc:HGNC:3334]
ENSG00000171617	ENC1	-0.278738	0.000411273	3.38587	0.296813	1.41538e-05	4.84913	protein_coding	ectodermal-neural cortex 1 [Source:HGNC Symbol;Acc:HGNC:3345]
ENSG00000173818	ENDOV	0.213644	0.00341333	2.46682	-0.204285	0.00795804	2.09919	protein_coding	endonuclease V [Source:HGNC Symbol;Acc:HGNC:26640]
ENSG00000143420	ENSA	0.0978804	0.0330529	1.48079	-0.203819	2.0269e-05	4.69317	protein_coding	endosulfine alpha [Source:HGNC Symbol;Acc:HGNC:3360]
ENSG00000142627	EPHA2	-0.472946	2.88811e-08	7.53939	0.781563	1.47393e-07	6.83152	protein_coding	EPH receptor A2 [Source:HGNC Symbol;Acc:HGNC:3386]
ENSG00000196411	EPHB4	0.20586	0.00236084	2.62693	-0.275079	0.000303935	3.51722	protein_coding	EPH receptor B4 [Source:HGNC Symbol;Acc:HGNC:3395]
ENSG00000085832	EPS15	0.12787	0.0214853	1.66786	-0.181996	0.00455301	2.3417	protein_coding	epidermal growth factor receptor pathway substrate 15 [Source:HGNC Symbol;Acc:HGNC:3419]
ENSG00000164307	ERAP1	-0.109422	0.0413249	1.38379	0.399208	2.74614e-14	13.5613	protein_coding	endoplasmic reticulum aminopeptidase 1 [Source:HGNC Symbol;Acc:HGNC:18173]
ENSG00000133935	ERG28	0.856867	2.61417e-37	36.5827	-0.295675	6.77246e-05	4.16925	protein_coding	ergosterol biosynthesis 28 homolog [Source:HGNC Symbol;Acc:HGNC:1187]
ENSG00000116285	ERRFI1	-0.321898	6.98207e-08	7.15602	0.736649	8.29875e-35	34.081	protein_coding	ERBB receptor feedback inhibitor 1 [Source:HGNC Symbol;Acc:HGNC:18185]
ENSG00000135476	ESPL1	-0.181517	0.0115357	1.93796	0.170023	0.011658	1.93338	protein_coding	extra spindle pole bodies like 1, separase [Source:HGNC Symbol;Acc:HGNC:16856]
ENSG00000139641	ESYT1	0.161994	0.00147995	2.82975	-0.376496	2.18972e-09	8.65961	protein_coding	extended synaptotagmin 1 [Source:HGNC Symbol;Acc:HGNC:29534]
ENSG00000182944	EWSR1	-0.0778975	0.0401855	1.39593	0.184735	1.38795e-06	5.85763	protein_coding	EWS RNA binding protein 1 [Source:HGNC Symbol;Acc:HGNC:3508]
ENSG00000174371	EXO1	-0.397309	8.28535e-07	6.08169	0.568811	7.49019e-15	14.1255	protein_coding	exonuclease 1 [Source:HGNC Symbol;Acc:HGNC:3511]
ENSG00000283632	EXOC3L2	0.637855	0.0278141	1.55574	-1.94318	1.45058e-05	4.83846	protein_coding	exocyst complex component 3 like 2 [Source:HGNC Symbol;Acc:HGNC:30162]
ENSG00000123737	EXOSC9	-0.163507	0.0234859	1.62919	0.410439	5.25749e-09	8.27922	protein_coding	exosome component 9 [Source:HGNC Symbol;Acc:HGNC:9137]
ENSG00000151348	EXT2	-0.125409	0.00750775	2.12449	0.259472	1.73418e-07	6.76091	protein_coding	exostosin glycosyltransferase 2 [Source:HGNC Symbol;Acc:HGNC:3513]
ENSG00000106462	EZH2	-0.280793	1.26852e-06	5.8967	0.351387	2.18602e-08	7.66035	protein_coding	enhancer of zeste 2 polycomb repressive complex 2 subunit [Source:HGNC Symbol;Acc:HGNC:3527]
ENSG00000117525	F3	-0.325387	2.72093e-05	4.56528	0.665196	4.78443e-24	23.3202	protein_coding	coagulation factor III, tissue factor [Source:HGNC Symbol;Acc:HGNC:3541]
ENSG00000134824	FADS2	0.461734	7.98627e-27	26.0977	-0.147612	0.000542111	3.26591	protein_coding	fatty acid desaturase 2 [Source:HGNC Symbol;Acc:HGNC:3575]
ENSG00000166801	FAM111A	-0.25065	1.17993e-05	4.92815	0.471198	2.4915e-20	19.6035	protein_coding	family with sequence similarity 111 member A [Source:HGNC Symbol;Acc:HGNC:24725]
ENSG00000189057	FAM111B	-0.333533	7.41647e-05	4.1298	0.732207	5.27196e-22	21.278	protein_coding	family with sequence similarity 111 member B [Source:HGNC Symbol;Acc:HGNC:24200]
ENSG00000197712	FAM114A1	0.218601	6.7674e-06	5.16958	-0.26456	5.72127e-06	5.24251	protein_coding	family with sequence similarity 114 member A1 [Source:HGNC Symbol;Acc:HGNC:25087]
ENSG00000121104	FAM117A	0.407655	1.56344e-05	4.80592	-0.784548	9.44732e-11	10.0247	protein_coding	family with sequence similarity 117 member A [Source:HGNC Symbol;Acc:HGNC:24179]
ENSG00000138439	FAM117B	0.206846	0.0010513	2.97827	-0.363186	9.02194e-06	5.0447	protein_coding	family with sequence similarity 117 member B [Source:HGNC Symbol;Acc:HGNC:14440]
ENSG00000156500	FAM122C	-0.280006	0.0343643	1.46389	0.514764	1.29504e-05	4.88772	protein_coding	family with sequence similarity 122C [Source:HGNC Symbol;Acc:HGNC:25202]
ENSG00000148468	FAM171A1	0.199327	0.000617439	3.20941	-0.77439	7.22511e-21	20.1412	protein_coding	family with sequence similarity 171 member A1 [Source:HGNC Symbol;Acc:HGNC:23522]
ENSG00000161682	FAM171A2	0.325446	0.000985988	3.00613	-0.535506	2.41877e-05	4.61641	protein_coding	family with sequence similarity 171 member A2 [Source:HGNC Symbol;Acc:HGNC:30480]
ENSG00000005238	FAM214B	0.398015	3.2766e-07	6.48458	-0.841297	4.63784e-19	18.3337	protein_coding	family with sequence similarity 214 member B [Source:HGNC Symbol;Acc:HGNC:25666]
ENSG00000185112	FAM43A	0.292229	3.72587e-05	4.42877	-0.886245	7.78957e-24	23.1085	protein_coding	family with sequence similarity 43 member A [Source:HGNC Symbol;Acc:HGNC:26888]
ENSG00000168672	FAM84B	0.346288	0.00267447	2.57276	-0.850648	1.76318e-09	8.7537	protein_coding	family with sequence similarity 84 member B [Source:HGNC Symbol;Acc:HGNC:24166]
ENSG00000187741	FANCA	-0.257208	0.000390115	3.40881	0.581978	2.49195e-17	16.6035	protein_coding	FA complementation group A [Source:HGNC Symbol;Acc:HGNC:3582]
ENSG00000140525	FANCI	-0.275339	2.88116e-07	6.54043	0.284425	6.62328e-09	8.17893	protein_coding	FA complementation group I [Source:HGNC Symbol;Acc:HGNC:25568]
ENSG00000115392	FANCL	-0.18501	0.0317641	1.49806	0.450718	3.92865e-08	7.40576	protein_coding	FA complementation group L [Source:HGNC Symbol;Acc:HGNC:20748]
ENSG00000116120	FARSB	-0.128887	0.0186047	1.73038	0.42399	1.50228e-14	13.8232	protein_coding	phenylalanyl-tRNA synthetase subunit beta [Source:HGNC Symbol;Acc:HGNC:17800]
ENSG00000169710	FASN	0.423771	5.34867e-27	26.2718	-0.126019	0.00267245	2.57309	protein_coding	fatty acid synthase [Source:HGNC Symbol;Acc:HGNC:3594]
ENSG00000153558	FBXL2	0.340698	0.0104097	1.98256	-0.451865	0.00633279	2.1984	protein_coding	F-box and leucine rich repeat protein 2 [Source:HGNC Symbol;Acc:HGNC:13598]
ENSG00000116661	FBXO2	0.426567	0.0119802	1.92154	-0.44689	0.0292483	1.5339	protein_coding	F-box protein 2 [Source:HGNC Symbol;Acc:HGNC:13581]
ENSG00000112029	FBXO5	-0.248721	0.0028592	2.54376	0.434433	8.20653e-09	8.08584	protein_coding	F-box protein 5 [Source:HGNC Symbol;Acc:HGNC:13584]
ENSG00000104870	FCGRT	0.164514	0.0193809	1.71263	-0.184714	0.01718	1.76498	protein_coding	Fc fragment of IgG receptor and transporter [Source:HGNC Symbol;Acc:HGNC:3621]
ENSG00000079459	FDFT1	0.844671	1.79086e-59	58.7469	-0.163995	0.000699847	3.155	protein_coding	farnesyl-diphosphate farnesyltransferase 1 [Source:HGNC Symbol;Acc:HGNC:3629]
ENSG00000160752	FDPS	0.69614	2.22893e-28	27.6519	-0.320581	9.05514e-07	6.0431	protein_coding	farnesyl diphosphate synthase [Source:HGNC Symbol;Acc:HGNC:3631]
ENSG00000168496	FEN1	-0.188406	0.00241201	2.61762	0.68353	4.08155e-24	23.3892	protein_coding	flap structure-specific endonuclease 1 [Source:HGNC Symbol;Acc:HGNC:3650]
ENSG00000132436	FIGNL1	-0.268868	0.00568512	2.24526	0.308675	0.000552839	3.2574	protein_coding	fidgetin like 1 [Source:HGNC Symbol;Acc:HGNC:13286]
ENSG00000196924	FLNA	-0.438914	3.07446e-22	21.5122	0.249923	1.55133e-08	7.8093	protein_coding	filamin A [Source:HGNC Symbol;Acc:HGNC:3754]
ENSG00000157827	FMNL2	0.105314	0.0307687	1.51189	-0.219917	0.000447142	3.34955	protein_coding	formin like 2 [Source:HGNC Symbol;Acc:HGNC:18267]
ENSG00000075426	FOSL2	-0.17538	0.0168186	1.77421	0.273394	7.47797e-06	5.12622	protein_coding	FOS like 2, AP-1 transcription factor subunit [Source:HGNC Symbol;Acc:HGNC:3798]
ENSG00000206262	FOXL2NB	0.180607	0.0480641	1.31818	-0.389039	0.000212079	3.6735	protein_coding	FOXL2 neighbor [Source:HGNC Symbol;Acc:HGNC:34428]
ENSG00000162613	FUBP1	-0.183222	1.83525e-05	4.7363	0.169665	4.01493e-05	4.39632	protein_coding	far upstream element binding protein 1 [Source:HGNC Symbol;Acc:HGNC:4004]
ENSG00000089280	FUS	-0.194283	8.40167e-06	5.07563	0.233013	1.68944e-06	5.77226	protein_coding	FUS RNA binding protein [Source:HGNC Symbol;Acc:HGNC:4010]
ENSG00000157240	FZD1	0.263451	9.36556e-05	4.02847	-0.831587	5.99115e-09	8.22249	protein_coding	frizzled class receptor 1 [Source:HGNC Symbol;Acc:HGNC:4038]
ENSG00000160211	G6PD	0.10767	0.00350873	2.45485	-0.216851	1.39076e-06	5.85675	protein_coding	glucose-6-phosphate dehydrogenase [Source:HGNC Symbol;Acc:HGNC:4057]
ENSG00000102287	GABRE	-0.275089	2.66292e-05	4.57464	1.40273	1.09193e-141	140.962	protein_coding	gamma-aminobutyric acid type A receptor epsilon subunit [Source:HGNC Symbol;Acc:HGNC:4085]
ENSG00000116717	GADD45A	-0.231822	0.0196339	1.70699	0.571492	0.00241488	2.6171	protein_coding	growth arrest and DNA damage inducible alpha [Source:HGNC Symbol;Acc:HGNC:4095]
ENSG00000141429	GALNT1	-0.173795	0.0172424	1.7634	0.542828	1.39823e-16	15.8544	protein_coding	polypeptide N-acetylgalactosaminyltransferase 1 [Source:HGNC Symbol;Acc:HGNC:4123]
ENSG00000178234	GALNT11	0.169584	0.0136984	1.86333	-0.649126	9.9769e-15	14.001	protein_coding	polypeptide N-acetylgalactosaminyltransferase 11 [Source:HGNC Symbol;Acc:HGNC:19875]
ENSG00000177628	GBA	-0.13492	0.0370262	1.43149	0.127796	0.0415697	1.38122	protein_coding	glucosylceramidase beta [Source:HGNC Symbol;Acc:HGNC:4177]
ENSG00000117228	GBP1	-0.679359	5.10358e-13	12.2921	3.28207	3.54715e-139	138.45	protein_coding	guanylate binding protein 1 [Source:HGNC Symbol;Acc:HGNC:4182]
ENSG00000162654	GBP4	-0.141665	0.0358158	1.44593	2.67111	0		protein_coding	guanylate binding protein 4 [Source:HGNC Symbol;Acc:HGNC:20480]
ENSG00000203879	GDI1	0.129087	0.0021358	2.67044	-0.136523	0.00456002	2.34103	protein_coding	GDP dissociation inhibitor 1 [Source:HGNC Symbol;Acc:HGNC:4226]
ENSG00000082516	GEMIN5	-0.154062	0.0216663	1.66422	0.242702	0.000212555	3.67253	protein_coding	gem nuclear organelle associated protein 5 [Source:HGNC Symbol;Acc:HGNC:20043]
ENSG00000145723	GIN1	-0.469202	0.00125079	2.90282	0.261596	0.0490577	1.30929	protein_coding	gypsy retrotransposon integrase 1 [Source:HGNC Symbol;Acc:HGNC:25959]
ENSG00000101003	GINS1	-0.21779	0.00996094	2.0017	0.759162	4.88458e-22	21.3112	protein_coding	GINS complex subunit 1 [Source:HGNC Symbol;Acc:HGNC:28980]
ENSG00000131153	GINS2	-0.325755	6.64543e-05	4.17748	0.48195	8.39859e-10	9.07579	protein_coding	GINS complex subunit 2 [Source:HGNC Symbol;Acc:HGNC:24575]
ENSG00000181938	GINS3	-0.314924	0.0133724	1.87379	0.432039	0.0013978	2.85455	protein_coding	GINS complex subunit 3 [Source:HGNC Symbol;Acc:HGNC:25851]
ENSG00000147536	GINS4	-0.24602	0.00274871	2.56087	0.197648	0.0110839	1.95531	protein_coding	GINS complex subunit 4 [Source:HGNC Symbol;Acc:HGNC:28226]
ENSG00000138604	GLCE	0.185606	0.00388818	2.41025	-0.4453	3.64184e-09	8.43868	protein_coding	glucuronic acid epimerase [Source:HGNC Symbol;Acc:HGNC:17855]
ENSG00000135821	GLUL	0.286971	4.28564e-08	7.36798	-0.397361	2.75632e-08	7.55967	protein_coding	glutamate-ammonia ligase [Source:HGNC Symbol;Acc:HGNC:4341]
ENSG00000163655	GMPS	-0.114588	0.0123278	1.90911	0.189019	6.76848e-05	4.16951	protein_coding	guanine monophosphate synthase [Source:HGNC Symbol;Acc:HGNC:4378]
ENSG00000146535	GNA12	0.126056	0.00264393	2.57775	-0.255508	3.33935e-07	6.47634	protein_coding	G protein subunit alpha 12 [Source:HGNC Symbol;Acc:HGNC:4380]
ENSG00000114353	GNAI2	0.132383	0.000851434	3.06985	-0.291574	3.42584e-11	10.4652	protein_coding	G protein subunit alpha i2 [Source:HGNC Symbol;Acc:HGNC:4385]
ENSG00000078369	GNB1	0.134043	0.000385376	3.41412	-0.259279	8.42643e-10	9.07436	protein_coding	G protein subunit beta 1 [Source:HGNC Symbol;Acc:HGNC:4396]
ENSG00000127920	GNG11	0.144678	0.00364826	2.43791	-0.265703	4.09544e-07	6.3877	protein_coding	G protein subunit gamma 11 [Source:HGNC Symbol;Acc:HGNC:4403]
ENSG00000186469	GNG2	0.350039	1.4118e-10	9.85023	-0.294213	1.97141e-05	4.70522	protein_coding	G protein subunit gamma 2 [Source:HGNC Symbol;Acc:HGNC:4404]
ENSG00000167110	GOLGA2	0.149381	0.00125328	2.90195	-0.29945	8.04462e-10	9.09449	protein_coding	golgin A2 [Source:HGNC Symbol;Acc:HGNC:4425]
ENSG00000135052	GOLM1	-0.120777	0.0220165	1.65725	1.08553	2.80406e-89	88.5522	protein_coding	golgi membrane protein 1 [Source:HGNC Symbol;Acc:HGNC:15451]
ENSG00000143147	GPR161	0.171216	0.00715864	2.14517	-0.250516	0.000145866	3.83605	protein_coding	G protein-coupled receptor 161 [Source:HGNC Symbol;Acc:HGNC:23694]
ENSG00000166073	GPR176	-0.219614	0.0056676	2.2466	0.191421	0.0103731	1.98409	protein_coding	G protein-coupled receptor 176 [Source:HGNC Symbol;Acc:HGNC:32370]
ENSG00000170412	GPRC5C	0.31311	7.2736e-10	9.13825	-0.181162	0.00169915	2.76977	protein_coding	G protein-coupled receptor class C group 5 member C [Source:HGNC Symbol;Acc:HGNC:13309]
ENSG00000075240	GRAMD4	0.465739	5.05694e-10	9.29611	-0.386543	3.95357e-06	5.40301	protein_coding	GRAM domain containing 4 [Source:HGNC Symbol;Acc:HGNC:29113]
ENSG00000138780	GSTCD	-0.239	0.0450369	1.34643	0.290271	0.00964644	2.01563	protein_coding	glutathione S-transferase C-terminal domain containing [Source:HGNC Symbol;Acc:HGNC:25806]
ENSG00000085382	HACE1	0.160859	0.0498475	1.30236	-0.242224	0.00796018	2.09908	protein_coding	HECT domain and ankyrin repeat containing E3 ubiquitin protein ligase 1 [Source:HGNC Symbol;Acc:HGNC:21033]
ENSG00000128708	HAT1	-0.189683	0.00488484	2.31115	0.493363	5.15119e-14	13.2881	protein_coding	histone acetyltransferase 1 [Source:HGNC Symbol;Acc:HGNC:4821]
ENSG00000131351	HAUS8	-0.33359	0.00378412	2.42203	0.408806	0.000303934	3.51722	protein_coding	HAUS augmin like complex subunit 8 [Source:HGNC Symbol;Acc:HGNC:30532]
ENSG00000099822	HCN2	0.192196	0.00112913	2.94725	-0.348261	4.67992e-06	5.32976	protein_coding	hyperpolarization activated cyclic nucleotide gated potassium and sodium channel 2 [Source:HGNC Symbol;Acc:HGNC:4846]
ENSG00000108840	HDAC5	0.181706	0.00305508	2.51498	-0.537905	2.52202e-15	14.5983	protein_coding	histone deacetylase 5 [Source:HGNC Symbol;Acc:HGNC:14068]
ENSG00000094631	HDAC6	0.133998	0.0370448	1.43127	-0.181871	0.00759874	2.11926	protein_coding	histone deacetylase 6 [Source:HGNC Symbol;Acc:HGNC:14064]
ENSG00000119969	HELLS	-0.357972	0.000110938	3.95492	0.486111	5.72037e-11	10.2426	protein_coding	helicase, lymphoid specific [Source:HGNC Symbol;Acc:HGNC:4861]
ENSG00000130589	HELZ2	-0.181814	0.0178425	1.74854	3.26295	0		protein_coding	helicase with zinc finger 2 [Source:HGNC Symbol;Acc:HGNC:30021]
ENSG00000138642	HERC6	-0.421745	0.00826036	2.083	4.33988	2.8987e-177	176.538	protein_coding	HECT and RLD domain containing E3 ubiquitin protein ligase family member 6 [Source:HGNC Symbol;Acc:HGNC:26072]
ENSG00000164683	HEY1	0.56555	8.03712e-09	8.0949	-0.432684	0.000198555	3.70212	protein_coding	hes related family bHLH transcription factor with YRPW motif 1 [Source:HGNC Symbol;Acc:HGNC:4880]
ENSG00000156515	HK1	0.115499	0.0115143	1.93876	-0.115692	0.0200298	1.69832	protein_coding	hexokinase 1 [Source:HGNC Symbol;Acc:HGNC:4922]
ENSG00000170144	HNRNPA3	-0.110523	0.0015257	2.81653	0.200032	2.50958e-08	7.6004	protein_coding	heterogeneous nuclear ribonucleoprotein A3 [Source:HGNC Symbol;Acc:HGNC:24941]
ENSG00000138668	HNRNPD	-0.111758	0.0133483	1.87457	0.225312	1.21674e-05	4.9148	protein_coding	heterogeneous nuclear ribonucleoprotein D [Source:HGNC Symbol;Acc:HGNC:5036]
ENSG00000126945	HNRNPH2	0.105996	0.0477651	1.32089	-0.122693	0.0311307	1.50681	protein_coding	heterogeneous nuclear ribonucleoprotein H2 [Source:HGNC Symbol;Acc:HGNC:5042]
ENSG00000153187	HNRNPU	-0.114481	0.00100747	2.99677	0.131964	0.000284554	3.54583	protein_coding	heterogeneous nuclear ribonucleoprotein U [Source:HGNC Symbol;Acc:HGNC:5048]
ENSG00000165704	HPRT1	-0.138212	0.0402774	1.39494	0.337929	1.29756e-06	5.88687	protein_coding	hypoxanthine phosphoribosyltransferase 1 [Source:HGNC Symbol;Acc:HGNC:5157]
ENSG00000118960	HS1BP3	0.236678	0.00784869	2.1052	-0.245672	0.00847093	2.07207	protein_coding	HCLS1 binding protein 3 [Source:HGNC Symbol;Acc:HGNC:24979]
ENSG00000080824	HSP90AA1	-0.0800849	0.0288073	1.5405	0.214625	2.71285e-08	7.56657	protein_coding	heat shock protein 90 alpha family class A member 1 [Source:HGNC Symbol;Acc:HGNC:5253]
ENSG00000096384	HSP90AB1	-0.0895849	0.00397294	2.40089	0.36208	9.20031e-26	25.0362	protein_coding	heat shock protein 90 alpha family class B member 1 [Source:HGNC Symbol;Acc:HGNC:5258]
ENSG00000170606	HSPA4	-0.12196	0.0030474	2.51607	0.148944	0.000464073	3.33341	protein_coding	heat shock protein family A (Hsp70) member 4 [Source:HGNC Symbol;Acc:HGNC:5237]
ENSG00000144381	HSPD1	-0.0812441	0.0229364	1.63947	0.3224	3.65942e-17	16.4366	protein_coding	heat shock protein family D (Hsp60) member 1 [Source:HGNC Symbol;Acc:HGNC:5261]
ENSG00000186792	HYAL3	0.487714	0.000472028	3.32603	-0.363612	0.028139	1.55069	protein_coding	hyaluronoglucosaminidase 3 [Source:HGNC Symbol;Acc:HGNC:5322]
ENSG00000115738	ID2	0.346049	0.010728	1.96948	-0.384821	0.012632	1.89853	protein_coding	inhibitor of DNA binding 2 [Source:HGNC Symbol;Acc:HGNC:5361]
ENSG00000162783	IER5	-0.155362	0.023598	1.62712	0.300191	5.17358e-05	4.28621	protein_coding	immediate early response 5 [Source:HGNC Symbol;Acc:HGNC:5393]
ENSG00000163565	IFI16	-0.109081	0.0234997	1.62894	2.01505	0		protein_coding	interferon gamma inducible protein 16 [Source:HGNC Symbol;Acc:HGNC:5395]
ENSG00000137965	IFI44	-0.281381	0.000102731	3.9883	3.94269	0		protein_coding	interferon induced protein 44 [Source:HGNC Symbol;Acc:HGNC:16938]
ENSG00000137959	IFI44L	-0.762417	3.98168e-08	7.39993	5.80463	3.75046e-192	191.426	protein_coding	interferon induced protein 44 like [Source:HGNC Symbol;Acc:HGNC:17817]
ENSG00000115267	IFIH1	-0.218927	0.0211413	1.67487	3.66163	0		protein_coding	interferon induced with helicase C domain 1 [Source:HGNC Symbol;Acc:HGNC:18873]
ENSG00000134470	IL15RA	-0.308403	0.0300275	1.52248	2.42521	3.36413e-150	149.473	protein_coding	interleukin 15 receptor subunit alpha [Source:HGNC Symbol;Acc:HGNC:5978]
ENSG00000164509	IL31RA	-0.516521	0.000875855	3.05757	0.565962	8.24439e-05	4.08384	protein_coding	interleukin 31 receptor A [Source:HGNC Symbol;Acc:HGNC:18969]
ENSG00000168685	IL7R	-0.612587	6.98218e-06	5.15601	1.23718	3.54376e-30	29.4505	protein_coding	interleukin 7 receptor [Source:HGNC Symbol;Acc:HGNC:6024]
ENSG00000143621	ILF2	-0.088834	0.0358517	1.44549	0.0918671	0.0414176	1.38281	protein_coding	interleukin enhancer binding factor 2 [Source:HGNC Symbol;Acc:HGNC:6037]
ENSG00000163083	INHBB	-0.408774	0.0356532	1.4479	0.624349	0.000324337	3.489	protein_coding	inhibin subunit beta B [Source:HGNC Symbol;Acc:HGNC:6067]
ENSG00000065150	IPO5	-0.129312	0.0014535	2.83758	0.0853198	0.0489087	1.31061	protein_coding	importin 5 [Source:HGNC Symbol;Acc:HGNC:6402]
ENSG00000136003	ISCU	0.104678	0.049336	1.30684	-0.350371	1.37469e-09	8.8618	protein_coding	iron-sulfur cluster assembly enzyme [Source:HGNC Symbol;Acc:HGNC:29882]
ENSG00000143127	ITGA10	0.274049	0.0214269	1.66904	-1.05671	5.59444e-14	13.2522	protein_coding	integrin subunit alpha 10 [Source:HGNC Symbol;Acc:HGNC:6135]
ENSG00000142856	ITGB3BP	-0.218392	0.00279246	2.55401	0.160949	0.0340826	1.46747	protein_coding	integrin subunit beta 3 binding protein [Source:HGNC Symbol;Acc:HGNC:6157]
ENSG00000105855	ITGB8	-0.199067	0.00965376	2.0153	0.406727	3.59988e-07	6.44371	protein_coding	integrin subunit beta 8 [Source:HGNC Symbol;Acc:HGNC:6163]
ENSG00000198542	ITGBL1	-0.335017	0.00632431	2.19899	0.417086	0.000455972	3.34106	protein_coding	integrin subunit beta like 1 [Source:HGNC Symbol;Acc:HGNC:6164]
ENSG00000143772	ITPKB	0.223925	0.00752214	2.12366	-0.590085	4.72548e-10	9.32555	protein_coding	inositol-trisphosphate 3-kinase B [Source:HGNC Symbol;Acc:HGNC:6179]
ENSG00000123104	ITPR2	-0.322934	0.00117548	2.92979	0.201579	0.0456077	1.34096	protein_coding	inositol 1,4,5-trisphosphate receptor type 2 [Source:HGNC Symbol;Acc:HGNC:6181]
ENSG00000138434	ITPRID2	-0.114074	0.00463438	2.33401	0.354312	9.88358e-16	15.0051	protein_coding	ITPR interacting domain containing 2 [Source:HGNC Symbol;Acc:HGNC:11319]
ENSG00000149596	JPH2	-0.751409	0.00467272	2.33043	0.845777	0.000226128	3.64565	protein_coding	junctophilin 2 [Source:HGNC Symbol;Acc:HGNC:14202]
ENSG00000173801	JUP	0.513482	3.80774e-06	5.41933	-0.88364	5.49652e-09	8.25991	protein_coding	junction plakoglobin [Source:HGNC Symbol;Acc:HGNC:6207]
ENSG00000232593	KANTR	0.23862	0.0243605	1.61331	-0.266714	0.0188249	1.72527	protein_coding	KDM5C adjacent transcript [Source:HGNC Symbol;Acc:HGNC:49510]
ENSG00000149474	KAT14	-0.229698	0.0131386	1.88145	0.267769	0.00212068	2.67352	protein_coding	lysine acetyltransferase 14 [Source:HGNC Symbol;Acc:HGNC:15904]
ENSG00000165572	KBTBD6	-0.183495	0.0400198	1.39772	0.279044	0.00052348	3.2811	protein_coding	kelch repeat and BTB domain containing 6 [Source:HGNC Symbol;Acc:HGNC:25340]
ENSG00000152049	KCNE4	0.240032	3.81395e-05	4.41863	-0.210988	0.00165949	2.78002	protein_coding	potassium voltage-gated channel subfamily E regulatory subunit 4 [Source:HGNC Symbol;Acc:HGNC:6244]
ENSG00000156113	KCNMA1	0.238704	1.95211e-06	5.7095	-0.297379	3.75749e-07	6.4251	protein_coding	potassium calcium-activated channel subfamily M alpha 1 [Source:HGNC Symbol;Acc:HGNC:6284]
ENSG00000104783	KCNN4	0.355502	3.80261e-05	4.41992	-0.259368	0.00686094	2.16362	protein_coding	potassium calcium-activated channel subfamily N member 4 [Source:HGNC Symbol;Acc:HGNC:6293]
ENSG00000180901	KCTD2	0.178225	0.00409386	2.38787	-0.284483	0.000401906	3.39588	protein_coding	potassium channel tetramerization domain containing 2 [Source:HGNC Symbol;Acc:HGNC:21294]
ENSG00000105438	KDELR1	0.151867	0.000555095	3.25563	-0.116106	0.00621797	2.20635	protein_coding	KDEL endoplasmic reticulum protein retention receptor 1 [Source:HGNC Symbol;Acc:HGNC:6304]
ENSG00000136240	KDELR2	0.130801	0.00140774	2.85148	-0.220616	9.07803e-08	7.04201	protein_coding	KDEL endoplasmic reticulum protein retention receptor 2 [Source:HGNC Symbol;Acc:HGNC:6305]
ENSG00000100196	KDELR3	0.411981	2.23543e-07	6.65064	-0.661528	2.09558e-19	18.6787	protein_coding	KDEL endoplasmic reticulum protein retention receptor 3 [Source:HGNC Symbol;Acc:HGNC:6306]
ENSG00000127663	KDM4B	0.180465	0.00283954	2.54675	-0.22382	0.00140718	2.85165	protein_coding	lysine demethylase 4B [Source:HGNC Symbol;Acc:HGNC:29136]
ENSG00000088247	KHSRP	-0.0742038	0.04485	1.34824	0.121556	0.00390824	2.40802	protein_coding	KH-type splicing regulatory protein [Source:HGNC Symbol;Acc:HGNC:6316]
ENSG00000164542	KIAA0895	0.202004	0.0465535	1.33205	-0.334864	0.00217467	2.66261	protein_coding	KIAA0895 [Source:HGNC Symbol;Acc:HGNC:22206]
ENSG00000162522	KIAA1522	0.261559	0.000104966	3.97895	-0.162932	0.0273695	1.56273	protein_coding	KIAA1522 [Source:HGNC Symbol;Acc:HGNC:29301]
ENSG00000162929	KIAA1841	0.246472	0.00739808	2.13088	-0.303129	0.00425274	2.37133	protein_coding	KIAA1841 [Source:HGNC Symbol;Acc:HGNC:29387]
ENSG00000138160	KIF11	-0.30459	7.00172e-07	6.1548	0.343406	4.18396e-09	8.37841	protein_coding	kinesin family member 11 [Source:HGNC Symbol;Acc:HGNC:6388]
ENSG00000138182	KIF20B	-0.232568	0.000156153	3.80645	0.179953	0.00377636	2.42293	protein_coding	kinesin family member 20B [Source:HGNC Symbol;Acc:HGNC:7212]
ENSG00000084731	KIF3C	0.391765	1.46693e-09	8.83359	-0.393706	3.0777e-07	6.51177	protein_coding	kinesin family member 3C [Source:HGNC Symbol;Acc:HGNC:6321]
ENSG00000155980	KIF5A	0.255943	0.0321258	1.49315	-0.58809	1.85582e-05	4.73146	protein_coding	kinesin family member 5A [Source:HGNC Symbol;Acc:HGNC:6323]
ENSG00000169926	KLF13	0.246058	0.000134393	3.87162	-0.250957	0.000367712	3.43449	protein_coding	Kruppel like factor 13 [Source:HGNC Symbol;Acc:HGNC:13672]
ENSG00000104731	KLHDC4	-0.233591	0.000472975	3.32516	0.273071	0.000128372	3.89153	protein_coding	kelch domain containing 4 [Source:HGNC Symbol;Acc:HGNC:25272]
ENSG00000114796	KLHL24	0.137448	0.0321875	1.49231	-0.522444	7.94164e-10	9.10009	protein_coding	kelch like family member 24 [Source:HGNC Symbol;Acc:HGNC:25947]
ENSG00000184445	KNTC1	-0.268377	2.13732e-05	4.67013	0.235775	4.99695e-05	4.3013	protein_coding	kinetochore associated 1 [Source:HGNC Symbol;Acc:HGNC:17255]
ENSG00000167767	KRT80	-0.96643	2.7055e-08	7.56775	2.21123	3.85676e-22	21.4138	protein_coding	keratin 80 [Source:HGNC Symbol;Acc:HGNC:27056]
ENSG00000198910	L1CAM	0.357099	3.89773e-17	16.4092	-0.257926	2.10984e-06	5.67575	protein_coding	L1 cell adhesion molecule [Source:HGNC Symbol;Acc:HGNC:6470]
ENSG00000091136	LAMB1	-0.357713	4.30441e-12	11.3661	0.423414	3.7391e-17	16.4272	protein_coding	laminin subunit beta 1 [Source:HGNC Symbol;Acc:HGNC:6486]
ENSG00000138795	LEF1	0.13205	0.0166755	1.77792	-0.511302	6.1982e-11	10.2077	protein_coding	lymphoid enhancer binding factor 1 [Source:HGNC Symbol;Acc:HGNC:6551]
ENSG00000113594	LIFR	-0.197565	0.00391504	2.40726	0.333511	7.83678e-07	6.10586	protein_coding	LIF receptor alpha [Source:HGNC Symbol;Acc:HGNC:6597]
ENSG00000105486	LIG1	-0.27906	2.52939e-05	4.59698	0.275592	2.63882e-05	4.57859	protein_coding	DNA ligase 1 [Source:HGNC Symbol;Acc:HGNC:6598]
ENSG00000050405	LIMA1	-0.285656	4.70822e-08	7.32714	0.647552	1.50966e-35	34.8211	protein_coding	LIM domain and actin binding 1 [Source:HGNC Symbol;Acc:HGNC:24636]
ENSG00000189308	LIN54	-0.221252	0.0198849	1.70148	0.31416	0.000275708	3.55955	protein_coding	lin-54 DREAM MuvB core complex component [Source:HGNC Symbol;Acc:HGNC:25397]
ENSG00000271601	LIX1L	0.184743	0.00203048	2.6924	-0.521747	4.01514e-10	9.3963	protein_coding	limb and CNS expressed 1 like [Source:HGNC Symbol;Acc:HGNC:28715]
ENSG00000113368	LMNB1	-0.253506	2.71986e-05	4.56545	0.179756	0.0012552	2.90129	protein_coding	lamin B1 [Source:HGNC Symbol;Acc:HGNC:6637]
ENSG00000113083	LOX	0.173202	0.00452829	2.34407	-0.143317	0.0288096	1.54046	protein_coding	lysyl oxidase [Source:HGNC Symbol;Acc:HGNC:6664]
ENSG00000144749	LRIG1	0.157771	0.0269962	1.5687	-0.758677	2.73238e-05	4.56346	protein_coding	leucine rich repeats and immunoglobulin like domains 1 [Source:HGNC Symbol;Acc:HGNC:17360]
ENSG00000162337	LRP5	0.141235	0.00187124	2.72787	-0.516949	1.05044e-20	19.9786	protein_coding	LDL receptor related protein 5 [Source:HGNC Symbol;Acc:HGNC:6697]
ENSG00000165501	LRR1	-0.439756	0.00198314	2.70265	0.330211	0.0122832	1.91069	protein_coding	leucine rich repeat protein 1 [Source:HGNC Symbol;Acc:HGNC:19742]
ENSG00000128606	LRRC17	0.324595	0.000544945	3.26365	-0.797568	4.49669e-12	11.3471	protein_coding	leucine rich repeat containing 17 [Source:HGNC Symbol;Acc:HGNC:16895]
ENSG00000124831	LRRFIP1	0.0997445	0.0440694	1.35586	-0.167769	0.00183399	2.7366	protein_coding	LRR binding FLII interacting protein 1 [Source:HGNC Symbol;Acc:HGNC:6702]
ENSG00000154237	LRRK1	-0.171188	0.0486085	1.31329	0.189845	0.0135988	1.8665	protein_coding	leucine rich repeat kinase 1 [Source:HGNC Symbol;Acc:HGNC:18608]
ENSG00000160285	LSS	0.964869	3.90815e-105	104.408	-0.129716	0.00412383	2.3847	protein_coding	lanosterol synthase [Source:HGNC Symbol;Acc:HGNC:6708]
ENSG00000062524	LTK	0.344451	0.00011447	3.94131	-0.531113	1.14101e-07	6.94271	protein_coding	leukocyte receptor tyrosine kinase [Source:HGNC Symbol;Acc:HGNC:6721]
ENSG00000150551	LYPD1	-0.368184	0.0111694	1.95197	0.364707	0.0113606	1.9446	protein_coding	LY6/PLAUR domain containing 1 [Source:HGNC Symbol;Acc:HGNC:28431]
ENSG00000178573	MAF	0.301017	0.000148941	3.82698	-0.306451	0.00102671	2.98855	protein_coding	MAF bZIP transcription factor [Source:HGNC Symbol;Acc:HGNC:6776]
ENSG00000179222	MAGED1	0.0926348	0.0183409	1.73658	-0.822718	1.34315e-42	41.8719	protein_coding	MAGE family member D1 [Source:HGNC Symbol;Acc:HGNC:6813]
ENSG00000102316	MAGED2	0.231784	5.6277e-07	6.24967	-0.285667	7.42761e-09	8.12915	protein_coding	MAGE family member D2 [Source:HGNC Symbol;Acc:HGNC:16353]
ENSG00000102158	MAGT1	0.0923115	0.043171	1.36481	-0.14656	0.00267192	2.57318	protein_coding	magnesium transporter 1 [Source:HGNC Symbol;Acc:HGNC:28880]
ENSG00000172175	MALT1	0.239717	1.36873e-07	6.86368	-0.184117	0.00334862	2.47513	protein_coding	MALT1 paracaspase [Source:HGNC Symbol;Acc:HGNC:6819]
ENSG00000177943	MAMDC4	-0.235126	0.0311731	1.50622	0.322373	0.00164946	2.78266	protein_coding	MAM domain containing 4 [Source:HGNC Symbol;Acc:HGNC:24083]
ENSG00000013288	MAN2B2	-0.12621	0.0367209	1.43509	0.125071	0.0394925	1.40348	protein_coding	mannosidase alpha class 2B member 2 [Source:HGNC Symbol;Acc:HGNC:29623]
ENSG00000131711	MAP1B	0.182945	0.00127069	2.89596	-0.431431	1.27261e-11	10.8953	protein_coding	microtubule associated protein 1B [Source:HGNC Symbol;Acc:HGNC:6836]
ENSG00000078018	MAP2	-0.583134	7.99293e-09	8.09729	0.896099	1.26099e-24	23.8993	protein_coding	microtubule associated protein 2 [Source:HGNC Symbol;Acc:HGNC:6839]
ENSG00000006062	MAP3K14	-0.533027	1.1863e-14	13.9258	0.479195	3.8303e-12	11.4168	protein_coding	mitogen-activated protein kinase kinase kinase 14 [Source:HGNC Symbol;Acc:HGNC:6853]
ENSG00000198909	MAP3K3	0.190703	0.00120745	2.91813	-0.344764	1.1162e-07	6.95226	protein_coding	mitogen-activated protein kinase kinase kinase 3 [Source:HGNC Symbol;Acc:HGNC:6855]
ENSG00000102882	MAPK3	0.133685	0.0199099	1.70093	-0.385108	2.0456e-09	8.68918	protein_coding	mitogen-activated protein kinase 3 [Source:HGNC Symbol;Acc:HGNC:6877]
ENSG00000119487	MAPKAP1	0.100132	0.0373444	1.42777	-0.615676	7.16424e-29	28.1448	protein_coding	mitogen-activated protein kinase associated protein 1 [Source:HGNC Symbol;Acc:HGNC:18752]
ENSG00000007047	MARK4	0.174159	0.00249417	2.60307	-0.374461	8.1815e-09	8.08717	protein_coding	microtubule affinity regulating kinase 4 [Source:HGNC Symbol;Acc:HGNC:13538]
ENSG00000155254	MARVELD1	0.146555	0.00416659	2.38022	-0.116654	0.0193906	1.71241	protein_coding	MARVEL domain containing 1 [Source:HGNC Symbol;Acc:HGNC:28674]
ENSG00000086015	MAST2	-0.101466	0.0300137	1.52268	0.0992417	0.0363907	1.43901	protein_coding	microtubule associated serine/threonine kinase 2 [Source:HGNC Symbol;Acc:HGNC:19035]
ENSG00000168906	MAT2A	-0.134631	0.00133441	2.87471	0.337532	4.97862e-15	14.3029	protein_coding	methionine adenosyltransferase 2A [Source:HGNC Symbol;Acc:HGNC:6904]
ENSG00000076706	MCAM	-0.239683	0.0139639	1.85499	0.318796	0.000649128	3.18767	protein_coding	melanoma cell adhesion molecule [Source:HGNC Symbol;Acc:HGNC:6934]
ENSG00000143384	MCL1	-0.100646	0.0251382	1.59967	0.850485	3.32854e-81	80.4777	protein_coding	MCL1, BCL2 family apoptosis regulator [Source:HGNC Symbol;Acc:HGNC:6943]
ENSG00000065328	MCM10	-0.548523	7.7611e-08	7.11008	0.640634	1.43075e-14	13.8444	protein_coding	minichromosome maintenance 10 replication initiation factor [Source:HGNC Symbol;Acc:HGNC:18043]
ENSG00000073111	MCM2	-0.449636	3.48296e-14	13.4581	0.557937	1.47732e-20	19.8305	protein_coding	minichromosome maintenance complex component 2 [Source:HGNC Symbol;Acc:HGNC:6944]
ENSG00000112118	MCM3	-0.331027	1.25981e-10	9.89969	0.826642	1.45579e-51	50.8369	protein_coding	minichromosome maintenance complex component 3 [Source:HGNC Symbol;Acc:HGNC:6945]
ENSG00000104738	MCM4	-0.294749	3.54539e-11	10.4503	0.518306	4.98837e-33	32.302	protein_coding	minichromosome maintenance complex component 4 [Source:HGNC Symbol;Acc:HGNC:6947]
ENSG00000100297	MCM5	-0.415839	9.50628e-12	11.022	0.617234	5.07424e-23	22.2946	protein_coding	minichromosome maintenance complex component 5 [Source:HGNC Symbol;Acc:HGNC:6948]
ENSG00000076003	MCM6	-0.369702	3.31257e-08	7.47984	0.571299	3.03153e-20	19.5183	protein_coding	minichromosome maintenance complex component 6 [Source:HGNC Symbol;Acc:HGNC:6949]
ENSG00000166508	MCM7	-0.251854	3.41633e-08	7.46644	0.64716	6.31257e-31	30.1998	protein_coding	minichromosome maintenance complex component 7 [Source:HGNC Symbol;Acc:HGNC:6950]
ENSG00000125885	MCM8	-0.1883	0.00085544	3.06781	0.456914	9.88096e-16	15.0052	protein_coding	minichromosome maintenance 8 homologous recombination repair factor [Source:HGNC Symbol;Acc:HGNC:16147]
ENSG00000225663	MCRIP1	0.185604	0.0234758	1.62938	-0.299913	0.000692157	3.1598	protein_coding	MAPK regulated corepressor interacting protein 1 [Source:HGNC Symbol;Acc:HGNC:28007]
ENSG00000108510	MED13	-0.144648	0.0329353	1.48234	0.308667	1.03873e-08	7.9835	protein_coding	mediator complex subunit 13 [Source:HGNC Symbol;Acc:HGNC:22474]
ENSG00000143995	MEIS1	0.183394	0.0376259	1.42451	-0.564721	8.08195e-08	7.09248	protein_coding	Meis homeobox 1 [Source:HGNC Symbol;Acc:HGNC:7000]
ENSG00000165304	MELK	-0.123981	0.0476933	1.32154	0.492242	3.82017e-13	12.4179	protein_coding	maternal embryonic leucine zipper kinase [Source:HGNC Symbol;Acc:HGNC:16870]
ENSG00000106484	MEST	-0.42961	0.000146323	3.83469	0.273456	0.00909461	2.04122	protein_coding	mesoderm specific transcript [Source:HGNC Symbol;Acc:HGNC:7028]
ENSG00000105976	MET	-0.157684	0.0135098	1.86935	0.645895	3.73588e-24	23.4276	protein_coding	MET proto-oncogene, receptor tyrosine kinase [Source:HGNC Symbol;Acc:HGNC:7029]
ENSG00000111341	MGP	0.215117	0.000366085	3.43642	-0.730513	3.69738e-05	4.43211	protein_coding	matrix Gla protein [Source:HGNC Symbol;Acc:HGNC:7060]
ENSG00000143198	MGST3	0.230786	0.00149644	2.82494	-0.158395	0.0331421	1.47962	protein_coding	microsomal glutathione S-transferase 3 [Source:HGNC Symbol;Acc:HGNC:7064]
ENSG00000135596	MICAL1	0.221721	9.44997e-05	4.02457	-0.387911	9.37522e-09	8.02802	protein_coding	microtubule associated monooxygenase, calponin and LIM domain containing 1 [Source:HGNC Symbol;Acc:HGNC:20619]
ENSG00000143409	MINDY1	0.178338	0.00249024	2.60376	-0.593703	1.10993e-15	14.9547	protein_coding	MINDY lysine 48 deubiquitinase 1 [Source:HGNC Symbol;Acc:HGNC:25648]
ENSG00000128923	MINDY2	0.280981	0.000126771	3.89698	-0.510498	5.24595e-07	6.28018	protein_coding	MINDY lysine 48 deubiquitinase 2 [Source:HGNC Symbol;Acc:HGNC:26954]
ENSG00000099875	MKNK2	0.326972	1.29834e-09	8.88661	-0.111646	0.0494419	1.3059	protein_coding	MAP kinase interacting serine/threonine kinase 2 [Source:HGNC Symbol;Acc:HGNC:7111]
ENSG00000110917	MLEC	0.206433	3.92788e-07	6.40584	-0.509718	2.10895e-23	22.6759	protein_coding	malectin [Source:HGNC Symbol;Acc:HGNC:28973]
ENSG00000076242	MLH1	-0.164996	0.0184004	1.73517	0.152833	0.0210761	1.67621	protein_coding	mutL homolog 1 [Source:HGNC Symbol;Acc:HGNC:7127]
ENSG00000115648	MLPH	0.191229	0.00144115	2.84129	-0.271785	2.62691e-05	4.58055	protein_coding	melanophilin [Source:HGNC Symbol;Acc:HGNC:29643]
ENSG00000108788	MLX	0.118419	0.0495699	1.30478	-0.172562	0.00596675	2.22426	protein_coding	MLX, MAX dimerization protein [Source:HGNC Symbol;Acc:HGNC:11645]
ENSG00000139428	MMAB	0.499596	9.67843e-11	10.0142	-0.304514	0.000348759	3.45747	protein_coding	methylmalonic aciduria (cobalamin deficiency) cblB type [Source:HGNC Symbol;Acc:HGNC:19331]
ENSG00000157227	MMP14	0.106276	0.0132454	1.87793	-0.231649	5.17505e-07	6.28609	protein_coding	matrix metallopeptidase 14 [Source:HGNC Symbol;Acc:HGNC:7160]
ENSG00000146263	MMS22L	-0.326286	0.000412729	3.38434	0.473541	5.10636e-07	6.29189	protein_coding	MMS22 like, DNA repair protein [Source:HGNC Symbol;Acc:HGNC:21475]
ENSG00000121211	MND1	-0.359472	0.0123215	1.90934	0.479393	0.000222241	3.65318	protein_coding	meiotic nuclear divisions 1 [Source:HGNC Symbol;Acc:HGNC:24839]
ENSG00000155363	MOV10	-0.136297	0.00167213	2.77673	0.974007	4.23935e-82	81.3727	protein_coding	Mov10 RISC complex RNA helicase [Source:HGNC Symbol;Acc:HGNC:7200]
ENSG00000073146	MOV10L1	-0.430838	0.0388474	1.41064	0.382892	0.0344924	1.46228	protein_coding	Mov10 like RISC complex RNA helicase 1 [Source:HGNC Symbol;Acc:HGNC:7201]
ENSG00000130830	MPP1	0.181759	0.0339139	1.46962	-0.488909	1.8668e-06	5.7289	protein_coding	membrane palmitoylated protein 1 [Source:HGNC Symbol;Acc:HGNC:7219]
ENSG00000066382	MPPED2	-0.561237	0.000121165	3.91662	0.263393	0.0478424	1.32019	protein_coding	metallophosphoesterase domain containing 2 [Source:HGNC Symbol;Acc:HGNC:1180]
ENSG00000128309	MPST	0.24933	4.64738e-05	4.33279	-0.234964	0.000160128	3.79553	protein_coding	mercaptopyruvate sulfurtransferase [Source:HGNC Symbol;Acc:HGNC:7223]
ENSG00000153029	MR1	-0.243019	0.0042344	2.37321	0.517599	1.57385e-10	9.80304	protein_coding	major histocompatibility complex, class I-related [Source:HGNC Symbol;Acc:HGNC:4975]
ENSG00000173141	MRPL57	-0.185599	0.00461125	2.33618	0.159062	0.0155026	1.8096	protein_coding	mitochondrial ribosomal protein L57 [Source:HGNC Symbol;Acc:HGNC:14514]
ENSG00000131368	MRPS25	-0.171594	0.0094447	2.02481	0.264203	5.9284e-05	4.22706	protein_coding	mitochondrial ribosomal protein S25 [Source:HGNC Symbol;Acc:HGNC:14511]
ENSG00000243927	MRPS6	0.220176	3.88377e-05	4.41075	-0.296915	4.45766e-07	6.35089	protein_coding	mitochondrial ribosomal protein S6 [Source:HGNC Symbol;Acc:HGNC:14051]
ENSG00000116062	MSH6	-0.194318	0.000242564	3.61517	0.449607	1.47337e-19	18.8317	protein_coding	mutS homolog 6 [Source:HGNC Symbol;Acc:HGNC:7329]
ENSG00000198899	MT-ATP6	0.173925	0.000232589	3.63341	-0.199996	2.09468e-05	4.67888	protein_coding	mitochondrially encoded ATP synthase membrane subunit 6 [Source:HGNC Symbol;Acc:HGNC:7414]
ENSG00000228253	MT-ATP8	0.142927	0.0303	1.51856	-0.199468	0.00334604	2.47547	protein_coding	mitochondrially encoded ATP synthase membrane subunit 8 [Source:HGNC Symbol;Acc:HGNC:7415]
ENSG00000198886	MT-ND4	0.1343	0.000106632	3.97211	-0.140559	0.000138974	3.85707	protein_coding	mitochondrially encoded NADH:ubiquinone oxidoreductase core subunit 4 [Source:HGNC Symbol;Acc:HGNC:7459]
ENSG00000198417	MT1F	0.212802	0.0411087	1.38607	-0.686287	3.26158e-08	7.48657	protein_coding	metallothionein 1F [Source:HGNC Symbol;Acc:HGNC:7398]
ENSG00000172167	MTBP	-0.256645	0.0349611	1.45641	0.433836	6.94978e-05	4.15803	protein_coding	MDM2 binding protein [Source:HGNC Symbol;Acc:HGNC:7417]
ENSG00000143033	MTF2	-0.185259	0.0113803	1.94384	0.553362	2.17265e-14	13.663	protein_coding	metal response element binding transcription factor 2 [Source:HGNC Symbol;Acc:HGNC:29535]
ENSG00000100714	MTHFD1	-0.164475	0.00354768	2.45006	0.343807	7.88205e-09	8.10336	protein_coding	methylenetetrahydrofolate dehydrogenase, cyclohydrolase and formyltetrahydrofolate synthetase 1 [Source:HGNC Symbol;Acc:HGNC:7432]
ENSG00000198793	MTOR	-0.180485	0.00836995	2.07728	0.256327	1.06038e-05	4.97454	protein_coding	mechanistic target of rapamycin kinase [Source:HGNC Symbol;Acc:HGNC:3942]
ENSG00000167508	MVD	1.40567	2.0764e-28	27.6827	-0.471483	3.93585e-10	9.40496	protein_coding	mevalonate diphosphate decarboxylase [Source:HGNC Symbol;Acc:HGNC:7529]
ENSG00000110921	MVK	0.917757	8.46138e-35	34.0726	-0.426406	4.42316e-09	8.35427	protein_coding	mevalonate kinase [Source:HGNC Symbol;Acc:HGNC:7530]
ENSG00000157601	MX1	-0.495795	0.000558446	3.25302	5.82583	4.39927e-163	162.357	protein_coding	MX dynamin like GTPase 1 [Source:HGNC Symbol;Acc:HGNC:7532]
ENSG00000183486	MX2	-0.291321	0.00322622	2.49131	5.19905	0		protein_coding	MX dynamin like GTPase 2 [Source:HGNC Symbol;Acc:HGNC:7533]
ENSG00000123933	MXD4	0.181738	0.000314665	3.50215	-0.776783	1.30556e-28	27.8842	protein_coding	MAX dimerization protein 4 [Source:HGNC Symbol;Acc:HGNC:13906]
ENSG00000101057	MYBL2	-0.345347	1.04956e-08	7.97899	0.403826	8.1652e-10	9.08803	protein_coding	MYB proto-oncogene like 2 [Source:HGNC Symbol;Acc:HGNC:7548]
ENSG00000278259	MYO19	-0.206892	0.000480642	3.31818	0.276834	3.30022e-06	5.48146	protein_coding	myosin XIX [Source:HGNC Symbol;Acc:HGNC:26234]
ENSG00000197879	MYO1C	0.0946812	0.027553	1.55983	-0.157366	0.000898099	3.04668	protein_coding	myosin IC [Source:HGNC Symbol;Acc:HGNC:7597]
ENSG00000138119	MYOF	-0.186551	9.34877e-06	5.02925	0.152817	0.000846083	3.07259	protein_coding	myoferlin [Source:HGNC Symbol;Acc:HGNC:3656]
ENSG00000121579	NAA50	-0.137336	0.00251989	2.59862	0.136576	0.00249594	2.60277	protein_coding	N(alpha)-acetyltransferase 50, NatE catalytic subunit [Source:HGNC Symbol;Acc:HGNC:29533]
ENSG00000173559	NABP1	-0.353279	0.000353322	3.45183	0.800797	4.59742e-15	14.3375	protein_coding	nucleic acid binding protein 1 [Source:HGNC Symbol;Acc:HGNC:26232]
ENSG00000141562	NARF	0.195319	0.000550009	3.25963	-0.18068	0.0022525	2.64734	protein_coding	nuclear prelamin A recognition factor [Source:HGNC Symbol;Acc:HGNC:29916]
ENSG00000132780	NASP	-0.249118	8.05054e-11	10.0942	0.555646	8.79272e-35	34.0559	protein_coding	nuclear autoantigenic sperm protein [Source:HGNC Symbol;Acc:HGNC:7644]
ENSG00000067798	NAV3	-0.401963	0.00707761	2.15011	0.80634	1.49992e-08	7.82393	protein_coding	neuron navigator 3 [Source:HGNC Symbol;Acc:HGNC:15998]
ENSG00000158747	NBL1	0.186582	0.000712603	3.14715	-0.437012	1.79961e-12	11.7448	protein_coding	NBL1, DAN family BMP antagonist [Source:HGNC Symbol;Acc:HGNC:7650]
ENSG00000104320	NBN	-0.261017	9.50374e-05	4.02211	1.08596	1.63443e-76	75.7866	protein_coding	nibrin [Source:HGNC Symbol;Acc:HGNC:7652]
ENSG00000121152	NCAPH	-0.283667	0.000147811	3.83029	0.163198	0.0208646	1.68059	protein_coding	non-SMC condensin I complex subunit H [Source:HGNC Symbol;Acc:HGNC:1112]
ENSG00000071051	NCK2	0.156301	0.0176957	1.75213	-0.17488	0.00820417	2.08597	protein_coding	NCK adaptor protein 2 [Source:HGNC Symbol;Acc:HGNC:7665]
ENSG00000115053	NCL	-0.0994741	0.00440197	2.35635	0.519658	1.83502e-34	33.7364	protein_coding	nucleolin [Source:HGNC Symbol;Acc:HGNC:7667]
ENSG00000058804	NDC1	-0.187393	0.000607112	3.21673	0.327377	7.8669e-10	9.1042	protein_coding	NDC1 transmembrane nucleoporin [Source:HGNC Symbol;Acc:HGNC:25525]
ENSG00000080986	NDC80	-0.261849	0.000953061	3.02088	0.250396	0.00200845	2.69714	protein_coding	NDC80, kinetochore complex component [Source:HGNC Symbol;Acc:HGNC:16909]
ENSG00000166579	NDEL1	0.247139	1.79321e-05	4.74637	-0.218866	0.000330831	3.48039	protein_coding	nudE neurodevelopment protein 1 like 1 [Source:HGNC Symbol;Acc:HGNC:17620]
ENSG00000131507	NDFIP1	0.125289	0.0050974	2.29265	-0.156377	0.00142167	2.8472	protein_coding	Nedd4 family interacting protein 1 [Source:HGNC Symbol;Acc:HGNC:17592]
ENSG00000101079	NDRG3	0.0944833	0.044015	1.3564	-0.385792	4.75653e-12	11.3227	protein_coding	NDRG family member 3 [Source:HGNC Symbol;Acc:HGNC:14462]
ENSG00000157191	NECAP2	0.237606	7.73914e-06	5.11131	-0.253108	4.24641e-05	4.37198	protein_coding	NECAP endocytosis associated 2 [Source:HGNC Symbol;Acc:HGNC:25528]
ENSG00000109674	NEIL3	-0.284722	8.41561e-05	4.07491	0.305076	1.6637e-05	4.77892	protein_coding	nei like DNA glycosylase 3 [Source:HGNC Symbol;Acc:HGNC:24573]
ENSG00000162614	NEXN	-0.393864	0.000231979	3.63455	0.328536	0.000776466	3.10988	protein_coding	nexilin F-actin binding protein [Source:HGNC Symbol;Acc:HGNC:29557]
ENSG00000050344	NFE2L3	-0.154033	0.0226006	1.64588	1.07366	7.24146e-57	56.1402	protein_coding	nuclear factor, erythroid 2 like 3 [Source:HGNC Symbol;Acc:HGNC:7783]
ENSG00000100906	NFKBIA	0.222288	0.00476427	2.322	-0.235317	0.00121239	2.91636	protein_coding	NFKB inhibitor alpha [Source:HGNC Symbol;Acc:HGNC:7797]
ENSG00000091592	NLRP1	0.180259	0.0219575	1.65842	-0.352742	9.44886e-05	4.02462	protein_coding	NLR family pyrin domain containing 1 [Source:HGNC Symbol;Acc:HGNC:14374]
ENSG00000183691	NOG	0.336434	0.0497863	1.30289	-1.55588	1.79614e-13	12.7457	protein_coding	noggin [Source:HGNC Symbol;Acc:HGNC:7866]
ENSG00000130935	NOL11	-0.150347	0.0124955	1.90325	0.364273	3.98024e-09	8.40009	protein_coding	nucleolar protein 11 [Source:HGNC Symbol;Acc:HGNC:24557]
ENSG00000101361	NOP56	-0.134725	0.00453105	2.3438	0.613363	4.04974e-29	28.3926	protein_coding	NOP56 ribonucleoprotein [Source:HGNC Symbol;Acc:HGNC:15911]
ENSG00000171246	NPTX1	0.257929	9.04856e-08	7.04342	-0.615139	1.42441e-36	35.8464	protein_coding	neuronal pentraxin 1 [Source:HGNC Symbol;Acc:HGNC:7952]
ENSG00000181019	NQO1	0.108629	0.000549012	3.26042	-0.283538	4.1297e-11	10.3841	protein_coding	NAD(P)H quinone dehydrogenase 1 [Source:HGNC Symbol;Acc:HGNC:2874]
ENSG00000126368	NR1D1	-0.237912	0.0394396	1.40407	0.994358	5.51393e-24	23.2585	protein_coding	nuclear receptor subfamily 1 group D member 1 [Source:HGNC Symbol;Acc:HGNC:7962]
ENSG00000174738	NR1D2	-0.228688	0.00319801	2.49512	0.652218	8.1963e-17	16.0864	protein_coding	nuclear receptor subfamily 1 group D member 2 [Source:HGNC Symbol;Acc:HGNC:7963]
ENSG00000175745	NR2F1	0.214138	1.54113e-06	5.81216	-0.363727	3.40519e-08	7.46786	protein_coding	nuclear receptor subfamily 2 group F member 1 [Source:HGNC Symbol;Acc:HGNC:7975]
ENSG00000185189	NRBP2	0.135299	0.0175216	1.75643	-0.177217	0.00842239	2.07456	protein_coding	nuclear receptor binding protein 2 [Source:HGNC Symbol;Acc:HGNC:19339]
ENSG00000180530	NRIP1	0.163878	0.00623295	2.20531	-0.143003	0.0173969	1.75953	protein_coding	nuclear receptor interacting protein 1 [Source:HGNC Symbol;Acc:HGNC:8001]
ENSG00000099250	NRP1	-0.157212	0.00346213	2.46066	0.384287	4.95308e-13	12.3051	protein_coding	neuropilin 1 [Source:HGNC Symbol;Acc:HGNC:8004]
ENSG00000165802	NSMF	0.10096	0.0155439	1.80844	-0.596965	9.72426e-28	27.0121	protein_coding	NMDA receptor synaptonuclear signaling and neuronal migration factor [Source:HGNC Symbol;Acc:HGNC:29843]
ENSG00000168268	NT5DC2	0.235565	3.23819e-05	4.4897	-1.15054	3.1369e-76	75.5035	protein_coding	5'-nucleotidase domain containing 2 [Source:HGNC Symbol;Acc:HGNC:25717]
ENSG00000157045	NTAN1	0.194239	0.01345	1.87128	-0.329354	0.000233365	3.63196	protein_coding	N-terminal asparagine amidase [Source:HGNC Symbol;Acc:HGNC:29909]
ENSG00000065320	NTN1	0.675144	1.1496e-07	6.93945	-0.314814	0.0352937	1.4523	protein_coding	netrin 1 [Source:HGNC Symbol;Acc:HGNC:8029]
ENSG00000163545	NUAK2	-0.42132	0.028489	1.54532	1.14186	1.4061e-12	11.852	protein_coding	NUAK family kinase 2 [Source:HGNC Symbol;Acc:HGNC:29558]
ENSG00000198585	NUDT16	0.205316	0.00160607	2.79423	-0.197773	0.00723552	2.14053	protein_coding	nudix hydrolase 16 [Source:HGNC Symbol;Acc:HGNC:26442]
ENSG00000111581	NUP107	-0.259586	3.20694e-05	4.49391	0.265997	7.69044e-06	5.11405	protein_coding	nucleoporin 107 [Source:HGNC Symbol;Acc:HGNC:29914]
ENSG00000124789	NUP153	-0.134621	0.0288902	1.53925	0.238331	6.05159e-05	4.21813	protein_coding	nucleoporin 153 [Source:HGNC Symbol;Acc:HGNC:8062]
ENSG00000113569	NUP155	-0.258914	8.52023e-06	5.06955	0.295814	1.90929e-07	6.71913	protein_coding	nucleoporin 155 [Source:HGNC Symbol;Acc:HGNC:8063]
ENSG00000095319	NUP188	-0.145535	0.00347897	2.45855	0.132013	0.0111442	1.95295	protein_coding	nucleoporin 188 [Source:HGNC Symbol;Acc:HGNC:17859]
ENSG00000155561	NUP205	-0.249768	5.3529e-07	6.27141	0.287174	6.13972e-09	8.21185	protein_coding	nucleoporin 205 [Source:HGNC Symbol;Acc:HGNC:18658]
ENSG00000120253	NUP43	-0.135172	0.0488748	1.31091	0.174374	0.00476263	2.32215	protein_coding	nucleoporin 43 [Source:HGNC Symbol;Acc:HGNC:21182]
ENSG00000108559	NUP88	-0.185083	0.00122721	2.91108	0.140184	0.0143579	1.84291	protein_coding	nucleoporin 88 [Source:HGNC Symbol;Acc:HGNC:8067]
ENSG00000143748	NVL	-0.178232	0.0342857	1.46489	0.349237	2.22863e-05	4.65196	protein_coding	nuclear VCP-like [Source:HGNC Symbol;Acc:HGNC:8070]
ENSG00000144460	NYAP2	-0.534943	0.040304	1.39465	0.886815	1.16705e-05	4.93291	protein_coding	neuronal tyrosine-phosphorylated phosphoinositide-3-kinase adaptor 2 [Source:HGNC Symbol;Acc:HGNC:29291]
ENSG00000111335	OAS2	-0.448579	0.000153064	3.81513	5.7418	0		protein_coding	2'-5'-oligoadenylate synthetase 2 [Source:HGNC Symbol;Acc:HGNC:8087]
ENSG00000111331	OAS3	-0.445061	3.92773e-09	8.40586	4.46037	0		protein_coding	2'-5'-oligoadenylate synthetase 3 [Source:HGNC Symbol;Acc:HGNC:8088]
ENSG00000099330	OCEL1	0.373736	0.0113795	1.94388	-0.403189	0.0101703	1.99267	protein_coding	occludin/ELL domain containing 1 [Source:HGNC Symbol;Acc:HGNC:26221]
ENSG00000115758	ODC1	-0.199717	0.00462949	2.33447	0.218344	0.00288249	2.54023	protein_coding	ornithine decarboxylase 1 [Source:HGNC Symbol;Acc:HGNC:8109]
ENSG00000130558	OLFM1	0.239836	0.00118249	2.9272	-0.244056	0.00453019	2.34388	protein_coding	olfactomedin 1 [Source:HGNC Symbol;Acc:HGNC:17187]
ENSG00000178814	OPLAH	0.290808	0.0161362	1.7922	-0.388001	0.00242718	2.6149	protein_coding	5-oxoprolinase, ATP-hydrolysing [Source:HGNC Symbol;Acc:HGNC:8149]
ENSG00000128617	OPN1SW	0.38711	0.00738087	2.13189	-0.440464	0.0145933	1.83585	protein_coding	opsin 1, short wave sensitive [Source:HGNC Symbol;Acc:HGNC:1012]
ENSG00000054277	OPN3	-0.292211	0.0305539	1.51493	0.425048	0.000887662	3.05175	protein_coding	opsin 3 [Source:HGNC Symbol;Acc:HGNC:14007]
ENSG00000160991	ORAI2	0.144561	0.00314352	2.50258	-0.211245	6.67908e-05	4.17528	protein_coding	ORAI calcium release-activated calcium modulator 2 [Source:HGNC Symbol;Acc:HGNC:21667]
ENSG00000085840	ORC1	-0.367342	4.25556e-05	4.37104	0.730782	4.8009e-19	18.3187	protein_coding	origin recognition complex subunit 1 [Source:HGNC Symbol;Acc:HGNC:8487]
ENSG00000135336	ORC3	-0.209523	0.0137968	1.86022	0.233907	0.00547073	2.26195	protein_coding	origin recognition complex subunit 3 [Source:HGNC Symbol;Acc:HGNC:8489]
ENSG00000091651	ORC6	-0.23987	0.0070285	2.15314	0.91619	1.82616e-25	24.7385	protein_coding	origin recognition complex subunit 6 [Source:HGNC Symbol;Acc:HGNC:17151]
ENSG00000130703	OSBPL2	0.137514	0.0213475	1.67065	-0.138926	0.0266324	1.57459	protein_coding	oxysterol binding protein like 2 [Source:HGNC Symbol;Acc:HGNC:15761]
ENSG00000070882	OSBPL3	-0.172211	0.0405199	1.39233	0.413863	4.86016e-07	6.31335	protein_coding	oxysterol binding protein like 3 [Source:HGNC Symbol;Acc:HGNC:16370]
ENSG00000198856	OSTC	0.0975543	0.0355408	1.44927	-0.288778	4.36523e-08	7.35999	protein_coding	oligosaccharyltransferase complex non-catalytic subunit [Source:HGNC Symbol;Acc:HGNC:24448]
ENSG00000090530	P3H2	-0.251888	1.99336e-06	5.70041	0.377691	3.57389e-11	10.4469	protein_coding	prolyl 3-hydroxylase 2 [Source:HGNC Symbol;Acc:HGNC:19317]
ENSG00000141696	P3H4	0.115342	0.0397466	1.4007	-0.253315	2.99114e-06	5.52416	protein_coding	prolyl 3-hydroxylase family member 4 (non-enzymatic) [Source:HGNC Symbol;Acc:HGNC:16946]
ENSG00000198682	PAPSS2	0.117032	0.0317713	1.49796	-0.350573	7.88453e-10	9.10322	protein_coding	3'-phosphoadenosine 5'-phosphosulfate synthase 2 [Source:HGNC Symbol;Acc:HGNC:8604]
ENSG00000163291	PAQR3	-0.253282	0.0235658	1.62772	0.230939	0.0282037	1.54969	protein_coding	progestin and adipoQ receptor family member 3 [Source:HGNC Symbol;Acc:HGNC:30130]
ENSG00000173193	PARP14	-0.202211	4.29651e-05	4.36688	3.01401	0		protein_coding	poly(ADP-ribose) polymerase family member 14 [Source:HGNC Symbol;Acc:HGNC:29232]
ENSG00000138496	PARP9	-0.296777	0.000103494	3.98508	2.49985	0		protein_coding	poly(ADP-ribose) polymerase family member 9 [Source:HGNC Symbol;Acc:HGNC:24118]
ENSG00000135903	PAX3	-0.309817	0.0217565	1.66241	0.311671	0.0121252	1.91631	protein_coding	paired box 3 [Source:HGNC Symbol;Acc:HGNC:8617]
ENSG00000173599	PC	0.18608	0.00016408	3.78494	-0.562764	1.49326e-24	23.8259	protein_coding	pyruvate carboxylase [Source:HGNC Symbol;Acc:HGNC:8636]
ENSG00000175198	PCCA	0.170469	0.0197692	1.70401	-0.252923	0.00310147	2.50843	protein_coding	propionyl-CoA carboxylase subunit alpha [Source:HGNC Symbol;Acc:HGNC:8653]
ENSG00000166803	PCLAF	-0.28602	0.00219683	2.6582	0.389645	7.80486e-07	6.10763	protein_coding	PCNA clamp associated factor [Source:HGNC Symbol;Acc:HGNC:28961]
ENSG00000132646	PCNA	-0.257064	1.23678e-05	4.90771	0.685728	1.77997e-35	34.7496	protein_coding	proliferating cell nuclear antigen [Source:HGNC Symbol;Acc:HGNC:8729]
ENSG00000115257	PCSK4	0.274552	0.0075813	2.12026	-0.75747	6.89387e-10	9.16154	protein_coding	proprotein convertase subtilisin/kexin type 4 [Source:HGNC Symbol;Acc:HGNC:8746]
ENSG00000116005	PCYOX1	0.112555	0.0466699	1.33096	-0.554785	3.61864e-16	15.4415	protein_coding	prenylcysteine oxidase 1 [Source:HGNC Symbol;Acc:HGNC:20588]
ENSG00000185813	PCYT2	0.500016	4.79048e-23	22.3196	-0.302483	1.6463e-08	7.78349	protein_coding	phosphate cytidylyltransferase 2, ethanolamine [Source:HGNC Symbol;Acc:HGNC:8756]
ENSG00000197646	PDCD1LG2	-0.878854	0.0383005	1.4168	2.17072	2.6402e-17	16.5784	protein_coding	programmed cell death 1 ligand 2 [Source:HGNC Symbol;Acc:HGNC:18731]
ENSG00000145431	PDGFC	-0.495757	1.0451e-06	5.98084	0.449134	4.24642e-06	5.37198	protein_coding	platelet derived growth factor C [Source:HGNC Symbol;Acc:HGNC:8801]
ENSG00000170962	PDGFD	-0.486902	3.74894e-11	10.4261	0.266719	0.000118493	3.92631	protein_coding	platelet derived growth factor D [Source:HGNC Symbol;Acc:HGNC:30620]
ENSG00000168291	PDHB	0.136169	0.0290827	1.53636	-0.239927	0.000867231	3.06187	protein_coding	pyruvate dehydrogenase E1 beta subunit [Source:HGNC Symbol;Acc:HGNC:8808]
ENSG00000261371	PECAM1	0.405589	0.0430455	1.36607	-0.68276	0.00366749	2.43563	protein_coding	platelet and endothelial cell adhesion molecule 1 [Source:HGNC Symbol;Acc:HGNC:8823]
ENSG00000242265	PEG10	-0.215559	5.73601e-08	7.24139	0.187315	0.000142738	3.84546	protein_coding	paternally expressed 10 [Source:HGNC Symbol;Acc:HGNC:14005]
ENSG00000178921	PFAS	-0.159338	0.0109419	1.96091	0.173131	0.00644904	2.1905	protein_coding	phosphoribosylformylglycinamidine synthase [Source:HGNC Symbol;Acc:HGNC:8863]
ENSG00000123836	PFKFB2	0.215056	0.0358377	1.44566	-0.397185	0.000378435	3.42201	protein_coding	6-phosphofructo-2-kinase/fructose-2,6-biphosphatase 2 [Source:HGNC Symbol;Acc:HGNC:8873]
ENSG00000142657	PGD	0.198139	2.60792e-07	6.58371	-0.224141	3.40309e-08	7.46813	protein_coding	phosphogluconate dehydrogenase [Source:HGNC Symbol;Acc:HGNC:8891]
ENSG00000130517	PGPEP1	0.18638	0.00107748	2.96759	-0.308493	1.73344e-06	5.76109	protein_coding	pyroglutamyl-peptidase I [Source:HGNC Symbol;Acc:HGNC:13568]
ENSG00000198324	PHETA1	0.193423	0.0312493	1.50516	-0.504124	5.82909e-07	6.2344	protein_coding	PH domain containing endocytic trafficking adaptor 1 [Source:HGNC Symbol;Acc:HGNC:26509]
ENSG00000139289	PHLDA1	0.173376	0.000134808	3.87028	-0.235729	4.69352e-05	4.3285	protein_coding	pleckstrin homology like domain family A member 1 [Source:HGNC Symbol;Acc:HGNC:8933]
ENSG00000198355	PIM3	0.133996	0.00737623	2.13217	-0.150503	0.00160793	2.79373	protein_coding	Pim-3 proto-oncogene, serine/threonine kinase [Source:HGNC Symbol;Acc:HGNC:19310]
ENSG00000158828	PINK1	0.34998	7.60597e-07	6.11885	-0.236318	0.00259529	2.58581	protein_coding	PTEN induced putative kinase 1 [Source:HGNC Symbol;Acc:HGNC:14581]
ENSG00000174238	PITPNA	0.142781	0.0025658	2.59078	-0.131281	0.017476	1.75756	protein_coding	phosphatidylinositol transfer protein alpha [Source:HGNC Symbol;Acc:HGNC:9001]
ENSG00000154217	PITPNC1	0.280565	0.0489154	1.31055	-0.48466	0.00303168	2.51832	protein_coding	phosphatidylinositol transfer protein cytoplasmic 1 [Source:HGNC Symbol;Acc:HGNC:21045]
ENSG00000069011	PITX1	-0.244372	2.24366e-05	4.64904	0.211429	0.000146513	3.83413	protein_coding	paired like homeodomain 1 [Source:HGNC Symbol;Acc:HGNC:9004]
ENSG00000160199	PKNOX1	0.187083	0.00299622	2.52343	-0.18567	0.0165986	1.77993	protein_coding	PBX/knotted 1 homeobox 1 [Source:HGNC Symbol;Acc:HGNC:9022]
ENSG00000145287	PLAC8	-2.31438	0.0130127	1.88563	1.61348	0.00200655	2.69755	protein_coding	placenta specific 8 [Source:HGNC Symbol;Acc:HGNC:19254]
ENSG00000189129	PLAC9	0.604912	4.62028e-06	5.33533	-0.554266	0.000906833	3.04247	protein_coding	placenta specific 9 [Source:HGNC Symbol;Acc:HGNC:19255]
ENSG00000182378	PLCXD1	-0.256176	0.00908557	2.04165	0.36997	3.33531e-05	4.47686	protein_coding	phosphatidylinositol specific phospholipase C X domain containing 1 [Source:HGNC Symbol;Acc:HGNC:23148]
ENSG00000105559	PLEKHA4	-0.197539	0.0138213	1.85945	1.7448	9.84412e-142	141.007	protein_coding	pleckstrin homology domain containing A4 [Source:HGNC Symbol;Acc:HGNC:14339]
ENSG00000143850	PLEKHA6	-0.292654	2.4596e-07	6.60914	0.464786	1.17894e-13	12.9285	protein_coding	pleckstrin homology domain containing A6 [Source:HGNC Symbol;Acc:HGNC:17053]
ENSG00000115762	PLEKHB2	0.10549	0.023183	1.63483	-0.163612	0.000869087	3.06094	protein_coding	pleckstrin homology domain containing B2 [Source:HGNC Symbol;Acc:HGNC:19236]
ENSG00000068137	PLEKHH3	0.14278	0.0421747	1.37495	-0.311773	3.51764e-05	4.45375	protein_coding	pleckstrin homology, MyTH4 and FERM domain containing H3 [Source:HGNC Symbol;Acc:HGNC:26105]
ENSG00000145632	PLK2	-0.215649	1.35069e-05	4.86944	0.603363	9.71944e-24	23.0124	protein_coding	polo like kinase 2 [Source:HGNC Symbol;Acc:HGNC:19699]
ENSG00000162407	PLPP3	0.232658	0.0217066	1.66341	-0.681725	8.39948e-09	8.07575	protein_coding	phospholipid phosphatase 3 [Source:HGNC Symbol;Acc:HGNC:9229]
ENSG00000105520	PLPPR2	0.154558	0.0334176	1.47603	-0.175827	0.0245101	1.61065	protein_coding	phospholipid phosphatase related 2 [Source:HGNC Symbol;Acc:HGNC:29566]
ENSG00000102024	PLS3	-0.147528	0.00418739	2.37806	0.169662	0.00153172	2.81482	protein_coding	plastin 3 [Source:HGNC Symbol;Acc:HGNC:9091]
ENSG00000188313	PLSCR1	-0.177631	0.0180718	1.743	3.24249	0		protein_coding	phospholipid scramblase 1 [Source:HGNC Symbol;Acc:HGNC:9092]
ENSG00000130827	PLXNA3	0.277949	7.4336e-06	5.1288	-0.679131	1.28348e-18	17.8916	protein_coding	plexin A3 [Source:HGNC Symbol;Acc:HGNC:9101]
ENSG00000127838	PNKD	0.154672	0.0013456	2.87108	-0.170999	0.00210675	2.67639	protein_coding	PNKD, MBL domain containing [Source:HGNC Symbol;Acc:HGNC:9153]
ENSG00000100941	PNN	-0.144238	0.00314066	2.50298	0.369128	3.60169e-11	10.4435	protein_coding	pinin, desmosome associated protein [Source:HGNC Symbol;Acc:HGNC:9162]
ENSG00000032444	PNPLA6	0.12561	0.0053229	2.27385	-0.737877	1.69912e-38	37.7698	protein_coding	patatin like phospholipase domain containing 6 [Source:HGNC Symbol;Acc:HGNC:16268]
ENSG00000186866	POFUT2	0.131215	0.00291187	2.53583	-0.181107	0.00023729	3.62472	protein_coding	protein O-fucosyltransferase 2 [Source:HGNC Symbol;Acc:HGNC:14683]
ENSG00000062822	POLD1	-0.228052	0.000901075	3.04524	0.501792	1.09835e-12	11.9593	protein_coding	DNA polymerase delta 1, catalytic subunit [Source:HGNC Symbol;Acc:HGNC:9175]
ENSG00000077514	POLD3	-0.226138	0.000444694	3.35194	0.357119	3.73428e-09	8.42779	protein_coding	DNA polymerase delta 3, accessory subunit [Source:HGNC Symbol;Acc:HGNC:20932]
ENSG00000177084	POLE	-0.218605	3.48684e-05	4.45757	0.277929	7.24584e-07	6.13991	protein_coding	DNA polymerase epsilon, catalytic subunit [Source:HGNC Symbol;Acc:HGNC:9177]
ENSG00000148229	POLE3	-0.16343	0.0149834	1.82439	0.379862	5.25939e-10	9.27906	protein_coding	DNA polymerase epsilon 3, accessory subunit [Source:HGNC Symbol;Acc:HGNC:13546]
ENSG00000051341	POLQ	-0.344447	8.20915e-06	5.0857	0.656959	4.71277e-18	17.3267	protein_coding	DNA polymerase theta [Source:HGNC Symbol;Acc:HGNC:9186]
ENSG00000047315	POLR2B	0.104263	0.020815	1.68162	-0.18961	0.000150822	3.82153	protein_coding	RNA polymerase II subunit B [Source:HGNC Symbol;Acc:HGNC:9188]
ENSG00000243279	PRAF2	0.23136	0.0180047	1.74461	-0.315174	0.00537448	2.26966	protein_coding	PRA1 domain family member 2 [Source:HGNC Symbol;Acc:HGNC:28911]
ENSG00000108946	PRKAR1A	0.106989	0.00682436	2.16594	-0.366528	8.81661e-13	12.0547	protein_coding	protein kinase cAMP-dependent type I regulatory subunit alpha [Source:HGNC Symbol;Acc:HGNC:9388]
ENSG00000160310	PRMT2	0.231345	2.28759e-06	5.64062	-0.280308	1.91797e-07	6.71716	protein_coding	protein arginine methyltransferase 2 [Source:HGNC Symbol;Acc:HGNC:5186]
ENSG00000150687	PRSS23	-0.49272	5.37627e-17	16.2695	1.26326	7.61071e-85	84.1186	protein_coding	serine protease 23 [Source:HGNC Symbol;Acc:HGNC:14370]
ENSG00000106772	PRUNE2	0.58991	0.000583489	3.23397	-1.2835	6.21927e-08	7.20626	protein_coding	prune homolog 2 [Source:HGNC Symbol;Acc:HGNC:25209]
ENSG00000243137	PSG4	-0.587561	0.015895	1.79874	1.24011	5.38126e-11	10.2691	protein_coding	pregnancy specific beta-1-glycoprotein 4 [Source:HGNC Symbol;Acc:HGNC:9521]
ENSG00000173692	PSMD1	-0.0859829	0.0320387	1.49433	0.0891366	0.0355337	1.44936	protein_coding	proteasome 26S subunit, non-ATPase 1 [Source:HGNC Symbol;Acc:HGNC:9554]
ENSG00000101417	PXMP4	0.222389	0.00325846	2.48699	-0.62311	6.99184e-13	12.1554	protein_coding	peroxisomal membrane protein 4 [Source:HGNC Symbol;Acc:HGNC:15920]
ENSG00000185236	RAB11B	0.108031	0.0139535	1.85532	-0.153497	0.00211787	2.6741	protein_coding	RAB11B, member RAS oncogene family [Source:HGNC Symbol;Acc:HGNC:9761]
ENSG00000174903	RAB1B	0.112199	0.0117265	1.93083	-0.243088	1.27511e-06	5.89445	protein_coding	RAB1B, member RAS oncogene family [Source:HGNC Symbol;Acc:HGNC:18370]
ENSG00000124209	RAB22A	0.155585	0.00276133	2.55888	-0.316077	2.82496e-08	7.54899	protein_coding	RAB22A, member RAS oncogene family [Source:HGNC Symbol;Acc:HGNC:9764]
ENSG00000104388	RAB2A	0.146483	0.000929449	3.03177	-0.307333	4.51458e-11	10.3454	protein_coding	RAB2A, member RAS oncogene family [Source:HGNC Symbol;Acc:HGNC:9763]
ENSG00000197562	RAB40C	0.16148	0.0370204	1.43156	-0.320864	0.000237691	3.62399	protein_coding	RAB40C, member RAS oncogene family [Source:HGNC Symbol;Acc:HGNC:18285]
ENSG00000111540	RAB5B	0.185215	6.4674e-05	4.18927	-0.420068	6.14332e-13	12.2116	protein_coding	RAB5B, member RAS oncogene family [Source:HGNC Symbol;Acc:HGNC:9784]
ENSG00000175582	RAB6A	0.224661	3.2399e-06	5.48947	-0.227172	0.000166188	3.7794	protein_coding	RAB6A, member RAS oncogene family [Source:HGNC Symbol;Acc:HGNC:9786]
ENSG00000070950	RAD18	-0.306526	0.000364401	3.43842	0.305473	0.000253552	3.59593	protein_coding	RAD18, E3 ubiquitin protein ligase [Source:HGNC Symbol;Acc:HGNC:18278]
ENSG00000111247	RAD51AP1	-0.488022	2.75979e-09	8.55912	0.683996	2.02499e-22	21.6936	protein_coding	RAD51 associated protein 1 [Source:HGNC Symbol;Acc:HGNC:16956]
ENSG00000085999	RAD54L	-0.168316	0.0390756	1.40809	0.823575	6.11377e-29	28.2137	protein_coding	RAD54 like [Source:HGNC Symbol;Acc:HGNC:9826]
ENSG00000099901	RANBP1	-0.133671	0.0162899	1.78808	0.430862	4.32895e-12	11.3636	protein_coding	RAN binding protein 1 [Source:HGNC Symbol;Acc:HGNC:9847]
ENSG00000164188	RANBP3L	0.2213	0.0189553	1.72227	-1.65161	1.69782e-08	7.77011	protein_coding	RAN binding protein 3 like [Source:HGNC Symbol;Acc:HGNC:26353]
ENSG00000127314	RAP1B	0.147183	0.00394051	2.40445	-0.148082	0.0087528	2.05785	protein_coding	RAP1B, member of RAS oncogene family [Source:HGNC Symbol;Acc:HGNC:9857]
ENSG00000077092	RARB	0.197328	0.000757213	3.12078	-0.129077	0.0477972	1.3206	protein_coding	retinoic acid receptor beta [Source:HGNC Symbol;Acc:HGNC:9865]
ENSG00000122257	RBBP6	-0.143755	0.00171523	2.76568	0.103261	0.0408753	1.38854	protein_coding	RB binding protein 6, ubiquitin ligase [Source:HGNC Symbol;Acc:HGNC:9889]
ENSG00000101773	RBBP8	-0.305482	0.00068163	3.16645	0.466989	7.56355e-09	8.12127	protein_coding	RB binding protein 8, endonuclease [Source:HGNC Symbol;Acc:HGNC:9891]
ENSG00000080839	RBL1	-0.148564	0.0496948	1.30369	0.466082	4.05771e-10	9.39172	protein_coding	RB transcriptional corepressor like 1 [Source:HGNC Symbol;Acc:HGNC:9893]
ENSG00000086589	RBM22	-0.148471	0.0107852	1.96717	0.349491	1.0834e-09	8.96521	protein_coding	RNA binding motif protein 22 [Source:HGNC Symbol;Acc:HGNC:25503]
ENSG00000112183	RBM24	0.370198	0.00143515	2.8431	-1.22626	6.20942e-18	17.2069	protein_coding	RNA binding motif protein 24 [Source:HGNC Symbol;Acc:HGNC:21539]
ENSG00000180198	RCC1	-0.162099	0.0108578	1.96426	0.48166	8.46014e-14	13.0726	protein_coding	regulator of chromosome condensation 1 [Source:HGNC Symbol;Acc:HGNC:1913]
ENSG00000142552	RCN3	0.275715	0.0134237	1.87213	-0.445801	0.00021278	3.67207	protein_coding	reticulocalbin 3 [Source:HGNC Symbol;Acc:HGNC:21145]
ENSG00000160957	RECQL4	-0.216154	0.000196239	3.70722	0.293099	5.9814e-05	4.2232	protein_coding	RecQ like helicase 4 [Source:HGNC Symbol;Acc:HGNC:9949]
ENSG00000144567	RETREG2	0.0991041	0.030524	1.51536	-0.228731	7.93936e-06	5.10021	protein_coding	reticulophagy regulator family member 2 [Source:HGNC Symbol;Acc:HGNC:28450]
ENSG00000042445	RETSAT	0.217384	0.000458711	3.33846	-0.278839	7.41509e-05	4.12988	protein_coding	retinol saturase [Source:HGNC Symbol;Acc:HGNC:25991]
ENSG00000133119	RFC3	-0.272101	0.000240659	3.6186	0.600718	3.0604e-17	16.5142	protein_coding	replication factor C subunit 3 [Source:HGNC Symbol;Acc:HGNC:9971]
ENSG00000163918	RFC4	-0.192218	0.0162412	1.78938	0.820345	7.37261e-30	29.1324	protein_coding	replication factor C subunit 4 [Source:HGNC Symbol;Acc:HGNC:9972]
ENSG00000131378	RFTN1	-0.299825	0.00428983	2.36756	0.619609	8.23858e-11	10.0841	protein_coding	raftlin, lipid raft linker 1 [Source:HGNC Symbol;Acc:HGNC:30278]
ENSG00000168411	RFWD3	-0.262949	1.97672e-07	6.70406	0.327851	4.11028e-11	10.3861	protein_coding	ring finger and WD repeat domain 3 [Source:HGNC Symbol;Acc:HGNC:25539]
ENSG00000143344	RGL1	0.151047	0.0353972	1.45103	-0.263421	0.00063551	3.19688	protein_coding	ral guanine nucleotide dissociation stimulator like 1 [Source:HGNC Symbol;Acc:HGNC:30281]
ENSG00000237441	RGL2	0.227824	0.000124365	3.9053	-0.559042	3.0548e-16	15.515	protein_coding	ral guanine nucleotide dissociation stimulator like 2 [Source:HGNC Symbol;Acc:HGNC:9769]
ENSG00000147509	RGS20	-0.279494	0.0417914	1.37891	1.2855	1.83072e-35	34.7374	protein_coding	regulator of G protein signaling 20 [Source:HGNC Symbol;Acc:HGNC:14600]
ENSG00000138835	RGS3	0.186676	0.00285159	2.54491	-0.164508	0.0151756	1.81885	protein_coding	regulator of G protein signaling 3 [Source:HGNC Symbol;Acc:HGNC:9999]
ENSG00000067560	RHOA	0.195083	1.43729e-07	6.84246	-0.17141	1.85668e-05	4.73126	protein_coding	ras homolog family member A [Source:HGNC Symbol;Acc:HGNC:667]
ENSG00000008853	RHOBTB2	0.194253	0.0116531	1.93356	-0.197909	0.0152902	1.81559	protein_coding	Rho related BTB domain containing 2 [Source:HGNC Symbol;Acc:HGNC:18756]
ENSG00000119729	RHOQ	0.254573	6.43816e-05	4.19124	-0.201002	0.00403087	2.3946	protein_coding	ras homolog family member Q [Source:HGNC Symbol;Acc:HGNC:17736]
ENSG00000183421	RIPK4	0.210928	0.000947132	3.02359	-0.182544	0.0122347	1.91241	protein_coding	receptor interacting serine/threonine kinase 4 [Source:HGNC Symbol;Acc:HGNC:496]
ENSG00000178966	RMI1	-0.360376	0.000231663	3.63514	0.484057	3.73617e-08	7.42757	protein_coding	RecQ mediated genome instability 1 [Source:HGNC Symbol;Acc:HGNC:25764]
ENSG00000175643	RMI2	-0.251863	0.0103889	1.98343	0.690137	1.05285e-11	10.9776	protein_coding	RecQ mediated genome instability 2 [Source:HGNC Symbol;Acc:HGNC:28349]
ENSG00000123091	RNF11	0.12671	0.00500608	2.3005	-0.330644	1.1682e-09	8.93248	protein_coding	ring finger protein 11 [Source:HGNC Symbol;Acc:HGNC:10056]
ENSG00000113269	RNF130	0.122099	0.0376135	1.42466	-0.33192	6.2259e-08	7.2058	protein_coding	ring finger protein 130 [Source:HGNC Symbol;Acc:HGNC:18280]
ENSG00000134758	RNF138	-0.24648	0.0127493	1.89452	1.01342	3.06581e-32	31.5135	protein_coding	ring finger protein 138 [Source:HGNC Symbol;Acc:HGNC:17765]
ENSG00000168159	RNF187	0.159675	0.000376041	3.42476	-0.111175	0.0209618	1.67857	protein_coding	ring finger protein 187 [Source:HGNC Symbol;Acc:HGNC:27146]
ENSG00000173821	RNF213	-0.122689	0.0178936	1.7473	1.82579	0		protein_coding	ring finger protein 213 [Source:HGNC Symbol;Acc:HGNC:14539]
ENSG00000099999	RNF215	0.230426	0.0025865	2.58729	-0.173109	0.0440782	1.35578	protein_coding	ring finger protein 215 [Source:HGNC Symbol;Acc:HGNC:33434]
ENSG00000142327	RNPEPL1	0.234067	3.68585e-05	4.43346	-0.204632	0.00110349	2.95723	protein_coding	arginyl aminopeptidase like 1 [Source:HGNC Symbol;Acc:HGNC:10079]
ENSG00000147403	RPL10	0.101068	0.017463	1.75788	-0.136309	0.00165674	2.78074	protein_coding	ribosomal protein L10 [Source:HGNC Symbol;Acc:HGNC:10298]
ENSG00000163584	RPL22L1	-0.34748	0.00380833	2.41927	0.518221	3.9024e-06	5.40867	protein_coding	ribosomal protein L22 like 1 [Source:HGNC Symbol;Acc:HGNC:27610]
ENSG00000101413	RPRD1B	-0.141783	0.01548	1.81023	0.510831	2.80114e-18	17.5527	protein_coding	regulation of nuclear pre-mRNA domain containing 1B [Source:HGNC Symbol;Acc:HGNC:16209]
ENSG00000149273	RPS3	0.0759577	0.0488936	1.31075	-0.214816	5.70866e-08	7.24347	protein_coding	ribosomal protein S3 [Source:HGNC Symbol;Acc:HGNC:10420]
ENSG00000071242	RPS6KA2	0.271391	0.0201351	1.69605	-0.996016	9.57527e-12	11.0188	protein_coding	ribosomal protein S6 kinase A2 [Source:HGNC Symbol;Acc:HGNC:10431]
ENSG00000126458	RRAS	0.194554	0.00804851	2.09428	-0.200439	0.0112117	1.95033	protein_coding	RAS related [Source:HGNC Symbol;Acc:HGNC:10447]
ENSG00000171848	RRM2	-0.488684	5.74439e-18	17.2408	0.425598	2.31076e-12	11.6362	protein_coding	ribonucleotide reductase regulatory subunit M2 [Source:HGNC Symbol;Acc:HGNC:10452]
ENSG00000134321	RSAD2	-0.954479	0.0476222	1.32219	7.99827	1.53261e-66	65.8146	protein_coding	radical S-adenosyl methionine domain containing 2 [Source:HGNC Symbol;Acc:HGNC:30908]
ENSG00000242732	RTL5	0.220619	0.0439218	1.35732	-0.517031	0.000151987	3.81819	protein_coding	retrotransposon Gag like 5 [Source:HGNC Symbol;Acc:HGNC:29430]
ENSG00000212747	RTL8B	0.165054	0.012921	1.8887	-0.440692	1.40242e-09	8.85312	protein_coding	retrotransposon Gag like 8B [Source:HGNC Symbol;Acc:HGNC:33156]
ENSG00000134590	RTL8C	0.278126	8.47739e-08	7.07174	-0.422246	8.56013e-14	13.0675	protein_coding	retrotransposon Gag like 8C [Source:HGNC Symbol;Acc:HGNC:2569]
ENSG00000196154	S100A4	0.155671	0.0163047	1.78769	-0.180245	0.0102688	1.98848	protein_coding	S100 calcium binding protein A4 [Source:HGNC Symbol;Acc:HGNC:10494]
ENSG00000170989	S1PR1	0.429675	0.000430772	3.36575	-0.458739	0.00115769	2.93641	protein_coding	sphingosine-1-phosphate receptor 1 [Source:HGNC Symbol;Acc:HGNC:3165]
ENSG00000151835	SACS	0.157126	0.00977863	2.00972	-0.43189	8.50383e-10	9.07039	protein_coding	sacsin molecular chaperone [Source:HGNC Symbol;Acc:HGNC:10519]
ENSG00000020577	SAMD4A	-0.536385	0.00192616	2.71531	1.00558	6.88305e-14	13.1622	protein_coding	sterile alpha motif domain containing 4A [Source:HGNC Symbol;Acc:HGNC:23023]
ENSG00000177409	SAMD9L	-0.182228	0.00372676	2.42867	3.25182	0		protein_coding	sterile alpha motif domain containing 9 like [Source:HGNC Symbol;Acc:HGNC:1349]
ENSG00000101347	SAMHD1	-0.207684	0.00352579	2.45274	3.77	0		protein_coding	SAM and HD domain containing deoxynucleoside triphosphate triphosphohydrolase 1 [Source:HGNC Symbol;Acc:HGNC:15925]
ENSG00000164576	SAP30L	0.128819	0.0283644	1.54723	-0.194877	0.00799529	2.09717	protein_coding	SAP30 like [Source:HGNC Symbol;Acc:HGNC:25663]
ENSG00000133872	SARAF	0.115212	0.00399001	2.39903	-0.217876	2.46807e-06	5.60764	protein_coding	store-operated calcium entry associated regulatory factor [Source:HGNC Symbol;Acc:HGNC:28789]
ENSG00000109929	SC5D	0.767088	8.20091e-25	24.0861	-0.295908	0.000443629	3.35298	protein_coding	sterol-C5-desaturase [Source:HGNC Symbol;Acc:HGNC:10547]
ENSG00000099194	SCD	0.220287	4.69585e-05	4.32829	-0.219677	0.000158643	3.79958	protein_coding	stearoyl-CoA desaturase [Source:HGNC Symbol;Acc:HGNC:10571]
ENSG00000115884	SDC1	-0.16047	0.0257416	1.58936	0.353666	2.44259e-07	6.61215	protein_coding	syndecan 1 [Source:HGNC Symbol;Acc:HGNC:10658]
ENSG00000139410	SDSL	-0.385488	0.00775656	2.11033	0.403647	0.00570724	2.24357	protein_coding	serine dehydratase like [Source:HGNC Symbol;Acc:HGNC:30404]
ENSG00000100003	SEC14L2	0.239649	0.00073839	3.13171	-0.356288	4.79539e-06	5.31918	protein_coding	SEC14 like lipid binding 2 [Source:HGNC Symbol;Acc:HGNC:10699]
ENSG00000093183	SEC22C	0.176675	0.00172422	2.76341	-0.214008	0.00102751	2.98822	protein_coding	SEC22 homolog C, vesicle trafficking protein [Source:HGNC Symbol;Acc:HGNC:16828]
ENSG00000100934	SEC23A	0.141423	0.00308411	2.51087	-0.431574	2.99665e-15	14.5234	protein_coding	Sec23 homolog A, coat complex II component [Source:HGNC Symbol;Acc:HGNC:10701]
ENSG00000138674	SEC31A	0.100703	0.0175254	1.75633	-0.351829	1.76029e-11	10.7544	protein_coding	SEC31 homolog A, COPII coat complex component [Source:HGNC Symbol;Acc:HGNC:17052]
ENSG00000138593	SECISBP2L	0.135841	0.0273617	1.56286	-0.242944	0.00148519	2.82822	protein_coding	SECIS binding protein 2 like [Source:HGNC Symbol;Acc:HGNC:28997]
ENSG00000075213	SEMA3A	-0.62587	2.47717e-10	9.60604	1.11343	6.97603e-31	30.1564	protein_coding	semaphorin 3A [Source:HGNC Symbol;Acc:HGNC:10723]
ENSG00000184640	SEPT9	0.0936766	0.0173037	1.76186	-0.302165	1.11884e-11	10.9512	protein_coding	septin 9 [Source:HGNC Symbol;Acc:HGNC:7323]
ENSG00000142864	SERBP1	-0.111596	0.00116499	2.93368	0.271821	8.69339e-12	11.0608	protein_coding	SERPINE1 mRNA binding protein 1 [Source:HGNC Symbol;Acc:HGNC:17860]
ENSG00000132824	SERINC3	0.0763684	0.0403685	1.39396	-0.472832	4.3875e-23	22.3578	protein_coding	serine incorporator 3 [Source:HGNC Symbol;Acc:HGNC:11699]
ENSG00000082497	SERTAD4	-0.301927	0.0321311	1.49308	0.654329	7.15762e-07	6.14523	protein_coding	SERTA domain containing 4 [Source:HGNC Symbol;Acc:HGNC:25236]
ENSG00000136169	SETDB2	-0.173708	0.0123832	1.90717	0.578809	4.59847e-16	15.3374	protein_coding	SET domain bifurcated 2 [Source:HGNC Symbol;Acc:HGNC:20263]
ENSG00000189091	SF3B3	-0.0850616	0.028218	1.54947	0.148227	0.000299338	3.52384	protein_coding	splicing factor 3b subunit 3 [Source:HGNC Symbol;Acc:HGNC:10770]
ENSG00000104332	SFRP1	0.13504	0.0359108	1.44477	-0.328459	1.05369e-05	4.97729	protein_coding	secreted frizzled related protein 1 [Source:HGNC Symbol;Acc:HGNC:10776]
ENSG00000213064	SFT2D2	0.160722	0.00830087	2.08088	-0.427237	1.64213e-09	8.78459	protein_coding	SFT2 domain containing 2 [Source:HGNC Symbol;Acc:HGNC:25140]
ENSG00000107819	SFXN3	0.282357	1.45977e-05	4.83572	-0.357295	7.72377e-07	6.11217	protein_coding	sideroflexin 3 [Source:HGNC Symbol;Acc:HGNC:16087]
ENSG00000111252	SH2B3	0.183938	0.00640526	2.19346	-0.179619	0.0118071	1.92786	protein_coding	SH2B adaptor protein 3 [Source:HGNC Symbol;Acc:HGNC:29605]
ENSG00000130147	SH3BP4	-0.180078	0.00255828	2.59205	0.185092	0.0122883	1.91051	protein_coding	SH3 domain binding protein 4 [Source:HGNC Symbol;Acc:HGNC:10826]
ENSG00000180730	SHISA2	0.373682	1.11706e-10	9.95192	-0.875891	1.6277e-27	26.7884	protein_coding	shisa family member 2 [Source:HGNC Symbol;Acc:HGNC:20366]
ENSG00000198892	SHISA4	0.223557	0.0044768	2.34903	-0.329091	7.54837e-05	4.12215	protein_coding	shisa family member 4 [Source:HGNC Symbol;Acc:HGNC:27139]
ENSG00000068903	SIRT2	0.210265	0.000476204	3.32221	-0.475468	4.76211e-11	10.3222	protein_coding	sirtuin 2 [Source:HGNC Symbol;Acc:HGNC:10886]
ENSG00000182628	SKA2	-0.14846	0.0216317	1.66491	0.204645	0.00224954	2.64791	protein_coding	spindle and kinetochore associated complex subunit 2 [Source:HGNC Symbol;Acc:HGNC:28006]
ENSG00000165480	SKA3	-0.222591	0.0134483	1.87133	0.448944	3.27448e-08	7.48486	protein_coding	spindle and kinetochore associated complex subunit 3 [Source:HGNC Symbol;Acc:HGNC:20262]
ENSG00000157933	SKI	0.110614	0.0224931	1.64795	-0.489232	3.81094e-20	19.419	protein_coding	SKI proto-oncogene [Source:HGNC Symbol;Acc:HGNC:10896]
ENSG00000113504	SLC12A7	-0.382618	8.85455e-05	4.05283	0.465138	3.39448e-08	7.46923	protein_coding	solute carrier family 12 member 7 [Source:HGNC Symbol;Acc:HGNC:10915]
ENSG00000146828	SLC12A9	0.127416	0.028456	1.54583	-0.146975	0.0184423	1.73419	protein_coding	solute carrier family 12 member 9 [Source:HGNC Symbol;Acc:HGNC:17435]
ENSG00000174327	SLC16A13	0.413379	1.77864e-05	4.74991	-0.418378	0.000359779	3.44396	protein_coding	solute carrier family 16 member 13 [Source:HGNC Symbol;Acc:HGNC:31037]
ENSG00000119899	SLC17A5	0.434957	2.18291e-05	4.66096	-0.567989	1.55003e-07	6.80966	protein_coding	solute carrier family 17 member 5 [Source:HGNC Symbol;Acc:HGNC:10933]
ENSG00000197208	SLC22A4	-0.255459	0.0433924	1.36259	0.673981	2.61232e-09	8.58297	protein_coding	solute carrier family 22 member 4 [Source:HGNC Symbol;Acc:HGNC:10968]
ENSG00000100075	SLC25A1	0.292375	3.19678e-08	7.49529	-0.167202	0.000846503	3.07237	protein_coding	solute carrier family 25 member 1 [Source:HGNC Symbol;Acc:HGNC:10979]
ENSG00000125648	SLC25A23	0.170249	0.00515087	2.28812	-0.52585	6.11078e-14	13.2139	protein_coding	solute carrier family 25 member 23 [Source:HGNC Symbol;Acc:HGNC:19375]
ENSG00000077713	SLC25A43	0.229729	0.00445523	2.35113	-0.175811	0.0377029	1.42362	protein_coding	solute carrier family 25 member 43 [Source:HGNC Symbol;Acc:HGNC:30557]
ENSG00000174669	SLC29A2	0.380508	0.00706949	2.15061	-0.500282	0.00199305	2.70048	protein_coding	solute carrier family 29 member 2 [Source:HGNC Symbol;Acc:HGNC:11004]
ENSG00000160326	SLC2A6	0.781789	6.8329e-20	19.1654	-0.325275	0.000958002	3.01863	protein_coding	solute carrier family 2 member 6 [Source:HGNC Symbol;Acc:HGNC:11011]
ENSG00000133195	SLC39A11	0.168705	0.0406521	1.39092	-0.179445	0.0470765	1.3272	protein_coding	solute carrier family 39 member 11 [Source:HGNC Symbol;Acc:HGNC:14463]
ENSG00000033867	SLC4A7	-0.19861	0.000367	3.43533	0.346666	6.22233e-10	9.20605	protein_coding	solute carrier family 4 member 7 [Source:HGNC Symbol;Acc:HGNC:11033]
ENSG00000198743	SLC5A3	0.387419	3.01512e-14	13.5207	-0.661783	1.13376e-05	4.94548	protein_coding	solute carrier family 5 member 3 [Source:HGNC Symbol;Acc:HGNC:11038]
ENSG00000131389	SLC6A6	0.189333	0.00019258	3.71539	-0.135234	0.00305042	2.51564	protein_coding	solute carrier family 6 member 6 [Source:HGNC Symbol;Acc:HGNC:11052]
ENSG00000109062	SLC9A3R1	0.394822	6.0521e-11	10.2181	-0.193778	0.00432638	2.36388	protein_coding	SLC9A3 regulator 1 [Source:HGNC Symbol;Acc:HGNC:11075]
ENSG00000119906	SLF2	-0.271816	0.000154028	3.8124	0.15647	0.0299158	1.5241	protein_coding	SMC5-SMC6 complex localization factor 2 [Source:HGNC Symbol;Acc:HGNC:17814]
ENSG00000145147	SLIT2	-0.175025	0.00743213	2.12889	0.139008	0.0165669	1.78076	protein_coding	slit guidance ligand 2 [Source:HGNC Symbol;Acc:HGNC:11086]
ENSG00000101665	SMAD7	0.279178	0.00954022	2.02044	-0.731951	1.37278e-08	7.8624	protein_coding	SMAD family member 7 [Source:HGNC Symbol;Acc:HGNC:6773]
ENSG00000184602	SNN	0.561615	1.96731e-15	14.7061	-0.554415	1.38506e-13	12.8585	protein_coding	stannin [Source:HGNC Symbol;Acc:HGNC:11149]
ENSG00000060688	SNRNP40	-0.149287	0.0320028	1.49481	0.359255	1.71707e-07	6.76521	protein_coding	small nuclear ribonucleoprotein U5 subunit 40 [Source:HGNC Symbol;Acc:HGNC:30857]
ENSG00000168807	SNTB2	0.139518	0.00435341	2.36117	-0.651631	1.45205e-20	19.838	protein_coding	syntrophin beta 2 [Source:HGNC Symbol;Acc:HGNC:11169]
ENSG00000173548	SNX33	0.186252	0.0030556	2.5149	-0.259014	0.000447833	3.34888	protein_coding	sorting nexin 33 [Source:HGNC Symbol;Acc:HGNC:28468]
ENSG00000089006	SNX5	-0.140192	0.002876	2.54121	0.139133	0.00433721	2.36279	protein_coding	sorting nexin 5 [Source:HGNC Symbol;Acc:HGNC:14969]
ENSG00000184557	SOCS3	-0.276934	0.000668113	3.17515	0.195931	0.0207511	1.68296	protein_coding	suppressor of cytokine signaling 3 [Source:HGNC Symbol;Acc:HGNC:19391]
ENSG00000100485	SOS2	0.204065	0.0127061	1.89599	-0.351893	0.000117726	3.92913	protein_coding	SOS Ras/Rho guanine nucleotide exchange factor 2 [Source:HGNC Symbol;Acc:HGNC:11188]
ENSG00000198142	SOWAHC	0.337434	0.00288082	2.54048	-0.288019	0.0474713	1.32357	protein_coding	sosondowah ankyrin repeat domain family member C [Source:HGNC Symbol;Acc:HGNC:26149]
ENSG00000113140	SPARC	0.166652	3.11242e-06	5.5069	-0.116219	0.00458001	2.33913	protein_coding	secreted protein acidic and cysteine rich [Source:HGNC Symbol;Acc:HGNC:11219]
ENSG00000160284	SPATC1L	0.279031	0.000439628	3.35691	-0.386542	7.65823e-05	4.11587	protein_coding	spermatogenesis and centriole associated 1 like [Source:HGNC Symbol;Acc:HGNC:1298]
ENSG00000065526	SPEN	-0.138306	0.0330179	1.48125	0.149598	0.0126022	1.89955	protein_coding	spen family transcriptional repressor [Source:HGNC Symbol;Acc:HGNC:17575]
ENSG00000186767	SPIN4	-0.239716	0.0430569	1.36596	0.399184	0.000535357	3.27136	protein_coding	spindlin family member 4 [Source:HGNC Symbol;Acc:HGNC:27040]
ENSG00000134668	SPOCD1	-0.628512	0.034093	1.46733	0.768856	0.0167734	1.77538	protein_coding	SPOC domain containing 1 [Source:HGNC Symbol;Acc:HGNC:26338]
ENSG00000157837	SPPL3	0.134623	0.0316369	1.49981	-0.209418	0.00142751	2.84542	protein_coding	signal peptide peptidase like 3 [Source:HGNC Symbol;Acc:HGNC:30424]
ENSG00000172296	SPTLC3	-0.262145	0.0272787	1.56418	0.300092	0.00873125	2.05892	protein_coding	serine palmitoyltransferase long chain base subunit 3 [Source:HGNC Symbol;Acc:HGNC:16253]
ENSG00000198911	SREBF2	0.258885	1.62732e-11	10.7885	-0.235511	3.51065e-06	5.45461	protein_coding	sterol regulatory element binding transcription factor 2 [Source:HGNC Symbol;Acc:HGNC:11290]
ENSG00000188529	SRSF10	-0.122123	0.00779946	2.10794	0.323441	1.53335e-12	11.8144	protein_coding	serine and arginine rich splicing factor 10 [Source:HGNC Symbol;Acc:HGNC:16713]
ENSG00000115875	SRSF7	-0.109502	0.0191414	1.71803	0.470035	7.7953e-22	21.1082	protein_coding	serine and arginine rich splicing factor 7 [Source:HGNC Symbol;Acc:HGNC:10789]
ENSG00000084112	SSH1	0.125495	0.00920509	2.03597	-0.316362	5.30252e-09	8.27552	protein_coding	slingshot protein phosphatase 1 [Source:HGNC Symbol;Acc:HGNC:30579]
ENSG00000172830	SSH3	0.129482	0.0387584	1.41163	-0.250161	0.000181899	3.74017	protein_coding	slingshot protein phosphatase 3 [Source:HGNC Symbol;Acc:HGNC:30581]
ENSG00000149136	SSRP1	-0.0776069	0.0462279	1.3351	0.162002	5.71329e-05	4.24311	protein_coding	structure specific recognition protein 1 [Source:HGNC Symbol;Acc:HGNC:11327]
ENSG00000180616	SSTR2	-0.515995	0.021703	1.66348	2.45907	6.48073e-63	62.1884	protein_coding	somatostatin receptor 2 [Source:HGNC Symbol;Acc:HGNC:11331]
ENSG00000214530	STARD10	0.298895	1.25539e-05	4.90122	-0.376169	1.85189e-06	5.73238	protein_coding	StAR related lipid transfer domain containing 10 [Source:HGNC Symbol;Acc:HGNC:10666]
ENSG00000115415	STAT1	-0.14933	0.0269587	1.5693	3.30946	0		protein_coding	signal transducer and activator of transcription 1 [Source:HGNC Symbol;Acc:HGNC:11362]
ENSG00000170581	STAT2	-0.164403	0.00140726	2.85163	2.29205	0		protein_coding	signal transducer and activator of transcription 2 [Source:HGNC Symbol;Acc:HGNC:11363]
ENSG00000159167	STC1	0.571057	2.15429e-05	4.6667	-0.322686	0.0224935	1.64794	protein_coding	stanniocalcin 1 [Source:HGNC Symbol;Acc:HGNC:11373]
ENSG00000123473	STIL	-0.134371	0.0355287	1.44942	0.307443	1.84572e-06	5.73383	protein_coding	STIL, centriolar assembly protein [Source:HGNC Symbol;Acc:HGNC:10879]
ENSG00000115694	STK25	0.095622	0.0465778	1.33182	-0.15796	0.00149498	2.82536	protein_coding	serine/threonine kinase 25 [Source:HGNC Symbol;Acc:HGNC:11404]
ENSG00000196182	STK40	0.114533	0.0288309	1.54014	-0.171262	0.00259342	2.58613	protein_coding	serine/threonine kinase 40 [Source:HGNC Symbol;Acc:HGNC:21373]
ENSG00000137868	STRA6	0.236778	4.02682e-08	7.39504	-0.188435	7.67261e-05	4.11506	protein_coding	stimulated by retinoic acid 6 [Source:HGNC Symbol;Acc:HGNC:30650]
ENSG00000128578	STRIP2	-0.377475	0.00284577	2.5458	0.720961	1.88861e-10	9.72386	protein_coding	striatin interacting protein 2 [Source:HGNC Symbol;Acc:HGNC:22209]
ENSG00000104915	STX10	0.205292	0.0028896	2.53916	-0.157303	0.025179	1.59896	protein_coding	syntaxin 10 [Source:HGNC Symbol;Acc:HGNC:11428]
ENSG00000124222	STX16	-0.0831742	0.0396969	1.40124	0.35147	4.46604e-16	15.3501	protein_coding	syntaxin 16 [Source:HGNC Symbol;Acc:HGNC:11431]
ENSG00000136874	STX17	-0.205749	0.0330655	1.48063	0.26454	0.00527907	2.27744	protein_coding	syntaxin 17 [Source:HGNC Symbol;Acc:HGNC:11432]
ENSG00000111450	STX2	0.201675	0.00442698	2.35389	-0.243293	0.00140341	2.85282	protein_coding	syntaxin 2 [Source:HGNC Symbol;Acc:HGNC:3403]
ENSG00000198252	STYX	0.165718	0.0440861	1.3557	-0.523557	2.82984e-08	7.54824	protein_coding	serine/threonine/tyrosine interacting protein [Source:HGNC Symbol;Acc:HGNC:11447]
ENSG00000164828	SUN1	0.0977459	0.0228571	1.64098	-0.146556	0.00223842	2.65006	protein_coding	Sad1 and UNC84 domain containing 1 [Source:HGNC Symbol;Acc:HGNC:18587]
ENSG00000092201	SUPT16H	-0.151976	0.00216306	2.66493	0.173592	0.000533267	3.27305	protein_coding	SPT16 homolog, facilitates chromatin remodeling subunit [Source:HGNC Symbol;Acc:HGNC:11465]
ENSG00000148248	SURF4	0.0823055	0.0246095	1.6089	-0.154669	0.000130544	3.88424	protein_coding	surfeit 4 [Source:HGNC Symbol;Acc:HGNC:11476]
ENSG00000101945	SUV39H1	-0.272666	0.0322783	1.49109	0.408281	0.00092343	3.0346	protein_coding	suppressor of variegation 3-9 homolog 1 [Source:HGNC Symbol;Acc:HGNC:11479]
ENSG00000171992	SYNPO	-0.583406	9.71254e-14	13.0127	0.751965	1.86111e-22	21.7302	protein_coding	synaptopodin [Source:HGNC Symbol;Acc:HGNC:30672]
ENSG00000137501	SYTL2	-0.389882	0.00037503	3.42593	1.25181	9.2086e-46	45.0358	protein_coding	synaptotagmin like 2 [Source:HGNC Symbol;Acc:HGNC:15585]
ENSG00000104946	TBC1D17	0.215871	0.00021648	3.66458	-0.295839	3.33852e-06	5.47645	protein_coding	TBC1 domain family member 17 [Source:HGNC Symbol;Acc:HGNC:25699]
ENSG00000095383	TBC1D2	-0.282821	0.00653635	2.18466	0.733075	9.88112e-13	12.0052	protein_coding	TBC1 domain family member 2 [Source:HGNC Symbol;Acc:HGNC:18026]
ENSG00000068354	TBC1D25	0.271519	0.0106727	1.97173	-0.244738	0.0354433	1.45047	protein_coding	TBC1 domain family member 25 [Source:HGNC Symbol;Acc:HGNC:8092]
ENSG00000135111	TBX3	0.1821	0.00310547	2.50787	-0.197232	0.0010175	2.99246	protein_coding	T-box 3 [Source:HGNC Symbol;Acc:HGNC:11602]
ENSG00000180964	TCEAL8	0.203295	0.0114778	1.94014	-0.273674	0.00373106	2.42817	protein_coding	transcription elongation factor A like 8 [Source:HGNC Symbol;Acc:HGNC:28683]
ENSG00000113649	TCERG1	-0.0886969	0.0495029	1.30537	0.27391	3.71689e-09	8.42982	protein_coding	transcription elongation regulator 1 [Source:HGNC Symbol;Acc:HGNC:15630]
ENSG00000137310	TCF19	-0.175204	0.0241974	1.61623	0.387177	1.2794e-07	6.89299	protein_coding	transcription factor 19 [Source:HGNC Symbol;Acc:HGNC:11629]
ENSG00000070814	TCOF1	-0.168559	0.000421535	3.37517	0.509793	3.31055e-19	18.4801	protein_coding	treacle ribosome biogenesis factor 1 [Source:HGNC Symbol;Acc:HGNC:11654]
ENSG00000145022	TCTA	0.232929	0.00125595	2.90103	-0.471919	6.31429e-09	8.19968	protein_coding	T cell leukemia translocation altered [Source:HGNC Symbol;Acc:HGNC:11692]
ENSG00000182134	TDRKH	0.443061	4.80445e-06	5.31836	-0.827424	8.08408e-13	12.0924	protein_coding	tudor and KH domain containing [Source:HGNC Symbol;Acc:HGNC:11713]
ENSG00000162062	TEDC2	-0.293209	0.00102022	2.99131	0.63411	1.06208e-13	12.9738	protein_coding	tubulin epsilon and delta complex 2 [Source:HGNC Symbol;Acc:HGNC:25849]
ENSG00000167074	TEF	-0.185529	0.0485494	1.31382	0.306372	0.000484313	3.31487	protein_coding	TEF, PAR bZIP transcription factor [Source:HGNC Symbol;Acc:HGNC:11722]
ENSG00000137203	TFAP2A	0.128131	0.0199904	1.69918	-0.249948	4.01407e-05	4.39641	protein_coding	transcription factor AP-2 alpha [Source:HGNC Symbol;Acc:HGNC:11742]
ENSG00000140682	TGFB1I1	0.164339	0.0121642	1.91492	-0.138766	0.0364731	1.43803	protein_coding	transforming growth factor beta 1 induced transcript 1 [Source:HGNC Symbol;Acc:HGNC:11767]
ENSG00000137801	THBS1	-0.526396	4.60881e-26	25.3364	0.864763	7.90567e-47	46.1021	protein_coding	thrombospondin 1 [Source:HGNC Symbol;Acc:HGNC:11785]
ENSG00000172009	THOP1	-0.198273	0.000904393	3.04364	0.235207	0.000171351	3.76611	protein_coding	thimet oligopeptidase 1 [Source:HGNC Symbol;Acc:HGNC:11793]
ENSG00000180346	TIGD2	-0.53461	8.61459e-05	4.06477	0.41091	0.000480781	3.31805	protein_coding	tigger transposable element derived 2 [Source:HGNC Symbol;Acc:HGNC:18333]
ENSG00000111602	TIMELESS	-0.256573	5.91652e-05	4.22793	0.488255	6.54025e-16	15.1844	protein_coding	timeless circadian regulator [Source:HGNC Symbol;Acc:HGNC:11813]
ENSG00000035862	TIMP2	0.115188	0.0036026	2.44338	-0.507887	1.21184e-17	16.9166	protein_coding	TIMP metallopeptidase inhibitor 2 [Source:HGNC Symbol;Acc:HGNC:11821]
ENSG00000075131	TIPIN	-0.313214	0.013065	1.88389	0.66372	5.10687e-09	8.29185	protein_coding	TIMELESS interacting protein [Source:HGNC Symbol;Acc:HGNC:30750]
ENSG00000167900	TK1	-0.188223	0.000573185	3.24171	0.294553	3.96597e-07	6.40165	protein_coding	thymidine kinase 1 [Source:HGNC Symbol;Acc:HGNC:11830]
ENSG00000163931	TKT	0.118174	0.000359583	3.4442	-0.373128	1.52661e-26	25.8163	protein_coding	transketolase [Source:HGNC Symbol;Acc:HGNC:11834]
ENSG00000164342	TLR3	-0.2087	0.0497871	1.30288	1.74059	3.24269e-109	108.489	protein_coding	toll like receptor 3 [Source:HGNC Symbol;Acc:HGNC:11849]
ENSG00000174130	TLR6	-0.356525	0.00689768	2.1613	0.362291	0.00274183	2.56196	protein_coding	toll like receptor 6 [Source:HGNC Symbol;Acc:HGNC:16711]
ENSG00000149809	TM7SF2	1.20859	6.90634e-36	35.1608	-0.938279	5.87076e-12	11.2313	protein_coding	transmembrane 7 superfamily member 2 [Source:HGNC Symbol;Acc:HGNC:11863]
ENSG00000109066	TMEM104	0.138607	0.0212926	1.67177	-0.129331	0.0391038	1.40778	protein_coding	transmembrane protein 104 [Source:HGNC Symbol;Acc:HGNC:25984]
ENSG00000189077	TMEM120A	0.293823	0.000118966	3.92458	-0.256623	0.00111501	2.95272	protein_coding	transmembrane protein 120A [Source:HGNC Symbol;Acc:HGNC:21697]
ENSG00000152558	TMEM123	-0.0943164	0.0290022	1.53757	0.543362	5.45077e-37	36.2635	protein_coding	transmembrane protein 123 [Source:HGNC Symbol;Acc:HGNC:30138]
ENSG00000166448	TMEM130	-0.305373	0.0157534	1.80263	0.26056	0.0193456	1.71342	protein_coding	transmembrane protein 130 [Source:HGNC Symbol;Acc:HGNC:25429]
ENSG00000198792	TMEM184B	0.151989	0.000557766	3.25355	-0.184465	0.000404242	3.39336	protein_coding	transmembrane protein 184B [Source:HGNC Symbol;Acc:HGNC:1310]
ENSG00000072954	TMEM38A	0.275568	0.00604619	2.21852	-0.636049	4.94886e-08	7.3055	protein_coding	transmembrane protein 38A [Source:HGNC Symbol;Acc:HGNC:28462]
ENSG00000147027	TMEM47	-0.318231	0.0228149	1.64178	0.593773	9.6569e-07	6.01516	protein_coding	transmembrane protein 47 [Source:HGNC Symbol;Acc:HGNC:18515]
ENSG00000165685	TMEM52B	-0.179935	0.035962	1.44416	1.53928	3.71374e-112	111.43	protein_coding	transmembrane protein 52B [Source:HGNC Symbol;Acc:HGNC:26438]
ENSG00000180694	TMEM64	-0.332998	1.22415e-07	6.91216	0.317987	1.74026e-07	6.75939	protein_coding	transmembrane protein 64 [Source:HGNC Symbol;Acc:HGNC:25441]
ENSG00000164983	TMEM65	0.18822	0.00185627	2.73136	-0.245731	0.00193954	2.7123	protein_coding	transmembrane protein 65 [Source:HGNC Symbol;Acc:HGNC:25203]
ENSG00000120802	TMPO	-0.255799	2.13387e-06	5.67083	0.131909	0.00834072	2.0788	protein_coding	thymopoietin [Source:HGNC Symbol;Acc:HGNC:11875]
ENSG00000133687	TMTC1	-0.205213	0.0416014	1.38089	0.714066	3.20313e-14	13.4944	protein_coding	transmembrane and tetratricopeptide repeat containing 1 [Source:HGNC Symbol;Acc:HGNC:24099]
ENSG00000139324	TMTC3	-0.192391	0.0136497	1.86488	0.231811	0.00265774	2.57549	protein_coding	transmembrane and tetratricopeptide repeat containing 3 [Source:HGNC Symbol;Acc:HGNC:26899]
ENSG00000125827	TMX4	0.107986	0.0108644	1.96399	-0.405832	1.08067e-09	8.96631	protein_coding	thioredoxin related transmembrane protein 4 [Source:HGNC Symbol;Acc:HGNC:25237]
ENSG00000109079	TNFAIP1	0.115541	0.0352451	1.4529	-0.426217	6.62328e-13	12.1789	protein_coding	TNF alpha induced protein 1 [Source:HGNC Symbol;Acc:HGNC:11894]
ENSG00000006327	TNFRSF12A	-0.509256	7.75972e-08	7.11015	1.52773	2.12867e-12	11.6719	protein_coding	TNF receptor superfamily member 12A [Source:HGNC Symbol;Acc:HGNC:18152]
ENSG00000121858	TNFSF10	-0.500883	0.0015381	2.81302	3.48566	0		protein_coding	TNF superfamily member 10 [Source:HGNC Symbol;Acc:HGNC:11925]
ENSG00000105048	TNNT1	0.158538	0.0237032	1.62519	-0.181823	0.0203942	1.69049	protein_coding	troponin T1, slow skeletal type [Source:HGNC Symbol;Acc:HGNC:11948]
ENSG00000083312	TNPO1	-0.107126	0.0302407	1.51941	0.716921	6.14798e-58	57.2113	protein_coding	transportin 1 [Source:HGNC Symbol;Acc:HGNC:6401]
ENSG00000136205	TNS3	-0.231018	0.000106492	3.97268	0.468845	7.27066e-18	17.1384	protein_coding	tensin 3 [Source:HGNC Symbol;Acc:HGNC:21616]
ENSG00000160949	TONSL	-0.254562	9.82327e-05	4.00774	0.350591	9.97147e-07	6.00124	protein_coding	tonsoku like, DNA repair protein [Source:HGNC Symbol;Acc:HGNC:7801]
ENSG00000177302	TOP3A	-0.165664	0.00404705	2.39286	0.26291	4.03724e-06	5.39392	protein_coding	DNA topoisomerase III alpha [Source:HGNC Symbol;Acc:HGNC:11992]
ENSG00000078900	TP73	-0.475879	0.00645389	2.19018	0.51828	0.000907868	3.04198	protein_coding	tumor protein p73 [Source:HGNC Symbol;Acc:HGNC:12003]
ENSG00000158109	TPRG1L	0.119277	0.047535	1.32299	-0.638567	2.12856e-21	20.6719	protein_coding	tumor protein p63 regulated 1 like [Source:HGNC Symbol;Acc:HGNC:27007]
ENSG00000133112	TPT1	0.122994	0.000106759	3.9716	-0.139237	0.000752466	3.12351	protein_coding	tumor protein, translationally-controlled 1 [Source:HGNC Symbol;Acc:HGNC:12022]
ENSG00000136527	TRA2B	-0.0989535	0.0181733	1.74057	0.215399	1.3903e-06	5.85689	protein_coding	transformer 2 beta homolog [Source:HGNC Symbol;Acc:HGNC:10781]
ENSG00000056558	TRAF1	-0.422502	0.00462245	2.33513	0.768414	2.2714e-08	7.64371	protein_coding	TNF receptor associated factor 1 [Source:HGNC Symbol;Acc:HGNC:12031]
ENSG00000168016	TRANK1	-0.177116	0.00717584	2.14413	1.48667	5.35423e-140	139.271	protein_coding	tetratricopeptide repeat and ankyrin repeat containing 1 [Source:HGNC Symbol;Acc:HGNC:29011]
ENSG00000126602	TRAP1	-0.140331	0.00974719	2.01112	0.161778	0.00461869	2.33548	protein_coding	TNF receptor associated protein 1 [Source:HGNC Symbol;Acc:HGNC:16264]
ENSG00000007255	TRAPPC6A	0.184999	0.0352471	1.45288	-0.367139	0.000332123	3.4787	protein_coding	trafficking protein particle complex 6A [Source:HGNC Symbol;Acc:HGNC:23069]
ENSG00000071575	TRIB2	0.237951	0.000190647	3.71977	-0.688169	2.82255e-17	16.5494	protein_coding	tribbles pseudokinase 2 [Source:HGNC Symbol;Acc:HGNC:30809]
ENSG00000132274	TRIM22	-0.248249	0.000107662	3.96794	3.47924	0		protein_coding	tripartite motif containing 22 [Source:HGNC Symbol;Acc:HGNC:16379]
ENSG00000234127	TRIM26	-0.206446	0.000555077	3.25565	0.817328	1.01552e-47	46.9933	protein_coding	tripartite motif containing 26 [Source:HGNC Symbol;Acc:HGNC:12962]
ENSG00000205133	TRIQK	0.268064	0.00203091	2.69231	-0.505326	7.41569e-07	6.12985	protein_coding	triple QxxK/R motif containing [Source:HGNC Symbol;Acc:HGNC:27828]
ENSG00000102804	TSC22D1	0.165341	0.000434064	3.36245	-0.142556	0.00478943	2.31972	protein_coding	TSC22 domain family member 1 [Source:HGNC Symbol;Acc:HGNC:16826]
ENSG00000108219	TSPAN14	0.286335	1.14236e-07	6.9422	-0.161478	0.00694712	2.1582	protein_coding	tetraspanin 14 [Source:HGNC Symbol;Acc:HGNC:23303]
ENSG00000052841	TTC17	-0.148521	0.00364687	2.43808	0.265627	1.72058e-07	6.76433	protein_coding	tetratricopeptide repeat domain 17 [Source:HGNC Symbol;Acc:HGNC:25596]
ENSG00000116830	TTF2	-0.135994	0.0237433	1.62446	0.426627	1.04412e-10	9.98125	protein_coding	transcription termination factor 2 [Source:HGNC Symbol;Acc:HGNC:12398]
ENSG00000101407	TTI1	-0.281136	2.60974e-06	5.5834	0.155147	0.0110289	1.95747	protein_coding	TELO2 interacting protein 1 [Source:HGNC Symbol;Acc:HGNC:29029]
ENSG00000167552	TUBA1A	0.619986	6.70627e-59	58.1735	-0.866593	1.98883e-39	38.7014	protein_coding	tubulin alpha 1a [Source:HGNC Symbol;Acc:HGNC:20766]
ENSG00000122691	TWIST1	0.21484	0.00108482	2.96464	-0.316522	1.10313e-05	4.95737	protein_coding	twist family bHLH transcription factor 1 [Source:HGNC Symbol;Acc:HGNC:12428]
ENSG00000176890	TYMS	-0.402791	2.01206e-05	4.69636	0.538748	5.78913e-10	9.23739	protein_coding	thymidylate synthetase [Source:HGNC Symbol;Acc:HGNC:12441]
ENSG00000107165	TYRP1	-1.16541	0.00257866	2.58861	0.878861	0.00177633	2.75048	protein_coding	tyrosinase related protein 1 [Source:HGNC Symbol;Acc:HGNC:12450]
ENSG00000163714	U2SURP	-0.1054	0.0189562	1.72225	0.174402	0.000146083	3.8354	protein_coding	U2 snRNP associated SURP domain containing [Source:HGNC Symbol;Acc:HGNC:30855]
ENSG00000077152	UBE2T	-0.21051	0.012372	1.90756	0.293018	0.000194467	3.71115	protein_coding	ubiquitin conjugating enzyme E2 T [Source:HGNC Symbol;Acc:HGNC:25009]
ENSG00000276043	UHRF1	-0.434165	8.78153e-08	7.05643	0.481643	1.20076e-09	8.92054	protein_coding	ubiquitin like with PHD and ring finger domains 1 [Source:HGNC Symbol;Acc:HGNC:12556]
ENSG00000076248	UNG	-0.211096	0.00209054	2.67974	0.195642	0.00332862	2.47774	protein_coding	uracil DNA glycosylase [Source:HGNC Symbol;Acc:HGNC:12572]
ENSG00000142207	URB1	-0.140447	0.00984089	2.00697	0.160501	0.00462776	2.33463	protein_coding	URB1 ribosome biogenesis 1 homolog (S. cerevisiae) [Source:HGNC Symbol;Acc:HGNC:17344]
ENSG00000135763	URB2	-0.20712	0.0324991	1.48813	0.405116	2.37054e-05	4.62515	protein_coding	URB2 ribosome biogenesis 2 homolog (S. cerevisiae) [Source:HGNC Symbol;Acc:HGNC:28967]
ENSG00000162607	USP1	-0.165247	0.0014998	2.82397	0.519495	1.25405e-22	21.9017	protein_coding	ubiquitin specific peptidase 1 [Source:HGNC Symbol;Acc:HGNC:12607]
ENSG00000154914	USP43	0.232739	0.0489215	1.3105	-0.494597	0.000893842	3.04874	protein_coding	ubiquitin specific peptidase 43 [Source:HGNC Symbol;Acc:HGNC:20072]
ENSG00000111962	UST	0.178757	0.0483735	1.31539	-0.24589	0.0317449	1.49833	protein_coding	uronyl 2-sulfotransferase [Source:HGNC Symbol;Acc:HGNC:17223]
ENSG00000120800	UTP20	-0.147369	0.0443833	1.35278	0.326853	6.51205e-06	5.18628	protein_coding	UTP20, small subunit processome component [Source:HGNC Symbol;Acc:HGNC:17897]
ENSG00000141076	UTP4	-0.108076	0.0478768	1.31987	0.496958	2.30476e-17	16.6374	protein_coding	UTP4, small subunit processome component [Source:HGNC Symbol;Acc:HGNC:1983]
ENSG00000071246	VASH1	0.477504	0.00267998	2.57187	-0.477546	0.0150407	1.82273	protein_coding	vasohibin 1 [Source:HGNC Symbol;Acc:HGNC:19964]
ENSG00000108828	VAT1	0.288965	4.34207e-13	12.3623	-0.963299	3.90374e-81	80.4085	protein_coding	vesicle amine transport 1 [Source:HGNC Symbol;Acc:HGNC:16919]
ENSG00000062716	VMP1	-0.197608	7.6958e-05	4.11375	0.407115	3.28954e-14	13.4829	protein_coding	vacuole membrane protein 1 [Source:HGNC Symbol;Acc:HGNC:29559]
ENSG00000160948	VPS28	0.121246	0.0280931	1.5514	-0.124155	0.0376476	1.42426	protein_coding	VPS28, ESCRT-I subunit [Source:HGNC Symbol;Acc:HGNC:18178]
ENSG00000028116	VRK2	-0.24456	0.0309481	1.50937	0.434647	7.08364e-05	4.14974	protein_coding	vaccinia related kinase 2 [Source:HGNC Symbol;Acc:HGNC:12719]
ENSG00000158195	WASF2	0.119776	0.00986453	2.00592	-0.162223	0.00160844	2.79359	protein_coding	WAS protein family member 2 [Source:HGNC Symbol;Acc:HGNC:12733]
ENSG00000084463	WBP11	-0.132529	0.00701606	2.15391	0.367012	2.30934e-12	11.6365	protein_coding	WW domain binding protein 11 [Source:HGNC Symbol;Acc:HGNC:16461]
ENSG00000132471	WBP2	0.291909	4.75601e-09	8.32276	-0.20979	3.79409e-05	4.42089	protein_coding	WW domain binding protein 2 [Source:HGNC Symbol;Acc:HGNC:12738]
ENSG00000198554	WDHD1	-0.297249	0.00526902	2.27827	0.618723	8.73287e-11	10.0588	protein_coding	WD repeat and HMG-box DNA binding protein 1 [Source:HGNC Symbol;Acc:HGNC:23170]
ENSG00000101940	WDR13	0.241903	0.000115028	3.9392	-0.259541	8.08137e-05	4.09252	protein_coding	WD repeat domain 13 [Source:HGNC Symbol;Acc:HGNC:14352]
ENSG00000134987	WDR36	-0.132579	0.0189714	1.7219	0.357629	2.30723e-11	10.6369	protein_coding	WD repeat domain 36 [Source:HGNC Symbol;Acc:HGNC:30696]
ENSG00000047056	WDR37	0.356962	5.91263e-06	5.22822	-0.563145	3.40726e-10	9.46759	protein_coding	WD repeat domain 37 [Source:HGNC Symbol;Acc:HGNC:31406]
ENSG00000085433	WDR47	0.217997	0.0162933	1.78799	-0.513532	3.68591e-06	5.43345	protein_coding	WD repeat domain 47 [Source:HGNC Symbol;Acc:HGNC:29141]
ENSG00000075702	WDR62	-0.181112	0.0323764	1.48977	0.547572	1.76183e-09	8.75403	protein_coding	WD repeat domain 62 [Source:HGNC Symbol;Acc:HGNC:24502]
ENSG00000092470	WDR76	-0.334751	0.000142487	3.84623	0.608649	2.32126e-14	13.6343	protein_coding	WD repeat domain 76 [Source:HGNC Symbol;Acc:HGNC:25773]
ENSG00000166483	WEE1	-0.255137	0.000272257	3.56502	0.317189	1.6896e-06	5.77222	protein_coding	WEE1 G2 checkpoint kinase [Source:HGNC Symbol;Acc:HGNC:12761]
ENSG00000111186	WNT5B	-0.103232	0.020284	1.69285	0.431486	5.43681e-14	13.2647	protein_coding	Wnt family member 5B [Source:HGNC Symbol;Acc:HGNC:16265]
ENSG00000142279	WTIP	-0.209467	0.031669	1.49937	0.354109	0.000631985	3.19929	protein_coding	WT1 interacting protein [Source:HGNC Symbol;Acc:HGNC:20964]
ENSG00000132530	XAF1	-0.366014	0.00863466	2.06375	3.55327	0		protein_coding	XIAP associated factor 1 [Source:HGNC Symbol;Acc:HGNC:30932]
ENSG00000275591	XKR5	-0.435095	0.0426796	1.36978	0.52879	0.00858369	2.06633	protein_coding	XK related 5 [Source:HGNC Symbol;Acc:HGNC:20782]
ENSG00000196236	XPNPEP3	0.234944	0.000221348	3.65492	-0.339689	5.22956e-06	5.28154	protein_coding	X-prolyl aminopeptidase 3 [Source:HGNC Symbol;Acc:HGNC:28052]
ENSG00000082898	XPO1	-0.155445	0.000101872	3.99195	0.205331	1.27205e-06	5.8955	protein_coding	exportin 1 [Source:HGNC Symbol;Acc:HGNC:12825]
ENSG00000132953	XPO4	-0.176189	0.00357117	2.44719	0.221079	0.00025944	3.58596	protein_coding	exportin 4 [Source:HGNC Symbol;Acc:HGNC:17796]
ENSG00000196584	XRCC2	-0.288544	0.000143209	3.84403	0.575196	2.64691e-13	12.5773	protein_coding	X-ray repair cross complementing 2 [Source:HGNC Symbol;Acc:HGNC:12829]
ENSG00000174851	YIF1A	0.34494	3.16789e-08	7.49923	-0.178868	0.00197298	2.70488	protein_coding	Yip1 interacting factor homolog A, membrane trafficking protein [Source:HGNC Symbol;Acc:HGNC:16688]
ENSG00000137207	YIPF3	0.100744	0.0392012	1.4067	-0.121781	0.0380337	1.41983	protein_coding	Yip1 domain family member 3 [Source:HGNC Symbol;Acc:HGNC:21023]
ENSG00000119801	YPEL5	0.334201	1.86965e-09	8.72824	-0.478066	1.91807e-12	11.7171	protein_coding	yippee like 5 [Source:HGNC Symbol;Acc:HGNC:18329]
ENSG00000164924	YWHAZ	0.13654	0.000904016	3.04382	-0.178508	7.63968e-06	5.11692	protein_coding	tyrosine 3-monooxygenase/tryptophan 5-monooxygenase activation protein zeta [Source:HGNC Symbol;Acc:HGNC:12855]
ENSG00000163374	YY1AP1	-0.144967	0.0404715	1.39285	0.146874	0.046126	1.33605	protein_coding	YY1 associated protein 1 [Source:HGNC Symbol;Acc:HGNC:30935]
ENSG00000100426	ZBED4	0.153314	0.00926108	2.03334	-0.179448	0.00525374	2.27953	protein_coding	zinc finger BED-type containing 4 [Source:HGNC Symbol;Acc:HGNC:20721]
ENSG00000179456	ZBTB18	0.145294	0.0382781	1.41705	-0.598186	1.19475e-16	15.9227	protein_coding	zinc finger and BTB domain containing 18 [Source:HGNC Symbol;Acc:HGNC:13030]
ENSG00000130584	ZBTB46	0.166646	0.0270523	1.5678	-0.565509	4.5352e-11	10.3434	protein_coding	zinc finger and BTB domain containing 46 [Source:HGNC Symbol;Acc:HGNC:16094]
ENSG00000104427	ZC2HC1A	0.195708	0.0379585	1.42069	-0.292037	0.00207758	2.68244	protein_coding	zinc finger C2HC-type containing 1A [Source:HGNC Symbol;Acc:HGNC:24277]
ENSG00000165424	ZCCHC24	0.133172	0.011389	1.94352	-0.155151	0.0348799	1.45742	protein_coding	zinc finger CCHC-type containing 24 [Source:HGNC Symbol;Acc:HGNC:26911]
ENSG00000107372	ZFAND5	0.222515	7.57044e-07	6.12088	-0.130297	0.0062666	2.20297	protein_coding	zinc finger AN1-type containing 5 [Source:HGNC Symbol;Acc:HGNC:13008]
ENSG00000100711	ZFYVE21	0.286201	0.00451061	2.34577	-0.311254	0.0158234	1.8007	protein_coding	zinc finger FYVE-type containing 21 [Source:HGNC Symbol;Acc:HGNC:20760]
ENSG00000138658	ZGRF1	-0.347546	0.000186437	3.72947	0.334503	9.08202e-05	4.04182	protein_coding	zinc finger GRF-type containing 1 [Source:HGNC Symbol;Acc:HGNC:25654]
ENSG00000172667	ZMAT3	0.163481	0.0166254	1.77923	-1.32074	5.99067e-47	46.2225	protein_coding	zinc finger matrin-type 3 [Source:HGNC Symbol;Acc:HGNC:29983]
ENSG00000196247	ZNF107	-0.339568	0.00765945	2.1158	1.0245	9.07135e-27	26.0423	protein_coding	zinc finger protein 107 [Source:HGNC Symbol;Acc:HGNC:12887]
ENSG00000196418	ZNF124	-0.347621	0.0370645	1.43104	0.339489	0.0350595	1.45519	protein_coding	zinc finger protein 124 [Source:HGNC Symbol;Acc:HGNC:12907]
ENSG00000010244	ZNF207	-0.138985	0.000338859	3.46998	0.15834	0.000129577	3.88747	protein_coding	zinc finger protein 207 [Source:HGNC Symbol;Acc:HGNC:12998]
ENSG00000249459	ZNF286B	0.344435	0.00813028	2.08989	-0.754635	1.75636e-06	5.75539	protein_coding	zinc finger protein 286B [Source:HGNC Symbol;Acc:HGNC:33241]
ENSG00000198816	ZNF358	0.279379	0.000234264	3.6303	-0.488366	6.17787e-07	6.20916	protein_coding	zinc finger protein 358 [Source:HGNC Symbol;Acc:HGNC:16838]
ENSG00000165244	ZNF367	-0.355492	0.00796093	2.09904	0.917827	2.57849e-16	15.5886	protein_coding	zinc finger protein 367 [Source:HGNC Symbol;Acc:HGNC:18320]
ENSG00000143067	ZNF697	-0.258247	0.0137839	1.86063	0.307752	0.00124388	2.90522	protein_coding	zinc finger protein 697 [Source:HGNC Symbol;Acc:HGNC:32034]
ENSG00000124201	ZNFX1	-0.105317	0.0350721	1.45504	2.00076	0		protein_coding	zinc finger NFX1-type containing 1 [Source:HGNC Symbol;Acc:HGNC:29271]
ENSG00000106400	ZNHIT1	0.109216	0.0436939	1.35958	-0.152627	0.00451859	2.345	protein_coding	zinc finger HIT-type containing 1 [Source:HGNC Symbol;Acc:HGNC:21688]
ENSG00000132485	ZRANB2	-0.107683	0.0120271	1.91984	0.197007	5.68702e-06	5.24512	protein_coding	zinc finger RANBP2-type containing 2 [Source:HGNC Symbol;Acc:HGNC:13058]
ENSG00000174442	ZWILCH	-0.185251	0.0244507	1.61171	0.508068	9.47925e-12	11.0232	protein_coding	zwilch kinetochore protein [Source:HGNC Symbol;Acc:HGNC:25468]
ENSG00000122952	ZWINT	-0.293846	4.36291e-07	6.36022	0.274595	2.91236e-05	4.53575	protein_coding	ZW10 interacting kinetochore protein [Source:HGNC Symbol;Acc:HGNC:13195]
ENSG00000159840	ZYX	-0.235819	8.68485e-06	5.06124	0.177898	0.00187801	2.7263	protein_coding	zyxin [Source:HGNC Symbol;Acc:HGNC:13200]
