# Supplementary material for: Nurr1 Modulation Mediates Neuroprotective Effects of Statins
Source: Adv Sci (Weinh). 2022 Apr 30;9(18):2104640. doi: 10.1002/advs.202104640 (PMC9218776; doi:10.1002/advs.202104640)
Supplement: Supplementary file 6 — Supplemental Gene list 5 [file ADVS-9-2104640-s002.xlsx]

## Sheet: SIM - Nurr1
Nurr1 modulation mediates neuroprotective effects of statins
Sabine Willems, Julian Marschner, Whitney Kilu, Giuseppe Faudone, Romy Busch, Silke Duensing-Kropp, Jan Heering, Daniel Merk
Gene list S5
Differential gene expression in T98G cells treated with non-targeting (nt) siRNA and Simvastatin (SIM, 10 µM) or DMSO (0,1%) in absence of LPS. Only statistically significant effects (pvalue < 0.05) on gene expression are shown whose expression was unaffected in Nurr1 siRNA treated cells under the same conditions.
n= 3, compared treatments: nt_SIM vs. nt_DMSO. Only statistically significant (pvalue < 0.05) effects are shown.
Gene_ID	GeneName	log2FoldChange	pvalue	-log10(pvalue) (nt)	gene_biotype	gene_description
ENSG00000075884	ARHGAP15	4.80684	0.00652371	2.18551	protein_coding	Rho GTPase activating protein 15 [Source:HGNC Symbol;Acc:HGNC:21030]
ENSG00000188959	C9orf152	4.64509	0.0110257	1.95759	protein_coding	chromosome 9 open reading frame 152 [Source:HGNC Symbol;Acc:HGNC:31455]
ENSG00000259262	NDUFA3P4	4.55134	0.0127769	1.89358	processed_pseudogene	NADH:ubiquinone oxidoreductase subunit A3 pseudogene 4 [Source:HGNC Symbol;Acc:HGNC:45053]
ENSG00000091704	CPA1	4.47429	0.0265015	1.57673	protein_coding	carboxypeptidase A1 [Source:HGNC Symbol;Acc:HGNC:2296]
ENSG00000133477	FAM83F	4.46148	0.0202206	1.69421	protein_coding	family with sequence similarity 83 member F [Source:HGNC Symbol;Acc:HGNC:25148]
ENSG00000264773	MIR4420	4.43603	0.0325312	1.4877	miRNA	microRNA 4420 [Source:HGNC Symbol;Acc:HGNC:41772]
ENSG00000207944	MIR574	4.40468	0.019911	1.70091	miRNA	microRNA 574 [Source:HGNC Symbol;Acc:HGNC:32830]
ENSG00000226247	SUPT4H1P1	4.39287	0.0198987	1.70118	processed_pseudogene	SPT4 homolog, DSIF elongation factor subunit pseudogene [Source:HGNC Symbol;Acc:HGNC:33981]
ENSG00000261248	AC009120.4	4.36977	0.022191	1.65382	lincRNA	novel transcript
ENSG00000226772	AL021393.1	4.33122	0.0373032	1.42825	antisense	novel transcript
ENSG00000234692	AL355601.1	4.30288	0.0263077	1.57992	lincRNA	novel transcript
ENSG00000236567	TCF3P1	4.3011	0.0292951	1.5332	processed_pseudogene	transcription factor 3 pseudogene 1 [Source:HGNC Symbol;Acc:HGNC:49742]
ENSG00000166589	CDH16	4.27834	0.0273907	1.5624	protein_coding	cadherin 16 [Source:HGNC Symbol;Acc:HGNC:1755]
ENSG00000240695	AC117382.1	4.26316	0.0334109	1.47611	processed_pseudogene	DnaJ (Hsp40) homolog, subfamily C, member 8 (DNAJC8) pseudogene
ENSG00000266274	RN7SL138P	4.22794	0.032547	1.48749	misc_RNA	RNA, 7SL, cytoplasmic 138, pseudogene [Source:HGNC Symbol;Acc:HGNC:46154]
ENSG00000236065	AL020995.1	4.15428	0.0403423	1.39424	antisense	novel transcript
ENSG00000220506	AL136310.1	4.09798	0.0417868	1.37896	processed_pseudogene	novel pseudogene
ENSG00000208037	MIR320A	4.09798	0.0417868	1.37896	miRNA	microRNA 320a [Source:HGNC Symbol;Acc:HGNC:31632]
ENSG00000226276	AC093382.1	4.0831	0.0461478	1.33585	lincRNA	novel transcript
ENSG00000252494	RNU6-126P	3.84459	0.0243585	1.61335	snRNA	RNA, U6 small nuclear 126, pseudogene [Source:HGNC Symbol;Acc:HGNC:47089]
ENSG00000268117	VN1R84P	3.80128	0.0244785	1.61121	unprocessed_pseudogene	vomeronasal 1 receptor 84 pseudogene [Source:HGNC Symbol;Acc:HGNC:37404]
ENSG00000254905	AP001318.1	3.53866	0.048416	1.31501	antisense	novel transcript, antisense to TIRAP
ENSG00000155961	RAB39B	3.40616	0.0172107	1.7642	protein_coding	RAB39B, member RAS oncogene family [Source:HGNC Symbol;Acc:HGNC:16499]
ENSG00000145708	CRHBP	3.13723	0.0369797	1.43204	protein_coding	corticotropin releasing hormone binding protein [Source:HGNC Symbol;Acc:HGNC:2356]
ENSG00000275945	EIF3FP1	3.03292	0.0467437	1.33028	processed_pseudogene	eukaryotic translation initiation factor 3 subunit F pseudogene 1 [Source:HGNC Symbol;Acc:HGNC:3276]
ENSG00000124731	TREM1	2.90794	0.00853622	2.06873	protein_coding	triggering receptor expressed on myeloid cells 1 [Source:HGNC Symbol;Acc:HGNC:17760]
ENSG00000267272	LINC01140	2.79914	0.0348893	1.45731	lincRNA	long intergenic non-protein coding RNA 1140 [Source:HGNC Symbol;Acc:HGNC:27922]
ENSG00000237927	AL078604.2	2.78161	0.00644559	2.19074	lincRNA	uncharacterized LOC105378085 [Source:NCBI gene;Acc:105378085]
ENSG00000232810	TNF	2.6912	0.0484713	1.31452	protein_coding	tumor necrosis factor [Source:HGNC Symbol;Acc:HGNC:11892]
ENSG00000119919	NKX2-3	2.68998	0.0222146	1.65336	protein_coding	NK2 homeobox 3 [Source:HGNC Symbol;Acc:HGNC:7836]
ENSG00000280408	AC032044.2	2.51794	0.0454391	1.34257	TEC	TEC
ENSG00000232656	IDI2-AS1	2.4419	0.0439057	1.35748	antisense	IDI2 antisense RNA 1 [Source:HGNC Symbol;Acc:HGNC:30885]
ENSG00000100739	BDKRB1	2.04788	0.00593032	2.22692	protein_coding	bradykinin receptor B1 [Source:HGNC Symbol;Acc:HGNC:1029]
ENSG00000249328	AC036214.1	1.96929	0.0270218	1.56829	lincRNA	uncharacterized LOC101927040 [Source:NCBI gene;Acc:101927040]
ENSG00000235448	LURAP1L-AS1	1.86166	0.0481097	1.31777	antisense	LURAP1L antisense RNA 1 [Source:HGNC Symbol;Acc:HGNC:49761]
ENSG00000284138	ATP6V0CP4	1.75214	0.0216045	1.66546	processed_pseudogene	ATPase H+ transporting V0 subunit c pseudogene 4 [Source:HGNC Symbol;Acc:HGNC:40002]
ENSG00000183785	TUBA8	1.69943	0.0474226	1.32402	protein_coding	tubulin alpha 8 [Source:HGNC Symbol;Acc:HGNC:12410]
ENSG00000125531	FNDC11	1.69812	0.00191217	2.71847	protein_coding	fibronectin type III domain containing 11 [Source:HGNC Symbol;Acc:HGNC:28764]
ENSG00000268307	LINC02560	1.56399	0.0172743	1.7626	lincRNA	long intergenic non-protein coding RNA 2560 [Source:HGNC Symbol;Acc:HGNC:53600]
ENSG00000203288	TDRKH-AS1	1.50638	0.0130865	1.88318	antisense	TDRKH antisense RNA 1 [Source:HGNC Symbol;Acc:HGNC:40578]
ENSG00000249602	AL589765.4	1.445	0.017244	1.76336	antisense	novel transcript
ENSG00000273156	AC124016.2	1.4276	0.0351861	1.45363	lincRNA	novel transcript
ENSG00000104951	IL4I1	1.40401	0.0355901	1.44867	protein_coding	interleukin 4 induced 1 [Source:HGNC Symbol;Acc:HGNC:19094]
ENSG00000155367	PPM1J	1.35287	0.0477552	1.32098	protein_coding	protein phosphatase, Mg2+/Mn2+ dependent 1J [Source:HGNC Symbol;Acc:HGNC:20785]
ENSG00000274356	AL355987.5	1.31241	0.0240182	1.61946	unprocessed_pseudogene	ral guanine nucleotide dissociation stimulator (RALGDS) pseudogene
ENSG00000106366	SERPINE1	1.31168	2.65812e-16	15.5754	protein_coding	serpin family E member 1 [Source:HGNC Symbol;Acc:HGNC:8583]
ENSG00000236498	AC107081.2	1.30987	0.0439618	1.35692	antisense	novel transcript
ENSG00000244926	ALKBH3-AS1	1.29064	0.0158364	1.80034	antisense	ALKBH3 antisense RNA 1 [Source:HGNC Symbol;Acc:HGNC:48670]
ENSG00000261542	AC011978.2	1.2654	0.015994	1.79604	lincRNA	novel transcript
ENSG00000169429	CXCL8	1.23473	0.0128743	1.89028	protein_coding	C-X-C motif chemokine ligand 8 [Source:HGNC Symbol;Acc:HGNC:6025]
ENSG00000168918	INPP5D	1.22277	0.0270919	1.56716	protein_coding	inositol polyphosphate-5-phosphatase D [Source:HGNC Symbol;Acc:HGNC:6079]
ENSG00000170577	SIX2	1.17351	0.00325688	2.4872	protein_coding	SIX homeobox 2 [Source:HGNC Symbol;Acc:HGNC:10888]
ENSG00000168398	BDKRB2	1.13311	2.64123e-07	6.57819	protein_coding	bradykinin receptor B2 [Source:HGNC Symbol;Acc:HGNC:1030]
ENSG00000199038	MIR210	1.11959	0.0229575	1.63907	miRNA	microRNA 210 [Source:HGNC Symbol;Acc:HGNC:31587]
ENSG00000204758	AC008429.1	1.11862	0.0398469	1.39961	antisense	uncharacterized LOC100268168 [Source:NCBI gene;Acc:100268168]
ENSG00000261468	AC096921.2	1.10398	0.0474921	1.32338	sense_overlapping	novel transcript, overlapping to TGFBR2
ENSG00000231738	TSPAN19	1.09396	0.0102085	1.99104	protein_coding	tetraspanin 19 [Source:HGNC Symbol;Acc:HGNC:31886]
ENSG00000105376	ICAM5	1.08198	0.00240736	2.61846	protein_coding	intercellular adhesion molecule 5 [Source:HGNC Symbol;Acc:HGNC:5348]
ENSG00000260727	SLC7A5P1	1.07858	0.0243624	1.61328	unprocessed_pseudogene	solute carrier family 7 member 5 pseudogene 1 [Source:HGNC Symbol;Acc:HGNC:29458]
ENSG00000179362	HMGN2P46	1.06073	0.0499836	1.30117	transcribed_processed_pseudogene	high mobility group nucleosomal binding domain 2 pseudogene 46 [Source:HGNC Symbol;Acc:HGNC:26817]
ENSG00000261618	AC083837.1	1.04488	0.00939411	2.02714	lincRNA	novel transcript
ENSG00000279254	AC020604.1	1.01036	0.0386306	1.41307	TEC	TEC
ENSG00000150672	DLG2	1.00536	0.0466278	1.33135	protein_coding	discs large MAGUK scaffold protein 2 [Source:HGNC Symbol;Acc:HGNC:2901]
ENSG00000182162	P2RY8	0.976278	0.0414108	1.38289	protein_coding	P2Y receptor family member 8 [Source:HGNC Symbol;Acc:HGNC:15524]
ENSG00000259953	AL138756.1	0.970102	0.00981583	2.00807	sense_overlapping	novel transcript, overlapping SUSD1
ENSG00000170379	TCAF2	0.944162	0.000919436	3.03648	protein_coding	TRPM8 channel associated factor 2 [Source:HGNC Symbol;Acc:HGNC:26878]
ENSG00000125735	TNFSF14	0.931682	0.0109863	1.95915	protein_coding	TNF superfamily member 14 [Source:HGNC Symbol;Acc:HGNC:11930]
ENSG00000198848	CES1	0.900346	0.00306644	2.51337	protein_coding	carboxylesterase 1 [Source:HGNC Symbol;Acc:HGNC:1863]
ENSG00000117594	HSD11B1	0.835012	0.0188998	1.72354	protein_coding	hydroxysteroid 11-beta dehydrogenase 1 [Source:HGNC Symbol;Acc:HGNC:5208]
ENSG00000170315	UBB	0.825246	2.9673e-42	41.5276	protein_coding	ubiquitin B [Source:HGNC Symbol;Acc:HGNC:12463]
ENSG00000256006	AC084117.1	0.82294	0.0102543	1.9891	sense_intronic	novel transcript
ENSG00000186352	ANKRD37	0.821345	0.00015504	3.80956	protein_coding	ankyrin repeat domain 37 [Source:HGNC Symbol;Acc:HGNC:29593]
ENSG00000273521	AL162274.1	0.817788	0.0127485	1.89454	antisense	novel transcript, antisense to BNIP3
ENSG00000206140	TMEM191C	0.791372	0.0409103	1.38817	protein_coding	transmembrane protein 191C [Source:HGNC Symbol;Acc:HGNC:33601]
ENSG00000130489	SCO2	0.790543	0.045884	1.33834	protein_coding	SCO2, cytochrome c oxidase assembly protein [Source:HGNC Symbol;Acc:HGNC:10604]
ENSG00000224426	SLC31A1P1	0.786831	0.0181997	1.73993	processed_pseudogene	solute carrier family 31 member 1 pseudogene 1 [Source:HGNC Symbol;Acc:HGNC:17124]
ENSG00000279267	AL078621.3	0.785687	0.022911	1.63996	TEC	TEC
ENSG00000232600	TONSL-AS1	0.77168	0.0392333	1.40634	antisense	TONSL antisense RNA 1 [Source:HGNC Symbol;Acc:HGNC:51556]
ENSG00000196517	SLC6A9	0.767015	5.76439e-31	30.2392	protein_coding	solute carrier family 6 member 9 [Source:HGNC Symbol;Acc:HGNC:11056]
ENSG00000231177	LINC00852	0.759489	0.0337359	1.47191	antisense	long intergenic non-protein coding RNA 852 [Source:HGNC Symbol;Acc:HGNC:29904]
ENSG00000123689	G0S2	0.740816	0.00593199	2.2268	protein_coding	G0/G1 switch 2 [Source:HGNC Symbol;Acc:HGNC:30229]
ENSG00000258733	LINC02328	0.74044	0.0285318	1.54467	lincRNA	long intergenic non-protein coding RNA 2328 [Source:HGNC Symbol;Acc:HGNC:53248]
ENSG00000152503	TRIM36	0.7377	3.35443e-05	4.47438	protein_coding	tripartite motif containing 36 [Source:HGNC Symbol;Acc:HGNC:16280]
ENSG00000285399	AC104162.2	0.73638	0.0213942	1.6697	bidirectional_promoter_lncRNA	novel transcript
ENSG00000159208	CIART	0.727094	8.99135e-06	5.04618	protein_coding	circadian associated repressor of transcription [Source:HGNC Symbol;Acc:HGNC:25200]
ENSG00000010810	FYN	0.703832	0.00116474	2.93377	protein_coding	FYN proto-oncogene, Src family tyrosine kinase [Source:HGNC Symbol;Acc:HGNC:4037]
ENSG00000128965	CHAC1	0.697142	0.00230591	2.63716	protein_coding	ChaC glutathione specific gamma-glutamylcyclotransferase 1 [Source:HGNC Symbol;Acc:HGNC:28680]
ENSG00000101255	TRIB3	0.688299	2.55695e-22	21.5923	protein_coding	tribbles pseudokinase 3 [Source:HGNC Symbol;Acc:HGNC:16228]
ENSG00000092421	SEMA6A	0.685037	0.00534205	2.27229	protein_coding	semaphorin 6A [Source:HGNC Symbol;Acc:HGNC:10738]
ENSG00000130513	GDF15	0.683316	0.000137577	3.86145	protein_coding	growth differentiation factor 15 [Source:HGNC Symbol;Acc:HGNC:30142]
ENSG00000173805	HAP1	0.678946	0.00433544	2.36297	protein_coding	huntingtin associated protein 1 [Source:HGNC Symbol;Acc:HGNC:4812]
ENSG00000143590	EFNA3	0.658239	0.0424797	1.37182	protein_coding	ephrin A3 [Source:HGNC Symbol;Acc:HGNC:3223]
ENSG00000261371	PECAM1	0.654864	0.00307266	2.51249	protein_coding	platelet and endothelial cell adhesion molecule 1 [Source:HGNC Symbol;Acc:HGNC:8823]
ENSG00000260257	AL035071.1	0.653321	3.87792e-05	4.4114	lincRNA	novel transcript
ENSG00000091262	ABCC6	0.643079	0.0130448	1.88456	protein_coding	ATP binding cassette subfamily C member 6 [Source:HGNC Symbol;Acc:HGNC:57]
ENSG00000235578	AC007731.3	0.628944	0.0475287	1.32304	lincRNA	novel transcript
ENSG00000188368	PRR19	0.623942	0.027644	1.5584	protein_coding	proline rich 19 [Source:HGNC Symbol;Acc:HGNC:33728]
ENSG00000074211	PPP2R2C	0.623319	0.0234354	1.63013	protein_coding	protein phosphatase 2 regulatory subunit Bgamma [Source:HGNC Symbol;Acc:HGNC:9306]
ENSG00000166401	SERPINB8	0.623136	1.16774e-06	5.93265	protein_coding	serpin family B member 8 [Source:HGNC Symbol;Acc:HGNC:8952]
ENSG00000235381	AL596202.1	0.602939	0.0190819	1.71938	antisense	novel transcript
ENSG00000125726	CD70	0.596796	0.00153917	2.81271	protein_coding	CD70 molecule [Source:HGNC Symbol;Acc:HGNC:11937]
ENSG00000169246	NPIPB3	0.592914	0.000795293	3.09947	protein_coding	nuclear pore complex interacting protein family member B3 [Source:HGNC Symbol;Acc:HGNC:28989]
ENSG00000111087	GLI1	0.58329	0.0474711	1.32357	protein_coding	GLI family zinc finger 1 [Source:HGNC Symbol;Acc:HGNC:4317]
ENSG00000267501	AC104365.2	0.582495	0.0276207	1.55877	lincRNA	novel transcript
ENSG00000254615	AC027031.2	0.57467	0.0023589	2.62729	lincRNA	novel transcript
ENSG00000159733	ZFYVE28	0.573713	0.000902382	3.04461	protein_coding	zinc finger FYVE-type containing 28 [Source:HGNC Symbol;Acc:HGNC:29334]
ENSG00000137843	PAK6	0.571986	0.0106874	1.97113	protein_coding	p21 (RAC1) activated kinase 6 [Source:HGNC Symbol;Acc:HGNC:16061]
ENSG00000121966	CXCR4	0.570243	0.0244228	1.6122	protein_coding	C-X-C motif chemokine receptor 4 [Source:HGNC Symbol;Acc:HGNC:2561]
ENSG00000171346	KRT15	0.569303	0.0357453	1.44678	protein_coding	keratin 15 [Source:HGNC Symbol;Acc:HGNC:6421]
ENSG00000144802	NFKBIZ	0.560114	0.0195585	1.70866	protein_coding	NFKB inhibitor zeta [Source:HGNC Symbol;Acc:HGNC:29805]
ENSG00000256576	LINC02361	0.550688	0.0241206	1.61761	lincRNA	long intergenic non-protein coding RNA 2361 [Source:HGNC Symbol;Acc:HGNC:53283]
ENSG00000181649	PHLDA2	0.547866	3.41432e-14	13.4667	protein_coding	pleckstrin homology like domain family A member 2 [Source:HGNC Symbol;Acc:HGNC:12385]
ENSG00000215769	ARHGAP27P1-BPTFP1-KPNA2P3	0.542525	0.00914011	2.03905	processed_transcript	ARHGAP27P1-BPTFP1-KPNA2P3 readthrough, transcribed pseudogene [Source:HGNC Symbol;Acc:HGNC:52873]
ENSG00000187867	PALM3	0.541678	0.0369561	1.43231	protein_coding	paralemmin 3 [Source:HGNC Symbol;Acc:HGNC:33274]
ENSG00000167705	RILP	0.536031	0.00106543	2.97248	protein_coding	Rab interacting lysosomal protein [Source:HGNC Symbol;Acc:HGNC:30266]
ENSG00000175040	CHST2	0.534734	5.11269e-05	4.29135	protein_coding	carbohydrate sulfotransferase 2 [Source:HGNC Symbol;Acc:HGNC:1970]
ENSG00000270580	PKD1P6-NPIPP1	0.533645	0.0215398	1.66676	processed_transcript	PKD1P6-NPIPP1 readthrough [Source:NCBI gene;Acc:105369154]
ENSG00000107249	GLIS3	0.531699	0.00939994	2.02687	protein_coding	GLIS family zinc finger 3 [Source:HGNC Symbol;Acc:HGNC:28510]
ENSG00000182489	XKRX	0.522937	0.0475529	1.32282	protein_coding	XK related X-linked [Source:HGNC Symbol;Acc:HGNC:29845]
ENSG00000104856	RELB	0.517277	0.00729366	2.13705	protein_coding	RELB proto-oncogene, NF-kB subunit [Source:HGNC Symbol;Acc:HGNC:9956]
ENSG00000148680	HTR7	0.509939	5.15354e-05	4.28789	protein_coding	5-hydroxytryptamine receptor 7 [Source:HGNC Symbol;Acc:HGNC:5302]
ENSG00000164778	EN2	0.507482	0.0167798	1.77521	protein_coding	engrailed homeobox 2 [Source:HGNC Symbol;Acc:HGNC:3343]
ENSG00000189410	SH2D5	0.505016	0.0120199	1.9201	protein_coding	SH2 domain containing 5 [Source:HGNC Symbol;Acc:HGNC:28819]
ENSG00000158156	XKR8	0.502867	0.0341285	1.46688	protein_coding	XK related 8 [Source:HGNC Symbol;Acc:HGNC:25508]
ENSG00000101187	SLCO4A1	0.500087	6.20495e-10	9.20726	protein_coding	solute carrier organic anion transporter family member 4A1 [Source:HGNC Symbol;Acc:HGNC:10953]
ENSG00000159399	HK2	0.49812	5.4401e-13	12.2644	protein_coding	hexokinase 2 [Source:HGNC Symbol;Acc:HGNC:4923]
ENSG00000115919	KYNU	0.496987	0.000646989	3.1891	protein_coding	kynureninase [Source:HGNC Symbol;Acc:HGNC:6469]
ENSG00000145491	ROPN1L	0.491652	0.0353309	1.45185	protein_coding	rhophilin associated tail protein 1 like [Source:HGNC Symbol;Acc:HGNC:24060]
ENSG00000120149	MSX2	0.490722	1.19432e-05	4.92288	protein_coding	msh homeobox 2 [Source:HGNC Symbol;Acc:HGNC:7392]
ENSG00000179111	HES7	0.48477	0.00830235	2.0808	protein_coding	hes family bHLH transcription factor 7 [Source:HGNC Symbol;Acc:HGNC:15977]
ENSG00000124593	AL365205.1	0.483733	0.0429186	1.36735	protein_coding	novel transcript
ENSG00000137936	BCAR3	0.481152	3.28181e-11	10.4839	protein_coding	BCAR3, NSP family adaptor protein [Source:HGNC Symbol;Acc:HGNC:973]
ENSG00000260920	AL031985.3	0.480364	0.0469774	1.32811	sense_overlapping	novel transcript, sense overlapping with ZNF643
ENSG00000158792	SPATA2L	0.476759	4.84331e-05	4.31486	protein_coding	spermatogenesis associated 2 like [Source:HGNC Symbol;Acc:HGNC:28393]
ENSG00000107338	SHB	0.475163	0.000213103	3.67141	protein_coding	SH2 domain containing adaptor protein B [Source:HGNC Symbol;Acc:HGNC:10838]
ENSG00000186907	RTN4RL2	0.47364	0.0111795	1.95158	protein_coding	reticulon 4 receptor like 2 [Source:HGNC Symbol;Acc:HGNC:23053]
ENSG00000253948	AC104986.2	0.473231	0.04479	1.34882	lincRNA	uncharacterized LOC105375666 [Source:NCBI gene;Acc:105375666]
ENSG00000118503	TNFAIP3	0.472492	0.000128424	3.89135	protein_coding	TNF alpha induced protein 3 [Source:HGNC Symbol;Acc:HGNC:11896]
ENSG00000279453	Z99129.4	0.464956	0.017304	1.76185	TEC	TEC
ENSG00000173762	CD7	0.464727	0.0427063	1.36951	protein_coding	CD7 molecule [Source:HGNC Symbol;Acc:HGNC:1695]
ENSG00000133874	RNF122	0.463359	0.0144291	1.84076	protein_coding	ring finger protein 122 [Source:HGNC Symbol;Acc:HGNC:21147]
ENSG00000184838	PRR16	0.460778	0.00592968	2.22697	protein_coding	proline rich 16 [Source:HGNC Symbol;Acc:HGNC:29654]
ENSG00000138821	SLC39A8	0.459332	2.14193e-08	7.66919	protein_coding	solute carrier family 39 member 8 [Source:HGNC Symbol;Acc:HGNC:20862]
ENSG00000125968	ID1	0.458431	3.61536e-05	4.44185	protein_coding	inhibitor of DNA binding 1, HLH protein [Source:HGNC Symbol;Acc:HGNC:5360]
ENSG00000160606	TLCD1	0.455537	0.00665156	2.17708	protein_coding	TLC domain containing 1 [Source:HGNC Symbol;Acc:HGNC:25177]
ENSG00000254827	SLC22A18AS	0.454732	0.00768977	2.11409	protein_coding	solute carrier family 22 member 18 antisense [Source:HGNC Symbol;Acc:HGNC:10965]
ENSG00000104415	WISP1	0.454304	3.86039e-08	7.41337	protein_coding	WNT1 inducible signaling pathway protein 1 [Source:HGNC Symbol;Acc:HGNC:12769]
ENSG00000186026	ZNF284	0.454198	0.04895	1.31025	protein_coding	zinc finger protein 284 [Source:HGNC Symbol;Acc:HGNC:13078]
ENSG00000115828	QPCT	0.452643	0.0416252	1.38064	protein_coding	glutaminyl-peptide cyclotransferase [Source:HGNC Symbol;Acc:HGNC:9753]
ENSG00000268895	A1BG-AS1	0.450123	0.0154033	1.81238	antisense	A1BG antisense RNA 1 [Source:HGNC Symbol;Acc:HGNC:37133]
ENSG00000141391	PRELID3A	0.449883	0.0108214	1.96572	protein_coding	PRELI domain containing 3A [Source:HGNC Symbol;Acc:HGNC:24639]
ENSG00000168389	MFSD2A	0.446733	0.0256668	1.59063	protein_coding	major facilitator superfamily domain containing 2A [Source:HGNC Symbol;Acc:HGNC:25897]
ENSG00000141526	SLC16A3	0.446657	6.07449e-18	17.2165	protein_coding	solute carrier family 16 member 3 [Source:HGNC Symbol;Acc:HGNC:10924]
ENSG00000128805	ARHGAP22	0.445989	1.09479e-05	4.96067	protein_coding	Rho GTPase activating protein 22 [Source:HGNC Symbol;Acc:HGNC:30320]
ENSG00000196526	AFAP1	0.433932	6.99783e-13	12.155	protein_coding	actin filament associated protein 1 [Source:HGNC Symbol;Acc:HGNC:24017]
ENSG00000184371	CSF1	0.432548	0.00093584	3.0288	protein_coding	colony stimulating factor 1 [Source:HGNC Symbol;Acc:HGNC:2432]
ENSG00000100906	NFKBIA	0.432501	0.00417213	2.37964	protein_coding	NFKB inhibitor alpha [Source:HGNC Symbol;Acc:HGNC:7797]
ENSG00000167114	SLC27A4	0.431153	1.52836e-06	5.81578	protein_coding	solute carrier family 27 member 4 [Source:HGNC Symbol;Acc:HGNC:10998]
ENSG00000077238	IL4R	0.430842	0.0110998	1.95468	protein_coding	interleukin 4 receptor [Source:HGNC Symbol;Acc:HGNC:6015]
ENSG00000179361	ARID3B	0.430406	0.00508862	2.2934	protein_coding	AT-rich interaction domain 3B [Source:HGNC Symbol;Acc:HGNC:14350]
ENSG00000154319	FAM167A	0.426741	0.021401	1.66957	protein_coding	family with sequence similarity 167 member A [Source:HGNC Symbol;Acc:HGNC:15549]
ENSG00000185022	MAFF	0.426608	3.25277e-07	6.48775	protein_coding	MAF bZIP transcription factor F [Source:HGNC Symbol;Acc:HGNC:6780]
ENSG00000105939	ZC3HAV1	0.426516	4.3897e-15	14.3576	protein_coding	zinc finger CCCH-type containing, antiviral 1 [Source:HGNC Symbol;Acc:HGNC:23721]
ENSG00000116883	AL591845.1	0.424941	0.0156773	1.80473	antisense	novel transcript, antisense to EVA1B
ENSG00000157064	NMNAT2	0.424449	0.0217405	1.66273	protein_coding	nicotinamide nucleotide adenylyltransferase 2 [Source:HGNC Symbol;Acc:HGNC:16789]
ENSG00000106089	STX1A	0.423758	1.54989e-06	5.8097	protein_coding	syntaxin 1A [Source:HGNC Symbol;Acc:HGNC:11433]
ENSG00000187193	MT1X	0.42134	0.00278245	2.55557	protein_coding	metallothionein 1X [Source:HGNC Symbol;Acc:HGNC:7405]
ENSG00000100234	TIMP3	0.420055	4.04871e-22	21.3927	protein_coding	TIMP metallopeptidase inhibitor 3 [Source:HGNC Symbol;Acc:HGNC:11822]
ENSG00000116396	KCNC4	0.41875	0.0168014	1.77465	protein_coding	potassium voltage-gated channel subfamily C member 4 [Source:HGNC Symbol;Acc:HGNC:6236]
ENSG00000241852	C8orf58	0.41756	0.000142814	3.84523	protein_coding	chromosome 8 open reading frame 58 [Source:HGNC Symbol;Acc:HGNC:32233]
ENSG00000100596	SPTLC2	0.417462	2.03545e-08	7.69134	protein_coding	serine palmitoyltransferase long chain base subunit 2 [Source:HGNC Symbol;Acc:HGNC:11278]
ENSG00000206432	TMEM200C	0.417405	0.0316518	1.4996	protein_coding	transmembrane protein 200C [Source:HGNC Symbol;Acc:HGNC:37208]
ENSG00000152782	PANK1	0.417302	0.00633982	2.19792	protein_coding	pantothenate kinase 1 [Source:HGNC Symbol;Acc:HGNC:8598]
ENSG00000182118	FAM89A	0.415015	0.00393576	2.40497	protein_coding	family with sequence similarity 89 member A [Source:HGNC Symbol;Acc:HGNC:25057]
ENSG00000145901	TNIP1	0.41381	1.89774e-12	11.7218	protein_coding	TNFAIP3 interacting protein 1 [Source:HGNC Symbol;Acc:HGNC:16903]
ENSG00000154914	USP43	0.411482	0.000676543	3.1697	protein_coding	ubiquitin specific peptidase 43 [Source:HGNC Symbol;Acc:HGNC:20072]
ENSG00000136997	MYC	0.410497	5.19544e-10	9.28438	protein_coding	MYC proto-oncogene, bHLH transcription factor [Source:HGNC Symbol;Acc:HGNC:7553]
ENSG00000152904	GGPS1	0.410079	2.39532e-05	4.62064	protein_coding	geranylgeranyl diphosphate synthase 1 [Source:HGNC Symbol;Acc:HGNC:4249]
ENSG00000167994	RAB3IL1	0.408851	0.000227634	3.64276	protein_coding	RAB3A interacting protein like 1 [Source:HGNC Symbol;Acc:HGNC:9780]
ENSG00000185862	EVI2B	0.407764	0.0032309	2.49068	protein_coding	ecotropic viral integration site 2B [Source:HGNC Symbol;Acc:HGNC:3500]
ENSG00000166979	EVA1C	0.406613	0.0230493	1.63734	protein_coding	eva-1 homolog C [Source:HGNC Symbol;Acc:HGNC:13239]
ENSG00000105327	BBC3	0.394466	0.000112924	3.94721	protein_coding	BCL2 binding component 3 [Source:HGNC Symbol;Acc:HGNC:17868]
ENSG00000104899	AMH	0.392789	0.000612632	3.2128	protein_coding	anti-Mullerian hormone [Source:HGNC Symbol;Acc:HGNC:464]
ENSG00000176046	NUPR1	0.390166	2.16487e-12	11.6646	protein_coding	nuclear protein 1, transcriptional regulator [Source:HGNC Symbol;Acc:HGNC:29990]
ENSG00000140105	WARS	0.390084	1.21265e-11	10.9163	protein_coding	tryptophanyl-tRNA synthetase [Source:HGNC Symbol;Acc:HGNC:12729]
ENSG00000178531	CTXN1	0.388553	1.13956e-05	4.94326	protein_coding	cortexin 1 [Source:HGNC Symbol;Acc:HGNC:31108]
ENSG00000272870	AC097534.2	0.388284	0.0483276	1.3158	antisense	uncharacterized LOC105377540 [Source:NCBI gene;Acc:105377540]
ENSG00000139318	DUSP6	0.387948	0.0146195	1.83507	protein_coding	dual specificity phosphatase 6 [Source:HGNC Symbol;Acc:HGNC:3072]
ENSG00000130956	HABP4	0.384538	0.00154467	2.81116	protein_coding	hyaluronan binding protein 4 [Source:HGNC Symbol;Acc:HGNC:17062]
ENSG00000132334	PTPRE	0.381465	0.0134116	1.87252	protein_coding	protein tyrosine phosphatase, receptor type E [Source:HGNC Symbol;Acc:HGNC:9669]
ENSG00000255150	EID3	0.381002	0.0182857	1.73789	protein_coding	EP300 interacting inhibitor of differentiation 3 [Source:HGNC Symbol;Acc:HGNC:32961]
ENSG00000148154	UGCG	0.37724	3.15129e-09	8.50151	protein_coding	UDP-glucose ceramide glucosyltransferase [Source:HGNC Symbol;Acc:HGNC:12524]
ENSG00000104783	KCNN4	0.376925	9.61297e-08	7.01714	protein_coding	potassium calcium-activated channel subfamily N member 4 [Source:HGNC Symbol;Acc:HGNC:6293]
ENSG00000131459	GFPT2	0.373236	0.000122542	3.91172	protein_coding	glutamine-fructose-6-phosphate transaminase 2 [Source:HGNC Symbol;Acc:HGNC:4242]
ENSG00000139514	SLC7A1	0.372329	8.28175e-15	14.0819	protein_coding	solute carrier family 7 member 1 [Source:HGNC Symbol;Acc:HGNC:11057]
ENSG00000169750	RAC3	0.37176	4.023e-05	4.39545	protein_coding	Rac family small GTPase 3 [Source:HGNC Symbol;Acc:HGNC:9803]
ENSG00000145990	GFOD1	0.369975	0.0332856	1.47774	protein_coding	glucose-fructose oxidoreductase domain containing 1 [Source:HGNC Symbol;Acc:HGNC:21096]
ENSG00000075461	CACNG4	0.369948	0.0147535	1.83111	protein_coding	calcium voltage-gated channel auxiliary subunit gamma 4 [Source:HGNC Symbol;Acc:HGNC:1408]
ENSG00000170775	GPR37	0.369724	0.0211543	1.6746	protein_coding	G protein-coupled receptor 37 [Source:HGNC Symbol;Acc:HGNC:4494]
ENSG00000129667	RHBDF2	0.367184	1.05647e-08	7.97614	protein_coding	rhomboid 5 homolog 2 [Source:HGNC Symbol;Acc:HGNC:20788]
ENSG00000104635	SLC39A14	0.367148	3.76331e-09	8.42443	protein_coding	solute carrier family 39 member 14 [Source:HGNC Symbol;Acc:HGNC:20858]
ENSG00000163644	PPM1K	0.365982	3.55336e-05	4.44936	protein_coding	protein phosphatase, Mg2+/Mn2+ dependent 1K [Source:HGNC Symbol;Acc:HGNC:25415]
ENSG00000148841	ITPRIP	0.365418	2.9404e-06	5.53159	protein_coding	inositol 1,4,5-trisphosphate receptor interacting protein [Source:HGNC Symbol;Acc:HGNC:29370]
ENSG00000142544	CTU1	0.363919	0.00534645	2.27193	protein_coding	cytosolic thiouridylase subunit 1 [Source:HGNC Symbol;Acc:HGNC:29590]
ENSG00000144810	COL8A1	0.362936	2.56722e-06	5.59054	protein_coding	collagen type VIII alpha 1 chain [Source:HGNC Symbol;Acc:HGNC:2215]
ENSG00000256053	APOPT1	0.360069	0.00488798	2.31087	protein_coding	apoptogenic 1, mitochondrial [Source:HGNC Symbol;Acc:HGNC:20492]
ENSG00000137331	IER3	0.357588	2.49652e-05	4.60266	protein_coding	immediate early response 3 [Source:HGNC Symbol;Acc:HGNC:5392]
ENSG00000164543	STK17A	0.356338	7.60857e-08	7.1187	protein_coding	serine/threonine kinase 17a [Source:HGNC Symbol;Acc:HGNC:11395]
ENSG00000198722	UNC13B	0.353246	0.0293894	1.53181	protein_coding	unc-13 homolog B [Source:HGNC Symbol;Acc:HGNC:12566]
ENSG00000249459	ZNF286B	0.351983	0.022466	1.64847	protein_coding	zinc finger protein 286B [Source:HGNC Symbol;Acc:HGNC:33241]
ENSG00000276345	AC004556.1	0.351324	0.0132342	1.8783	protein_coding	39S ribosomal protein L23, mitochondrial-like [Source:NCBI gene;Acc:107987373]
ENSG00000162729	IGSF8	0.349841	3.16108e-08	7.50016	protein_coding	immunoglobulin superfamily member 8 [Source:HGNC Symbol;Acc:HGNC:17813]
ENSG00000165233	CARD19	0.349518	1.60547e-08	7.7944	protein_coding	caspase recruitment domain family member 19 [Source:HGNC Symbol;Acc:HGNC:28148]
ENSG00000168672	FAM84B	0.34577	0.0085279	2.06916	protein_coding	family with sequence similarity 84 member B [Source:HGNC Symbol;Acc:HGNC:24166]
ENSG00000269958	AL049840.4	0.345465	0.00529891	2.27581	sense_intronic	novel transcript, sense intronic to KLC1
ENSG00000135069	PSAT1	0.345274	1.14574e-05	4.94091	protein_coding	phosphoserine aminotransferase 1 [Source:HGNC Symbol;Acc:HGNC:19129]
ENSG00000158815	FGF17	0.343963	0.0480545	1.31827	protein_coding	fibroblast growth factor 17 [Source:HGNC Symbol;Acc:HGNC:3673]
ENSG00000143387	CTSK	0.34304	0.0128476	1.89118	protein_coding	cathepsin K [Source:HGNC Symbol;Acc:HGNC:2536]
ENSG00000279108	AC008537.3	0.342441	0.0458799	1.33838	TEC	TEC
ENSG00000138166	DUSP5	0.339575	1.95311e-07	6.70927	protein_coding	dual specificity phosphatase 5 [Source:HGNC Symbol;Acc:HGNC:3071]
ENSG00000156381	ANKRD9	0.339133	1.05855e-05	4.97529	protein_coding	ankyrin repeat domain 9 [Source:HGNC Symbol;Acc:HGNC:20096]
ENSG00000122644	ARL4A	0.336294	0.00573023	2.24183	protein_coding	ADP ribosylation factor like GTPase 4A [Source:HGNC Symbol;Acc:HGNC:695]
ENSG00000168301	KCTD6	0.334643	0.0257654	1.58896	protein_coding	potassium channel tetramerization domain containing 6 [Source:HGNC Symbol;Acc:HGNC:22235]
ENSG00000087510	TFAP2C	0.334524	7.60774e-11	10.1187	protein_coding	transcription factor AP-2 gamma [Source:HGNC Symbol;Acc:HGNC:11744]
ENSG00000106688	SLC1A1	0.333054	0.00234266	2.63029	protein_coding	solute carrier family 1 member 1 [Source:HGNC Symbol;Acc:HGNC:10939]
ENSG00000163686	ABHD6	0.331551	0.0103135	1.98659	protein_coding	abhydrolase domain containing 6 [Source:HGNC Symbol;Acc:HGNC:21398]
ENSG00000164171	ITGA2	0.32936	8.33836e-10	9.07892	protein_coding	integrin subunit alpha 2 [Source:HGNC Symbol;Acc:HGNC:6137]
ENSG00000243667	WDR92	0.329324	0.0123701	1.90763	protein_coding	WD repeat domain 92 [Source:HGNC Symbol;Acc:HGNC:25176]
ENSG00000160200	CBS	0.328746	0.0117353	1.9305	protein_coding	cystathionine-beta-synthase [Source:HGNC Symbol;Acc:HGNC:1550]
ENSG00000136732	GYPC	0.328645	2.05607e-05	4.68696	protein_coding	glycophorin C (Gerbich blood group) [Source:HGNC Symbol;Acc:HGNC:4704]
ENSG00000111424	VDR	0.328231	0.000108359	3.96514	protein_coding	vitamin D receptor [Source:HGNC Symbol;Acc:HGNC:12679]
ENSG00000177283	FZD8	0.328227	0.00810603	2.09119	protein_coding	frizzled class receptor 8 [Source:HGNC Symbol;Acc:HGNC:4046]
ENSG00000240849	TMEM189	0.328094	6.21106e-08	7.20683	protein_coding	transmembrane protein 189 [Source:HGNC Symbol;Acc:HGNC:16735]
ENSG00000153714	LURAP1L	0.326969	1.26241e-07	6.8988	protein_coding	leucine rich adaptor protein 1 like [Source:HGNC Symbol;Acc:HGNC:31452]
ENSG00000185905	C16orf54	0.326378	0.00674816	2.17081	protein_coding	chromosome 16 open reading frame 54 [Source:HGNC Symbol;Acc:HGNC:26649]
ENSG00000196456	ZNF775	0.325903	0.00894505	2.04842	protein_coding	zinc finger protein 775 [Source:HGNC Symbol;Acc:HGNC:28501]
ENSG00000167799	NUDT8	0.325851	0.0323175	1.49056	protein_coding	nudix hydrolase 8 [Source:HGNC Symbol;Acc:HGNC:8055]
ENSG00000186577	SMIM29	0.324962	6.25655e-05	4.20366	protein_coding	small integral membrane protein 29 [Source:HGNC Symbol;Acc:HGNC:1340]
ENSG00000099849	RASSF7	0.322796	3.10022e-07	6.50861	protein_coding	Ras association domain family member 7 [Source:HGNC Symbol;Acc:HGNC:1166]
ENSG00000029639	TFB1M	0.322178	0.00689141	2.16169	protein_coding	transcription factor B1, mitochondrial [Source:HGNC Symbol;Acc:HGNC:17037]
ENSG00000197442	MAP3K5	0.322134	0.000430321	3.36621	protein_coding	mitogen-activated protein kinase kinase kinase 5 [Source:HGNC Symbol;Acc:HGNC:6857]
ENSG00000163932	PRKCD	0.321934	0.000207647	3.68267	protein_coding	protein kinase C delta [Source:HGNC Symbol;Acc:HGNC:9399]
ENSG00000145050	MANF	0.320392	3.70512e-05	4.4312	protein_coding	mesencephalic astrocyte derived neurotrophic factor [Source:HGNC Symbol;Acc:HGNC:15461]
ENSG00000146674	IGFBP3	0.31867	1.08711e-06	5.96372	protein_coding	insulin like growth factor binding protein 3 [Source:HGNC Symbol;Acc:HGNC:5472]
ENSG00000174032	SLC25A30	0.3173	0.000696083	3.15734	protein_coding	solute carrier family 25 member 30 [Source:HGNC Symbol;Acc:HGNC:27371]
ENSG00000181804	SLC9A9	0.317053	0.000725214	3.13953	protein_coding	solute carrier family 9 member A9 [Source:HGNC Symbol;Acc:HGNC:20653]
ENSG00000128228	SDF2L1	0.317031	0.000247665	3.60614	protein_coding	stromal cell derived factor 2 like 1 [Source:HGNC Symbol;Acc:HGNC:10676]
ENSG00000142552	RCN3	0.316567	0.00547492	2.26162	protein_coding	reticulocalbin 3 [Source:HGNC Symbol;Acc:HGNC:21145]
ENSG00000146457	WTAP	0.316414	1.64524e-06	5.78377	protein_coding	WT1 associated protein [Source:HGNC Symbol;Acc:HGNC:16846]
ENSG00000181744	C3orf58	0.313911	0.00386231	2.41315	protein_coding	chromosome 3 open reading frame 58 [Source:HGNC Symbol;Acc:HGNC:28490]
ENSG00000164105	SAP30	0.31385	8.30419e-05	4.0807	protein_coding	Sin3A associated protein 30 [Source:HGNC Symbol;Acc:HGNC:10532]
ENSG00000196843	ARID5A	0.313378	0.00033295	3.47762	protein_coding	AT-rich interaction domain 5A [Source:HGNC Symbol;Acc:HGNC:17361]
ENSG00000187840	EIF4EBP1	0.312934	2.6463e-05	4.57736	protein_coding	eukaryotic translation initiation factor 4E binding protein 1 [Source:HGNC Symbol;Acc:HGNC:3288]
ENSG00000090776	EFNB1	0.310888	4.29795e-07	6.36674	protein_coding	ephrin B1 [Source:HGNC Symbol;Acc:HGNC:3226]
ENSG00000145779	TNFAIP8	0.310312	0.00415286	2.38165	protein_coding	TNF alpha induced protein 8 [Source:HGNC Symbol;Acc:HGNC:17260]
ENSG00000163131	CTSS	0.309072	0.0016373	2.78587	protein_coding	cathepsin S [Source:HGNC Symbol;Acc:HGNC:2545]
ENSG00000185838	GNB1L	0.308786	0.0263265	1.57961	protein_coding	G protein subunit beta 1 like [Source:HGNC Symbol;Acc:HGNC:4397]
ENSG00000062282	DGAT2	0.306813	0.0357281	1.44699	protein_coding	diacylglycerol O-acyltransferase 2 [Source:HGNC Symbol;Acc:HGNC:16940]
ENSG00000259207	ITGB3	0.305651	0.0263505	1.57921	protein_coding	integrin subunit beta 3 [Source:HGNC Symbol;Acc:HGNC:6156]
ENSG00000215440	NPEPL1	0.304018	0.0129788	1.88677	protein_coding	aminopeptidase like 1 [Source:HGNC Symbol;Acc:HGNC:16244]
ENSG00000249992	TMEM158	0.303929	0.000116384	3.93411	protein_coding	transmembrane protein 158 (gene/pseudogene) [Source:HGNC Symbol;Acc:HGNC:30293]
ENSG00000186314	PRELID2	0.302671	0.0122999	1.9101	protein_coding	PRELI domain containing 2 [Source:HGNC Symbol;Acc:HGNC:28306]
ENSG00000138018	SELENOI	0.302262	5.74789e-08	7.24049	protein_coding	selenoprotein I [Source:HGNC Symbol;Acc:HGNC:29361]
ENSG00000162772	ATF3	0.30188	0.0173196	1.76146	protein_coding	activating transcription factor 3 [Source:HGNC Symbol;Acc:HGNC:785]
ENSG00000109099	PMP22	0.301031	1.7814e-05	4.74924	protein_coding	peripheral myelin protein 22 [Source:HGNC Symbol;Acc:HGNC:9118]
ENSG00000165512	ZNF22	0.300742	0.00474921	2.32338	protein_coding	zinc finger protein 22 [Source:HGNC Symbol;Acc:HGNC:13012]
ENSG00000255284	AP006621.3	0.300236	0.00286295	2.54319	lincRNA	uncharacterized LOC171391 [Source:NCBI gene;Acc:171391]
ENSG00000157045	NTAN1	0.299185	0.00012132	3.91607	protein_coding	N-terminal asparagine amidase [Source:HGNC Symbol;Acc:HGNC:29909]
ENSG00000136999	NOV	0.298483	0.0405321	1.3922	protein_coding	nephroblastoma overexpressed [Source:HGNC Symbol;Acc:HGNC:7885]
ENSG00000162624	LHX8	0.298074	0.0335333	1.47452	protein_coding	LIM homeobox 8 [Source:HGNC Symbol;Acc:HGNC:28838]
ENSG00000225663	MCRIP1	0.297723	5.41514e-05	4.26639	protein_coding	MAPK regulated corepressor interacting protein 1 [Source:HGNC Symbol;Acc:HGNC:28007]
ENSG00000225697	SLC26A6	0.296173	4.96955e-06	5.30368	protein_coding	solute carrier family 26 member 6 [Source:HGNC Symbol;Acc:HGNC:14472]
ENSG00000103723	AP3B2	0.295868	2.14548e-05	4.66848	protein_coding	adaptor related protein complex 3 subunit beta 2 [Source:HGNC Symbol;Acc:HGNC:567]
ENSG00000068028	RASSF1	0.295821	0.00240715	2.6185	protein_coding	Ras association domain family member 1 [Source:HGNC Symbol;Acc:HGNC:9882]
ENSG00000177674	AGTRAP	0.293462	3.15155e-06	5.50148	protein_coding	angiotensin II receptor associated protein [Source:HGNC Symbol;Acc:HGNC:13539]
ENSG00000167191	GPRC5B	0.293031	0.000898571	3.04645	protein_coding	G protein-coupled receptor class C group 5 member B [Source:HGNC Symbol;Acc:HGNC:13308]
ENSG00000244405	ETV5	0.292412	6.64641e-05	4.17741	protein_coding	ETS variant 5 [Source:HGNC Symbol;Acc:HGNC:3494]
ENSG00000117479	SLC19A2	0.291805	0.0379649	1.42062	protein_coding	solute carrier family 19 member 2 [Source:HGNC Symbol;Acc:HGNC:10938]
ENSG00000181284	TMEM102	0.290729	0.0442078	1.3545	protein_coding	transmembrane protein 102 [Source:HGNC Symbol;Acc:HGNC:26722]
ENSG00000226950	DANCR	0.290605	0.00174275	2.75876	processed_transcript	differentiation antagonizing non-protein coding RNA [Source:HGNC Symbol;Acc:HGNC:28964]
ENSG00000113966	ARL6	0.290139	0.0499669	1.30132	protein_coding	ADP ribosylation factor like GTPase 6 [Source:HGNC Symbol;Acc:HGNC:13210]
ENSG00000060656	PTPRU	0.289831	4.85146e-05	4.31413	protein_coding	protein tyrosine phosphatase, receptor type U [Source:HGNC Symbol;Acc:HGNC:9683]
ENSG00000102996	MMP15	0.289751	0.00259954	2.5851	protein_coding	matrix metallopeptidase 15 [Source:HGNC Symbol;Acc:HGNC:7161]
ENSG00000068354	TBC1D25	0.289563	0.00415781	2.38113	protein_coding	TBC1 domain family member 25 [Source:HGNC Symbol;Acc:HGNC:8092]
ENSG00000177125	ZBTB34	0.288838	0.0170985	1.76704	protein_coding	zinc finger and BTB domain containing 34 [Source:HGNC Symbol;Acc:HGNC:31446]
ENSG00000072401	UBE2D1	0.287288	0.000195195	3.70953	protein_coding	ubiquitin conjugating enzyme E2 D1 [Source:HGNC Symbol;Acc:HGNC:12474]
ENSG00000268205	AC005261.1	0.286925	0.002674	2.57284	lincRNA	novel transcript
ENSG00000233608	TWIST2	0.286255	2.00456e-08	7.69798	protein_coding	twist family bHLH transcription factor 2 [Source:HGNC Symbol;Acc:HGNC:20670]
ENSG00000119004	CYP20A1	0.285983	0.0220117	1.65735	protein_coding	cytochrome P450 family 20 subfamily A member 1 [Source:HGNC Symbol;Acc:HGNC:20576]
ENSG00000185507	IRF7	0.285546	0.0070709	2.15053	protein_coding	interferon regulatory factor 7 [Source:HGNC Symbol;Acc:HGNC:6122]
ENSG00000131871	SELENOS	0.285237	1.62442e-05	4.7893	protein_coding	selenoprotein S [Source:HGNC Symbol;Acc:HGNC:30396]
ENSG00000015475	BID	0.284908	0.000121659	3.91486	protein_coding	BH3 interacting domain death agonist [Source:HGNC Symbol;Acc:HGNC:1050]
ENSG00000261578	AP003119.3	0.284698	0.00209087	2.67967	sense_overlapping	novel transcript, overlapping to TSKU
ENSG00000204520	MICA	0.283498	0.0080711	2.09307	protein_coding	MHC class I polypeptide-related sequence A [Source:HGNC Symbol;Acc:HGNC:7090]
ENSG00000134802	SLC43A3	0.283366	0.000668316	3.17502	protein_coding	solute carrier family 43 member 3 [Source:HGNC Symbol;Acc:HGNC:17466]
ENSG00000170955	CAVIN3	0.283195	0.0138595	1.85825	protein_coding	caveolae associated protein 3 [Source:HGNC Symbol;Acc:HGNC:9400]
ENSG00000153879	CEBPG	0.282883	0.00155086	2.80943	protein_coding	CCAAT enhancer binding protein gamma [Source:HGNC Symbol;Acc:HGNC:1837]
ENSG00000168890	TMEM150A	0.281274	0.00404689	2.39288	protein_coding	transmembrane protein 150A [Source:HGNC Symbol;Acc:HGNC:24677]
ENSG00000128272	ATF4	0.280935	1.34705e-15	14.8706	protein_coding	activating transcription factor 4 [Source:HGNC Symbol;Acc:HGNC:786]
ENSG00000009780	FAM76A	0.280479	0.0303128	1.51837	protein_coding	family with sequence similarity 76 member A [Source:HGNC Symbol;Acc:HGNC:28530]
ENSG00000173621	LRFN4	0.28025	7.73142e-05	4.11174	protein_coding	leucine rich repeat and fibronectin type III domain containing 4 [Source:HGNC Symbol;Acc:HGNC:28456]
ENSG00000135245	HILPDA	0.279603	0.0330428	1.48092	protein_coding	hypoxia inducible lipid droplet associated [Source:HGNC Symbol;Acc:HGNC:28859]
ENSG00000205763	RP9P	0.279503	0.0276347	1.55854	transcribed_unprocessed_pseudogene	RP9 pseudogene [Source:HGNC Symbol;Acc:HGNC:33969]
ENSG00000184986	TMEM121	0.279136	0.0321396	1.49296	protein_coding	transmembrane protein 121 [Source:HGNC Symbol;Acc:HGNC:20511]
ENSG00000121068	TBX2	0.27789	0.0160172	1.79541	protein_coding	T-box 2 [Source:HGNC Symbol;Acc:HGNC:11597]
ENSG00000157110	RBPMS	0.277257	1.88218e-05	4.72534	protein_coding	RNA binding protein, mRNA processing factor [Source:HGNC Symbol;Acc:HGNC:19097]
ENSG00000110911	SLC11A2	0.276312	7.328e-06	5.13501	protein_coding	solute carrier family 11 member 2 [Source:HGNC Symbol;Acc:HGNC:10908]
ENSG00000188542	DUSP28	0.276176	0.0468788	1.32902	protein_coding	dual specificity phosphatase 28 [Source:HGNC Symbol;Acc:HGNC:33237]
ENSG00000181788	SIAH2	0.275495	0.000645237	3.19028	protein_coding	siah E3 ubiquitin protein ligase 2 [Source:HGNC Symbol;Acc:HGNC:10858]
ENSG00000136830	FAM129B	0.275438	8.76795e-08	7.0571	protein_coding	family with sequence similarity 129 member B [Source:HGNC Symbol;Acc:HGNC:25282]
ENSG00000221988	PPT2	0.275178	0.018569	1.73121	protein_coding	palmitoyl-protein thioesterase 2 [Source:HGNC Symbol;Acc:HGNC:9326]
ENSG00000128340	RAC2	0.273915	2.13374e-06	5.67086	protein_coding	Rac family small GTPase 2 [Source:HGNC Symbol;Acc:HGNC:9802]
ENSG00000099992	TBC1D10A	0.272504	0.00131501	2.88107	protein_coding	TBC1 domain family member 10A [Source:HGNC Symbol;Acc:HGNC:23609]
ENSG00000163755	HPS3	0.272454	3.24455e-06	5.48885	protein_coding	HPS3, biogenesis of lysosomal organelles complex 2 subunit 1 [Source:HGNC Symbol;Acc:HGNC:15597]
ENSG00000165389	SPTSSA	0.271316	4.10606e-05	4.38657	protein_coding	serine palmitoyltransferase small subunit A [Source:HGNC Symbol;Acc:HGNC:20361]
ENSG00000105755	ETHE1	0.2708	0.0208562	1.68077	protein_coding	ETHE1, persulfide dioxygenase [Source:HGNC Symbol;Acc:HGNC:23287]
ENSG00000102144	PGK1	0.270507	2.75252e-09	8.56027	protein_coding	phosphoglycerate kinase 1 [Source:HGNC Symbol;Acc:HGNC:8896]
ENSG00000142694	EVA1B	0.269095	0.000394644	3.40379	protein_coding	eva-1 homolog B [Source:HGNC Symbol;Acc:HGNC:25558]
ENSG00000185803	SLC52A2	0.268965	5.12648e-06	5.29018	protein_coding	solute carrier family 52 member 2 [Source:HGNC Symbol;Acc:HGNC:30224]
ENSG00000171443	ZNF524	0.268917	0.0254411	1.59446	protein_coding	zinc finger protein 524 [Source:HGNC Symbol;Acc:HGNC:28322]
ENSG00000180354	MTURN	0.26788	0.00726916	2.13852	protein_coding	maturin, neural progenitor differentiation regulator homolog [Source:HGNC Symbol;Acc:HGNC:25457]
ENSG00000184068	SREBF2-AS1	0.267457	0.0474411	1.32385	antisense	SREBF2 antisense RNA 1 [Source:HGNC Symbol;Acc:HGNC:53953]
ENSG00000228794	LINC01128	0.266829	0.0453105	1.3438	processed_transcript	long intergenic non-protein coding RNA 1128 [Source:HGNC Symbol;Acc:HGNC:49377]
ENSG00000137216	TMEM63B	0.266069	1.28853e-05	4.88991	protein_coding	transmembrane protein 63B [Source:HGNC Symbol;Acc:HGNC:17735]
ENSG00000183049	CAMK1D	0.266023	0.0126248	1.89878	protein_coding	calcium/calmodulin dependent protein kinase ID [Source:HGNC Symbol;Acc:HGNC:19341]
ENSG00000149084	HSD17B12	0.26522	0.0392052	1.40666	protein_coding	hydroxysteroid 17-beta dehydrogenase 12 [Source:HGNC Symbol;Acc:HGNC:18646]
ENSG00000137193	PIM1	0.264643	0.00197645	2.70411	protein_coding	Pim-1 proto-oncogene, serine/threonine kinase [Source:HGNC Symbol;Acc:HGNC:8986]
ENSG00000271605	MILR1	0.264531	0.0345737	1.46125	protein_coding	mast cell immunoglobulin like receptor 1 [Source:HGNC Symbol;Acc:HGNC:27570]
ENSG00000157240	FZD1	0.264254	1.29679e-05	4.88713	protein_coding	frizzled class receptor 1 [Source:HGNC Symbol;Acc:HGNC:4038]
ENSG00000104881	PPP1R13L	0.263444	0.0314013	1.50305	protein_coding	protein phosphatase 1 regulatory subunit 13 like [Source:HGNC Symbol;Acc:HGNC:18838]
ENSG00000116711	PLA2G4A	0.263023	0.00260283	2.58455	protein_coding	phospholipase A2 group IVA [Source:HGNC Symbol;Acc:HGNC:9035]
ENSG00000176058	TPRN	0.261891	0.00343524	2.46404	protein_coding	taperin [Source:HGNC Symbol;Acc:HGNC:26894]
ENSG00000169692	AGPAT2	0.261729	1.37534e-05	4.86159	protein_coding	1-acylglycerol-3-phosphate O-acyltransferase 2 [Source:HGNC Symbol;Acc:HGNC:325]
ENSG00000187678	SPRY4	0.261625	0.0123157	1.90954	protein_coding	sprouty RTK signaling antagonist 4 [Source:HGNC Symbol;Acc:HGNC:15533]
ENSG00000119537	KDSR	0.261385	3.65384e-05	4.43725	protein_coding	3-ketodihydrosphingosine reductase [Source:HGNC Symbol;Acc:HGNC:4021]
ENSG00000136869	TLR4	0.260036	0.00626912	2.20279	protein_coding	toll like receptor 4 [Source:HGNC Symbol;Acc:HGNC:11850]
ENSG00000091542	ALKBH5	0.259476	1.25462e-07	6.90149	protein_coding	alkB homolog 5, RNA demethylase [Source:HGNC Symbol;Acc:HGNC:25996]
ENSG00000116815	CD58	0.259356	0.0204835	1.6886	protein_coding	CD58 molecule [Source:HGNC Symbol;Acc:HGNC:1688]
ENSG00000273604	EPOP	0.259131	0.0391823	1.40691	protein_coding	elongin BC and polycomb repressive complex 2 associated protein [Source:HGNC Symbol;Acc:HGNC:34493]
ENSG00000167733	HSD11B1L	0.258673	0.0282088	1.54962	protein_coding	hydroxysteroid 11-beta dehydrogenase 1 like [Source:HGNC Symbol;Acc:HGNC:30419]
ENSG00000104976	SNAPC2	0.25821	0.000239285	3.62109	protein_coding	small nuclear RNA activating complex polypeptide 2 [Source:HGNC Symbol;Acc:HGNC:11135]
ENSG00000197885	NKIRAS1	0.258097	0.0459259	1.33794	protein_coding	NFKB inhibitor interacting Ras like 1 [Source:HGNC Symbol;Acc:HGNC:17899]
ENSG00000169136	ATF5	0.257548	0.000240899	3.61816	protein_coding	activating transcription factor 5 [Source:HGNC Symbol;Acc:HGNC:790]
ENSG00000188452	CERKL	0.257323	0.0392014	1.4067	protein_coding	ceramide kinase like [Source:HGNC Symbol;Acc:HGNC:21699]
ENSG00000108179	PPIF	0.256046	0.0143426	1.84337	protein_coding	peptidylprolyl isomerase F [Source:HGNC Symbol;Acc:HGNC:9259]
ENSG00000122696	SLC25A51	0.255771	0.0487465	1.31206	protein_coding	solute carrier family 25 member 51 [Source:HGNC Symbol;Acc:HGNC:23323]
ENSG00000153179	RASSF3	0.255626	5.44647e-06	5.26388	protein_coding	Ras association domain family member 3 [Source:HGNC Symbol;Acc:HGNC:14271]
ENSG00000197961	ZNF121	0.255326	0.0141937	1.84791	protein_coding	zinc finger protein 121 [Source:HGNC Symbol;Acc:HGNC:12904]
ENSG00000188483	IER5L	0.255014	0.00146364	2.83457	protein_coding	immediate early response 5 like [Source:HGNC Symbol;Acc:HGNC:23679]
ENSG00000065809	FAM107B	0.254093	0.00161747	2.79116	protein_coding	family with sequence similarity 107 member B [Source:HGNC Symbol;Acc:HGNC:23726]
ENSG00000134684	YARS	0.254046	1.45467e-06	5.83723	protein_coding	tyrosyl-tRNA synthetase [Source:HGNC Symbol;Acc:HGNC:12840]
ENSG00000105643	ARRDC2	0.253973	0.00378131	2.42236	protein_coding	arrestin domain containing 2 [Source:HGNC Symbol;Acc:HGNC:25225]
ENSG00000104154	SLC30A4	0.253297	0.0251137	1.60009	protein_coding	solute carrier family 30 member 4 [Source:HGNC Symbol;Acc:HGNC:11015]
ENSG00000103257	SLC7A5	0.253253	0.043849	1.35804	protein_coding	solute carrier family 7 member 5 [Source:HGNC Symbol;Acc:HGNC:11063]
ENSG00000165752	STK32C	0.252867	0.00162891	2.7881	protein_coding	serine/threonine kinase 32C [Source:HGNC Symbol;Acc:HGNC:21332]
ENSG00000140682	TGFB1I1	0.252806	5.81697e-05	4.2353	protein_coding	transforming growth factor beta 1 induced transcript 1 [Source:HGNC Symbol;Acc:HGNC:11767]
ENSG00000105404	RABAC1	0.252782	0.0383868	1.41582	protein_coding	Rab acceptor 1 [Source:HGNC Symbol;Acc:HGNC:9794]
ENSG00000154359	LONRF1	0.251478	0.0088257	2.05425	protein_coding	LON peptidase N-terminal domain and ring finger 1 [Source:HGNC Symbol;Acc:HGNC:26302]
ENSG00000099949	LZTR1	0.251279	0.000649103	3.18769	protein_coding	leucine zipper like transcription regulator 1 [Source:HGNC Symbol;Acc:HGNC:6742]
ENSG00000110080	ST3GAL4	0.251248	0.000297761	3.52613	protein_coding	ST3 beta-galactoside alpha-2,3-sialyltransferase 4 [Source:HGNC Symbol;Acc:HGNC:10864]
ENSG00000106392	C1GALT1	0.250465	0.0135089	1.86938	protein_coding	core 1 synthase, glycoprotein-N-acetylgalactosamine 3-beta-galactosyltransferase 1 [Source:HGNC Symbol;Acc:HGNC:24337]
ENSG00000284691	AC073111.5	0.250227	0.018808	1.72566	protein_coding	novel zinc finger protein
ENSG00000176887	SOX11	0.249818	0.000383872	3.41581	protein_coding	SRY-box 11 [Source:HGNC Symbol;Acc:HGNC:11191]
ENSG00000154328	NEIL2	0.24964	0.00925282	2.03373	protein_coding	nei like DNA glycosylase 2 [Source:HGNC Symbol;Acc:HGNC:18956]
ENSG00000067057	PFKP	0.249576	5.88515e-07	6.23024	protein_coding	phosphofructokinase, platelet [Source:HGNC Symbol;Acc:HGNC:8878]
ENSG00000107872	FBXL15	0.248465	0.0279199	1.55409	protein_coding	F-box and leucine rich repeat protein 15 [Source:HGNC Symbol;Acc:HGNC:28155]
ENSG00000143801	PSEN2	0.248298	0.00490709	2.30918	protein_coding	presenilin 2 [Source:HGNC Symbol;Acc:HGNC:9509]
ENSG00000084733	RAB10	0.24795	2.78514e-08	7.55515	protein_coding	RAB10, member RAS oncogene family [Source:HGNC Symbol;Acc:HGNC:9759]
ENSG00000088340	FER1L4	0.247169	0.000273864	3.56246	transcribed_unitary_pseudogene	fer-1 like family member 4, pseudogene [Source:HGNC Symbol;Acc:HGNC:15801]
ENSG00000159363	ATP13A2	0.246916	6.87581e-05	4.16268	protein_coding	ATPase cation transporting 13A2 [Source:HGNC Symbol;Acc:HGNC:30213]
ENSG00000197982	C1orf122	0.246509	0.000329264	3.48246	protein_coding	chromosome 1 open reading frame 122 [Source:HGNC Symbol;Acc:HGNC:24789]
ENSG00000142227	EMP3	0.245995	1.79596e-08	7.7457	protein_coding	epithelial membrane protein 3 [Source:HGNC Symbol;Acc:HGNC:3335]
ENSG00000157870	PRXL2B	0.245096	0.00289025	2.53906	protein_coding	peroxiredoxin like 2B [Source:HGNC Symbol;Acc:HGNC:28390]
ENSG00000163138	PACRGL	0.244476	0.0316981	1.49897	protein_coding	parkin coregulated like [Source:HGNC Symbol;Acc:HGNC:28442]
ENSG00000129911	KLF16	0.244092	0.00287586	2.54123	protein_coding	Kruppel like factor 16 [Source:HGNC Symbol;Acc:HGNC:16857]
ENSG00000243449	C4orf48	0.24358	0.00455424	2.34158	protein_coding	chromosome 4 open reading frame 48 [Source:HGNC Symbol;Acc:HGNC:34437]
ENSG00000115596	WNT6	0.242484	0.0395385	1.40298	protein_coding	Wnt family member 6 [Source:HGNC Symbol;Acc:HGNC:12785]
ENSG00000103415	HMOX2	0.241023	0.000256364	3.59114	protein_coding	heme oxygenase 2 [Source:HGNC Symbol;Acc:HGNC:5014]
ENSG00000165169	DYNLT3	0.240766	0.0124759	1.90393	protein_coding	dynein light chain Tctex-type 3 [Source:HGNC Symbol;Acc:HGNC:11694]
ENSG00000148943	LIN7C	0.240652	0.00665021	2.17716	protein_coding	lin-7 homolog C, crumbs cell polarity complex component [Source:HGNC Symbol;Acc:HGNC:17789]
ENSG00000198324	PHETA1	0.240562	0.00507044	2.29495	protein_coding	PH domain containing endocytic trafficking adaptor 1 [Source:HGNC Symbol;Acc:HGNC:26509]
ENSG00000110619	CARS	0.240034	4.19459e-05	4.37731	protein_coding	cysteinyl-tRNA synthetase [Source:HGNC Symbol;Acc:HGNC:1493]
ENSG00000157800	SLC37A3	0.239098	0.00128359	2.89158	protein_coding	solute carrier family 37 member 3 [Source:HGNC Symbol;Acc:HGNC:20651]
ENSG00000075651	PLD1	0.237978	0.0447272	1.34943	protein_coding	phospholipase D1 [Source:HGNC Symbol;Acc:HGNC:9067]
ENSG00000149925	ALDOA	0.236793	0.0117144	1.93128	protein_coding	aldolase, fructose-bisphosphate A [Source:HGNC Symbol;Acc:HGNC:414]
ENSG00000147454	SLC25A37	0.235544	1.87216e-06	5.72766	protein_coding	solute carrier family 25 member 37 [Source:HGNC Symbol;Acc:HGNC:29786]
ENSG00000134851	TMEM165	0.234079	0.000109006	3.96255	protein_coding	transmembrane protein 165 [Source:HGNC Symbol;Acc:HGNC:30760]
ENSG00000160972	PPP1R16A	0.23379	0.00111648	2.95215	protein_coding	protein phosphatase 1 regulatory subunit 16A [Source:HGNC Symbol;Acc:HGNC:14941]
ENSG00000137491	SLCO2B1	0.233774	0.000228063	3.64194	protein_coding	solute carrier organic anion transporter family member 2B1 [Source:HGNC Symbol;Acc:HGNC:10962]
ENSG00000151726	ACSL1	0.233772	0.000153786	3.81308	protein_coding	acyl-CoA synthetase long chain family member 1 [Source:HGNC Symbol;Acc:HGNC:3569]
ENSG00000125458	NT5C	0.233693	0.0159792	1.79644	protein_coding	5', 3'-nucleotidase, cytosolic [Source:HGNC Symbol;Acc:HGNC:17144]
ENSG00000109519	GRPEL1	0.233558	0.000952723	3.02103	protein_coding	GrpE like 1, mitochondrial [Source:HGNC Symbol;Acc:HGNC:19696]
ENSG00000184319	RPL23AP82	0.23271	0.0372911	1.4284	transcribed_unprocessed_pseudogene	ribosomal protein L23a pseudogene 82 [Source:HGNC Symbol;Acc:HGNC:33730]
ENSG00000177150	FAM210A	0.232627	0.0233414	1.63187	protein_coding	family with sequence similarity 210 member A [Source:HGNC Symbol;Acc:HGNC:28346]
ENSG00000085978	ATG16L1	0.231541	0.000317574	3.49815	protein_coding	autophagy related 16 like 1 [Source:HGNC Symbol;Acc:HGNC:21498]
ENSG00000159228	CBR1	0.231002	0.00460108	2.33714	protein_coding	carbonyl reductase 1 [Source:HGNC Symbol;Acc:HGNC:1548]
ENSG00000158158	CNNM4	0.230544	0.0105724	1.97583	protein_coding	cyclin and CBS domain divalent metal cation transport mediator 4 [Source:HGNC Symbol;Acc:HGNC:105]
ENSG00000132004	FBXW9	0.230462	0.0414469	1.38251	protein_coding	F-box and WD repeat domain containing 9 [Source:HGNC Symbol;Acc:HGNC:28136]
ENSG00000253276	CCDC71L	0.230188	0.0179273	1.74648	protein_coding	coiled-coil domain containing 71 like [Source:HGNC Symbol;Acc:HGNC:26685]
ENSG00000166986	MARS	0.229737	1.56167e-05	4.80641	protein_coding	methionyl-tRNA synthetase [Source:HGNC Symbol;Acc:HGNC:6898]
ENSG00000146386	ABRACL	0.229489	0.0312879	1.50462	protein_coding	ABRA C-terminal like [Source:HGNC Symbol;Acc:HGNC:21230]
ENSG00000155438	NIFK	0.229469	0.00385291	2.41421	protein_coding	nucleolar protein interacting with the FHA domain of MKI67 [Source:HGNC Symbol;Acc:HGNC:17838]
ENSG00000051128	HOMER3	0.228507	0.00191477	2.71788	protein_coding	homer scaffold protein 3 [Source:HGNC Symbol;Acc:HGNC:17514]
ENSG00000132286	TIMM10B	0.228344	0.00744575	2.12809	protein_coding	translocase of inner mitochondrial membrane 10B [Source:HGNC Symbol;Acc:HGNC:4022]
ENSG00000176463	SLCO3A1	0.228121	0.00442192	2.35439	protein_coding	solute carrier organic anion transporter family member 3A1 [Source:HGNC Symbol;Acc:HGNC:10952]
ENSG00000133816	MICAL2	0.227726	0.0111528	1.95261	protein_coding	microtubule associated monooxygenase, calponin and LIM domain containing 2 [Source:HGNC Symbol;Acc:HGNC:24693]
ENSG00000090674	MCOLN1	0.227361	0.00556225	2.25475	protein_coding	mucolipin 1 [Source:HGNC Symbol;Acc:HGNC:13356]
ENSG00000118515	SGK1	0.227007	0.0432235	1.36428	protein_coding	serum/glucocorticoid regulated kinase 1 [Source:HGNC Symbol;Acc:HGNC:10810]
ENSG00000182952	HMGN4	0.226928	0.000797455	3.09829	protein_coding	high mobility group nucleosomal binding domain 4 [Source:HGNC Symbol;Acc:HGNC:4989]
ENSG00000146242	TPBG	0.226195	0.000650849	3.18652	protein_coding	trophoblast glycoprotein [Source:HGNC Symbol;Acc:HGNC:12004]
ENSG00000172889	EGFL7	0.225594	0.0397389	1.40078	protein_coding	EGF like domain multiple 7 [Source:HGNC Symbol;Acc:HGNC:20594]
ENSG00000164970	FAM219A	0.225421	0.000492199	3.30786	protein_coding	family with sequence similarity 219 member A [Source:HGNC Symbol;Acc:HGNC:19920]
ENSG00000130758	MAP3K10	0.225123	0.0139924	1.85411	protein_coding	mitogen-activated protein kinase kinase kinase 10 [Source:HGNC Symbol;Acc:HGNC:6849]
ENSG00000091073	DTX2	0.223416	0.00807828	2.09268	protein_coding	deltex E3 ubiquitin ligase 2 [Source:HGNC Symbol;Acc:HGNC:15973]
ENSG00000122863	CHST3	0.223165	0.022273	1.65222	protein_coding	carbohydrate sulfotransferase 3 [Source:HGNC Symbol;Acc:HGNC:1971]
ENSG00000090971	NAT14	0.222785	0.00271318	2.56652	protein_coding	N-acetyltransferase 14 (putative) [Source:HGNC Symbol;Acc:HGNC:28918]
ENSG00000123427	EEF1AKMT3	0.222261	0.0375937	1.42488	protein_coding	EEF1A lysine methyltransferase 3 [Source:HGNC Symbol;Acc:HGNC:24936]
ENSG00000136048	DRAM1	0.221454	9.22407e-06	5.03508	protein_coding	DNA damage regulated autophagy modulator 1 [Source:HGNC Symbol;Acc:HGNC:25645]
ENSG00000184887	BTBD6	0.221367	0.00683939	2.16498	protein_coding	BTB domain containing 6 [Source:HGNC Symbol;Acc:HGNC:19897]
ENSG00000178814	OPLAH	0.22132	0.0399915	1.39803	protein_coding	5-oxoprolinase, ATP-hydrolysing [Source:HGNC Symbol;Acc:HGNC:8149]
ENSG00000105248	YJU2	0.221264	0.0399102	1.39892	protein_coding	YJU2 splicing factor homolog [Source:HGNC Symbol;Acc:HGNC:25518]
ENSG00000107077	KDM4C	0.221224	0.00994651	2.00233	protein_coding	lysine demethylase 4C [Source:HGNC Symbol;Acc:HGNC:17071]
ENSG00000166171	DPCD	0.220385	0.0289106	1.53894	protein_coding	deleted in primary ciliary dyskinesia homolog (mouse) [Source:HGNC Symbol;Acc:HGNC:24542]
ENSG00000124107	SLPI	0.22037	0.00514532	2.28859	protein_coding	secretory leukocyte peptidase inhibitor [Source:HGNC Symbol;Acc:HGNC:11092]
ENSG00000184207	PGP	0.220354	0.0030766	2.51193	protein_coding	phosphoglycolate phosphatase [Source:HGNC Symbol;Acc:HGNC:8909]
ENSG00000080822	CLDND1	0.220135	0.000296695	3.52769	protein_coding	claudin domain containing 1 [Source:HGNC Symbol;Acc:HGNC:1322]
ENSG00000130766	SESN2	0.219467	0.027175	1.56583	protein_coding	sestrin 2 [Source:HGNC Symbol;Acc:HGNC:20746]
ENSG00000196204	RNF216P1	0.219392	0.014919	1.82626	transcribed_unprocessed_pseudogene	ring finger protein 216 pseudogene 1 [Source:HGNC Symbol;Acc:HGNC:33610]
ENSG00000117280	RAB29	0.219391	0.00337677	2.4715	protein_coding	RAB29, member RAS oncogene family [Source:HGNC Symbol;Acc:HGNC:9789]
ENSG00000140678	ITGAX	0.218389	0.000664515	3.1775	protein_coding	integrin subunit alpha X [Source:HGNC Symbol;Acc:HGNC:6152]
ENSG00000185950	IRS2	0.217498	0.00447216	2.34948	protein_coding	insulin receptor substrate 2 [Source:HGNC Symbol;Acc:HGNC:6126]
ENSG00000154945	ANKRD40	0.217483	0.000459425	3.33779	protein_coding	ankyrin repeat domain 40 [Source:HGNC Symbol;Acc:HGNC:28233]
ENSG00000126903	SLC10A3	0.217027	0.00165091	2.78228	protein_coding	solute carrier family 10 member 3 [Source:HGNC Symbol;Acc:HGNC:22979]
ENSG00000177971	IMP3	0.216892	0.0165647	1.78082	protein_coding	IMP3, U3 small nucleolar ribonucleoprotein [Source:HGNC Symbol;Acc:HGNC:14497]
ENSG00000188735	TMEM120B	0.216859	0.00810861	2.09105	protein_coding	transmembrane protein 120B [Source:HGNC Symbol;Acc:HGNC:32008]
ENSG00000074842	MYDGF	0.216241	4.23672e-05	4.37297	protein_coding	myeloid derived growth factor [Source:HGNC Symbol;Acc:HGNC:16948]
ENSG00000027697	IFNGR1	0.216048	0.001339	2.87322	protein_coding	interferon gamma receptor 1 [Source:HGNC Symbol;Acc:HGNC:5439]
ENSG00000065911	MTHFD2	0.215647	0.00337473	2.47176	protein_coding	methylenetetrahydrofolate dehydrogenase (NADP+ dependent) 2, methenyltetrahydrofolate cyclohydrolase [Source:HGNC Symbol;Acc:HGNC:7434]
ENSG00000198832	SELENOM	0.215044	0.00472764	2.32536	protein_coding	selenoprotein M [Source:HGNC Symbol;Acc:HGNC:30397]
ENSG00000232442	MHENCR	0.214721	0.0448774	1.34797	antisense	melanoma highly expressed competing endogenous lncRNA for miR-425 and miR-489 [Source:HGNC Symbol;Acc:HGNC:53110]
ENSG00000043355	ZIC2	0.214081	0.00289481	2.53838	protein_coding	Zic family member 2 [Source:HGNC Symbol;Acc:HGNC:12873]
ENSG00000123143	PKN1	0.213588	1.51556e-05	4.81943	protein_coding	protein kinase N1 [Source:HGNC Symbol;Acc:HGNC:9405]
ENSG00000240682	ISY1	0.213341	0.0153451	1.81403	protein_coding	ISY1 splicing factor homolog [Source:HGNC Symbol;Acc:HGNC:29201]
ENSG00000100124	ANKRD54	0.213241	0.000302631	3.51909	protein_coding	ankyrin repeat domain 54 [Source:HGNC Symbol;Acc:HGNC:25185]
ENSG00000196182	STK40	0.213235	8.79251e-05	4.05589	protein_coding	serine/threonine kinase 40 [Source:HGNC Symbol;Acc:HGNC:21373]
ENSG00000039560	RAI14	0.212052	0.000306435	3.51366	protein_coding	retinoic acid induced 14 [Source:HGNC Symbol;Acc:HGNC:14873]
ENSG00000166548	TK2	0.21156	0.0176683	1.75281	protein_coding	thymidine kinase 2, mitochondrial [Source:HGNC Symbol;Acc:HGNC:11831]
ENSG00000169715	MT1E	0.21122	0.0146656	1.8337	protein_coding	metallothionein 1E [Source:HGNC Symbol;Acc:HGNC:7397]
ENSG00000175745	NR2F1	0.211032	1.74725e-06	5.75764	protein_coding	nuclear receptor subfamily 2 group F member 1 [Source:HGNC Symbol;Acc:HGNC:7975]
ENSG00000074800	ENO1	0.210963	2.78828e-06	5.55466	protein_coding	enolase 1 [Source:HGNC Symbol;Acc:HGNC:3350]
ENSG00000273230	AC102953.2	0.210737	0.0286015	1.54361	lincRNA	novel transcript
ENSG00000235162	C12orf75	0.210465	0.0127221	1.89544	protein_coding	chromosome 12 open reading frame 75 [Source:HGNC Symbol;Acc:HGNC:35164]
ENSG00000111669	TPI1	0.209695	1.78701e-06	5.74787	protein_coding	triosephosphate isomerase 1 [Source:HGNC Symbol;Acc:HGNC:12009]
ENSG00000164610	RP9	0.209177	0.0273944	1.56234	protein_coding	RP9, pre-mRNA splicing factor [Source:HGNC Symbol;Acc:HGNC:10288]
ENSG00000063241	ISOC2	0.208962	0.00130304	2.88504	protein_coding	isochorismatase domain containing 2 [Source:HGNC Symbol;Acc:HGNC:26278]
ENSG00000128606	LRRC17	0.20871	0.0330686	1.48058	protein_coding	leucine rich repeat containing 17 [Source:HGNC Symbol;Acc:HGNC:16895]
ENSG00000064102	INTS13	0.20864	0.0105208	1.97795	protein_coding	integrator complex subunit 13 [Source:HGNC Symbol;Acc:HGNC:20174]
ENSG00000100097	LGALS1	0.208489	2.97402e-08	7.52666	protein_coding	galectin 1 [Source:HGNC Symbol;Acc:HGNC:6561]
ENSG00000196975	ANXA4	0.208273	2.49544e-05	4.60285	protein_coding	annexin A4 [Source:HGNC Symbol;Acc:HGNC:542]
ENSG00000104812	GYS1	0.208083	0.000232523	3.63353	protein_coding	glycogen synthase 1 [Source:HGNC Symbol;Acc:HGNC:4706]
ENSG00000101608	MYL12A	0.20793	0.000157773	3.80197	protein_coding	myosin light chain 12A [Source:HGNC Symbol;Acc:HGNC:16701]
ENSG00000090432	MUL1	0.207667	0.000476816	3.32165	protein_coding	mitochondrial E3 ubiquitin protein ligase 1 [Source:HGNC Symbol;Acc:HGNC:25762]
ENSG00000129932	DOHH	0.206943	0.031065	1.50773	protein_coding	deoxyhypusine hydroxylase [Source:HGNC Symbol;Acc:HGNC:28662]
ENSG00000163249	CCNYL1	0.206726	0.0318049	1.49751	protein_coding	cyclin Y like 1 [Source:HGNC Symbol;Acc:HGNC:26868]
ENSG00000188042	ARL4C	0.206661	0.00817166	2.08769	protein_coding	ADP ribosylation factor like GTPase 4C [Source:HGNC Symbol;Acc:HGNC:698]
ENSG00000109083	IFT20	0.206566	0.0132901	1.87647	protein_coding	intraflagellar transport 20 [Source:HGNC Symbol;Acc:HGNC:30989]
ENSG00000114209	PDCD10	0.206045	0.00224965	2.64788	protein_coding	programmed cell death 10 [Source:HGNC Symbol;Acc:HGNC:8761]
ENSG00000123159	GIPC1	0.205691	0.000153084	3.81507	protein_coding	GIPC PDZ domain containing family member 1 [Source:HGNC Symbol;Acc:HGNC:1226]
ENSG00000127452	FBXL12	0.204742	0.00636164	2.19643	protein_coding	F-box and leucine rich repeat protein 12 [Source:HGNC Symbol;Acc:HGNC:13611]
ENSG00000205084	TMEM231	0.204484	0.0309567	1.50925	protein_coding	transmembrane protein 231 [Source:HGNC Symbol;Acc:HGNC:37234]
ENSG00000085832	EPS15	0.204182	0.000164742	3.7832	protein_coding	epidermal growth factor receptor pathway substrate 15 [Source:HGNC Symbol;Acc:HGNC:3419]
ENSG00000131100	ATP6V1E1	0.20385	6.74983e-05	4.17071	protein_coding	ATPase H+ transporting V1 subunit E1 [Source:HGNC Symbol;Acc:HGNC:857]
ENSG00000115520	COQ10B	0.203574	0.0295918	1.52883	protein_coding	coenzyme Q10B [Source:HGNC Symbol;Acc:HGNC:25819]
ENSG00000170561	IRX2	0.20354	0.0485928	1.31343	protein_coding	iroquois homeobox 2 [Source:HGNC Symbol;Acc:HGNC:14359]
ENSG00000137309	HMGA1	0.203225	6.58076e-05	4.18172	protein_coding	high mobility group AT-hook 1 [Source:HGNC Symbol;Acc:HGNC:5010]
ENSG00000198825	INPP5F	0.203218	0.0151073	1.82081	protein_coding	inositol polyphosphate-5-phosphatase F [Source:HGNC Symbol;Acc:HGNC:17054]
ENSG00000157014	TATDN2	0.203212	0.0251561	1.59936	protein_coding	TatD DNase domain containing 2 [Source:HGNC Symbol;Acc:HGNC:28988]
ENSG00000114251	WNT5A	0.202828	6.99679e-05	4.1551	protein_coding	Wnt family member 5A [Source:HGNC Symbol;Acc:HGNC:12784]
ENSG00000141741	MIEN1	0.202469	0.026766	1.57242	protein_coding	migration and invasion enhancer 1 [Source:HGNC Symbol;Acc:HGNC:28230]
ENSG00000140859	KIFC3	0.202144	0.00325941	2.48686	protein_coding	kinesin family member C3 [Source:HGNC Symbol;Acc:HGNC:6326]
ENSG00000071575	TRIB2	0.20153	0.000389559	3.40943	protein_coding	tribbles pseudokinase 2 [Source:HGNC Symbol;Acc:HGNC:30809]
ENSG00000157191	NECAP2	0.201149	0.000384216	3.41543	protein_coding	NECAP endocytosis associated 2 [Source:HGNC Symbol;Acc:HGNC:25528]
ENSG00000164897	TMUB1	0.200893	0.00314641	2.50218	protein_coding	transmembrane and ubiquitin like domain containing 1 [Source:HGNC Symbol;Acc:HGNC:21709]
ENSG00000149782	PLCB3	0.200811	0.00254778	2.59384	protein_coding	phospholipase C beta 3 [Source:HGNC Symbol;Acc:HGNC:9056]
ENSG00000139832	RAB20	0.200767	0.02203	1.65699	protein_coding	RAB20, member RAS oncogene family [Source:HGNC Symbol;Acc:HGNC:18260]
ENSG00000005448	WDR54	0.200242	0.00793943	2.10021	protein_coding	WD repeat domain 54 [Source:HGNC Symbol;Acc:HGNC:25770]
ENSG00000204516	MICB	0.19998	0.0390593	1.40828	protein_coding	MHC class I polypeptide-related sequence B [Source:HGNC Symbol;Acc:HGNC:7091]
ENSG00000197747	S100A10	0.199682	4.70817e-06	5.32715	protein_coding	S100 calcium binding protein A10 [Source:HGNC Symbol;Acc:HGNC:10487]
ENSG00000188643	S100A16	0.199554	0.00200067	2.69882	protein_coding	S100 calcium binding protein A16 [Source:HGNC Symbol;Acc:HGNC:20441]
ENSG00000123643	SLC36A1	0.199259	0.0300231	1.52255	protein_coding	solute carrier family 36 member 1 [Source:HGNC Symbol;Acc:HGNC:18761]
ENSG00000126062	TMEM115	0.198842	0.00194597	2.71086	protein_coding	transmembrane protein 115 [Source:HGNC Symbol;Acc:HGNC:30055]
ENSG00000084112	SSH1	0.198826	6.40094e-05	4.19376	protein_coding	slingshot protein phosphatase 1 [Source:HGNC Symbol;Acc:HGNC:30579]
ENSG00000138698	RAP1GDS1	0.198693	0.0118167	1.9275	protein_coding	Rap1 GTPase-GDP dissociation stimulator 1 [Source:HGNC Symbol;Acc:HGNC:9859]
ENSG00000156515	HK1	0.19866	4.88662e-06	5.31099	protein_coding	hexokinase 1 [Source:HGNC Symbol;Acc:HGNC:4922]
ENSG00000106638	TBL2	0.198203	0.000823285	3.08445	protein_coding	transducin beta like 2 [Source:HGNC Symbol;Acc:HGNC:11586]
ENSG00000164877	MICALL2	0.197299	0.00869161	2.0609	protein_coding	MICAL like 2 [Source:HGNC Symbol;Acc:HGNC:29672]
ENSG00000064961	HMG20B	0.196751	1.74457e-05	4.75831	protein_coding	high mobility group 20B [Source:HGNC Symbol;Acc:HGNC:5002]
ENSG00000124785	NRN1	0.196434	0.00112433	2.9491	protein_coding	neuritin 1 [Source:HGNC Symbol;Acc:HGNC:17972]
ENSG00000160226	CFAP410	0.196377	0.0315709	1.50071	protein_coding	cilia and flagella associated protein 410 [Source:HGNC Symbol;Acc:HGNC:1260]
ENSG00000174238	PITPNA	0.196073	6.51513e-06	5.18608	protein_coding	phosphatidylinositol transfer protein alpha [Source:HGNC Symbol;Acc:HGNC:9001]
ENSG00000148572	NRBF2	0.195944	0.0472939	1.32519	protein_coding	nuclear receptor binding factor 2 [Source:HGNC Symbol;Acc:HGNC:19692]
ENSG00000107798	LIPA	0.195925	0.000362919	3.44019	protein_coding	lipase A, lysosomal acid type [Source:HGNC Symbol;Acc:HGNC:6617]
ENSG00000166780	C16orf45	0.195734	0.0248817	1.60412	protein_coding	chromosome 16 open reading frame 45 [Source:HGNC Symbol;Acc:HGNC:19213]
ENSG00000130787	HIP1R	0.195563	0.0330328	1.48105	protein_coding	huntingtin interacting protein 1 related [Source:HGNC Symbol;Acc:HGNC:18415]
ENSG00000106605	BLVRA	0.195428	0.0101592	1.99314	protein_coding	biliverdin reductase A [Source:HGNC Symbol;Acc:HGNC:1062]
ENSG00000149600	COMMD7	0.195337	0.0207899	1.68215	protein_coding	COMM domain containing 7 [Source:HGNC Symbol;Acc:HGNC:16223]
ENSG00000131591	C1orf159	0.195296	0.00661468	2.17949	protein_coding	chromosome 1 open reading frame 159 [Source:HGNC Symbol;Acc:HGNC:26062]
ENSG00000137073	UBAP2	0.194928	0.000719043	3.14324	protein_coding	ubiquitin associated protein 2 [Source:HGNC Symbol;Acc:HGNC:14185]
ENSG00000203485	INF2	0.194858	2.06949e-05	4.68414	protein_coding	inverted formin, FH2 and WH2 domain containing [Source:HGNC Symbol;Acc:HGNC:23791]
ENSG00000166199	ALKBH3	0.194536	0.0209959	1.67786	protein_coding	alkB homolog 3, alpha-ketoglutaratedependent dioxygenase [Source:HGNC Symbol;Acc:HGNC:30141]
ENSG00000082781	ITGB5	0.194176	0.000959519	3.01795	protein_coding	integrin subunit beta 5 [Source:HGNC Symbol;Acc:HGNC:6160]
ENSG00000160753	RUSC1	0.193841	0.00314315	2.50263	protein_coding	RUN and SH3 domain containing 1 [Source:HGNC Symbol;Acc:HGNC:17153]
ENSG00000100300	TSPO	0.193714	2.45191e-05	4.6105	protein_coding	translocator protein [Source:HGNC Symbol;Acc:HGNC:1158]
ENSG00000068001	HYAL2	0.193656	0.0303628	1.51766	protein_coding	hyaluronoglucosaminidase 2 [Source:HGNC Symbol;Acc:HGNC:5321]
ENSG00000155099	PIP4P2	0.193529	0.0367248	1.43504	protein_coding	phosphatidylinositol-4,5-bisphosphate 4-phosphatase 2 [Source:HGNC Symbol;Acc:HGNC:25452]
ENSG00000167778	SPRYD3	0.193406	0.035704	1.44728	protein_coding	SPRY domain containing 3 [Source:HGNC Symbol;Acc:HGNC:25920]
ENSG00000123136	DDX39A	0.192893	0.000251276	3.59985	protein_coding	DExD-box helicase 39A [Source:HGNC Symbol;Acc:HGNC:17821]
ENSG00000143995	MEIS1	0.192883	0.0401854	1.39593	protein_coding	Meis homeobox 1 [Source:HGNC Symbol;Acc:HGNC:7000]
ENSG00000100139	MICALL1	0.192838	0.000553087	3.25721	protein_coding	MICAL like 1 [Source:HGNC Symbol;Acc:HGNC:29804]
ENSG00000141424	SLC39A6	0.192817	0.00152021	2.8181	protein_coding	solute carrier family 39 member 6 [Source:HGNC Symbol;Acc:HGNC:18607]
ENSG00000101460	MAP1LC3A	0.192581	0.021558	1.66639	protein_coding	microtubule associated protein 1 light chain 3 alpha [Source:HGNC Symbol;Acc:HGNC:6838]
ENSG00000141378	PTRH2	0.192232	0.024652	1.60815	protein_coding	peptidyl-tRNA hydrolase 2 [Source:HGNC Symbol;Acc:HGNC:24265]
ENSG00000137449	CPEB2	0.190873	0.00488563	2.31108	protein_coding	cytoplasmic polyadenylation element binding protein 2 [Source:HGNC Symbol;Acc:HGNC:21745]
ENSG00000160789	LMNA	0.190555	6.13676e-08	7.21206	protein_coding	lamin A/C [Source:HGNC Symbol;Acc:HGNC:6636]
ENSG00000105185	PDCD5	0.190513	0.0137334	1.86222	protein_coding	programmed cell death 5 [Source:HGNC Symbol;Acc:HGNC:8764]
ENSG00000090097	PCBP4	0.190263	0.00124998	2.9031	protein_coding	poly(rC) binding protein 4 [Source:HGNC Symbol;Acc:HGNC:8652]
ENSG00000160563	MED27	0.190207	0.0243815	1.61294	protein_coding	mediator complex subunit 27 [Source:HGNC Symbol;Acc:HGNC:2377]
ENSG00000095380	NANS	0.190165	0.00278379	2.55536	protein_coding	N-acetylneuraminate synthase [Source:HGNC Symbol;Acc:HGNC:19237]
ENSG00000183077	AFMID	0.190088	0.0345231	1.46189	protein_coding	arylformamidase [Source:HGNC Symbol;Acc:HGNC:20910]
ENSG00000161638	ITGA5	0.189701	5.46423e-06	5.26247	protein_coding	integrin subunit alpha 5 [Source:HGNC Symbol;Acc:HGNC:6141]
ENSG00000075618	FSCN1	0.189115	0.000680071	3.16745	protein_coding	fascin actin-bundling protein 1 [Source:HGNC Symbol;Acc:HGNC:11148]
ENSG00000159216	RUNX1	0.189009	0.00038359	3.41613	protein_coding	runt related transcription factor 1 [Source:HGNC Symbol;Acc:HGNC:10471]
ENSG00000197457	STMN3	0.188812	1.99896e-05	4.69919	protein_coding	stathmin 3 [Source:HGNC Symbol;Acc:HGNC:15926]
ENSG00000168005	SPINDOC	0.188583	0.00323947	2.48953	protein_coding	spindlin interactor and repressor of chromatin binding [Source:HGNC Symbol;Acc:HGNC:25115]
ENSG00000186395	KRT10	0.188536	0.00507808	2.2943	protein_coding	keratin 10 [Source:HGNC Symbol;Acc:HGNC:6413]
ENSG00000151748	SAV1	0.188417	0.0467966	1.32979	protein_coding	salvador family WW domain containing protein 1 [Source:HGNC Symbol;Acc:HGNC:17795]
ENSG00000087263	OGFOD1	0.187776	0.00316365	2.49981	protein_coding	2-oxoglutarate and iron dependent oxygenase domain containing 1 [Source:HGNC Symbol;Acc:HGNC:25585]
ENSG00000136560	TANK	0.187535	0.00384397	2.41522	protein_coding	TRAF family member associated NFKB activator [Source:HGNC Symbol;Acc:HGNC:11562]
ENSG00000213190	MLLT11	0.187169	0.00497749	2.30299	protein_coding	MLLT11, transcription factor 7 cofactor [Source:HGNC Symbol;Acc:HGNC:16997]
ENSG00000145016	RUBCN	0.187079	0.0127715	1.89376	protein_coding	RUN and cysteine rich domain containing beclin 1 interacting protein [Source:HGNC Symbol;Acc:HGNC:28991]
ENSG00000170619	COMMD5	0.186959	0.00377157	2.42348	protein_coding	COMM domain containing 5 [Source:HGNC Symbol;Acc:HGNC:17902]
ENSG00000204160	ZDHHC18	0.18683	0.0145625	1.83676	protein_coding	zinc finger DHHC-type containing 18 [Source:HGNC Symbol;Acc:HGNC:20712]
ENSG00000174939	ASPHD1	0.186744	0.0383457	1.41628	protein_coding	aspartate beta-hydroxylase domain containing 1 [Source:HGNC Symbol;Acc:HGNC:27380]
ENSG00000162545	CAMK2N1	0.186691	0.0326164	1.48656	protein_coding	calcium/calmodulin dependent protein kinase II inhibitor 1 [Source:HGNC Symbol;Acc:HGNC:24190]
ENSG00000157483	MYO1E	0.186487	0.0266889	1.57367	protein_coding	myosin IE [Source:HGNC Symbol;Acc:HGNC:7599]
ENSG00000100219	XBP1	0.186304	0.000416569	3.38031	protein_coding	X-box binding protein 1 [Source:HGNC Symbol;Acc:HGNC:12801]
ENSG00000105281	SLC1A5	0.186102	1.53692e-05	4.81335	protein_coding	solute carrier family 1 member 5 [Source:HGNC Symbol;Acc:HGNC:10943]
ENSG00000141522	ARHGDIA	0.185181	1.87841e-05	4.72621	protein_coding	Rho GDP dissociation inhibitor alpha [Source:HGNC Symbol;Acc:HGNC:678]
ENSG00000116584	ARHGEF2	0.18486	4.40338e-05	4.35621	protein_coding	Rho/Rac guanine nucleotide exchange factor 2 [Source:HGNC Symbol;Acc:HGNC:682]
ENSG00000168894	RNF181	0.184809	0.00290568	2.53675	protein_coding	ring finger protein 181 [Source:HGNC Symbol;Acc:HGNC:28037]
ENSG00000117394	SLC2A1	0.184689	2.00112e-07	6.69873	protein_coding	solute carrier family 2 member 1 [Source:HGNC Symbol;Acc:HGNC:11005]
ENSG00000127838	PNKD	0.184536	5.73815e-05	4.24123	protein_coding	PNKD, MBL domain containing [Source:HGNC Symbol;Acc:HGNC:9153]
ENSG00000128311	TST	0.184506	0.0141884	1.84807	protein_coding	thiosulfate sulfurtransferase [Source:HGNC Symbol;Acc:HGNC:12388]
ENSG00000117143	UAP1	0.184359	0.00436021	2.36049	protein_coding	UDP-N-acetylglucosamine pyrophosphorylase 1 [Source:HGNC Symbol;Acc:HGNC:12457]
ENSG00000175581	MRPL48	0.184233	0.0357149	1.44715	protein_coding	mitochondrial ribosomal protein L48 [Source:HGNC Symbol;Acc:HGNC:16653]
ENSG00000153885	KCTD15	0.184057	0.0050113	2.30005	protein_coding	potassium channel tetramerization domain containing 15 [Source:HGNC Symbol;Acc:HGNC:23297]
ENSG00000161647	MPP3	0.183722	0.0342983	1.46473	protein_coding	membrane palmitoylated protein 3 [Source:HGNC Symbol;Acc:HGNC:7221]
ENSG00000140939	NOL3	0.183449	0.00729367	2.13705	protein_coding	nucleolar protein 3 [Source:HGNC Symbol;Acc:HGNC:7869]
ENSG00000151746	BICD1	0.18328	0.00929089	2.03194	protein_coding	BICD cargo adaptor 1 [Source:HGNC Symbol;Acc:HGNC:1049]
ENSG00000171608	PIK3CD	0.183161	0.0359432	1.44438	protein_coding	phosphatidylinositol-4,5-bisphosphate 3-kinase catalytic subunit delta [Source:HGNC Symbol;Acc:HGNC:8977]
ENSG00000168286	THAP11	0.183059	0.00883111	2.05398	protein_coding	THAP domain containing 11 [Source:HGNC Symbol;Acc:HGNC:23194]
ENSG00000141564	RPTOR	0.183055	0.000184871	3.73313	protein_coding	regulatory associated protein of MTOR complex 1 [Source:HGNC Symbol;Acc:HGNC:30287]
ENSG00000082996	RNF13	0.182801	0.00540063	2.26756	protein_coding	ring finger protein 13 [Source:HGNC Symbol;Acc:HGNC:10057]
ENSG00000189060	H1F0	0.182653	0.00205431	2.68733	protein_coding	H1 histone family member 0 [Source:HGNC Symbol;Acc:HGNC:4714]
ENSG00000278540	ACACA	0.182256	0.000156194	3.80634	protein_coding	acetyl-CoA carboxylase alpha [Source:HGNC Symbol;Acc:HGNC:84]
ENSG00000070423	RNF126	0.182062	0.00704501	2.15212	protein_coding	ring finger protein 126 [Source:HGNC Symbol;Acc:HGNC:21151]
ENSG00000131725	WDR44	0.182037	0.0443783	1.35283	protein_coding	WD repeat domain 44 [Source:HGNC Symbol;Acc:HGNC:30512]
ENSG00000153774	CFDP1	0.182007	0.00907724	2.04205	protein_coding	craniofacial development protein 1 [Source:HGNC Symbol;Acc:HGNC:1873]
ENSG00000197622	CDC42SE1	0.181694	0.000316489	3.49964	protein_coding	CDC42 small effector 1 [Source:HGNC Symbol;Acc:HGNC:17719]
ENSG00000142330	CAPN10	0.181314	0.0085129	2.06992	protein_coding	calpain 10 [Source:HGNC Symbol;Acc:HGNC:1477]
ENSG00000168003	SLC3A2	0.181074	0.000645651	3.19	protein_coding	solute carrier family 3 member 2 [Source:HGNC Symbol;Acc:HGNC:11026]
ENSG00000006118	TMEM132A	0.180831	0.00356324	2.44815	protein_coding	transmembrane protein 132A [Source:HGNC Symbol;Acc:HGNC:31092]
ENSG00000140750	ARHGAP17	0.180792	0.000156965	3.8042	protein_coding	Rho GTPase activating protein 17 [Source:HGNC Symbol;Acc:HGNC:18239]
ENSG00000126391	FRMD8	0.180726	0.00143592	2.84287	protein_coding	FERM domain containing 8 [Source:HGNC Symbol;Acc:HGNC:25462]
ENSG00000111737	RAB35	0.180677	0.000821076	3.08562	protein_coding	RAB35, member RAS oncogene family [Source:HGNC Symbol;Acc:HGNC:9774]
ENSG00000069849	ATP1B3	0.180537	0.000479385	3.31932	protein_coding	ATPase Na+/K+ transporting subunit beta 3 [Source:HGNC Symbol;Acc:HGNC:806]
ENSG00000130511	SSBP4	0.180415	0.000387865	3.41132	protein_coding	single stranded DNA binding protein 4 [Source:HGNC Symbol;Acc:HGNC:15676]
ENSG00000198517	MAFK	0.180185	0.00910701	2.04062	protein_coding	MAF bZIP transcription factor K [Source:HGNC Symbol;Acc:HGNC:6782]
ENSG00000134086	VHL	0.180077	0.00311018	2.50721	protein_coding	von Hippel-Lindau tumor suppressor [Source:HGNC Symbol;Acc:HGNC:12687]
ENSG00000116095	PLEKHA3	0.179945	0.00108263	2.96552	protein_coding	pleckstrin homology domain containing A3 [Source:HGNC Symbol;Acc:HGNC:14338]
ENSG00000184007	PTP4A2	0.179737	5.06946e-05	4.29504	protein_coding	protein tyrosine phosphatase type IVA, member 2 [Source:HGNC Symbol;Acc:HGNC:9635]
ENSG00000111817	DSE	0.179318	0.00325092	2.48799	protein_coding	dermatan sulfate epimerase [Source:HGNC Symbol;Acc:HGNC:21144]
ENSG00000116521	SCAMP3	0.179277	7.2661e-05	4.1387	protein_coding	secretory carrier membrane protein 3 [Source:HGNC Symbol;Acc:HGNC:10565]
ENSG00000117000	RLF	0.179208	0.0139709	1.85477	protein_coding	rearranged L-myc fusion [Source:HGNC Symbol;Acc:HGNC:10025]
ENSG00000163191	S100A11	0.179207	1.26815e-06	5.89683	protein_coding	S100 calcium binding protein A11 [Source:HGNC Symbol;Acc:HGNC:10488]
ENSG00000034152	MAP2K3	0.179057	0.00519971	2.28402	protein_coding	mitogen-activated protein kinase kinase 3 [Source:HGNC Symbol;Acc:HGNC:6843]
ENSG00000110925	CSRNP2	0.178777	0.00915535	2.03833	protein_coding	cysteine and serine rich nuclear protein 2 [Source:HGNC Symbol;Acc:HGNC:16006]
ENSG00000180773	SLC36A4	0.178463	0.00247162	2.60702	protein_coding	solute carrier family 36 member 4 [Source:HGNC Symbol;Acc:HGNC:19660]
ENSG00000143412	ANXA9	0.178425	0.0442102	1.35448	protein_coding	annexin A9 [Source:HGNC Symbol;Acc:HGNC:547]
ENSG00000154370	TRIM11	0.178025	0.0069775	2.1563	protein_coding	tripartite motif containing 11 [Source:HGNC Symbol;Acc:HGNC:16281]
ENSG00000162889	MAPKAPK2	0.178022	0.00147044	2.83255	protein_coding	mitogen-activated protein kinase-activated protein kinase 2 [Source:HGNC Symbol;Acc:HGNC:6887]
ENSG00000162222	TTC9C	0.177705	0.0372239	1.42918	protein_coding	tetratricopeptide repeat domain 9C [Source:HGNC Symbol;Acc:HGNC:28432]
ENSG00000170425	ADORA2B	0.17768	0.0234737	1.62942	protein_coding	adenosine A2b receptor [Source:HGNC Symbol;Acc:HGNC:264]
ENSG00000171206	TRIM8	0.177554	0.00253958	2.59524	protein_coding	tripartite motif containing 8 [Source:HGNC Symbol;Acc:HGNC:15579]
ENSG00000182208	MOB2	0.177463	0.021564	1.66627	protein_coding	MOB kinase activator 2 [Source:HGNC Symbol;Acc:HGNC:24904]
ENSG00000174915	PTDSS2	0.177375	0.000543631	3.2647	protein_coding	phosphatidylserine synthase 2 [Source:HGNC Symbol;Acc:HGNC:15463]
ENSG00000150556	LYPD6B	0.17677	0.0440594	1.35596	protein_coding	LY6/PLAUR domain containing 6B [Source:HGNC Symbol;Acc:HGNC:27018]
ENSG00000170293	CMTM8	0.176602	0.00649342	2.18753	protein_coding	CKLF like MARVEL transmembrane domain containing 8 [Source:HGNC Symbol;Acc:HGNC:19179]
ENSG00000103855	CD276	0.175927	2.07326e-05	4.68335	protein_coding	CD276 molecule [Source:HGNC Symbol;Acc:HGNC:19137]
ENSG00000166562	SEC11C	0.175454	0.0433979	1.36253	protein_coding	SEC11 homolog C, signal peptidase complex subunit [Source:HGNC Symbol;Acc:HGNC:23400]
ENSG00000171135	JAGN1	0.175447	0.0030238	2.51945	protein_coding	jagunal homolog 1 [Source:HGNC Symbol;Acc:HGNC:26926]
ENSG00000078804	TP53INP2	0.175387	0.0433855	1.36265	protein_coding	tumor protein p53 inducible nuclear protein 2 [Source:HGNC Symbol;Acc:HGNC:16104]
ENSG00000164713	BRI3	0.174738	0.000297115	3.52707	protein_coding	brain protein I3 [Source:HGNC Symbol;Acc:HGNC:1109]
ENSG00000213064	SFT2D2	0.174565	0.00106939	2.97086	protein_coding	SFT2 domain containing 2 [Source:HGNC Symbol;Acc:HGNC:25140]
ENSG00000184232	OAF	0.17456	0.0225829	1.64622	protein_coding	out at first homolog [Source:HGNC Symbol;Acc:HGNC:28752]
ENSG00000117411	B4GALT2	0.174303	0.000254702	3.59397	protein_coding	beta-1,4-galactosyltransferase 2 [Source:HGNC Symbol;Acc:HGNC:925]
ENSG00000008130	NADK	0.174285	0.000139481	3.85549	protein_coding	NAD kinase [Source:HGNC Symbol;Acc:HGNC:29831]
ENSG00000198899	MT-ATP6	0.174169	4.13063e-06	5.38398	protein_coding	mitochondrially encoded ATP synthase membrane subunit 6 [Source:HGNC Symbol;Acc:HGNC:7414]
ENSG00000140564	FURIN	0.173974	0.000253664	3.59574	protein_coding	furin, paired basic amino acid cleaving enzyme [Source:HGNC Symbol;Acc:HGNC:8568]
ENSG00000184897	H1FX	0.173902	6.09338e-05	4.21514	protein_coding	H1 histone family member X [Source:HGNC Symbol;Acc:HGNC:4722]
ENSG00000151694	ADAM17	0.173768	0.00546586	2.26234	protein_coding	ADAM metallopeptidase domain 17 [Source:HGNC Symbol;Acc:HGNC:195]
ENSG00000124145	SDC4	0.1734	0.00154033	2.81239	protein_coding	syndecan 4 [Source:HGNC Symbol;Acc:HGNC:10661]
ENSG00000141858	SAMD1	0.173101	0.0261795	1.58204	protein_coding	sterile alpha motif domain containing 1 [Source:HGNC Symbol;Acc:HGNC:17958]
ENSG00000107281	NPDC1	0.17303	0.000807255	3.09299	protein_coding	neural proliferation, differentiation and control 1 [Source:HGNC Symbol;Acc:HGNC:7899]
ENSG00000164096	C4orf3	0.172672	0.00660545	2.1801	protein_coding	chromosome 4 open reading frame 3 [Source:HGNC Symbol;Acc:HGNC:19225]
ENSG00000137124	ALDH1B1	0.172412	0.0178598	1.74812	protein_coding	aldehyde dehydrogenase 1 family member B1 [Source:HGNC Symbol;Acc:HGNC:407]
ENSG00000119280	C1orf198	0.172325	0.0201141	1.6965	protein_coding	chromosome 1 open reading frame 198 [Source:HGNC Symbol;Acc:HGNC:25900]
ENSG00000160072	ATAD3B	0.17232	0.0035826	2.4458	protein_coding	ATPase family, AAA domain containing 3B [Source:HGNC Symbol;Acc:HGNC:24007]
ENSG00000198369	SPRED2	0.172125	0.0471154	1.32684	protein_coding	sprouty related EVH1 domain containing 2 [Source:HGNC Symbol;Acc:HGNC:17722]
ENSG00000157978	LDLRAP1	0.171996	0.0206026	1.68608	protein_coding	low density lipoprotein receptor adaptor protein 1 [Source:HGNC Symbol;Acc:HGNC:18640]
ENSG00000104904	OAZ1	0.171856	2.64294e-05	4.57791	protein_coding	ornithine decarboxylase antizyme 1 [Source:HGNC Symbol;Acc:HGNC:8095]
ENSG00000071859	FAM50A	0.171837	0.000868026	3.06147	protein_coding	family with sequence similarity 50 member A [Source:HGNC Symbol;Acc:HGNC:18786]
ENSG00000104957	CCDC130	0.171729	0.013334	1.87504	protein_coding	coiled-coil domain containing 130 [Source:HGNC Symbol;Acc:HGNC:28118]
ENSG00000120254	MTHFD1L	0.171569	0.0421822	1.37487	protein_coding	methylenetetrahydrofolate dehydrogenase (NADP+ dependent) 1 like [Source:HGNC Symbol;Acc:HGNC:21055]
ENSG00000130193	THEM6	0.171428	0.00597308	2.2238	protein_coding	thioesterase superfamily member 6 [Source:HGNC Symbol;Acc:HGNC:29656]
ENSG00000138594	TMOD3	0.171415	0.000911078	3.04044	protein_coding	tropomodulin 3 [Source:HGNC Symbol;Acc:HGNC:11873]
ENSG00000100413	POLR3H	0.171232	0.00410331	2.38687	protein_coding	RNA polymerase III subunit H [Source:HGNC Symbol;Acc:HGNC:30349]
ENSG00000079462	PAFAH1B3	0.171058	0.0395559	1.40279	protein_coding	platelet activating factor acetylhydrolase 1b catalytic subunit 3 [Source:HGNC Symbol;Acc:HGNC:8576]
ENSG00000136986	DERL1	0.171025	0.00150918	2.82126	protein_coding	derlin 1 [Source:HGNC Symbol;Acc:HGNC:28454]
ENSG00000196850	PPTC7	0.170703	0.0300782	1.52175	protein_coding	PTC7 protein phosphatase homolog [Source:HGNC Symbol;Acc:HGNC:30695]
ENSG00000104825	NFKBIB	0.170177	0.0370734	1.43094	protein_coding	NFKB inhibitor beta [Source:HGNC Symbol;Acc:HGNC:7798]
ENSG00000140406	TLNRD1	0.170149	0.0107713	1.96773	protein_coding	talin rod domain containing 1 [Source:HGNC Symbol;Acc:HGNC:13519]
ENSG00000080608	PUM3	0.170119	0.0164482	1.78388	protein_coding	pumilio RNA binding family member 3 [Source:HGNC Symbol;Acc:HGNC:29676]
ENSG00000167967	E4F1	0.169559	0.0116818	1.93249	protein_coding	E4F transcription factor 1 [Source:HGNC Symbol;Acc:HGNC:3121]
ENSG00000125912	NCLN	0.169556	0.000479041	3.31963	protein_coding	nicalin [Source:HGNC Symbol;Acc:HGNC:26923]
ENSG00000122376	SHLD2	0.169453	0.0361904	1.44141	protein_coding	shieldin complex subunit 2 [Source:HGNC Symbol;Acc:HGNC:28773]
ENSG00000213753	CENPBD1P1	0.169357	0.0317305	1.49852	transcribed_processed_pseudogene	CENPB DNA-binding domains containing 1 pseudogene 1 [Source:HGNC Symbol;Acc:HGNC:28421]
ENSG00000087074	PPP1R15A	0.169183	0.00298867	2.52452	protein_coding	protein phosphatase 1 regulatory subunit 15A [Source:HGNC Symbol;Acc:HGNC:14375]
ENSG00000044574	HSPA5	0.168876	0.00205536	2.68711	protein_coding	heat shock protein family A (Hsp70) member 5 [Source:HGNC Symbol;Acc:HGNC:5238]
ENSG00000139146	SINHCAF	0.168755	0.0150381	1.82281	protein_coding	SIN3-HDAC complex associated factor [Source:HGNC Symbol;Acc:HGNC:30702]
ENSG00000114744	COMMD2	0.168706	0.0115349	1.93798	protein_coding	COMM domain containing 2 [Source:HGNC Symbol;Acc:HGNC:24993]
ENSG00000198886	MT-ND4	0.168584	1.03317e-05	4.98583	protein_coding	mitochondrially encoded NADH:ubiquinone oxidoreductase core subunit 4 [Source:HGNC Symbol;Acc:HGNC:7459]
ENSG00000160741	CRTC2	0.168449	0.00462969	2.33445	protein_coding	CREB regulated transcription coactivator 2 [Source:HGNC Symbol;Acc:HGNC:27301]
ENSG00000170892	TSEN34	0.168213	0.000917931	3.03719	protein_coding	tRNA splicing endonuclease subunit 34 [Source:HGNC Symbol;Acc:HGNC:15506]
ENSG00000197381	ADARB1	0.16821	0.0174032	1.75937	protein_coding	adenosine deaminase, RNA specific B1 [Source:HGNC Symbol;Acc:HGNC:226]
ENSG00000105993	DNAJB6	0.167857	0.000173375	3.76101	protein_coding	DnaJ heat shock protein family (Hsp40) member B6 [Source:HGNC Symbol;Acc:HGNC:14888]
ENSG00000166025	AMOTL1	0.167766	0.0238282	1.62291	protein_coding	angiomotin like 1 [Source:HGNC Symbol;Acc:HGNC:17811]
ENSG00000129925	TMEM8A	0.167338	0.000964687	3.01561	protein_coding	transmembrane protein 8A [Source:HGNC Symbol;Acc:HGNC:17205]
ENSG00000183421	RIPK4	0.167174	0.0155086	1.80943	protein_coding	receptor interacting serine/threonine kinase 4 [Source:HGNC Symbol;Acc:HGNC:496]
ENSG00000155366	RHOC	0.167141	0.000356768	3.44761	protein_coding	ras homolog family member C [Source:HGNC Symbol;Acc:HGNC:669]
ENSG00000124541	RRP36	0.166779	0.00218578	2.66039	protein_coding	ribosomal RNA processing 36 [Source:HGNC Symbol;Acc:HGNC:21374]
ENSG00000108448	TRIM16L	0.166362	0.000100806	3.99651	protein_coding	tripartite motif containing 16 like [Source:HGNC Symbol;Acc:HGNC:32670]
ENSG00000140367	UBE2Q2	0.166281	0.0224668	1.64846	protein_coding	ubiquitin conjugating enzyme E2 Q2 [Source:HGNC Symbol;Acc:HGNC:19248]
ENSG00000136026	CKAP4	0.165826	8.40309e-05	4.07556	protein_coding	cytoskeleton associated protein 4 [Source:HGNC Symbol;Acc:HGNC:16991]
ENSG00000221926	TRIM16	0.165809	0.00119937	2.92105	protein_coding	tripartite motif containing 16 [Source:HGNC Symbol;Acc:HGNC:17241]
ENSG00000104886	PLEKHJ1	0.165533	0.033149	1.47953	protein_coding	pleckstrin homology domain containing J1 [Source:HGNC Symbol;Acc:HGNC:18211]
ENSG00000040487	PQLC2	0.165532	0.0331724	1.47922	protein_coding	PQ loop repeat containing 2 [Source:HGNC Symbol;Acc:HGNC:26001]
ENSG00000137876	RSL24D1	0.165162	0.00158848	2.79902	protein_coding	ribosomal L24 domain containing 1 [Source:HGNC Symbol;Acc:HGNC:18479]
ENSG00000180817	PPA1	0.165073	0.0147336	1.83169	protein_coding	pyrophosphatase (inorganic) 1 [Source:HGNC Symbol;Acc:HGNC:9226]
ENSG00000108829	LRRC59	0.164899	0.000128937	3.88962	protein_coding	leucine rich repeat containing 59 [Source:HGNC Symbol;Acc:HGNC:28817]
ENSG00000167543	TP53I13	0.164862	0.00595596	2.22505	protein_coding	tumor protein p53 inducible protein 13 [Source:HGNC Symbol;Acc:HGNC:25102]
ENSG00000138835	RGS3	0.164383	0.00204226	2.68989	protein_coding	regulator of G protein signaling 3 [Source:HGNC Symbol;Acc:HGNC:9999]
ENSG00000166794	PPIB	0.164367	0.00458879	2.3383	protein_coding	peptidylprolyl isomerase B [Source:HGNC Symbol;Acc:HGNC:9255]
ENSG00000162910	MRPL55	0.164028	0.0334583	1.4755	protein_coding	mitochondrial ribosomal protein L55 [Source:HGNC Symbol;Acc:HGNC:16686]
ENSG00000127947	PTPN12	0.163783	0.000974058	3.01142	protein_coding	protein tyrosine phosphatase, non-receptor type 12 [Source:HGNC Symbol;Acc:HGNC:9645]
ENSG00000134058	CDK7	0.163273	0.0306301	1.51385	protein_coding	cyclin dependent kinase 7 [Source:HGNC Symbol;Acc:HGNC:1778]
ENSG00000127191	TRAF2	0.163066	0.0063242	2.19899	protein_coding	TNF receptor associated factor 2 [Source:HGNC Symbol;Acc:HGNC:12032]
ENSG00000102871	TRADD	0.162933	0.00933919	2.02969	protein_coding	TNFRSF1A associated via death domain [Source:HGNC Symbol;Acc:HGNC:12030]
ENSG00000101294	HM13	0.1628	0.000157072	3.8039	protein_coding	histocompatibility minor 13 [Source:HGNC Symbol;Acc:HGNC:16435]
ENSG00000214517	PPME1	0.162772	0.00410488	2.3867	protein_coding	protein phosphatase methylesterase 1 [Source:HGNC Symbol;Acc:HGNC:30178]
ENSG00000123130	ACOT9	0.162746	0.0166596	1.77833	protein_coding	acyl-CoA thioesterase 9 [Source:HGNC Symbol;Acc:HGNC:17152]
ENSG00000142102	PGGHG	0.162315	0.00209833	2.67813	protein_coding	protein-glucosylgalactosylhydroxylysine glucosidase [Source:HGNC Symbol;Acc:HGNC:26210]
ENSG00000112787	FBRSL1	0.162253	0.00455379	2.34163	protein_coding	fibrosin like 1 [Source:HGNC Symbol;Acc:HGNC:29308]
ENSG00000142173	COL6A2	0.162228	3.37963e-05	4.47113	protein_coding	collagen type VI alpha 2 chain [Source:HGNC Symbol;Acc:HGNC:2212]
ENSG00000154277	UCHL1	0.161952	0.000130673	3.88381	protein_coding	ubiquitin C-terminal hydrolase L1 [Source:HGNC Symbol;Acc:HGNC:12513]
ENSG00000224051	CPTP	0.161935	0.0118008	1.92809	protein_coding	ceramide-1-phosphate transfer protein [Source:HGNC Symbol;Acc:HGNC:28116]
ENSG00000031698	SARS	0.161752	0.000598784	3.22273	protein_coding	seryl-tRNA synthetase [Source:HGNC Symbol;Acc:HGNC:10537]
ENSG00000153113	CAST	0.161543	4.14961e-05	4.38199	protein_coding	calpastatin [Source:HGNC Symbol;Acc:HGNC:1515]
ENSG00000172354	GNB2	0.161087	2.30666e-05	4.63702	protein_coding	G protein subunit beta 2 [Source:HGNC Symbol;Acc:HGNC:4398]
ENSG00000148672	GLUD1	0.161039	0.00569859	2.24423	protein_coding	glutamate dehydrogenase 1 [Source:HGNC Symbol;Acc:HGNC:4335]
ENSG00000187164	SHTN1	0.160694	0.0434741	1.36177	protein_coding	shootin 1 [Source:HGNC Symbol;Acc:HGNC:29319]
ENSG00000124570	SERPINB6	0.160646	0.000395788	3.40254	protein_coding	serpin family B member 6 [Source:HGNC Symbol;Acc:HGNC:8950]
ENSG00000007047	MARK4	0.160508	0.00715331	2.14549	protein_coding	microtubule affinity regulating kinase 4 [Source:HGNC Symbol;Acc:HGNC:13538]
ENSG00000158669	GPAT4	0.160417	0.00272745	2.56424	protein_coding	glycerol-3-phosphate acyltransferase 4 [Source:HGNC Symbol;Acc:HGNC:20880]
ENSG00000034510	TMSB10	0.160224	5.63714e-05	4.24894	protein_coding	thymosin beta 10 [Source:HGNC Symbol;Acc:HGNC:11879]
ENSG00000115935	WIPF1	0.160195	0.0450039	1.34675	protein_coding	WAS/WASL interacting protein family member 1 [Source:HGNC Symbol;Acc:HGNC:12736]
ENSG00000169032	MAP2K1	0.159802	0.0148849	1.82725	protein_coding	mitogen-activated protein kinase kinase 1 [Source:HGNC Symbol;Acc:HGNC:6840]
ENSG00000100284	TOM1	0.159593	0.0161792	1.79104	protein_coding	target of myb1 membrane trafficking protein [Source:HGNC Symbol;Acc:HGNC:11982]
ENSG00000071051	NCK2	0.159279	0.0109354	1.96116	protein_coding	NCK adaptor protein 2 [Source:HGNC Symbol;Acc:HGNC:7665]
ENSG00000173153	ESRRA	0.159254	0.0115147	1.93875	protein_coding	estrogen related receptor alpha [Source:HGNC Symbol;Acc:HGNC:3471]
ENSG00000008394	MGST1	0.159178	0.00126197	2.89895	protein_coding	microsomal glutathione S-transferase 1 [Source:HGNC Symbol;Acc:HGNC:7061]
ENSG00000111328	CDK2AP1	0.15915	0.00236916	2.6254	protein_coding	cyclin dependent kinase 2 associated protein 1 [Source:HGNC Symbol;Acc:HGNC:14002]
ENSG00000099999	RNF215	0.159071	0.0393061	1.40554	protein_coding	ring finger protein 215 [Source:HGNC Symbol;Acc:HGNC:33434]
ENSG00000157933	SKI	0.159053	0.00301645	2.5205	protein_coding	SKI proto-oncogene [Source:HGNC Symbol;Acc:HGNC:10896]
ENSG00000091527	CDV3	0.158941	0.000210824	3.67608	protein_coding	CDV3 homolog [Source:HGNC Symbol;Acc:HGNC:26928]
ENSG00000155252	PI4K2A	0.15862	0.0295076	1.53007	protein_coding	phosphatidylinositol 4-kinase type 2 alpha [Source:HGNC Symbol;Acc:HGNC:30031]
ENSG00000137161	CNPY3	0.158553	0.0183251	1.73695	protein_coding	canopy FGF signaling regulator 3 [Source:HGNC Symbol;Acc:HGNC:11968]
ENSG00000122862	SRGN	0.158543	0.00861424	2.06478	protein_coding	serglycin [Source:HGNC Symbol;Acc:HGNC:9361]
ENSG00000099797	TECR	0.158421	0.00115893	2.93594	protein_coding	trans-2,3-enoyl-CoA reductase [Source:HGNC Symbol;Acc:HGNC:4551]
ENSG00000131148	EMC8	0.158317	0.0170159	1.76915	protein_coding	ER membrane protein complex subunit 8 [Source:HGNC Symbol;Acc:HGNC:7864]
ENSG00000105419	MEIS3	0.158296	0.0354916	1.44987	protein_coding	Meis homeobox 3 [Source:HGNC Symbol;Acc:HGNC:29537]
ENSG00000167962	ZNF598	0.158285	0.0060488	2.21833	protein_coding	zinc finger protein 598 [Source:HGNC Symbol;Acc:HGNC:28079]
ENSG00000142002	DPP9	0.158219	0.00347605	2.45891	protein_coding	dipeptidyl peptidase 9 [Source:HGNC Symbol;Acc:HGNC:18648]
ENSG00000204388	HSPA1B	0.158205	0.0406262	1.39119	protein_coding	heat shock protein family A (Hsp70) member 1B [Source:HGNC Symbol;Acc:HGNC:5233]
ENSG00000109065	NAT9	0.158191	0.00599826	2.22197	protein_coding	N-acetyltransferase 9 (putative) [Source:HGNC Symbol;Acc:HGNC:23133]
ENSG00000135047	CTSL	0.158054	0.00400118	2.39781	protein_coding	cathepsin L [Source:HGNC Symbol;Acc:HGNC:2537]
ENSG00000173457	PPP1R14B	0.157889	0.000271245	3.56664	protein_coding	protein phosphatase 1 regulatory inhibitor subunit 14B [Source:HGNC Symbol;Acc:HGNC:9057]
ENSG00000102471	NDFIP2	0.157858	0.0195768	1.70826	protein_coding	Nedd4 family interacting protein 2 [Source:HGNC Symbol;Acc:HGNC:18537]
ENSG00000119048	UBE2B	0.157628	0.0266635	1.57408	protein_coding	ubiquitin conjugating enzyme E2 B [Source:HGNC Symbol;Acc:HGNC:12473]
ENSG00000072958	AP1M1	0.157542	0.00372412	2.42898	protein_coding	adaptor related protein complex 1 subunit mu 1 [Source:HGNC Symbol;Acc:HGNC:13667]
ENSG00000088766	CRLS1	0.157434	0.0102274	1.99023	protein_coding	cardiolipin synthase 1 [Source:HGNC Symbol;Acc:HGNC:16148]
ENSG00000163870	TPRA1	0.157283	0.0182366	1.73906	protein_coding	transmembrane protein adipocyte associated 1 [Source:HGNC Symbol;Acc:HGNC:30413]
ENSG00000104960	PTOV1	0.156755	0.00077825	3.10888	protein_coding	prostate tumor overexpressed 1 [Source:HGNC Symbol;Acc:HGNC:9632]
ENSG00000188986	NELFB	0.156657	0.00162603	2.78887	protein_coding	negative elongation factor complex member B [Source:HGNC Symbol;Acc:HGNC:24324]
ENSG00000100167	2003-09-01	0.156608	0.0209544	1.67873	protein_coding	septin 3 [Source:HGNC Symbol;Acc:HGNC:10750]
ENSG00000221869	CEBPD	0.156576	0.00416792	2.38008	protein_coding	CCAAT enhancer binding protein delta [Source:HGNC Symbol;Acc:HGNC:1835]
ENSG00000162909	CAPN2	0.156561	0.000340394	3.46802	protein_coding	calpain 2 [Source:HGNC Symbol;Acc:HGNC:1479]
ENSG00000170142	UBE2E1	0.156235	0.0165018	1.78247	protein_coding	ubiquitin conjugating enzyme E2 E1 [Source:HGNC Symbol;Acc:HGNC:12477]
ENSG00000067225	PKM	0.156209	2.37141e-05	4.62499	protein_coding	pyruvate kinase M1/2 [Source:HGNC Symbol;Acc:HGNC:9021]
ENSG00000140743	CDR2	0.15603	0.0312003	1.50584	protein_coding	cerebellar degeneration related protein 2 [Source:HGNC Symbol;Acc:HGNC:1799]
ENSG00000198804	MT-CO1	0.15586	2.52747e-05	4.59731	protein_coding	mitochondrially encoded cytochrome c oxidase I [Source:HGNC Symbol;Acc:HGNC:7419]
ENSG00000138107	ACTR1A	0.15583	0.00313283	2.50406	protein_coding	ARP1 actin related protein 1 homolog A [Source:HGNC Symbol;Acc:HGNC:167]
ENSG00000149179	C11orf49	0.155822	0.0315885	1.50047	protein_coding	chromosome 11 open reading frame 49 [Source:HGNC Symbol;Acc:HGNC:28720]
ENSG00000064651	SLC12A2	0.155432	0.0214315	1.66895	protein_coding	solute carrier family 12 member 2 [Source:HGNC Symbol;Acc:HGNC:10911]
ENSG00000167779	IGFBP6	0.1554	0.00865068	2.06295	protein_coding	insulin like growth factor binding protein 6 [Source:HGNC Symbol;Acc:HGNC:5475]
ENSG00000156858	PRR14	0.155365	0.0316915	1.49906	protein_coding	proline rich 14 [Source:HGNC Symbol;Acc:HGNC:28458]
ENSG00000139289	PHLDA1	0.155124	3.44668e-05	4.4626	protein_coding	pleckstrin homology like domain family A member 1 [Source:HGNC Symbol;Acc:HGNC:8933]
ENSG00000132581	SDF2	0.155043	0.0114575	1.94091	protein_coding	stromal cell derived factor 2 [Source:HGNC Symbol;Acc:HGNC:10675]
ENSG00000185825	BCAP31	0.154948	0.000675563	3.17033	protein_coding	B cell receptor associated protein 31 [Source:HGNC Symbol;Acc:HGNC:16695]
ENSG00000158710	TAGLN2	0.154687	0.00128976	2.88949	protein_coding	transgelin 2 [Source:HGNC Symbol;Acc:HGNC:11554]
ENSG00000136816	TOR1B	0.154398	0.026945	1.56952	protein_coding	torsin family 1 member B [Source:HGNC Symbol;Acc:HGNC:11995]
ENSG00000127952	STYXL1	0.154263	0.0303937	1.51722	protein_coding	serine/threonine/tyrosine interacting like 1 [Source:HGNC Symbol;Acc:HGNC:18165]
ENSG00000100106	TRIOBP	0.154262	0.00465866	2.33174	protein_coding	TRIO and F-actin binding protein [Source:HGNC Symbol;Acc:HGNC:17009]
ENSG00000099290	WASHC2A	0.154107	0.00271624	2.56603	protein_coding	WASH complex subunit 2A [Source:HGNC Symbol;Acc:HGNC:23416]
ENSG00000112110	MRPL18	0.154003	0.0182533	1.73866	protein_coding	mitochondrial ribosomal protein L18 [Source:HGNC Symbol;Acc:HGNC:14477]
ENSG00000144118	RALB	0.153967	0.00847539	2.07184	protein_coding	RAS like proto-oncogene B [Source:HGNC Symbol;Acc:HGNC:9840]
ENSG00000198816	ZNF358	0.153839	0.033107	1.48008	protein_coding	zinc finger protein 358 [Source:HGNC Symbol;Acc:HGNC:16838]
ENSG00000093010	COMT	0.153706	0.00339429	2.46925	protein_coding	catechol-O-methyltransferase [Source:HGNC Symbol;Acc:HGNC:2228]
ENSG00000131943	C19orf12	0.153589	0.0285737	1.54403	protein_coding	chromosome 19 open reading frame 12 [Source:HGNC Symbol;Acc:HGNC:25443]
ENSG00000013364	MVP	0.153581	0.000125872	3.90007	protein_coding	major vault protein [Source:HGNC Symbol;Acc:HGNC:7531]
ENSG00000116871	MAP7D1	0.153457	0.000220328	3.65693	protein_coding	MAP7 domain containing 1 [Source:HGNC Symbol;Acc:HGNC:25514]
ENSG00000149177	PTPRJ	0.153343	0.000324294	3.48906	protein_coding	protein tyrosine phosphatase, receptor type J [Source:HGNC Symbol;Acc:HGNC:9673]
ENSG00000171067	C11orf24	0.152875	0.0121067	1.91697	protein_coding	chromosome 11 open reading frame 24 [Source:HGNC Symbol;Acc:HGNC:1174]
ENSG00000153066	TXNDC11	0.152375	0.0210965	1.67579	protein_coding	thioredoxin domain containing 11 [Source:HGNC Symbol;Acc:HGNC:28030]
ENSG00000011478	QPCTL	0.152354	0.0373639	1.42755	protein_coding	glutaminyl-peptide cyclotransferase like [Source:HGNC Symbol;Acc:HGNC:25952]
ENSG00000137692	DCUN1D5	0.15205	0.036759	1.43464	protein_coding	defective in cullin neddylation 1 domain containing 5 [Source:HGNC Symbol;Acc:HGNC:28409]
ENSG00000160570	DEDD2	0.151551	0.0386093	1.41331	protein_coding	death effector domain containing 2 [Source:HGNC Symbol;Acc:HGNC:24450]
ENSG00000124767	GLO1	0.151343	0.00266313	2.57461	protein_coding	glyoxalase I [Source:HGNC Symbol;Acc:HGNC:4323]
ENSG00000168303	MPLKIP	0.151204	0.0165976	1.77996	protein_coding	M-phase specific PLK1 interacting protein [Source:HGNC Symbol;Acc:HGNC:16002]
ENSG00000166130	IKBIP	0.15095	0.0216278	1.66499	protein_coding	IKBKB interacting protein [Source:HGNC Symbol;Acc:HGNC:26430]
ENSG00000143612	C1orf43	0.150541	0.000195935	3.70789	protein_coding	chromosome 1 open reading frame 43 [Source:HGNC Symbol;Acc:HGNC:29876]
ENSG00000182199	SHMT2	0.150201	0.00251248	2.5999	protein_coding	serine hydroxymethyltransferase 2 [Source:HGNC Symbol;Acc:HGNC:10852]
ENSG00000141985	SH3GL1	0.150197	0.00138502	2.85854	protein_coding	SH3 domain containing GRB2 like 1, endophilin A2 [Source:HGNC Symbol;Acc:HGNC:10830]
ENSG00000178802	MPI	0.149034	0.0228558	1.641	protein_coding	mannose phosphate isomerase [Source:HGNC Symbol;Acc:HGNC:7216]
ENSG00000173020	GRK2	0.148772	0.001756	2.75548	protein_coding	G protein-coupled receptor kinase 2 [Source:HGNC Symbol;Acc:HGNC:289]
ENSG00000122420	PTGFR	0.148722	0.0457502	1.33961	protein_coding	prostaglandin F receptor [Source:HGNC Symbol;Acc:HGNC:9600]
ENSG00000101084	RAB5IF	0.148312	0.0143764	1.84235	protein_coding	RAB5 interacting factor [Source:HGNC Symbol;Acc:HGNC:15870]
ENSG00000160803	UBQLN4	0.148229	0.0171464	1.76583	protein_coding	ubiquilin 4 [Source:HGNC Symbol;Acc:HGNC:1237]
ENSG00000140497	SCAMP2	0.147699	0.00234223	2.63037	protein_coding	secretory carrier membrane protein 2 [Source:HGNC Symbol;Acc:HGNC:10564]
ENSG00000142156	COL6A1	0.147652	0.000702437	3.15339	protein_coding	collagen type VI alpha 1 chain [Source:HGNC Symbol;Acc:HGNC:2211]
ENSG00000110628	SLC22A18	0.147534	0.027838	1.55536	protein_coding	solute carrier family 22 member 18 [Source:HGNC Symbol;Acc:HGNC:10964]
ENSG00000116685	KIAA2013	0.146819	0.00281264	2.55089	protein_coding	KIAA2013 [Source:HGNC Symbol;Acc:HGNC:28513]
ENSG00000075711	DLG1	0.146716	0.0032337	2.4903	protein_coding	discs large MAGUK scaffold protein 1 [Source:HGNC Symbol;Acc:HGNC:2900]
ENSG00000136868	SLC31A1	0.146702	0.001493	2.82594	protein_coding	solute carrier family 31 member 1 [Source:HGNC Symbol;Acc:HGNC:11016]
ENSG00000113719	ERGIC1	0.14651	0.000213988	3.66961	protein_coding	endoplasmic reticulum-golgi intermediate compartment 1 [Source:HGNC Symbol;Acc:HGNC:29205]
ENSG00000185189	NRBP2	0.146355	0.0136125	1.86606	protein_coding	nuclear receptor binding protein 2 [Source:HGNC Symbol;Acc:HGNC:19339]
ENSG00000151929	BAG3	0.146055	0.000763857	3.11699	protein_coding	BCL2 associated athanogene 3 [Source:HGNC Symbol;Acc:HGNC:939]
ENSG00000061938	TNK2	0.145887	0.00385822	2.41361	protein_coding	tyrosine kinase non receptor 2 [Source:HGNC Symbol;Acc:HGNC:19297]
ENSG00000104870	FCGRT	0.145872	0.0450486	1.34632	protein_coding	Fc fragment of IgG receptor and transporter [Source:HGNC Symbol;Acc:HGNC:3621]
ENSG00000175130	MARCKSL1	0.145816	0.00574212	2.24093	protein_coding	MARCKS like 1 [Source:HGNC Symbol;Acc:HGNC:7142]
ENSG00000198276	UCKL1	0.145292	0.0100331	1.99856	protein_coding	uridine-cytidine kinase 1 like 1 [Source:HGNC Symbol;Acc:HGNC:15938]
ENSG00000169093	ASMTL	0.145124	0.0436552	1.35996	protein_coding	acetylserotonin O-methyltransferase like [Source:HGNC Symbol;Acc:HGNC:751]
ENSG00000177879	AP3S1	0.14507	0.00309402	2.50948	protein_coding	adaptor related protein complex 3 subunit sigma 1 [Source:HGNC Symbol;Acc:HGNC:2013]
ENSG00000176022	B3GALT6	0.144212	0.0268388	1.57124	protein_coding	beta-1,3-galactosyltransferase 6 [Source:HGNC Symbol;Acc:HGNC:17978]
ENSG00000063660	GPC1	0.143852	0.000131012	3.88269	protein_coding	glypican 1 [Source:HGNC Symbol;Acc:HGNC:4449]
ENSG00000174996	KLC2	0.143565	0.0229889	1.63848	protein_coding	kinesin light chain 2 [Source:HGNC Symbol;Acc:HGNC:20716]
ENSG00000173486	FKBP2	0.143461	0.0122939	1.91031	protein_coding	FK506 binding protein 2 [Source:HGNC Symbol;Acc:HGNC:3718]
ENSG00000082641	NFE2L1	0.143411	0.000236924	3.62539	protein_coding	nuclear factor, erythroid 2 like 1 [Source:HGNC Symbol;Acc:HGNC:7781]
ENSG00000117298	ECE1	0.142786	0.000658166	3.18166	protein_coding	endothelin converting enzyme 1 [Source:HGNC Symbol;Acc:HGNC:3146]
ENSG00000104763	ASAH1	0.142594	0.010032	1.99861	protein_coding	N-acylsphingosine amidohydrolase 1 [Source:HGNC Symbol;Acc:HGNC:735]
ENSG00000169410	PTPN9	0.1425	0.0122156	1.91309	protein_coding	protein tyrosine phosphatase, non-receptor type 9 [Source:HGNC Symbol;Acc:HGNC:9661]
ENSG00000157020	SEC13	0.142495	0.0033013	2.48132	protein_coding	SEC13 homolog, nuclear pore and COPII coat complex component [Source:HGNC Symbol;Acc:HGNC:10697]
ENSG00000265241	RBM8A	0.142301	0.027203	1.56538	protein_coding	RNA binding motif protein 8A [Source:HGNC Symbol;Acc:HGNC:9905]
ENSG00000177105	RHOG	0.142182	0.0320465	1.49422	protein_coding	ras homolog family member G [Source:HGNC Symbol;Acc:HGNC:672]
ENSG00000162695	SLC30A7	0.141184	0.00864049	2.06346	protein_coding	solute carrier family 30 member 7 [Source:HGNC Symbol;Acc:HGNC:19306]
ENSG00000174943	KCTD13	0.141177	0.0450643	1.34617	protein_coding	potassium channel tetramerization domain containing 13 [Source:HGNC Symbol;Acc:HGNC:22234]
ENSG00000168495	POLR3D	0.140969	0.0198959	1.70124	protein_coding	RNA polymerase III subunit D [Source:HGNC Symbol;Acc:HGNC:1080]
ENSG00000115307	AUP1	0.140633	0.00433072	2.36344	protein_coding	AUP1, lipid droplet regulating VLDL assembly factor [Source:HGNC Symbol;Acc:HGNC:891]
ENSG00000126524	SBDS	0.140572	0.0430903	1.36562	protein_coding	SBDS, ribosome maturation factor [Source:HGNC Symbol;Acc:HGNC:19440]
ENSG00000113407	TARS	0.14052	0.00663618	2.17808	protein_coding	threonyl-tRNA synthetase [Source:HGNC Symbol;Acc:HGNC:11572]
ENSG00000115594	IL1R1	0.140428	0.00857858	2.06658	protein_coding	interleukin 1 receptor type 1 [Source:HGNC Symbol;Acc:HGNC:5993]
ENSG00000182272	B4GALNT4	0.140239	0.0140842	1.85127	protein_coding	beta-1,4-N-acetyl-galactosaminyltransferase 4 [Source:HGNC Symbol;Acc:HGNC:26315]
ENSG00000145623	OSMR	0.139759	0.0015684	2.80454	protein_coding	oncostatin M receptor [Source:HGNC Symbol;Acc:HGNC:8507]
ENSG00000168461	RAB31	0.139723	0.000973676	3.01159	protein_coding	RAB31, member RAS oncogene family [Source:HGNC Symbol;Acc:HGNC:9771]
ENSG00000106367	AP1S1	0.139688	0.003511	2.45457	protein_coding	adaptor related protein complex 1 subunit sigma 1 [Source:HGNC Symbol;Acc:HGNC:559]
ENSG00000052749	RRP12	0.139609	0.0382675	1.41717	protein_coding	ribosomal RNA processing 12 homolog [Source:HGNC Symbol;Acc:HGNC:29100]
ENSG00000113140	SPARC	0.138501	7.727e-06	5.11199	protein_coding	secreted protein acidic and cysteine rich [Source:HGNC Symbol;Acc:HGNC:11219]
ENSG00000161542	PRPSAP1	0.137679	0.0266665	1.57403	protein_coding	phosphoribosyl pyrophosphate synthetase associated protein 1 [Source:HGNC Symbol;Acc:HGNC:9466]
ENSG00000185122	HSF1	0.137577	0.000924828	3.03394	protein_coding	heat shock transcription factor 1 [Source:HGNC Symbol;Acc:HGNC:5224]
ENSG00000174744	BRMS1	0.136774	0.0307204	1.51257	protein_coding	BRMS1, transcriptional repressor and anoikis regulator [Source:HGNC Symbol;Acc:HGNC:17262]
ENSG00000172270	BSG	0.136713	2.77487e-05	4.55676	protein_coding	basigin (Ok blood group) [Source:HGNC Symbol;Acc:HGNC:1116]
ENSG00000136490	LIMD2	0.135977	0.042173	1.37497	protein_coding	LIM domain containing 2 [Source:HGNC Symbol;Acc:HGNC:28142]
ENSG00000147010	SH3KBP1	0.135428	0.00542013	2.26599	protein_coding	SH3 domain containing kinase binding protein 1 [Source:HGNC Symbol;Acc:HGNC:13867]
ENSG00000007541	PIGQ	0.13517	0.011965	1.92209	protein_coding	phosphatidylinositol glycan anchor biosynthesis class Q [Source:HGNC Symbol;Acc:HGNC:14135]
ENSG00000181588	MEX3D	0.135151	0.0376631	1.42408	protein_coding	mex-3 RNA binding family member D [Source:HGNC Symbol;Acc:HGNC:16734]
ENSG00000115107	STEAP3	0.135043	0.0227192	1.64361	protein_coding	STEAP3 metalloreductase [Source:HGNC Symbol;Acc:HGNC:24592]
ENSG00000112514	CUTA	0.134802	0.0056701	2.24641	protein_coding	cutA divalent cation tolerance homolog [Source:HGNC Symbol;Acc:HGNC:21101]
ENSG00000103978	TMEM87A	0.134623	0.0160741	1.79387	protein_coding	transmembrane protein 87A [Source:HGNC Symbol;Acc:HGNC:24522]
ENSG00000196998	WDR45	0.134612	0.0109498	1.96059	protein_coding	WD repeat domain 45 [Source:HGNC Symbol;Acc:HGNC:28912]
ENSG00000197324	LRP10	0.134497	0.00381915	2.41803	protein_coding	LDL receptor related protein 10 [Source:HGNC Symbol;Acc:HGNC:14553]
ENSG00000196365	LONP1	0.134327	0.00384314	2.41531	protein_coding	lon peptidase 1, mitochondrial [Source:HGNC Symbol;Acc:HGNC:9479]
ENSG00000178719	GRINA	0.133978	0.00303729	2.51751	protein_coding	glutamate ionotropic receptor NMDA type subunit associated protein 1 [Source:HGNC Symbol;Acc:HGNC:4589]
ENSG00000159335	PTMS	0.133847	0.000446406	3.35027	protein_coding	parathymosin [Source:HGNC Symbol;Acc:HGNC:9629]
ENSG00000144591	GMPPA	0.133734	0.0255371	1.59283	protein_coding	GDP-mannose pyrophosphorylase A [Source:HGNC Symbol;Acc:HGNC:22923]
ENSG00000114125	RNF7	0.133414	0.042313	1.37353	protein_coding	ring finger protein 7 [Source:HGNC Symbol;Acc:HGNC:10070]
ENSG00000258890	CEP95	0.133309	0.0461854	1.3355	protein_coding	centrosomal protein 95 [Source:HGNC Symbol;Acc:HGNC:25141]
ENSG00000097033	SH3GLB1	0.133054	0.00243188	2.61406	protein_coding	SH3 domain containing GRB2 like, endophilin B1 [Source:HGNC Symbol;Acc:HGNC:10833]
ENSG00000049449	RCN1	0.132874	0.0112355	1.94941	protein_coding	reticulocalbin 1 [Source:HGNC Symbol;Acc:HGNC:9934]
ENSG00000166123	GPT2	0.13279	0.0262511	1.58085	protein_coding	glutamic--pyruvic transaminase 2 [Source:HGNC Symbol;Acc:HGNC:18062]
ENSG00000143549	TPM3	0.132784	0.00126237	2.89881	protein_coding	tropomyosin 3 [Source:HGNC Symbol;Acc:HGNC:12012]
ENSG00000085733	CTTN	0.13265	0.000653548	3.18472	protein_coding	cortactin [Source:HGNC Symbol;Acc:HGNC:3338]
ENSG00000112658	SRF	0.132477	0.0432577	1.36394	protein_coding	serum response factor [Source:HGNC Symbol;Acc:HGNC:11291]
ENSG00000123146	ADGRE5	0.132184	0.0167434	1.77616	protein_coding	adhesion G protein-coupled receptor E5 [Source:HGNC Symbol;Acc:HGNC:1711]
ENSG00000108639	SYNGR2	0.132174	0.0334781	1.47524	protein_coding	synaptogyrin 2 [Source:HGNC Symbol;Acc:HGNC:11499]
ENSG00000166557	TMED3	0.132151	0.00565879	2.24728	protein_coding	transmembrane p24 trafficking protein 3 [Source:HGNC Symbol;Acc:HGNC:28889]
ENSG00000169446	MMGT1	0.132149	0.037149	1.43005	protein_coding	membrane magnesium transporter 1 [Source:HGNC Symbol;Acc:HGNC:28100]
ENSG00000123131	PRDX4	0.132132	0.0498397	1.30242	protein_coding	peroxiredoxin 4 [Source:HGNC Symbol;Acc:HGNC:17169]
ENSG00000124357	NAGK	0.132126	0.022397	1.64981	protein_coding	N-acetylglucosamine kinase [Source:HGNC Symbol;Acc:HGNC:17174]
ENSG00000196305	IARS	0.131833	0.00943443	2.02528	protein_coding	isoleucyl-tRNA synthetase [Source:HGNC Symbol;Acc:HGNC:5330]
ENSG00000106609	TMEM248	0.131756	0.00283192	2.54792	protein_coding	transmembrane protein 248 [Source:HGNC Symbol;Acc:HGNC:25476]
ENSG00000155368	DBI	0.131741	0.00590647	2.22867	protein_coding	diazepam binding inhibitor, acyl-CoA binding protein [Source:HGNC Symbol;Acc:HGNC:2690]
ENSG00000136045	PWP1	0.131673	0.0241536	1.61702	protein_coding	PWP1 homolog, endonuclein [Source:HGNC Symbol;Acc:HGNC:17015]
ENSG00000120686	UFM1	0.131478	0.00902162	2.04472	protein_coding	ubiquitin fold modifier 1 [Source:HGNC Symbol;Acc:HGNC:20597]
ENSG00000178951	ZBTB7A	0.131111	0.0194897	1.71019	protein_coding	zinc finger and BTB domain containing 7A [Source:HGNC Symbol;Acc:HGNC:18078]
ENSG00000090520	DNAJB11	0.131006	0.0487439	1.31208	protein_coding	DnaJ heat shock protein family (Hsp40) member B11 [Source:HGNC Symbol;Acc:HGNC:14889]
ENSG00000121057	AKAP1	0.130944	0.0488247	1.31136	protein_coding	A-kinase anchoring protein 1 [Source:HGNC Symbol;Acc:HGNC:367]
ENSG00000161526	SAP30BP	0.13081	0.0289267	1.5387	protein_coding	SAP30 binding protein [Source:HGNC Symbol;Acc:HGNC:30785]
ENSG00000153989	NUS1	0.130624	0.0275184	1.56038	protein_coding	NUS1, dehydrodolichyl diphosphate synthase subunit [Source:HGNC Symbol;Acc:HGNC:21042]
ENSG00000044115	CTNNA1	0.13039	6.42827e-05	4.19191	protein_coding	catenin alpha 1 [Source:HGNC Symbol;Acc:HGNC:2509]
ENSG00000148341	SH3GLB2	0.130145	0.0241464	1.61715	protein_coding	SH3 domain containing GRB2 like, endophilin B2 [Source:HGNC Symbol;Acc:HGNC:10834]
ENSG00000142546	NOSIP	0.129879	0.0340373	1.46805	protein_coding	nitric oxide synthase interacting protein [Source:HGNC Symbol;Acc:HGNC:17946]
ENSG00000101439	CST3	0.129718	0.00197483	2.70447	protein_coding	cystatin C [Source:HGNC Symbol;Acc:HGNC:2475]
ENSG00000039523	RIPOR1	0.129679	0.00286437	2.54297	protein_coding	RHO family interacting cell polarization regulator 1 [Source:HGNC Symbol;Acc:HGNC:25836]
ENSG00000156599	ZDHHC5	0.129525	0.00555137	2.2556	protein_coding	zinc finger DHHC-type containing 5 [Source:HGNC Symbol;Acc:HGNC:18472]
ENSG00000141568	FOXK2	0.129516	0.0111167	1.95402	protein_coding	forkhead box K2 [Source:HGNC Symbol;Acc:HGNC:6036]
ENSG00000146535	GNA12	0.129352	0.000715766	3.14523	protein_coding	G protein subunit alpha 12 [Source:HGNC Symbol;Acc:HGNC:4380]
ENSG00000112977	DAP	0.129239	0.00230023	2.63823	protein_coding	death associated protein [Source:HGNC Symbol;Acc:HGNC:2672]
ENSG00000101220	C20orf27	0.128837	0.0163923	1.78536	protein_coding	chromosome 20 open reading frame 27 [Source:HGNC Symbol;Acc:HGNC:15873]
ENSG00000213923	CSNK1E	0.128754	0.00996194	2.00166	protein_coding	casein kinase 1 epsilon [Source:HGNC Symbol;Acc:HGNC:2453]
ENSG00000178913	TAF7	0.128736	0.00775279	2.11054	protein_coding	TATA-box binding protein associated factor 7 [Source:HGNC Symbol;Acc:HGNC:11541]
ENSG00000104695	PPP2CB	0.128463	0.0242223	1.61578	protein_coding	protein phosphatase 2 catalytic subunit beta [Source:HGNC Symbol;Acc:HGNC:9300]
ENSG00000169976	SF3B5	0.128353	0.0374881	1.42611	protein_coding	splicing factor 3b subunit 5 [Source:HGNC Symbol;Acc:HGNC:21083]
ENSG00000054611	TBC1D22A	0.128272	0.023818	1.62309	protein_coding	TBC1 domain family member 22A [Source:HGNC Symbol;Acc:HGNC:1309]
ENSG00000080845	DLGAP4	0.128007	0.0123238	1.90926	protein_coding	DLG associated protein 4 [Source:HGNC Symbol;Acc:HGNC:24476]
ENSG00000139722	VPS37B	0.127921	0.0440314	1.35624	protein_coding	VPS37B, ESCRT-I subunit [Source:HGNC Symbol;Acc:HGNC:25754]
ENSG00000164576	SAP30L	0.127832	0.0324112	1.48931	protein_coding	SAP30 like [Source:HGNC Symbol;Acc:HGNC:25663]
ENSG00000103222	ABCC1	0.127691	0.00162451	2.78928	protein_coding	ATP binding cassette subfamily C member 1 [Source:HGNC Symbol;Acc:HGNC:51]
ENSG00000143753	DEGS1	0.126988	0.0126069	1.89939	protein_coding	delta 4-desaturase, sphingolipid 1 [Source:HGNC Symbol;Acc:HGNC:13709]
ENSG00000160214	RRP1	0.12695	0.0414754	1.38221	protein_coding	ribosomal RNA processing 1 [Source:HGNC Symbol;Acc:HGNC:18785]
ENSG00000131408	NR1H2	0.126808	0.0124874	1.90353	protein_coding	nuclear receptor subfamily 1 group H member 2 [Source:HGNC Symbol;Acc:HGNC:7965]
ENSG00000134248	LAMTOR5	0.126314	0.0333678	1.47667	protein_coding	late endosomal/lysosomal adaptor, MAPK and MTOR activator 5 [Source:HGNC Symbol;Acc:HGNC:17955]
ENSG00000115694	STK25	0.125995	0.00903601	2.04402	protein_coding	serine/threonine kinase 25 [Source:HGNC Symbol;Acc:HGNC:11404]
ENSG00000157954	WIPI2	0.125655	0.00474288	2.32396	protein_coding	WD repeat domain, phosphoinositide interacting 2 [Source:HGNC Symbol;Acc:HGNC:32225]
ENSG00000136238	RAC1	0.125505	0.000806158	3.09358	protein_coding	Rac family small GTPase 1 [Source:HGNC Symbol;Acc:HGNC:9801]
ENSG00000185236	RAB11B	0.125472	0.00533181	2.27312	protein_coding	RAB11B, member RAS oncogene family [Source:HGNC Symbol;Acc:HGNC:9761]
ENSG00000120889	TNFRSF10B	0.125348	0.00476209	2.3222	protein_coding	TNF receptor superfamily member 10b [Source:HGNC Symbol;Acc:HGNC:11905]
ENSG00000104964	AES	0.125295	0.00238979	2.62164	protein_coding	amino-terminal enhancer of split [Source:HGNC Symbol;Acc:HGNC:307]
ENSG00000003402	CFLAR	0.12524	0.0397736	1.40041	protein_coding	CASP8 and FADD like apoptosis regulator [Source:HGNC Symbol;Acc:HGNC:1876]
ENSG00000163466	ARPC2	0.125142	0.00145431	2.83734	protein_coding	actin related protein 2/3 complex subunit 2 [Source:HGNC Symbol;Acc:HGNC:705]
ENSG00000071889	FAM3A	0.124873	0.0359618	1.44416	protein_coding	family with sequence similarity 3 member A [Source:HGNC Symbol;Acc:HGNC:13749]
ENSG00000000419	DPM1	0.1248	0.0219039	1.65948	protein_coding	dolichyl-phosphate mannosyltransferase subunit 1, catalytic [Source:HGNC Symbol;Acc:HGNC:3005]
ENSG00000177606	JUN	0.124251	0.0336762	1.47268	protein_coding	Jun proto-oncogene, AP-1 transcription factor subunit [Source:HGNC Symbol;Acc:HGNC:6204]
ENSG00000108262	GIT1	0.124235	0.0118686	1.9256	protein_coding	GIT ArfGAP 1 [Source:HGNC Symbol;Acc:HGNC:4272]
ENSG00000155229	MMS19	0.124224	0.0249286	1.6033	protein_coding	MMS19 homolog, cytosolic iron-sulfur assembly component [Source:HGNC Symbol;Acc:HGNC:13824]
ENSG00000187051	RPS19BP1	0.12413	0.0151424	1.8198	protein_coding	ribosomal protein S19 binding protein 1 [Source:HGNC Symbol;Acc:HGNC:28749]
ENSG00000077092	RARB	0.123844	0.0389145	1.40989	protein_coding	retinoic acid receptor beta [Source:HGNC Symbol;Acc:HGNC:9865]
ENSG00000084073	ZMPSTE24	0.123672	0.0386695	1.41263	protein_coding	zinc metallopeptidase STE24 [Source:HGNC Symbol;Acc:HGNC:12877]
ENSG00000204209	DAXX	0.123644	0.0270185	1.56834	protein_coding	death domain associated protein [Source:HGNC Symbol;Acc:HGNC:2681]
ENSG00000137207	YIPF3	0.123395	0.0101478	1.99363	protein_coding	Yip1 domain family member 3 [Source:HGNC Symbol;Acc:HGNC:21023]
ENSG00000099904	ZDHHC8	0.123308	0.0108831	1.96325	protein_coding	zinc finger DHHC-type containing 8 [Source:HGNC Symbol;Acc:HGNC:18474]
ENSG00000100416	TRMU	0.123154	0.0101861	1.99199	protein_coding	tRNA 5-methylaminomethyl-2-thiouridylate methyltransferase [Source:HGNC Symbol;Acc:HGNC:25481]
ENSG00000147100	SLC16A2	0.122841	0.0364909	1.43782	protein_coding	solute carrier family 16 member 2 [Source:HGNC Symbol;Acc:HGNC:10923]
ENSG00000177951	BET1L	0.12264	0.0284419	1.54604	protein_coding	Bet1 golgi vesicular membrane trafficking protein like [Source:HGNC Symbol;Acc:HGNC:19348]
ENSG00000241553	ARPC4	0.122458	0.0467388	1.33032	protein_coding	actin related protein 2/3 complex subunit 4 [Source:HGNC Symbol;Acc:HGNC:707]
ENSG00000168374	ARF4	0.122431	0.0102026	1.99129	protein_coding	ADP ribosylation factor 4 [Source:HGNC Symbol;Acc:HGNC:655]
ENSG00000177697	CD151	0.122267	0.00134379	2.87167	protein_coding	CD151 molecule (Raph blood group) [Source:HGNC Symbol;Acc:HGNC:1630]
ENSG00000140931	CMTM3	0.12203	0.0148199	1.82916	protein_coding	CKLF like MARVEL transmembrane domain containing 3 [Source:HGNC Symbol;Acc:HGNC:19174]
ENSG00000162236	STX5	0.121843	0.0443419	1.35319	protein_coding	syntaxin 5 [Source:HGNC Symbol;Acc:HGNC:11440]
ENSG00000068308	OTUD5	0.12182	0.0121563	1.9152	protein_coding	OTU deubiquitinase 5 [Source:HGNC Symbol;Acc:HGNC:25402]
ENSG00000179632	MAF1	0.121368	0.00283891	2.54685	protein_coding	MAF1 homolog, negative regulator of RNA polymerase III [Source:HGNC Symbol;Acc:HGNC:24966]
ENSG00000013275	PSMC4	0.121356	0.0180265	1.74409	protein_coding	proteasome 26S subunit, ATPase 4 [Source:HGNC Symbol;Acc:HGNC:9551]
ENSG00000173744	AGFG1	0.121172	0.0148409	1.82854	protein_coding	ArfGAP with FG repeats 1 [Source:HGNC Symbol;Acc:HGNC:5175]
ENSG00000140694	PARN	0.121169	0.0495545	1.30492	protein_coding	poly(A)-specific ribonuclease [Source:HGNC Symbol;Acc:HGNC:8609]
ENSG00000225921	NOL7	0.121038	0.0382327	1.41756	protein_coding	nucleolar protein 7 [Source:HGNC Symbol;Acc:HGNC:21040]
ENSG00000198712	MT-CO2	0.120981	0.000468937	3.32889	protein_coding	mitochondrially encoded cytochrome c oxidase II [Source:HGNC Symbol;Acc:HGNC:7421]
ENSG00000087088	BAX	0.120889	0.0300503	1.52215	protein_coding	BCL2 associated X, apoptosis regulator [Source:HGNC Symbol;Acc:HGNC:959]
ENSG00000171148	TADA3	0.12073	0.0231152	1.6361	protein_coding	transcriptional adaptor 3 [Source:HGNC Symbol;Acc:HGNC:19422]
ENSG00000182154	MRPL41	0.12072	0.018469	1.73356	protein_coding	mitochondrial ribosomal protein L41 [Source:HGNC Symbol;Acc:HGNC:14492]
ENSG00000115685	PPP1R7	0.120662	0.0395422	1.40294	protein_coding	protein phosphatase 1 regulatory subunit 7 [Source:HGNC Symbol;Acc:HGNC:9295]
ENSG00000110811	P3H3	0.120618	0.0190432	1.72026	protein_coding	prolyl 3-hydroxylase 3 [Source:HGNC Symbol;Acc:HGNC:19318]
ENSG00000153815	CMIP	0.120107	0.0422206	1.37448	protein_coding	c-Maf inducing protein [Source:HGNC Symbol;Acc:HGNC:24319]
ENSG00000177156	TALDO1	0.119999	0.00539	2.26841	protein_coding	transaldolase 1 [Source:HGNC Symbol;Acc:HGNC:11559]
ENSG00000171307	ZDHHC16	0.119799	0.0435848	1.36066	protein_coding	zinc finger DHHC-type containing 16 [Source:HGNC Symbol;Acc:HGNC:20714]
ENSG00000023191	RNH1	0.119746	0.00100763	2.9967	protein_coding	ribonuclease/angiogenin inhibitor 1 [Source:HGNC Symbol;Acc:HGNC:10074]
ENSG00000159069	FBXW5	0.119698	0.0134372	1.87169	protein_coding	F-box and WD repeat domain containing 5 [Source:HGNC Symbol;Acc:HGNC:13613]
ENSG00000033627	ATP6V0A1	0.119692	0.0424573	1.37205	protein_coding	ATPase H+ transporting V0 subunit a1 [Source:HGNC Symbol;Acc:HGNC:865]
ENSG00000149792	MRPL49	0.11965	0.0208482	1.68093	protein_coding	mitochondrial ribosomal protein L49 [Source:HGNC Symbol;Acc:HGNC:1176]
ENSG00000159176	CSRP1	0.119561	0.00322319	2.49171	protein_coding	cysteine and glycine rich protein 1 [Source:HGNC Symbol;Acc:HGNC:2469]
ENSG00000006744	ELAC2	0.119239	0.0163468	1.78657	protein_coding	elaC ribonuclease Z 2 [Source:HGNC Symbol;Acc:HGNC:14198]
ENSG00000133872	SARAF	0.118926	0.00490564	2.3093	protein_coding	store-operated calcium entry associated regulatory factor [Source:HGNC Symbol;Acc:HGNC:28789]
ENSG00000163399	ATP1A1	0.118783	0.000290774	3.53644	protein_coding	ATPase Na+/K+ transporting subunit alpha 1 [Source:HGNC Symbol;Acc:HGNC:799]
ENSG00000106628	POLD2	0.118753	0.00430359	2.36617	protein_coding	DNA polymerase delta 2, accessory subunit [Source:HGNC Symbol;Acc:HGNC:9176]
ENSG00000143761	ARF1	0.118655	0.000642503	3.19212	protein_coding	ADP ribosylation factor 1 [Source:HGNC Symbol;Acc:HGNC:652]
ENSG00000102158	MAGT1	0.11853	0.0209031	1.67979	protein_coding	magnesium transporter 1 [Source:HGNC Symbol;Acc:HGNC:28880]
ENSG00000277443	MARCKS	0.118341	0.00437707	2.35882	protein_coding	myristoylated alanine rich protein kinase C substrate [Source:HGNC Symbol;Acc:HGNC:6759]
ENSG00000180891	CUEDC1	0.118186	0.0125718	1.9006	protein_coding	CUE domain containing 1 [Source:HGNC Symbol;Acc:HGNC:31350]
ENSG00000118705	RPN2	0.118017	0.000657259	3.18226	protein_coding	ribophorin II [Source:HGNC Symbol;Acc:HGNC:10382]
ENSG00000186063	AIDA	0.117946	0.0340818	1.46748	protein_coding	axin interactor, dorsalization associated [Source:HGNC Symbol;Acc:HGNC:25761]
ENSG00000116793	PHTF1	0.11772	0.0277025	1.55748	protein_coding	putative homeodomain transcription factor 1 [Source:HGNC Symbol;Acc:HGNC:8939]
ENSG00000105700	KXD1	0.117649	0.0344725	1.46253	protein_coding	KxDL motif containing 1 [Source:HGNC Symbol;Acc:HGNC:28420]
ENSG00000149091	DGKZ	0.117627	0.0136909	1.86357	protein_coding	diacylglycerol kinase zeta [Source:HGNC Symbol;Acc:HGNC:2857]
ENSG00000231925	TAPBP	0.117615	0.00100006	2.99997	protein_coding	TAP binding protein [Source:HGNC Symbol;Acc:HGNC:11566]
ENSG00000248323	LUCAT1	0.11718	0.0233637	1.63146	antisense	lung cancer associated transcript 1 [Source:HGNC Symbol;Acc:HGNC:48498]
ENSG00000169221	TBC1D10B	0.117	0.0116053	1.93534	protein_coding	TBC1 domain family member 10B [Source:HGNC Symbol;Acc:HGNC:24510]
ENSG00000110651	CD81	0.116659	0.0109189	1.96182	protein_coding	CD81 molecule [Source:HGNC Symbol;Acc:HGNC:1701]
ENSG00000167645	YIF1B	0.116588	0.0470201	1.32772	protein_coding	Yip1 interacting factor homolog B, membrane trafficking protein [Source:HGNC Symbol;Acc:HGNC:30511]
ENSG00000113384	GOLPH3	0.116444	0.0288124	1.54042	protein_coding	golgi phosphoprotein 3 [Source:HGNC Symbol;Acc:HGNC:15452]
ENSG00000178605	GTPBP6	0.116376	0.0437254	1.35927	protein_coding	GTP binding protein 6 (putative) [Source:HGNC Symbol;Acc:HGNC:30189]
ENSG00000111321	LTBR	0.116223	0.0127895	1.89315	protein_coding	lymphotoxin beta receptor [Source:HGNC Symbol;Acc:HGNC:6718]
ENSG00000175931	UBE2O	0.115854	0.0149522	1.8253	protein_coding	ubiquitin conjugating enzyme E2 O [Source:HGNC Symbol;Acc:HGNC:29554]
ENSG00000108106	UBE2S	0.115819	0.0389751	1.40921	protein_coding	ubiquitin conjugating enzyme E2 S [Source:HGNC Symbol;Acc:HGNC:17895]
ENSG00000123562	MORF4L2	0.115592	0.00346658	2.4601	protein_coding	mortality factor 4 like 2 [Source:HGNC Symbol;Acc:HGNC:16849]
ENSG00000104805	NUCB1	0.11516	0.00737926	2.13199	protein_coding	nucleobindin 1 [Source:HGNC Symbol;Acc:HGNC:8043]
ENSG00000026025	VIM	0.115141	0.0226424	1.64508	protein_coding	vimentin [Source:HGNC Symbol;Acc:HGNC:12692]
ENSG00000162413	KLHL21	0.115092	0.0136057	1.86628	protein_coding	kelch like family member 21 [Source:HGNC Symbol;Acc:HGNC:29041]
ENSG00000167930	FAM234A	0.114995	0.0400872	1.39699	protein_coding	family with sequence similarity 234 member A [Source:HGNC Symbol;Acc:HGNC:14163]
ENSG00000173327	MAP3K11	0.114978	0.0381326	1.4187	protein_coding	mitogen-activated protein kinase kinase kinase 11 [Source:HGNC Symbol;Acc:HGNC:6850]
ENSG00000164054	SHISA5	0.11474	0.0138135	1.8597	protein_coding	shisa family member 5 [Source:HGNC Symbol;Acc:HGNC:30376]
ENSG00000065054	SLC9A3R2	0.114738	0.0392969	1.40564	protein_coding	SLC9A3 regulator 2 [Source:HGNC Symbol;Acc:HGNC:11076]
ENSG00000149932	TMEM219	0.1144	0.0324432	1.48888	protein_coding	transmembrane protein 219 [Source:HGNC Symbol;Acc:HGNC:25201]
ENSG00000124299	PEPD	0.11413	0.0498512	1.30232	protein_coding	peptidase D [Source:HGNC Symbol;Acc:HGNC:8840]
ENSG00000159128	IFNGR2	0.113731	0.0386409	1.41295	protein_coding	interferon gamma receptor 2 [Source:HGNC Symbol;Acc:HGNC:5440]
ENSG00000111229	ARPC3	0.113466	0.0349682	1.45633	protein_coding	actin related protein 2/3 complex subunit 3 [Source:HGNC Symbol;Acc:HGNC:706]
ENSG00000165637	VDAC2	0.113412	0.0320979	1.49352	protein_coding	voltage dependent anion channel 2 [Source:HGNC Symbol;Acc:HGNC:12672]
ENSG00000087152	ATXN7L3	0.113387	0.0236591	1.626	protein_coding	ataxin 7 like 3 [Source:HGNC Symbol;Acc:HGNC:25416]
ENSG00000136436	CALCOCO2	0.113341	0.0206504	1.68507	protein_coding	calcium binding and coiled-coil domain 2 [Source:HGNC Symbol;Acc:HGNC:29912]
ENSG00000134375	TIMM17A	0.113259	0.0418586	1.37822	protein_coding	translocase of inner mitochondrial membrane 17A [Source:HGNC Symbol;Acc:HGNC:17315]
ENSG00000198898	CAPZA2	0.113153	0.0255647	1.59236	protein_coding	capping actin protein of muscle Z-line subunit alpha 2 [Source:HGNC Symbol;Acc:HGNC:1490]
ENSG00000170027	YWHAG	0.112803	0.00441558	2.35501	protein_coding	tyrosine 3-monooxygenase/tryptophan 5-monooxygenase activation protein gamma [Source:HGNC Symbol;Acc:HGNC:12852]
ENSG00000065613	SLK	0.11269	0.0383968	1.41571	protein_coding	STE20 like kinase [Source:HGNC Symbol;Acc:HGNC:11088]
ENSG00000168439	STIP1	0.112625	0.00461431	2.33589	protein_coding	stress induced phosphoprotein 1 [Source:HGNC Symbol;Acc:HGNC:11387]
ENSG00000125971	DYNLRB1	0.112618	0.0142427	1.84641	protein_coding	dynein light chain roadblock-type 1 [Source:HGNC Symbol;Acc:HGNC:15468]
ENSG00000165527	ARF6	0.112569	0.0162727	1.78854	protein_coding	ADP ribosylation factor 6 [Source:HGNC Symbol;Acc:HGNC:659]
ENSG00000169764	UGP2	0.112458	0.0450783	1.34603	protein_coding	UDP-glucose pyrophosphorylase 2 [Source:HGNC Symbol;Acc:HGNC:12527]
ENSG00000137409	MTCH1	0.112258	0.00442473	2.35411	protein_coding	mitochondrial carrier 1 [Source:HGNC Symbol;Acc:HGNC:17586]
ENSG00000005884	ITGA3	0.112213	0.00570119	2.24403	protein_coding	integrin subunit alpha 3 [Source:HGNC Symbol;Acc:HGNC:6139]
ENSG00000004478	FKBP4	0.111974	0.0436954	1.35956	protein_coding	FK506 binding protein 4 [Source:HGNC Symbol;Acc:HGNC:3720]
ENSG00000170876	TMEM43	0.111747	0.047563	1.32273	protein_coding	transmembrane protein 43 [Source:HGNC Symbol;Acc:HGNC:28472]
ENSG00000101246	ARFRP1	0.111743	0.0421316	1.37539	protein_coding	ADP ribosylation factor related protein 1 [Source:HGNC Symbol;Acc:HGNC:662]
ENSG00000109113	RAB34	0.111555	0.021447	1.66863	protein_coding	RAB34, member RAS oncogene family [Source:HGNC Symbol;Acc:HGNC:16519]
ENSG00000165102	HGSNAT	0.111237	0.0462973	1.33444	protein_coding	heparan-alpha-glucosaminide N-acetyltransferase [Source:HGNC Symbol;Acc:HGNC:26527]
ENSG00000113269	RNF130	0.111084	0.0459444	1.33777	protein_coding	ring finger protein 130 [Source:HGNC Symbol;Acc:HGNC:18280]
ENSG00000055483	USP36	0.110619	0.0397144	1.40105	protein_coding	ubiquitin specific peptidase 36 [Source:HGNC Symbol;Acc:HGNC:20062]
ENSG00000100225	FBXO7	0.110607	0.0211746	1.67419	protein_coding	F-box protein 7 [Source:HGNC Symbol;Acc:HGNC:13586]
ENSG00000160211	G6PD	0.110494	0.000417509	3.37933	protein_coding	glucose-6-phosphate dehydrogenase [Source:HGNC Symbol;Acc:HGNC:4057]
ENSG00000123094	RASSF8	0.110368	0.0453921	1.34302	protein_coding	Ras association domain family member 8 [Source:HGNC Symbol;Acc:HGNC:13232]
ENSG00000023734	STRAP	0.110133	0.0212309	1.67303	protein_coding	serine/threonine kinase receptor associated protein [Source:HGNC Symbol;Acc:HGNC:30796]
ENSG00000198938	MT-CO3	0.110003	0.00819289	2.08656	protein_coding	mitochondrially encoded cytochrome c oxidase III [Source:HGNC Symbol;Acc:HGNC:7422]
ENSG00000083444	PLOD1	0.109738	0.017111	1.76672	protein_coding	procollagen-lysine,2-oxoglutarate 5-dioxygenase 1 [Source:HGNC Symbol;Acc:HGNC:9081]
ENSG00000163479	SSR2	0.10971	0.0358757	1.4452	protein_coding	signal sequence receptor subunit 2 [Source:HGNC Symbol;Acc:HGNC:11324]
ENSG00000157227	MMP14	0.108844	0.0155957	1.807	protein_coding	matrix metallopeptidase 14 [Source:HGNC Symbol;Acc:HGNC:7160]
ENSG00000132432	SEC61G	0.108045	0.039914	1.39887	protein_coding	Sec61 translocon gamma subunit [Source:HGNC Symbol;Acc:HGNC:18277]
ENSG00000126247	CAPNS1	0.108023	0.0287994	1.54062	protein_coding	calpain small subunit 1 [Source:HGNC Symbol;Acc:HGNC:1481]
ENSG00000084754	HADHA	0.107834	0.0162884	1.78812	protein_coding	hydroxyacyl-CoA dehydrogenase trifunctional multienzyme complex subunit alpha [Source:HGNC Symbol;Acc:HGNC:4801]
ENSG00000174903	RAB1B	0.107789	0.0105702	1.97592	protein_coding	RAB1B, member RAS oncogene family [Source:HGNC Symbol;Acc:HGNC:18370]
ENSG00000187531	SIRT7	0.107642	0.0336417	1.47312	protein_coding	sirtuin 7 [Source:HGNC Symbol;Acc:HGNC:14935]
ENSG00000111640	GAPDH	0.107382	0.00377821	2.42271	protein_coding	glyceraldehyde-3-phosphate dehydrogenase [Source:HGNC Symbol;Acc:HGNC:4141]
ENSG00000177542	SLC25A22	0.107196	0.0376562	1.42416	protein_coding	solute carrier family 25 member 22 [Source:HGNC Symbol;Acc:HGNC:19954]
ENSG00000088448	ANKRD10	0.10719	0.0376356	1.4244	protein_coding	ankyrin repeat domain 10 [Source:HGNC Symbol;Acc:HGNC:20265]
ENSG00000136810	TXN	0.107169	0.0219315	1.65893	protein_coding	thioredoxin [Source:HGNC Symbol;Acc:HGNC:12435]
ENSG00000103653	CSK	0.106557	0.0235454	1.62809	protein_coding	C-terminal Src kinase [Source:HGNC Symbol;Acc:HGNC:2444]
ENSG00000147955	SIGMAR1	0.106511	0.0414629	1.38234	protein_coding	sigma non-opioid intracellular receptor 1 [Source:HGNC Symbol;Acc:HGNC:8157]
ENSG00000182985	CADM1	0.106354	0.0269979	1.56867	protein_coding	cell adhesion molecule 1 [Source:HGNC Symbol;Acc:HGNC:5951]
ENSG00000160948	VPS28	0.106315	0.032731	1.48504	protein_coding	VPS28, ESCRT-I subunit [Source:HGNC Symbol;Acc:HGNC:18178]
ENSG00000117410	ATP6V0B	0.106298	0.0286337	1.54312	protein_coding	ATPase H+ transporting V0 subunit b [Source:HGNC Symbol;Acc:HGNC:861]
ENSG00000168056	LTBP3	0.106296	0.00363922	2.43899	protein_coding	latent transforming growth factor beta binding protein 3 [Source:HGNC Symbol;Acc:HGNC:6716]
ENSG00000141959	PFKL	0.106266	0.0157722	1.80211	protein_coding	phosphofructokinase, liver type [Source:HGNC Symbol;Acc:HGNC:8876]
ENSG00000160209	PDXK	0.106017	0.0209979	1.67782	protein_coding	pyridoxal kinase [Source:HGNC Symbol;Acc:HGNC:8819]
ENSG00000115216	NRBP1	0.105556	0.0257812	1.5887	protein_coding	nuclear receptor binding protein 1 [Source:HGNC Symbol;Acc:HGNC:7993]
ENSG00000168092	PAFAH1B2	0.105426	0.0279831	1.5531	protein_coding	platelet activating factor acetylhydrolase 1b catalytic subunit 2 [Source:HGNC Symbol;Acc:HGNC:8575]
ENSG00000206053	JPT2	0.105276	0.0348794	1.45743	protein_coding	Jupiter microtubule associated homolog 2 [Source:HGNC Symbol;Acc:HGNC:14137]
ENSG00000156804	FBXO32	0.104891	0.040486	1.39269	protein_coding	F-box protein 32 [Source:HGNC Symbol;Acc:HGNC:16731]
ENSG00000123989	CHPF	0.104683	0.0100885	1.99617	protein_coding	chondroitin polymerizing factor [Source:HGNC Symbol;Acc:HGNC:24291]
ENSG00000197879	MYO1C	0.103416	0.00616349	2.21017	protein_coding	myosin IC [Source:HGNC Symbol;Acc:HGNC:7597]
ENSG00000173039	RELA	0.102978	0.0242151	1.61591	protein_coding	RELA proto-oncogene, NF-kB subunit [Source:HGNC Symbol;Acc:HGNC:9955]
ENSG00000143774	GUK1	0.10236	0.0186091	1.73027	protein_coding	guanylate kinase 1 [Source:HGNC Symbol;Acc:HGNC:4693]
ENSG00000204634	TBC1D8	0.102327	0.0235088	1.62877	protein_coding	TBC1 domain family member 8 [Source:HGNC Symbol;Acc:HGNC:17791]
ENSG00000057252	SOAT1	0.102201	0.0478292	1.32031	protein_coding	sterol O-acyltransferase 1 [Source:HGNC Symbol;Acc:HGNC:11177]
ENSG00000141580	WDR45B	0.102061	0.0257624	1.58901	protein_coding	WD repeat domain 45B [Source:HGNC Symbol;Acc:HGNC:25072]
ENSG00000033100	CHPF2	0.101925	0.0189095	1.72332	protein_coding	chondroitin polymerizing factor 2 [Source:HGNC Symbol;Acc:HGNC:29270]
ENSG00000183726	TMEM50A	0.101377	0.0422994	1.37367	protein_coding	transmembrane protein 50A [Source:HGNC Symbol;Acc:HGNC:30590]
ENSG00000071553	ATP6AP1	0.101221	0.0148045	1.82961	protein_coding	ATPase H+ transporting accessory protein 1 [Source:HGNC Symbol;Acc:HGNC:868]
ENSG00000183291	SELENOF	0.101155	0.0277797	1.55627	protein_coding	selenoprotein F [Source:HGNC Symbol;Acc:HGNC:17705]
ENSG00000090372	STRN4	0.100959	0.0355369	1.44932	protein_coding	striatin 4 [Source:HGNC Symbol;Acc:HGNC:15721]
ENSG00000106400	ZNHIT1	0.100851	0.0401648	1.39615	protein_coding	zinc finger HIT-type containing 1 [Source:HGNC Symbol;Acc:HGNC:21688]
ENSG00000183258	DDX41	0.100767	0.0362884	1.44023	protein_coding	DEAD-box helicase 41 [Source:HGNC Symbol;Acc:HGNC:18674]
ENSG00000140264	SERF2	0.100501	0.0213973	1.66964	protein_coding	small EDRK-rich factor 2 [Source:HGNC Symbol;Acc:HGNC:10757]
ENSG00000119777	TMEM214	0.100328	0.0387815	1.41138	protein_coding	transmembrane protein 214 [Source:HGNC Symbol;Acc:HGNC:25983]
ENSG00000075142	SRI	0.09988	0.0304951	1.51577	protein_coding	sorcin [Source:HGNC Symbol;Acc:HGNC:11292]
ENSG00000116337	AMPD2	0.0996544	0.0310974	1.50728	protein_coding	adenosine monophosphate deaminase 2 [Source:HGNC Symbol;Acc:HGNC:469]
ENSG00000136295	TTYH3	0.0990915	0.0217383	1.66278	protein_coding	tweety family member 3 [Source:HGNC Symbol;Acc:HGNC:22222]
ENSG00000197956	S100A6	0.0989469	0.00848427	2.07139	protein_coding	S100 calcium binding protein A6 [Source:HGNC Symbol;Acc:HGNC:10496]
ENSG00000168758	SEMA4C	0.0986304	0.0449151	1.34761	protein_coding	semaphorin 4C [Source:HGNC Symbol;Acc:HGNC:10731]
ENSG00000203879	GDI1	0.0986004	0.0246125	1.60884	protein_coding	GDP dissociation inhibitor 1 [Source:HGNC Symbol;Acc:HGNC:4226]
ENSG00000005486	RHBDD2	0.0985244	0.0479089	1.31958	protein_coding	rhomboid domain containing 2 [Source:HGNC Symbol;Acc:HGNC:23082]
ENSG00000102572	STK24	0.0984323	0.0431621	1.3649	protein_coding	serine/threonine kinase 24 [Source:HGNC Symbol;Acc:HGNC:11403]
ENSG00000101182	PSMA7	0.0976184	0.0133548	1.87436	protein_coding	proteasome subunit alpha 7 [Source:HGNC Symbol;Acc:HGNC:9536]
ENSG00000143420	ENSA	0.0971576	0.0418795	1.378	protein_coding	endosulfine alpha [Source:HGNC Symbol;Acc:HGNC:3360]
ENSG00000105223	PLD3	0.0971215	0.0226172	1.64556	protein_coding	phospholipase D family member 3 [Source:HGNC Symbol;Acc:HGNC:17158]
ENSG00000048140	TSPAN17	0.097106	0.0383665	1.41605	protein_coding	tetraspanin 17 [Source:HGNC Symbol;Acc:HGNC:13594]
ENSG00000213585	VDAC1	0.0968638	0.0224683	1.64843	protein_coding	voltage dependent anion channel 1 [Source:HGNC Symbol;Acc:HGNC:12669]
ENSG00000104853	CLPTM1	0.0967386	0.0202019	1.69461	protein_coding	CLPTM1, transmembrane protein [Source:HGNC Symbol;Acc:HGNC:2087]
ENSG00000167770	OTUB1	0.0962209	0.032696	1.48551	protein_coding	OTU deubiquitinase, ubiquitin aldehyde binding 1 [Source:HGNC Symbol;Acc:HGNC:23077]
ENSG00000169223	LMAN2	0.096038	0.0166287	1.77914	protein_coding	lectin, mannose binding 2 [Source:HGNC Symbol;Acc:HGNC:16986]
ENSG00000162368	CMPK1	0.095968	0.0280212	1.55251	protein_coding	cytidine/uridine monophosphate kinase 1 [Source:HGNC Symbol;Acc:HGNC:18170]
ENSG00000134013	LOXL2	0.0958321	0.0437194	1.35933	protein_coding	lysyl oxidase like 2 [Source:HGNC Symbol;Acc:HGNC:6666]
ENSG00000088832	FKBP1A	0.0957985	0.0105517	1.97668	protein_coding	FK506 binding protein 1A [Source:HGNC Symbol;Acc:HGNC:3711]
ENSG00000071564	TCF3	0.0953461	0.0444865	1.35177	protein_coding	transcription factor 3 [Source:HGNC Symbol;Acc:HGNC:11633]
ENSG00000125844	RRBP1	0.0948895	0.00366021	2.43649	protein_coding	ribosome binding protein 1 [Source:HGNC Symbol;Acc:HGNC:10448]
ENSG00000057608	GDI2	0.0938999	0.044947	1.3473	protein_coding	GDP dissociation inhibitor 2 [Source:HGNC Symbol;Acc:HGNC:4227]
ENSG00000084207	GSTP1	0.0937759	0.0129224	1.88866	protein_coding	glutathione S-transferase pi 1 [Source:HGNC Symbol;Acc:HGNC:4638]
ENSG00000196396	PTPN1	0.0933482	0.0337542	1.47167	protein_coding	protein tyrosine phosphatase, non-receptor type 1 [Source:HGNC Symbol;Acc:HGNC:9642]
ENSG00000159720	ATP6V0D1	0.0924164	0.0378286	1.42218	protein_coding	ATPase H+ transporting V0 subunit d1 [Source:HGNC Symbol;Acc:HGNC:13724]
ENSG00000133112	TPT1	0.0917799	0.0459095	1.3381	protein_coding	tumor protein, translationally-controlled 1 [Source:HGNC Symbol;Acc:HGNC:12022]
ENSG00000175220	ARHGAP1	0.0915263	0.0331653	1.47932	protein_coding	Rho GTPase activating protein 1 [Source:HGNC Symbol;Acc:HGNC:673]
ENSG00000079805	DNM2	0.091406	0.0363852	1.43908	protein_coding	dynamin 2 [Source:HGNC Symbol;Acc:HGNC:2974]
ENSG00000139842	CUL4A	0.0914042	0.0406953	1.39046	protein_coding	cullin 4A [Source:HGNC Symbol;Acc:HGNC:2554]
ENSG00000197965	MPZL1	0.0912889	0.0185137	1.73251	protein_coding	myelin protein zero like 1 [Source:HGNC Symbol;Acc:HGNC:7226]
ENSG00000073921	PICALM	0.0903931	0.0242116	1.61598	protein_coding	phosphatidylinositol binding clathrin assembly protein [Source:HGNC Symbol;Acc:HGNC:15514]
ENSG00000188229	TUBB4B	0.089508	0.0346408	1.46041	protein_coding	tubulin beta 4B class IVb [Source:HGNC Symbol;Acc:HGNC:20771]
ENSG00000142168	SOD1	0.0892863	0.0342632	1.46517	protein_coding	superoxide dismutase 1 [Source:HGNC Symbol;Acc:HGNC:11179]
ENSG00000139644	TMBIM6	0.0870609	0.0180286	1.74404	protein_coding	transmembrane BAX inhibitor motif containing 6 [Source:HGNC Symbol;Acc:HGNC:11723]
ENSG00000085063	CD59	0.0866877	0.0379916	1.42031	protein_coding	CD59 molecule (CD59 blood group) [Source:HGNC Symbol;Acc:HGNC:1689]
ENSG00000140612	SEC11A	0.085081	0.048781	1.31175	protein_coding	SEC11 homolog A, signal peptidase complex subunit [Source:HGNC Symbol;Acc:HGNC:17718]
ENSG00000106683	LIMK1	0.0838016	0.0463129	1.3343	protein_coding	LIM domain kinase 1 [Source:HGNC Symbol;Acc:HGNC:6613]
ENSG00000120694	HSPH1	0.0835867	0.0460276	1.33698	protein_coding	heat shock protein family H (Hsp110) member 1 [Source:HGNC Symbol;Acc:HGNC:16969]
ENSG00000100258	LMF2	0.0822606	0.0499629	1.30135	protein_coding	lipase maturation factor 2 [Source:HGNC Symbol;Acc:HGNC:25096]
ENSG00000063177	RPL18	0.0819961	0.0210119	1.67754	protein_coding	ribosomal protein L18 [Source:HGNC Symbol;Acc:HGNC:10310]
ENSG00000089693	MLF2	0.0814211	0.0490054	1.30976	protein_coding	myeloid leukemia factor 2 [Source:HGNC Symbol;Acc:HGNC:7126]
ENSG00000167526	RPL13	0.0811036	0.0213992	1.6696	protein_coding	ribosomal protein L13 [Source:HGNC Symbol;Acc:HGNC:10303]
ENSG00000072274	TFRC	0.0801677	0.0299783	1.52319	protein_coding	transferrin receptor [Source:HGNC Symbol;Acc:HGNC:11763]
ENSG00000117385	P3H1	0.0792333	0.0424585	1.37204	protein_coding	prolyl 3-hydroxylase 1 [Source:HGNC Symbol;Acc:HGNC:19316]
ENSG00000198431	TXNRD1	0.0787353	0.00895498	2.04794	protein_coding	thioredoxin reductase 1 [Source:HGNC Symbol;Acc:HGNC:12437]
ENSG00000149257	SERPINH1	0.0776277	0.0399227	1.39878	protein_coding	serpin family H member 1 [Source:HGNC Symbol;Acc:HGNC:1546]
ENSG00000147403	RPL10	0.0753316	0.0336817	1.47261	protein_coding	ribosomal protein L10 [Source:HGNC Symbol;Acc:HGNC:10298]
ENSG00000181019	NQO1	0.0697659	0.0219894	1.65779	protein_coding	NAD(P)H quinone dehydrogenase 1 [Source:HGNC Symbol;Acc:HGNC:2874]
ENSG00000108654	DDX5	0.0663708	0.0342281	1.46562	protein_coding	DEAD-box helicase 5 [Source:HGNC Symbol;Acc:HGNC:2746]
ENSG00000087460	GNAS	0.064103	0.0432483	1.36403	protein_coding	GNAS complex locus [Source:HGNC Symbol;Acc:HGNC:4392]
ENSG00000009307	CSDE1	-0.0713905	0.0378352	1.4221	protein_coding	cold shock domain containing E1 [Source:HGNC Symbol;Acc:HGNC:29905]
ENSG00000135387	CAPRIN1	-0.0749149	0.0297141	1.52704	protein_coding	cell cycle associated protein 1 [Source:HGNC Symbol;Acc:HGNC:6743]
ENSG00000088247	KHSRP	-0.0763858	0.0418788	1.37801	protein_coding	KH-type splicing regulatory protein [Source:HGNC Symbol;Acc:HGNC:6316]
ENSG00000197756	RPL37A	-0.0774145	0.0277196	1.55721	protein_coding	ribosomal protein L37a [Source:HGNC Symbol;Acc:HGNC:10348]
ENSG00000229117	RPL41	-0.0797208	0.0483328	1.31576	protein_coding	ribosomal protein L41 [Source:HGNC Symbol;Acc:HGNC:10354]
ENSG00000162434	JAK1	-0.081691	0.0439274	1.35726	protein_coding	Janus kinase 1 [Source:HGNC Symbol;Acc:HGNC:6190]
ENSG00000121774	KHDRBS1	-0.0824137	0.0473873	1.32434	protein_coding	KH RNA binding domain containing, signal transduction associated 1 [Source:HGNC Symbol;Acc:HGNC:18116]
ENSG00000124193	SRSF6	-0.0841363	0.0199984	1.699	protein_coding	serine and arginine rich splicing factor 6 [Source:HGNC Symbol;Acc:HGNC:10788]
ENSG00000255302	EID1	-0.0841848	0.0237486	1.62436	protein_coding	EP300 interacting inhibitor of differentiation 1 [Source:HGNC Symbol;Acc:HGNC:1191]
ENSG00000136193	SCRN1	-0.0879492	0.0460304	1.33696	protein_coding	secernin 1 [Source:HGNC Symbol;Acc:HGNC:22192]
ENSG00000171858	RPS21	-0.0882654	0.0317228	1.49863	protein_coding	ribosomal protein S21 [Source:HGNC Symbol;Acc:HGNC:10409]
ENSG00000132356	PRKAA1	-0.0889977	0.0475202	1.32312	protein_coding	protein kinase AMP-activated catalytic subunit alpha 1 [Source:HGNC Symbol;Acc:HGNC:9376]
ENSG00000127922	SEM1	-0.0898301	0.047337	1.3248	protein_coding	SEM1, 26S proteasome complex subunit [Source:HGNC Symbol;Acc:HGNC:10845]
ENSG00000088325	TPX2	-0.0916778	0.047086	1.32711	protein_coding	TPX2, microtubule nucleation factor [Source:HGNC Symbol;Acc:HGNC:1249]
ENSG00000074696	HACD3	-0.0927213	0.0262183	1.5814	protein_coding	3-hydroxyacyl-CoA dehydratase 3 [Source:HGNC Symbol;Acc:HGNC:24175]
ENSG00000170004	CHD3	-0.093539	0.026062	1.58399	protein_coding	chromodomain helicase DNA binding protein 3 [Source:HGNC Symbol;Acc:HGNC:1918]
ENSG00000123472	ATPAF1	-0.0947543	0.0479033	1.31963	protein_coding	ATP synthase mitochondrial F1 complex assembly factor 1 [Source:HGNC Symbol;Acc:HGNC:18803]
ENSG00000178035	IMPDH2	-0.0960056	0.0361797	1.44153	protein_coding	inosine monophosphate dehydrogenase 2 [Source:HGNC Symbol;Acc:HGNC:6053]
ENSG00000118985	ELL2	-0.0960075	0.0310854	1.50744	protein_coding	elongation factor for RNA polymerase II 2 [Source:HGNC Symbol;Acc:HGNC:17064]
ENSG00000094916	CBX5	-0.0968268	0.0119232	1.92361	protein_coding	chromobox 5 [Source:HGNC Symbol;Acc:HGNC:1555]
ENSG00000140943	MBTPS1	-0.0976763	0.0163188	1.78731	protein_coding	membrane bound transcription factor peptidase, site 1 [Source:HGNC Symbol;Acc:HGNC:15456]
ENSG00000164944	VIRMA	-0.0983757	0.0496971	1.30367	protein_coding	vir like m6A methyltransferase associated [Source:HGNC Symbol;Acc:HGNC:24500]
ENSG00000197343	ZNF655	-0.0992023	0.0321369	1.493	protein_coding	zinc finger protein 655 [Source:HGNC Symbol;Acc:HGNC:30899]
ENSG00000144224	UBXN4	-0.0998632	0.0270849	1.56727	protein_coding	UBX domain protein 4 [Source:HGNC Symbol;Acc:HGNC:14860]
ENSG00000179195	ZNF664	-0.101087	0.0479376	1.31932	protein_coding	zinc finger protein 664 [Source:HGNC Symbol;Acc:HGNC:25406]
ENSG00000100345	MYH9	-0.101833	0.0208262	1.68139	protein_coding	myosin heavy chain 9 [Source:HGNC Symbol;Acc:HGNC:7579]
ENSG00000188554	NBR1	-0.102664	0.0180589	1.74331	protein_coding	NBR1, autophagy cargo receptor [Source:HGNC Symbol;Acc:HGNC:6746]
ENSG00000117899	MESD	-0.105039	0.0380374	1.41979	protein_coding	mesoderm development LRP chaperone [Source:HGNC Symbol;Acc:HGNC:13520]
ENSG00000164692	COL1A2	-0.105063	0.00289196	2.53881	protein_coding	collagen type I alpha 2 chain [Source:HGNC Symbol;Acc:HGNC:2198]
ENSG00000130770	ATP5IF1	-0.10705	0.0471635	1.32639	protein_coding	ATP synthase inhibitory factor subunit 1 [Source:HGNC Symbol;Acc:HGNC:871]
ENSG00000105968	H2AFV	-0.108807	0.00480326	2.31846	protein_coding	H2A histone family member V [Source:HGNC Symbol;Acc:HGNC:20664]
ENSG00000116044	NFE2L2	-0.109394	0.00739181	2.13125	protein_coding	nuclear factor, erythroid 2 like 2 [Source:HGNC Symbol;Acc:HGNC:7782]
ENSG00000156482	RPL30	-0.109756	0.00608719	2.21558	protein_coding	ribosomal protein L30 [Source:HGNC Symbol;Acc:HGNC:10333]
ENSG00000153207	AHCTF1	-0.109793	0.0335035	1.47491	protein_coding	AT-hook containing transcription factor 1 [Source:HGNC Symbol;Acc:HGNC:24618]
ENSG00000196914	ARHGEF12	-0.110115	0.0185093	1.73261	protein_coding	Rho guanine nucleotide exchange factor 12 [Source:HGNC Symbol;Acc:HGNC:14193]
ENSG00000144028	SNRNP200	-0.110562	0.0069285	2.15936	protein_coding	small nuclear ribonucleoprotein U5 subunit 200 [Source:HGNC Symbol;Acc:HGNC:30859]
ENSG00000136108	CKAP2	-0.110569	0.0364104	1.43877	protein_coding	cytoskeleton associated protein 2 [Source:HGNC Symbol;Acc:HGNC:1990]
ENSG00000062485	CS	-0.110982	0.00790258	2.10223	protein_coding	citrate synthase [Source:HGNC Symbol;Acc:HGNC:2422]
ENSG00000104774	MAN2B1	-0.111007	0.0461219	1.33609	protein_coding	mannosidase alpha class 2B member 1 [Source:HGNC Symbol;Acc:HGNC:6826]
ENSG00000114573	ATP6V1A	-0.111256	0.0231983	1.63454	protein_coding	ATPase H+ transporting V1 subunit A [Source:HGNC Symbol;Acc:HGNC:851]
ENSG00000196712	NF1	-0.111425	0.0341133	1.46708	protein_coding	neurofibromin 1 [Source:HGNC Symbol;Acc:HGNC:7765]
ENSG00000145687	SSBP2	-0.112145	0.0294048	1.53158	protein_coding	single stranded DNA binding protein 2 [Source:HGNC Symbol;Acc:HGNC:15831]
ENSG00000134884	ARGLU1	-0.112472	0.0301801	1.52028	protein_coding	arginine and glutamate rich 1 [Source:HGNC Symbol;Acc:HGNC:25482]
ENSG00000147853	AK3	-0.112641	0.0286542	1.54281	protein_coding	adenylate kinase 3 [Source:HGNC Symbol;Acc:HGNC:17376]
ENSG00000161800	RACGAP1	-0.112719	0.0448472	1.34826	protein_coding	Rac GTPase activating protein 1 [Source:HGNC Symbol;Acc:HGNC:9804]
ENSG00000145592	RPL37	-0.112877	0.00145875	2.83602	protein_coding	ribosomal protein L37 [Source:HGNC Symbol;Acc:HGNC:10347]
ENSG00000107104	KANK1	-0.112914	0.049539	1.30505	protein_coding	KN motif and ankyrin repeat domains 1 [Source:HGNC Symbol;Acc:HGNC:19309]
ENSG00000106723	SPIN1	-0.112978	0.0351243	1.45439	protein_coding	spindlin 1 [Source:HGNC Symbol;Acc:HGNC:11243]
ENSG00000275052	PPP4R3B	-0.113644	0.0194103	1.71197	protein_coding	protein phosphatase 4 regulatory subunit 3B [Source:HGNC Symbol;Acc:HGNC:29267]
ENSG00000116016	EPAS1	-0.113648	0.0093437	2.02948	protein_coding	endothelial PAS domain protein 1 [Source:HGNC Symbol;Acc:HGNC:3374]
ENSG00000104824	HNRNPL	-0.114254	0.0103765	1.98395	protein_coding	heterogeneous nuclear ribonucleoprotein L [Source:HGNC Symbol;Acc:HGNC:5045]
ENSG00000120071	KANSL1	-0.114318	0.049792	1.30284	protein_coding	KAT8 regulatory NSL complex subunit 1 [Source:HGNC Symbol;Acc:HGNC:24565]
ENSG00000158864	NDUFS2	-0.116153	0.0107923	1.96689	protein_coding	NADH:ubiquinone oxidoreductase core subunit S2 [Source:HGNC Symbol;Acc:HGNC:7708]
ENSG00000145703	IQGAP2	-0.116302	0.0491204	1.30874	protein_coding	IQ motif containing GTPase activating protein 2 [Source:HGNC Symbol;Acc:HGNC:6111]
ENSG00000213619	NDUFS3	-0.116843	0.0449648	1.34713	protein_coding	NADH:ubiquinone oxidoreductase core subunit S3 [Source:HGNC Symbol;Acc:HGNC:7710]
ENSG00000167978	SRRM2	-0.116919	0.0153108	1.815	protein_coding	serine/arginine repetitive matrix 2 [Source:HGNC Symbol;Acc:HGNC:16639]
ENSG00000101191	DIDO1	-0.117171	0.0312519	1.50512	protein_coding	death inducer-obliterator 1 [Source:HGNC Symbol;Acc:HGNC:2680]
ENSG00000131495	NDUFA2	-0.117427	0.0477073	1.32141	protein_coding	NADH:ubiquinone oxidoreductase subunit A2 [Source:HGNC Symbol;Acc:HGNC:7685]
ENSG00000198862	LTN1	-0.118454	0.0446642	1.35004	protein_coding	listerin E3 ubiquitin protein ligase 1 [Source:HGNC Symbol;Acc:HGNC:13082]
ENSG00000186566	GPATCH8	-0.118497	0.049594	1.30457	protein_coding	G-patch domain containing 8 [Source:HGNC Symbol;Acc:HGNC:29066]
ENSG00000086758	HUWE1	-0.118669	0.00894461	2.04844	protein_coding	HECT, UBA and WWE domain containing 1, E3 ubiquitin protein ligase [Source:HGNC Symbol;Acc:HGNC:30892]
ENSG00000169062	UPF3A	-0.118877	0.0310326	1.50818	protein_coding	UPF3A, regulator of nonsense mediated mRNA decay [Source:HGNC Symbol;Acc:HGNC:20332]
ENSG00000198826	ARHGAP11A	-0.118981	0.0323056	1.49072	protein_coding	Rho GTPase activating protein 11A [Source:HGNC Symbol;Acc:HGNC:15783]
ENSG00000086015	MAST2	-0.119469	0.0134378	1.87167	protein_coding	microtubule associated serine/threonine kinase 2 [Source:HGNC Symbol;Acc:HGNC:19035]
ENSG00000125107	CNOT1	-0.119851	0.026856	1.57096	protein_coding	CCR4-NOT transcription complex subunit 1 [Source:HGNC Symbol;Acc:HGNC:7877]
ENSG00000134954	ETS1	-0.120102	0.0145648	1.8367	protein_coding	ETS proto-oncogene 1, transcription factor [Source:HGNC Symbol;Acc:HGNC:3488]
ENSG00000156976	EIF4A2	-0.120114	0.000550912	3.25892	protein_coding	eukaryotic translation initiation factor 4A2 [Source:HGNC Symbol;Acc:HGNC:3284]
ENSG00000149311	ATM	-0.120689	0.0258959	1.58677	protein_coding	ATM serine/threonine kinase [Source:HGNC Symbol;Acc:HGNC:795]
ENSG00000083642	PDS5B	-0.12089	0.0429394	1.36714	protein_coding	PDS5 cohesin associated factor B [Source:HGNC Symbol;Acc:HGNC:20418]
ENSG00000004534	RBM6	-0.121161	0.0310305	1.50821	protein_coding	RNA binding motif protein 6 [Source:HGNC Symbol;Acc:HGNC:9903]
ENSG00000163166	IWS1	-0.121764	0.0498036	1.30274	protein_coding	IWS1, SUPT6H interacting protein [Source:HGNC Symbol;Acc:HGNC:25467]
ENSG00000160695	VPS11	-0.122113	0.0474801	1.32349	protein_coding	VPS11, CORVET/HOPS core subunit [Source:HGNC Symbol;Acc:HGNC:14583]
ENSG00000110074	FOXRED1	-0.122515	0.0461367	1.33595	protein_coding	FAD dependent oxidoreductase domain containing 1 [Source:HGNC Symbol;Acc:HGNC:26927]
ENSG00000074657	ZNF532	-0.122781	0.0410514	1.38667	protein_coding	zinc finger protein 532 [Source:HGNC Symbol;Acc:HGNC:30940]
ENSG00000164405	UQCRQ	-0.123095	0.0108667	1.9639	protein_coding	ubiquinol-cytochrome c reductase complex III subunit VII [Source:HGNC Symbol;Acc:HGNC:29594]
ENSG00000100982	PCIF1	-0.12324	0.0459916	1.33732	protein_coding	PDX1 C-terminal inhibiting factor 1 [Source:HGNC Symbol;Acc:HGNC:16200]
ENSG00000070087	PFN2	-0.123523	0.00439193	2.35734	protein_coding	profilin 2 [Source:HGNC Symbol;Acc:HGNC:8882]
ENSG00000153914	SREK1	-0.123552	0.00709831	2.14885	protein_coding	splicing regulatory glutamic acid and lysine rich protein 1 [Source:HGNC Symbol;Acc:HGNC:17882]
ENSG00000206560	ANKRD28	-0.12405	0.0212872	1.67188	protein_coding	ankyrin repeat domain 28 [Source:HGNC Symbol;Acc:HGNC:29024]
ENSG00000163659	TIPARP	-0.124092	0.0122393	1.91224	protein_coding	TCDD inducible poly(ADP-ribose) polymerase [Source:HGNC Symbol;Acc:HGNC:23696]
ENSG00000204262	COL5A2	-0.124988	0.00699465	2.15523	protein_coding	collagen type V alpha 2 chain [Source:HGNC Symbol;Acc:HGNC:2210]
ENSG00000245910	SNHG6	-0.125293	0.0497175	1.30349	processed_transcript	small nucleolar RNA host gene 6 [Source:HGNC Symbol;Acc:HGNC:32965]
ENSG00000112984	KIF20A	-0.125306	0.0432804	1.36371	protein_coding	kinesin family member 20A [Source:HGNC Symbol;Acc:HGNC:9787]
ENSG00000012817	KDM5D	-0.125738	0.0473016	1.32512	protein_coding	lysine demethylase 5D [Source:HGNC Symbol;Acc:HGNC:11115]
ENSG00000177954	RPS27	-0.125951	0.00066325	3.17832	protein_coding	ribosomal protein S27 [Source:HGNC Symbol;Acc:HGNC:10416]
ENSG00000103657	HERC1	-0.125989	0.0434238	1.36227	protein_coding	HECT and RLD domain containing E3 ubiquitin protein ligase family member 1 [Source:HGNC Symbol;Acc:HGNC:4867]
ENSG00000170540	ARL6IP1	-0.126175	0.00158411	2.80022	protein_coding	ADP ribosylation factor like GTPase 6 interacting protein 1 [Source:HGNC Symbol;Acc:HGNC:697]
ENSG00000147475	ERLIN2	-0.126352	0.020536	1.68748	protein_coding	ER lipid raft associated 2 [Source:HGNC Symbol;Acc:HGNC:1356]
ENSG00000106333	PCOLCE	-0.126519	0.00319989	2.49486	protein_coding	procollagen C-endopeptidase enhancer [Source:HGNC Symbol;Acc:HGNC:8738]
ENSG00000111665	CDCA3	-0.126786	0.0456686	1.34038	protein_coding	cell division cycle associated 3 [Source:HGNC Symbol;Acc:HGNC:14624]
ENSG00000171298	GAA	-0.12745	0.0131756	1.88023	protein_coding	glucosidase alpha, acid [Source:HGNC Symbol;Acc:HGNC:4065]
ENSG00000128602	SMO	-0.12757	0.0434169	1.36234	protein_coding	smoothened, frizzled class receptor [Source:HGNC Symbol;Acc:HGNC:11119]
ENSG00000125686	MED1	-0.127659	0.0399758	1.3982	protein_coding	mediator complex subunit 1 [Source:HGNC Symbol;Acc:HGNC:9234]
ENSG00000139746	RBM26	-0.127779	0.0097366	2.01159	protein_coding	RNA binding motif protein 26 [Source:HGNC Symbol;Acc:HGNC:20327]
ENSG00000197119	SLC25A29	-0.127968	0.0398193	1.39991	protein_coding	solute carrier family 25 member 29 [Source:HGNC Symbol;Acc:HGNC:20116]
ENSG00000108510	MED13	-0.128493	0.0314886	1.50185	protein_coding	mediator complex subunit 13 [Source:HGNC Symbol;Acc:HGNC:22474]
ENSG00000125871	MGME1	-0.128555	0.034766	1.45885	protein_coding	mitochondrial genome maintenance exonuclease 1 [Source:HGNC Symbol;Acc:HGNC:16205]
ENSG00000118482	PHF3	-0.129213	0.0374404	1.42666	protein_coding	PHD finger protein 3 [Source:HGNC Symbol;Acc:HGNC:8921]
ENSG00000162616	DNAJB4	-0.129667	0.0255094	1.5933	protein_coding	DnaJ heat shock protein family (Hsp40) member B4 [Source:HGNC Symbol;Acc:HGNC:14886]
ENSG00000062650	WAPL	-0.130103	0.02651	1.57659	protein_coding	WAPL cohesin release factor [Source:HGNC Symbol;Acc:HGNC:23293]
ENSG00000119403	PHF19	-0.130236	0.0456834	1.34024	protein_coding	PHD finger protein 19 [Source:HGNC Symbol;Acc:HGNC:24566]
ENSG00000145495	MARCH6	-0.130484	0.00848172	2.07152	protein_coding	membrane associated ring-CH-type finger 6 [Source:HGNC Symbol;Acc:HGNC:30550]
ENSG00000132466	ANKRD17	-0.130767	0.019798	1.70338	protein_coding	ankyrin repeat domain 17 [Source:HGNC Symbol;Acc:HGNC:23575]
ENSG00000137497	NUMA1	-0.131143	0.0114836	1.93992	protein_coding	nuclear mitotic apparatus protein 1 [Source:HGNC Symbol;Acc:HGNC:8059]
ENSG00000127914	AKAP9	-0.131556	0.0242516	1.61526	protein_coding	A-kinase anchoring protein 9 [Source:HGNC Symbol;Acc:HGNC:379]
ENSG00000173273	TNKS	-0.13177	0.0212441	1.67276	protein_coding	tankyrase [Source:HGNC Symbol;Acc:HGNC:11941]
ENSG00000112992	NNT	-0.131867	0.012561	1.90098	protein_coding	nicotinamide nucleotide transhydrogenase [Source:HGNC Symbol;Acc:HGNC:7863]
ENSG00000106344	RBM28	-0.132511	0.0445128	1.35152	protein_coding	RNA binding motif protein 28 [Source:HGNC Symbol;Acc:HGNC:21863]
ENSG00000147274	RBMX	-0.132669	0.000356843	3.44752	protein_coding	RNA binding motif protein X-linked [Source:HGNC Symbol;Acc:HGNC:9910]
ENSG00000124120	TTPAL	-0.133101	0.0351993	1.45347	protein_coding	alpha tocopherol transfer protein like [Source:HGNC Symbol;Acc:HGNC:16114]
ENSG00000213015	ZNF580	-0.133256	0.0393747	1.40478	protein_coding	zinc finger protein 580 [Source:HGNC Symbol;Acc:HGNC:29473]
ENSG00000092847	AGO1	-0.133275	0.0198557	1.70211	protein_coding	argonaute 1, RISC catalytic component [Source:HGNC Symbol;Acc:HGNC:3262]
ENSG00000203880	PCMTD2	-0.133631	0.00778684	2.10864	protein_coding	protein-L-isoaspartate (D-aspartate) O-methyltransferase domain containing 2 [Source:HGNC Symbol;Acc:HGNC:15882]
ENSG00000030066	NUP160	-0.133649	0.00763971	2.11692	protein_coding	nucleoporin 160 [Source:HGNC Symbol;Acc:HGNC:18017]
ENSG00000198561	CTNND1	-0.13414	0.00679905	2.16755	protein_coding	catenin delta 1 [Source:HGNC Symbol;Acc:HGNC:2515]
ENSG00000172845	SP3	-0.134884	0.0108008	1.96654	protein_coding	Sp3 transcription factor [Source:HGNC Symbol;Acc:HGNC:11208]
ENSG00000109685	NSD2	-0.134917	0.00502464	2.2989	protein_coding	nuclear receptor binding SET domain protein 2 [Source:HGNC Symbol;Acc:HGNC:12766]
ENSG00000187231	SESTD1	-0.135123	0.0186769	1.72869	protein_coding	SEC14 and spectrin domain containing 1 [Source:HGNC Symbol;Acc:HGNC:18379]
ENSG00000145349	CAMK2D	-0.135542	0.047904	1.31963	protein_coding	calcium/calmodulin dependent protein kinase II delta [Source:HGNC Symbol;Acc:HGNC:1462]
ENSG00000054118	THRAP3	-0.135817	0.00742787	2.12914	protein_coding	thyroid hormone receptor associated protein 3 [Source:HGNC Symbol;Acc:HGNC:22964]
ENSG00000170860	LSM3	-0.136258	0.0393457	1.4051	protein_coding	LSM3 homolog, U6 small nuclear RNA and mRNA degradation associated [Source:HGNC Symbol;Acc:HGNC:17874]
ENSG00000176623	RMDN1	-0.136344	0.0197665	1.70407	protein_coding	regulator of microtubule dynamics 1 [Source:HGNC Symbol;Acc:HGNC:24285]
ENSG00000023516	AKAP11	-0.136498	0.039721	1.40098	protein_coding	A-kinase anchoring protein 11 [Source:HGNC Symbol;Acc:HGNC:369]
ENSG00000090889	KIF4A	-0.137225	0.0301901	1.52014	protein_coding	kinesin family member 4A [Source:HGNC Symbol;Acc:HGNC:13339]
ENSG00000151914	DST	-0.137252	0.00425929	2.37066	protein_coding	dystonin [Source:HGNC Symbol;Acc:HGNC:1090]
ENSG00000143374	TARS2	-0.1373	0.0435948	1.36057	protein_coding	threonyl-tRNA synthetase 2, mitochondrial [Source:HGNC Symbol;Acc:HGNC:30740]
ENSG00000177463	NR2C2	-0.137365	0.0319793	1.49513	protein_coding	nuclear receptor subfamily 2 group C member 2 [Source:HGNC Symbol;Acc:HGNC:7972]
ENSG00000149476	TKFC	-0.137556	0.0386255	1.41313	protein_coding	triokinase and FMN cyclase [Source:HGNC Symbol;Acc:HGNC:24552]
ENSG00000040933	INPP4A	-0.137654	0.0396251	1.40203	protein_coding	inositol polyphosphate-4-phosphatase type I A [Source:HGNC Symbol;Acc:HGNC:6074]
ENSG00000049239	H6PD	-0.137894	0.0132474	1.87787	protein_coding	hexose-6-phosphate dehydrogenase/glucose 1-dehydrogenase [Source:HGNC Symbol;Acc:HGNC:4795]
ENSG00000100354	TNRC6B	-0.138502	0.0360172	1.44349	protein_coding	trinucleotide repeat containing 6B [Source:HGNC Symbol;Acc:HGNC:29190]
ENSG00000110046	ATG2A	-0.1386	0.0284266	1.54628	protein_coding	autophagy related 2A [Source:HGNC Symbol;Acc:HGNC:29028]
ENSG00000100201	DDX17	-0.138683	0.00161936	2.79066	protein_coding	DEAD-box helicase 17 [Source:HGNC Symbol;Acc:HGNC:2740]
ENSG00000131724	IL13RA1	-0.139206	0.00785923	2.10462	protein_coding	interleukin 13 receptor subunit alpha 1 [Source:HGNC Symbol;Acc:HGNC:5974]
ENSG00000110422	HIPK3	-0.139436	0.0247113	1.6071	protein_coding	homeodomain interacting protein kinase 3 [Source:HGNC Symbol;Acc:HGNC:4915]
ENSG00000163913	IFT122	-0.139462	0.0392891	1.40573	protein_coding	intraflagellar transport 122 [Source:HGNC Symbol;Acc:HGNC:13556]
ENSG00000101104	PABPC1L	-0.139714	0.0116556	1.93347	protein_coding	poly(A) binding protein cytoplasmic 1 like [Source:HGNC Symbol;Acc:HGNC:15797]
ENSG00000182473	EXOC7	-0.140574	0.0475329	1.32301	protein_coding	exocyst complex component 7 [Source:HGNC Symbol;Acc:HGNC:23214]
ENSG00000021826	CPS1	-0.140711	0.0378368	1.42209	protein_coding	carbamoyl-phosphate synthase 1 [Source:HGNC Symbol;Acc:HGNC:2323]
ENSG00000109805	NCAPG	-0.140918	0.021003	1.67772	protein_coding	non-SMC condensin I complex subunit G [Source:HGNC Symbol;Acc:HGNC:24304]
ENSG00000083168	KAT6A	-0.141725	0.0196234	1.70723	protein_coding	lysine acetyltransferase 6A [Source:HGNC Symbol;Acc:HGNC:13013]
ENSG00000123815	COQ8B	-0.142382	0.039127	1.40752	protein_coding	coenzyme Q8B [Source:HGNC Symbol;Acc:HGNC:19041]
ENSG00000214135	AC132008.2	-0.142593	0.0295583	1.52932	transcribed_unprocessed_pseudogene	succinate dehydrogenase complex flavoprotein subunit A pseudogene [Source:NCBI gene;Acc:220729]
ENSG00000198887	SMC5	-0.142842	0.0451918	1.34494	protein_coding	structural maintenance of chromosomes 5 [Source:HGNC Symbol;Acc:HGNC:20465]
ENSG00000164292	RHOBTB3	-0.142915	0.0133477	1.87459	protein_coding	Rho related BTB domain containing 3 [Source:HGNC Symbol;Acc:HGNC:18757]
ENSG00000038358	EDC4	-0.14412	0.0253799	1.59551	protein_coding	enhancer of mRNA decapping 4 [Source:HGNC Symbol;Acc:HGNC:17157]
ENSG00000110315	RNF141	-0.144272	0.0406571	1.39086	protein_coding	ring finger protein 141 [Source:HGNC Symbol;Acc:HGNC:21159]
ENSG00000117724	CENPF	-0.144377	0.0116526	1.93358	protein_coding	centromere protein F [Source:HGNC Symbol;Acc:HGNC:1857]
ENSG00000008277	ADAM22	-0.144405	0.0282054	1.54967	protein_coding	ADAM metallopeptidase domain 22 [Source:HGNC Symbol;Acc:HGNC:201]
ENSG00000158258	CLSTN2	-0.144679	0.00495173	2.30524	protein_coding	calsyntenin 2 [Source:HGNC Symbol;Acc:HGNC:17448]
ENSG00000085872	CHERP	-0.144737	0.0406019	1.39145	protein_coding	calcium homeostasis endoplasmic reticulum protein [Source:HGNC Symbol;Acc:HGNC:16930]
ENSG00000136504	KAT7	-0.145151	0.0207142	1.68373	protein_coding	lysine acetyltransferase 7 [Source:HGNC Symbol;Acc:HGNC:17016]
ENSG00000132716	DCAF8	-0.145164	0.0118793	1.92521	protein_coding	DDB1 and CUL4 associated factor 8 [Source:HGNC Symbol;Acc:HGNC:24891]
ENSG00000035928	RFC1	-0.145255	0.0251644	1.59921	protein_coding	replication factor C subunit 1 [Source:HGNC Symbol;Acc:HGNC:9969]
ENSG00000135476	ESPL1	-0.145283	0.0294483	1.53094	protein_coding	extra spindle pole bodies like 1, separase [Source:HGNC Symbol;Acc:HGNC:16856]
ENSG00000039319	ZFYVE16	-0.145453	0.0185371	1.73196	protein_coding	zinc finger FYVE-type containing 16 [Source:HGNC Symbol;Acc:HGNC:20756]
ENSG00000012048	BRCA1	-0.145619	0.023937	1.62093	protein_coding	BRCA1, DNA repair associated [Source:HGNC Symbol;Acc:HGNC:1100]
ENSG00000102024	PLS3	-0.145843	0.00105601	2.97633	protein_coding	plastin 3 [Source:HGNC Symbol;Acc:HGNC:9091]
ENSG00000155545	MIER3	-0.146283	0.0466546	1.33111	protein_coding	MIER family member 3 [Source:HGNC Symbol;Acc:HGNC:26678]
ENSG00000033800	PIAS1	-0.1467	0.0429175	1.36737	protein_coding	protein inhibitor of activated STAT 1 [Source:HGNC Symbol;Acc:HGNC:2752]
ENSG00000145725	PPIP5K2	-0.146775	0.029547	1.52949	protein_coding	diphosphoinositol pentakisphosphate kinase 2 [Source:HGNC Symbol;Acc:HGNC:29035]
ENSG00000090905	TNRC6A	-0.147106	0.0141821	1.84826	protein_coding	trinucleotide repeat containing 6A [Source:HGNC Symbol;Acc:HGNC:11969]
ENSG00000101972	STAG2	-0.14727	0.00358782	2.44517	protein_coding	stromal antigen 2 [Source:HGNC Symbol;Acc:HGNC:11355]
ENSG00000115355	CCDC88A	-0.147752	0.00215107	2.66735	protein_coding	coiled-coil domain containing 88A [Source:HGNC Symbol;Acc:HGNC:25523]
ENSG00000123473	STIL	-0.148004	0.0337303	1.47198	protein_coding	STIL, centriolar assembly protein [Source:HGNC Symbol;Acc:HGNC:10879]
ENSG00000163125	RPRD2	-0.148214	0.0160665	1.79408	protein_coding	regulation of nuclear pre-mRNA domain containing 2 [Source:HGNC Symbol;Acc:HGNC:29039]
ENSG00000177628	GBA	-0.148735	0.0209083	1.67968	protein_coding	glucosylceramidase beta [Source:HGNC Symbol;Acc:HGNC:4177]
ENSG00000244879	GABPB1-AS1	-0.148749	0.00871341	2.05981	antisense	GABPB1 antisense RNA 1 [Source:HGNC Symbol;Acc:HGNC:44157]
ENSG00000139793	MBNL2	-0.148772	0.0144721	1.83947	protein_coding	muscleblind like splicing regulator 2 [Source:HGNC Symbol;Acc:HGNC:16746]
ENSG00000103510	KAT8	-0.148829	0.0377558	1.42302	protein_coding	lysine acetyltransferase 8 [Source:HGNC Symbol;Acc:HGNC:17933]
ENSG00000130508	PXDN	-0.148958	0.00220619	2.65636	protein_coding	peroxidasin [Source:HGNC Symbol;Acc:HGNC:14966]
ENSG00000099910	KLHL22	-0.149339	0.0337673	1.4715	protein_coding	kelch like family member 22 [Source:HGNC Symbol;Acc:HGNC:25888]
ENSG00000164190	NIPBL	-0.149359	0.025529	1.59297	protein_coding	NIPBL, cohesin loading factor [Source:HGNC Symbol;Acc:HGNC:28862]
ENSG00000060237	WNK1	-0.149756	0.00997194	2.00122	protein_coding	WNK lysine deficient protein kinase 1 [Source:HGNC Symbol;Acc:HGNC:14540]
ENSG00000065308	TRAM2	-0.149851	0.00236035	2.62702	protein_coding	translocation associated membrane protein 2 [Source:HGNC Symbol;Acc:HGNC:16855]
ENSG00000221829	FANCG	-0.149919	0.0245458	1.61002	protein_coding	FA complementation group G [Source:HGNC Symbol;Acc:HGNC:3588]
ENSG00000158636	EMSY	-0.150394	0.0297787	1.52609	protein_coding	EMSY, BRCA2 interacting transcriptional repressor [Source:HGNC Symbol;Acc:HGNC:18071]
ENSG00000176986	SEC24C	-0.150431	0.0455198	1.3418	protein_coding	SEC24 homolog C, COPII coat complex component [Source:HGNC Symbol;Acc:HGNC:10705]
ENSG00000116273	PHF13	-0.150547	0.0272055	1.56534	protein_coding	PHD finger protein 13 [Source:HGNC Symbol;Acc:HGNC:22983]
ENSG00000138398	PPIG	-0.15081	0.00828881	2.08151	protein_coding	peptidylprolyl isomerase G [Source:HGNC Symbol;Acc:HGNC:14650]
ENSG00000076685	NT5C2	-0.150854	0.0308058	1.51137	protein_coding	5'-nucleotidase, cytosolic II [Source:HGNC Symbol;Acc:HGNC:8022]
ENSG00000134690	CDCA8	-0.151002	0.030277	1.51889	protein_coding	cell division cycle associated 8 [Source:HGNC Symbol;Acc:HGNC:14629]
ENSG00000003756	RBM5	-0.151284	0.00124488	2.90487	protein_coding	RNA binding motif protein 5 [Source:HGNC Symbol;Acc:HGNC:9902]
ENSG00000005889	ZFX	-0.151462	0.0116988	1.93186	protein_coding	zinc finger protein X-linked [Source:HGNC Symbol;Acc:HGNC:12869]
ENSG00000099219	ERMP1	-0.151615	0.0137717	1.86101	protein_coding	endoplasmic reticulum metallopeptidase 1 [Source:HGNC Symbol;Acc:HGNC:23703]
ENSG00000137404	NRM	-0.151673	0.0409329	1.38793	protein_coding	nurim [Source:HGNC Symbol;Acc:HGNC:8003]
ENSG00000156531	PHF6	-0.151808	0.0103197	1.98633	protein_coding	PHD finger protein 6 [Source:HGNC Symbol;Acc:HGNC:18145]
ENSG00000100320	RBFOX2	-0.151828	0.00163118	2.7875	protein_coding	RNA binding fox-1 homolog 2 [Source:HGNC Symbol;Acc:HGNC:9906]
ENSG00000204852	TCTN1	-0.152145	0.0163	1.78781	protein_coding	tectonic family member 1 [Source:HGNC Symbol;Acc:HGNC:26113]
ENSG00000188647	PTAR1	-0.152278	0.0357517	1.4467	protein_coding	protein prenyltransferase alpha subunit repeat containing 1 [Source:HGNC Symbol;Acc:HGNC:30449]
ENSG00000165282	PIGO	-0.152309	0.0223521	1.65068	protein_coding	phosphatidylinositol glycan anchor biosynthesis class O [Source:HGNC Symbol;Acc:HGNC:23215]
ENSG00000108963	DPH1	-0.152311	0.0249025	1.60376	protein_coding	diphthamide biosynthesis 1 [Source:HGNC Symbol;Acc:HGNC:3003]
ENSG00000175970	UNC119B	-0.152422	0.0151412	1.81984	protein_coding	unc-119 lipid binding chaperone B [Source:HGNC Symbol;Acc:HGNC:16488]
ENSG00000138182	KIF20B	-0.152476	0.0261312	1.58284	protein_coding	kinesin family member 20B [Source:HGNC Symbol;Acc:HGNC:7212]
ENSG00000103494	RPGRIP1L	-0.152726	0.0498206	1.30259	protein_coding	RPGRIP1 like [Source:HGNC Symbol;Acc:HGNC:29168]
ENSG00000143740	SNAP47	-0.152869	0.0182582	1.73854	protein_coding	synaptosome associated protein 47 [Source:HGNC Symbol;Acc:HGNC:30669]
ENSG00000138767	CNOT6L	-0.154365	0.0475264	1.32307	protein_coding	CCR4-NOT transcription complex subunit 6 like [Source:HGNC Symbol;Acc:HGNC:18042]
ENSG00000172340	SUCLG2	-0.154696	0.0222431	1.6528	protein_coding	succinate-CoA ligase GDP-forming beta subunit [Source:HGNC Symbol;Acc:HGNC:11450]
ENSG00000080986	NDC80	-0.154965	0.0429441	1.3671	protein_coding	NDC80, kinetochore complex component [Source:HGNC Symbol;Acc:HGNC:16909]
ENSG00000184634	MED12	-0.155099	0.0166076	1.77969	protein_coding	mediator complex subunit 12 [Source:HGNC Symbol;Acc:HGNC:11957]
ENSG00000159140	SON	-0.155249	0.0002651	3.57659	protein_coding	SON DNA binding protein [Source:HGNC Symbol;Acc:HGNC:11183]
ENSG00000147548	NSD3	-0.155253	0.00306243	2.51393	protein_coding	nuclear receptor binding SET domain protein 3 [Source:HGNC Symbol;Acc:HGNC:12767]
ENSG00000079616	KIF22	-0.155308	0.00413026	2.38402	protein_coding	kinesin family member 22 [Source:HGNC Symbol;Acc:HGNC:6391]
ENSG00000178695	KCTD12	-0.155584	0.00694695	2.15821	protein_coding	potassium channel tetramerization domain containing 12 [Source:HGNC Symbol;Acc:HGNC:14678]
ENSG00000198162	MAN1A2	-0.156183	0.0128386	1.89148	protein_coding	mannosidase alpha class 1A member 2 [Source:HGNC Symbol;Acc:HGNC:6822]
ENSG00000173517	PEAK1	-0.1564	0.0270431	1.56794	protein_coding	pseudopodium enriched atypical kinase 1 [Source:HGNC Symbol;Acc:HGNC:29431]
ENSG00000132424	PNISR	-0.156861	0.000570723	3.24357	protein_coding	PNN interacting serine and arginine rich protein [Source:HGNC Symbol;Acc:HGNC:21222]
ENSG00000198728	LDB1	-0.157565	0.0188265	1.72523	protein_coding	LIM domain binding 1 [Source:HGNC Symbol;Acc:HGNC:6532]
ENSG00000119596	YLPM1	-0.157734	0.0197144	1.70522	protein_coding	YLP motif containing 1 [Source:HGNC Symbol;Acc:HGNC:17798]
ENSG00000114439	BBX	-0.157772	0.00682526	2.16588	protein_coding	BBX, HMG-box containing [Source:HGNC Symbol;Acc:HGNC:14422]
ENSG00000157214	STEAP2	-0.15808	0.00712661	2.14712	protein_coding	STEAP2 metalloreductase [Source:HGNC Symbol;Acc:HGNC:17885]
ENSG00000117713	ARID1A	-0.158214	0.00748462	2.12583	protein_coding	AT-rich interaction domain 1A [Source:HGNC Symbol;Acc:HGNC:11110]
ENSG00000006576	PHTF2	-0.15843	0.0142391	1.84652	protein_coding	putative homeodomain transcription factor 2 [Source:HGNC Symbol;Acc:HGNC:13411]
ENSG00000069011	PITX1	-0.159428	0.00566665	2.24667	protein_coding	paired like homeodomain 1 [Source:HGNC Symbol;Acc:HGNC:9004]
ENSG00000162745	OLFML2B	-0.159824	0.0260905	1.58352	protein_coding	olfactomedin like 2B [Source:HGNC Symbol;Acc:HGNC:24558]
ENSG00000167202	TBC1D2B	-0.160005	0.0278056	1.55587	protein_coding	TBC1 domain family member 2B [Source:HGNC Symbol;Acc:HGNC:29183]
ENSG00000108055	SMC3	-0.160087	0.00545394	2.26329	protein_coding	structural maintenance of chromosomes 3 [Source:HGNC Symbol;Acc:HGNC:2468]
ENSG00000168813	ZNF507	-0.160324	0.0354862	1.44994	protein_coding	zinc finger protein 507 [Source:HGNC Symbol;Acc:HGNC:23783]
ENSG00000141905	NFIC	-0.160332	0.00165045	2.7824	protein_coding	nuclear factor I C [Source:HGNC Symbol;Acc:HGNC:7786]
ENSG00000005339	CREBBP	-0.160583	0.00589672	2.22939	protein_coding	CREB binding protein [Source:HGNC Symbol;Acc:HGNC:2348]
ENSG00000143977	SNRPG	-0.160801	0.00969445	2.01348	protein_coding	small nuclear ribonucleoprotein polypeptide G [Source:HGNC Symbol;Acc:HGNC:11163]
ENSG00000264522	OTUD7B	-0.16088	0.0274873	1.56087	protein_coding	OTU deubiquitinase 7B [Source:HGNC Symbol;Acc:HGNC:16683]
ENSG00000102908	NFAT5	-0.162343	0.0201939	1.69478	protein_coding	nuclear factor of activated T cells 5 [Source:HGNC Symbol;Acc:HGNC:7774]
ENSG00000158623	COPG2	-0.162732	0.0339204	1.46954	protein_coding	coatomer protein complex subunit gamma 2 [Source:HGNC Symbol;Acc:HGNC:2237]
ENSG00000116539	ASH1L	-0.163032	0.0171842	1.76487	protein_coding	ASH1 like histone lysine methyltransferase [Source:HGNC Symbol;Acc:HGNC:19088]
ENSG00000124177	CHD6	-0.163411	0.0091186	2.04007	protein_coding	chromodomain helicase DNA binding protein 6 [Source:HGNC Symbol;Acc:HGNC:19057]
ENSG00000210082	MT-RNR2	-0.163727	0.00064061	3.19341	Mt_rRNA	mitochondrially encoded 16S RNA [Source:HGNC Symbol;Acc:HGNC:7471]
ENSG00000142798	HSPG2	-0.164212	0.0320494	1.49418	protein_coding	heparan sulfate proteoglycan 2 [Source:HGNC Symbol;Acc:HGNC:5273]
ENSG00000164751	PEX2	-0.164311	0.0140915	1.85104	protein_coding	peroxisomal biogenesis factor 2 [Source:HGNC Symbol;Acc:HGNC:9717]
ENSG00000076382	SPAG5	-0.164323	0.00364803	2.43794	protein_coding	sperm associated antigen 5 [Source:HGNC Symbol;Acc:HGNC:13452]
ENSG00000119638	NEK9	-0.16467	0.0069701	2.15676	protein_coding	NIMA related kinase 9 [Source:HGNC Symbol;Acc:HGNC:18591]
ENSG00000174780	SRP72	-0.165372	0.000569148	3.24478	protein_coding	signal recognition particle 72 [Source:HGNC Symbol;Acc:HGNC:11303]
ENSG00000178028	DMAP1	-0.165375	0.00193925	2.71237	protein_coding	DNA methyltransferase 1 associated protein 1 [Source:HGNC Symbol;Acc:HGNC:18291]
ENSG00000154511	FAM69A	-0.165431	0.0169049	1.77199	protein_coding	family with sequence similarity 69 member A [Source:HGNC Symbol;Acc:HGNC:32213]
ENSG00000142945	KIF2C	-0.166066	0.00130838	2.88327	protein_coding	kinesin family member 2C [Source:HGNC Symbol;Acc:HGNC:6393]
ENSG00000020181	ADGRA2	-0.166292	0.031284	1.50468	protein_coding	adhesion G protein-coupled receptor A2 [Source:HGNC Symbol;Acc:HGNC:17849]
ENSG00000068885	IFT80	-0.166614	0.0344447	1.46288	protein_coding	intraflagellar transport 80 [Source:HGNC Symbol;Acc:HGNC:29262]
ENSG00000171634	BPTF	-0.166841	0.00477877	2.32068	protein_coding	bromodomain PHD finger transcription factor [Source:HGNC Symbol;Acc:HGNC:3581]
ENSG00000123485	HJURP	-0.166942	0.000398119	3.39999	protein_coding	Holliday junction recognition protein [Source:HGNC Symbol;Acc:HGNC:25444]
ENSG00000174306	ZHX3	-0.167223	0.0167316	1.77646	protein_coding	zinc fingers and homeoboxes 3 [Source:HGNC Symbol;Acc:HGNC:15935]
ENSG00000069248	NUP133	-0.16732	0.00821883	2.08519	protein_coding	nucleoporin 133 [Source:HGNC Symbol;Acc:HGNC:18016]
ENSG00000203668	CHML	-0.167531	0.0307917	1.51157	protein_coding	CHM like, Rab escort protein 2 [Source:HGNC Symbol;Acc:HGNC:1941]
ENSG00000198836	OPA1	-0.167589	0.00138812	2.85757	protein_coding	OPA1, mitochondrial dynamin like GTPase [Source:HGNC Symbol;Acc:HGNC:8140]
ENSG00000132485	ZRANB2	-0.168674	0.000150868	3.8214	protein_coding	zinc finger RANBP2-type containing 2 [Source:HGNC Symbol;Acc:HGNC:13058]
ENSG00000118412	CASP8AP2	-0.16908	0.0375501	1.42539	protein_coding	caspase 8 associated protein 2 [Source:HGNC Symbol;Acc:HGNC:1510]
ENSG00000132953	XPO4	-0.169383	0.0073902	2.13134	protein_coding	exportin 4 [Source:HGNC Symbol;Acc:HGNC:17796]
ENSG00000109674	NEIL3	-0.169549	0.0119126	1.92399	protein_coding	nei like DNA glycosylase 3 [Source:HGNC Symbol;Acc:HGNC:24573]
ENSG00000181192	DHTKD1	-0.169948	0.00566785	2.24658	protein_coding	dehydrogenase E1 and transketolase domain containing 1 [Source:HGNC Symbol;Acc:HGNC:23537]
ENSG00000278535	DHRS11	-0.170153	0.0454495	1.34247	protein_coding	dehydrogenase/reductase 11 [Source:HGNC Symbol;Acc:HGNC:28639]
ENSG00000021776	AQR	-0.170329	0.00601118	2.22104	protein_coding	aquarius intron-binding spliceosomal factor [Source:HGNC Symbol;Acc:HGNC:29513]
ENSG00000171792	RHNO1	-0.170419	0.0090111	2.04522	protein_coding	RAD9-HUS1-RAD1 interacting nuclear orphan 1 [Source:HGNC Symbol;Acc:HGNC:28206]
ENSG00000132549	VPS13B	-0.170442	0.0298	1.52578	protein_coding	vacuolar protein sorting 13 homolog B [Source:HGNC Symbol;Acc:HGNC:2183]
ENSG00000204536	CCHCR1	-0.170818	0.0115521	1.93734	protein_coding	coiled-coil alpha-helical rod protein 1 [Source:HGNC Symbol;Acc:HGNC:13930]
ENSG00000264364	DYNLL2	-0.171622	0.00198921	2.70132	protein_coding	dynein light chain LC8-type 2 [Source:HGNC Symbol;Acc:HGNC:24596]
ENSG00000139154	AEBP2	-0.171893	0.010148	1.99362	protein_coding	AE binding protein 2 [Source:HGNC Symbol;Acc:HGNC:24051]
ENSG00000162601	MYSM1	-0.171947	0.0091149	2.04025	protein_coding	Myb like, SWIRM and MPN domains 1 [Source:HGNC Symbol;Acc:HGNC:29401]
ENSG00000162512	SDC3	-0.172045	0.00518401	2.28533	protein_coding	syndecan 3 [Source:HGNC Symbol;Acc:HGNC:10660]
ENSG00000126787	DLGAP5	-0.172102	0.0152833	1.81578	protein_coding	DLG associated protein 5 [Source:HGNC Symbol;Acc:HGNC:16864]
ENSG00000143401	ANP32E	-0.172285	0.00154759	2.81034	protein_coding	acidic nuclear phosphoprotein 32 family member E [Source:HGNC Symbol;Acc:HGNC:16673]
ENSG00000109381	ELF2	-0.172302	0.024941	1.60309	protein_coding	E74 like ETS transcription factor 2 [Source:HGNC Symbol;Acc:HGNC:3317]
ENSG00000121486	TRMT1L	-0.172435	0.0328601	1.48333	protein_coding	tRNA methyltransferase 1 like [Source:HGNC Symbol;Acc:HGNC:16782]
ENSG00000253352	TUG1	-0.172955	0.000863648	3.06366	bidirectional_promoter_lncRNA	taurine up-regulated 1 [Source:HGNC Symbol;Acc:HGNC:26066]
ENSG00000085224	ATRX	-0.173268	0.00885378	2.05287	protein_coding	ATRX, chromatin remodeler [Source:HGNC Symbol;Acc:HGNC:886]
ENSG00000058056	USP13	-0.173645	0.00900551	2.04549	protein_coding	ubiquitin specific peptidase 13 [Source:HGNC Symbol;Acc:HGNC:12611]
ENSG00000155463	OXA1L	-0.173813	0.00100669	2.9971	protein_coding	OXA1L, mitochondrial inner membrane protein [Source:HGNC Symbol;Acc:HGNC:8526]
ENSG00000162384	C1orf123	-0.174113	0.00577977	2.23809	protein_coding	chromosome 1 open reading frame 123 [Source:HGNC Symbol;Acc:HGNC:26059]
ENSG00000010292	NCAPD2	-0.174563	0.000321018	3.49347	protein_coding	non-SMC condensin I complex subunit D2 [Source:HGNC Symbol;Acc:HGNC:24305]
ENSG00000174233	ADCY6	-0.175798	0.0232064	1.63439	protein_coding	adenylate cyclase 6 [Source:HGNC Symbol;Acc:HGNC:237]
ENSG00000115464	USP34	-0.176701	0.0262654	1.58062	protein_coding	ubiquitin specific peptidase 34 [Source:HGNC Symbol;Acc:HGNC:20066]
ENSG00000114779	ABHD14B	-0.177023	0.0139508	1.8554	protein_coding	abhydrolase domain containing 14B [Source:HGNC Symbol;Acc:HGNC:28235]
ENSG00000186834	HEXIM1	-0.177397	0.00624534	2.20444	protein_coding	hexamethylene bisacetamide inducible 1 [Source:HGNC Symbol;Acc:HGNC:24953]
ENSG00000182628	SKA2	-0.177529	0.0127362	1.89496	protein_coding	spindle and kinetochore associated complex subunit 2 [Source:HGNC Symbol;Acc:HGNC:28006]
ENSG00000139178	C1RL	-0.177747	0.00082551	3.08328	protein_coding	complement C1r subcomponent like [Source:HGNC Symbol;Acc:HGNC:21265]
ENSG00000271303	SRXN1	-0.178529	0.0248564	1.60456	protein_coding	sulfiredoxin 1 [Source:HGNC Symbol;Acc:HGNC:16132]
ENSG00000169083	AR	-0.17887	0.00747511	2.12638	protein_coding	androgen receptor [Source:HGNC Symbol;Acc:HGNC:644]
ENSG00000130723	PRRC2B	-0.179111	0.00910741	2.04061	protein_coding	proline rich coiled-coil 2B [Source:HGNC Symbol;Acc:HGNC:28121]
ENSG00000226742	HSBP1L1	-0.17915	0.0302062	1.5199	protein_coding	heat shock factor binding protein 1 like 1 [Source:HGNC Symbol;Acc:HGNC:37243]
ENSG00000125630	POLR1B	-0.179934	0.0265766	1.5755	protein_coding	RNA polymerase I subunit B [Source:HGNC Symbol;Acc:HGNC:20454]
ENSG00000089050	RBBP9	-0.180235	0.0129654	1.88721	protein_coding	RB binding protein 9, serine hydrolase [Source:HGNC Symbol;Acc:HGNC:9892]
ENSG00000139218	SCAF11	-0.180278	0.000824748	3.08368	protein_coding	SR-related CTD associated factor 11 [Source:HGNC Symbol;Acc:HGNC:10784]
ENSG00000234420	ZNF37BP	-0.180309	0.0477361	1.32115	transcribed_processed_pseudogene	zinc finger protein 37B, pseudogene [Source:HGNC Symbol;Acc:HGNC:13103]
ENSG00000223745	CCDC18-AS1	-0.180425	0.030089	1.52159	processed_transcript	CCDC18 antisense RNA 1 [Source:HGNC Symbol;Acc:HGNC:52262]
ENSG00000154380	ENAH	-0.180489	0.000396888	3.40133	protein_coding	ENAH, actin regulator [Source:HGNC Symbol;Acc:HGNC:18271]
ENSG00000159086	PAXBP1	-0.18133	0.00100194	2.99916	protein_coding	PAX3 and PAX7 binding protein 1 [Source:HGNC Symbol;Acc:HGNC:13579]
ENSG00000101811	CSTF2	-0.181748	0.0188761	1.72409	protein_coding	cleavage stimulation factor subunit 2 [Source:HGNC Symbol;Acc:HGNC:2484]
ENSG00000213079	SCAF8	-0.182198	0.00667651	2.17545	protein_coding	SR-related CTD associated factor 8 [Source:HGNC Symbol;Acc:HGNC:20959]
ENSG00000011426	ANLN	-0.182279	9.4059e-06	5.0266	protein_coding	anillin actin binding protein [Source:HGNC Symbol;Acc:HGNC:14082]
ENSG00000129116	PALLD	-0.182634	0.000392188	3.40651	protein_coding	palladin, cytoskeletal associated protein [Source:HGNC Symbol;Acc:HGNC:17068]
ENSG00000159307	SCUBE1	-0.183563	0.0227835	1.64238	protein_coding	signal peptide, CUB domain and EGF like domain containing 1 [Source:HGNC Symbol;Acc:HGNC:13441]
ENSG00000157216	SSBP3	-0.183704	0.00182748	2.73815	protein_coding	single stranded DNA binding protein 3 [Source:HGNC Symbol;Acc:HGNC:15674]
ENSG00000127980	PEX1	-0.183707	0.0062396	2.20484	protein_coding	peroxisomal biogenesis factor 1 [Source:HGNC Symbol;Acc:HGNC:8850]
ENSG00000025434	NR1H3	-0.184108	0.0162214	1.78991	protein_coding	nuclear receptor subfamily 1 group H member 3 [Source:HGNC Symbol;Acc:HGNC:7966]
ENSG00000111671	SPSB2	-0.184789	0.0413401	1.38363	protein_coding	splA/ryanodine receptor domain and SOCS box containing 2 [Source:HGNC Symbol;Acc:HGNC:29522]
ENSG00000160298	C21orf58	-0.185462	0.000887499	3.05183	protein_coding	chromosome 21 open reading frame 58 [Source:HGNC Symbol;Acc:HGNC:1300]
ENSG00000171681	ATF7IP	-0.185577	0.00294017	2.53163	protein_coding	activating transcription factor 7 interacting protein [Source:HGNC Symbol;Acc:HGNC:20092]
ENSG00000165288	BRWD3	-0.185671	0.0266566	1.57419	protein_coding	bromodomain and WD repeat domain containing 3 [Source:HGNC Symbol;Acc:HGNC:17342]
ENSG00000020922	MRE11	-0.185872	0.00386792	2.41252	protein_coding	MRE11 homolog, double strand break repair nuclease [Source:HGNC Symbol;Acc:HGNC:7230]
ENSG00000163820	FYCO1	-0.186043	0.0245972	1.60911	protein_coding	FYVE and coiled-coil domain containing 1 [Source:HGNC Symbol;Acc:HGNC:14673]
ENSG00000006756	ARSD	-0.186104	0.0290535	1.5368	protein_coding	arylsulfatase D [Source:HGNC Symbol;Acc:HGNC:717]
ENSG00000139946	PELI2	-0.186422	0.0405746	1.39175	protein_coding	pellino E3 ubiquitin protein ligase family member 2 [Source:HGNC Symbol;Acc:HGNC:8828]
ENSG00000144554	FANCD2	-0.186814	0.0212619	1.6724	protein_coding	FA complementation group D2 [Source:HGNC Symbol;Acc:HGNC:3585]
ENSG00000187240	DYNC2H1	-0.186907	0.0183675	1.73595	protein_coding	dynein cytoplasmic 2 heavy chain 1 [Source:HGNC Symbol;Acc:HGNC:2962]
ENSG00000140400	MAN2C1	-0.187206	0.00550056	2.25959	protein_coding	mannosidase alpha class 2C member 1 [Source:HGNC Symbol;Acc:HGNC:6827]
ENSG00000044446	PHKA2	-0.187328	0.0162389	1.78944	protein_coding	phosphorylase kinase regulatory subunit alpha 2 [Source:HGNC Symbol;Acc:HGNC:8926]
ENSG00000180340	FZD2	-0.187481	0.0155971	1.80696	protein_coding	frizzled class receptor 2 [Source:HGNC Symbol;Acc:HGNC:4040]
ENSG00000213983	AP1G2	-0.187873	0.0312097	1.50571	protein_coding	adaptor related protein complex 1 subunit gamma 2 [Source:HGNC Symbol;Acc:HGNC:556]
ENSG00000078070	MCCC1	-0.187977	0.0077655	2.10983	protein_coding	methylcrotonoyl-CoA carboxylase 1 [Source:HGNC Symbol;Acc:HGNC:6936]
ENSG00000102870	ZNF629	-0.188013	0.0106199	1.97388	protein_coding	zinc finger protein 629 [Source:HGNC Symbol;Acc:HGNC:29008]
ENSG00000126705	AHDC1	-0.188156	0.00743964	2.12845	protein_coding	AT-hook DNA binding motif containing 1 [Source:HGNC Symbol;Acc:HGNC:25230]
ENSG00000135720	DYNC1LI2	-0.188333	0.000691182	3.16041	protein_coding	dynein cytoplasmic 1 light intermediate chain 2 [Source:HGNC Symbol;Acc:HGNC:2966]
ENSG00000133114	GPALPP1	-0.18871	0.00560342	2.25155	protein_coding	GPALPP motifs containing 1 [Source:HGNC Symbol;Acc:HGNC:20298]
ENSG00000108465	CDK5RAP3	-0.189437	0.0146223	1.83498	protein_coding	CDK5 regulatory subunit associated protein 3 [Source:HGNC Symbol;Acc:HGNC:18673]
ENSG00000119397	CNTRL	-0.189737	0.0156025	1.80681	protein_coding	centriolin [Source:HGNC Symbol;Acc:HGNC:1858]
ENSG00000198690	FAN1	-0.189861	0.0309431	1.50944	protein_coding	FANCD2 and FANCI associated nuclease 1 [Source:HGNC Symbol;Acc:HGNC:29170]
ENSG00000181222	POLR2A	-0.190017	0.000165401	3.78146	protein_coding	RNA polymerase II subunit A [Source:HGNC Symbol;Acc:HGNC:9187]
ENSG00000173889	PHC3	-0.190692	0.00822667	2.08478	protein_coding	polyhomeotic homolog 3 [Source:HGNC Symbol;Acc:HGNC:15682]
ENSG00000171680	PLEKHG5	-0.191157	0.009138	2.03915	protein_coding	pleckstrin homology and RhoGEF domain containing G5 [Source:HGNC Symbol;Acc:HGNC:29105]
ENSG00000147526	TACC1	-0.191274	6.25017e-05	4.20411	protein_coding	transforming acidic coiled-coil containing protein 1 [Source:HGNC Symbol;Acc:HGNC:11522]
ENSG00000101463	SYNDIG1	-0.194429	0.0331725	1.47922	protein_coding	synapse differentiation inducing 1 [Source:HGNC Symbol;Acc:HGNC:15885]
ENSG00000066422	ZBTB11	-0.194841	0.00711091	2.14807	protein_coding	zinc finger and BTB domain containing 11 [Source:HGNC Symbol;Acc:HGNC:16740]
ENSG00000104313	EYA1	-0.195072	0.0292006	1.53461	protein_coding	EYA transcriptional coactivator and phosphatase 1 [Source:HGNC Symbol;Acc:HGNC:3519]
ENSG00000140526	ABHD2	-0.195118	0.00240066	2.61967	protein_coding	abhydrolase domain containing 2 [Source:HGNC Symbol;Acc:HGNC:18717]
ENSG00000151806	GUF1	-0.195462	0.0290619	1.53668	protein_coding	GUF1 homolog, GTPase [Source:HGNC Symbol;Acc:HGNC:25799]
ENSG00000138798	EGF	-0.195933	0.0377314	1.4233	protein_coding	epidermal growth factor [Source:HGNC Symbol;Acc:HGNC:3229]
ENSG00000253729	PRKDC	-0.196262	2.63232e-06	5.57966	protein_coding	protein kinase, DNA-activated, catalytic subunit [Source:HGNC Symbol;Acc:HGNC:9413]
ENSG00000128656	CHN1	-0.196272	0.0240766	1.61841	protein_coding	chimerin 1 [Source:HGNC Symbol;Acc:HGNC:1943]
ENSG00000104517	UBR5	-0.196594	0.00114332	2.94183	protein_coding	ubiquitin protein ligase E3 component n-recognin 5 [Source:HGNC Symbol;Acc:HGNC:16806]
ENSG00000140836	ZFHX3	-0.196669	0.0212634	1.67237	protein_coding	zinc finger homeobox 3 [Source:HGNC Symbol;Acc:HGNC:777]
ENSG00000158270	COLEC12	-0.19731	0.00099108	3.00389	protein_coding	collectin subfamily member 12 [Source:HGNC Symbol;Acc:HGNC:16016]
ENSG00000169188	APEX2	-0.197752	0.0235891	1.62729	protein_coding	apurinic/apyrimidinic endodeoxyribonuclease 2 [Source:HGNC Symbol;Acc:HGNC:17889]
ENSG00000144357	UBR3	-0.198649	0.00289167	2.53885	protein_coding	ubiquitin protein ligase E3 component n-recognin 3 [Source:HGNC Symbol;Acc:HGNC:30467]
ENSG00000161888	SPC24	-0.19882	0.034745	1.45911	protein_coding	SPC24, NDC80 kinetochore complex component [Source:HGNC Symbol;Acc:HGNC:26913]
ENSG00000072840	EVC	-0.19914	0.0276568	1.5582	protein_coding	EvC ciliary complex subunit 1 [Source:HGNC Symbol;Acc:HGNC:3497]
ENSG00000099622	CIRBP	-0.199275	0.000151249	3.82031	protein_coding	cold inducible RNA binding protein [Source:HGNC Symbol;Acc:HGNC:1982]
ENSG00000126746	ZNF384	-0.199356	0.00675408	2.17043	protein_coding	zinc finger protein 384 [Source:HGNC Symbol;Acc:HGNC:11955]
ENSG00000139618	BRCA2	-0.19941	0.025799	1.5884	protein_coding	BRCA2, DNA repair associated [Source:HGNC Symbol;Acc:HGNC:1101]
ENSG00000132561	MATN2	-0.199677	0.0153954	1.81261	protein_coding	matrilin 2 [Source:HGNC Symbol;Acc:HGNC:6908]
ENSG00000178295	GEN1	-0.199711	0.0189687	1.72196	protein_coding	GEN1, Holliday junction 5' flap endonuclease [Source:HGNC Symbol;Acc:HGNC:26881]
ENSG00000114374	USP9Y	-0.199861	0.00517518	2.28607	protein_coding	ubiquitin specific peptidase 9 Y-linked [Source:HGNC Symbol;Acc:HGNC:12633]
ENSG00000215375	MYL5	-0.199996	0.0338305	1.47069	protein_coding	myosin light chain 5 [Source:HGNC Symbol;Acc:HGNC:7586]
ENSG00000047346	FAM214A	-0.200134	0.0283262	1.54781	protein_coding	family with sequence similarity 214 member A [Source:HGNC Symbol;Acc:HGNC:25609]
ENSG00000118496	FBXO30	-0.20143	0.0115001	1.9393	protein_coding	F-box protein 30 [Source:HGNC Symbol;Acc:HGNC:15600]
ENSG00000103811	CTSH	-0.202049	0.0452091	1.34477	protein_coding	cathepsin H [Source:HGNC Symbol;Acc:HGNC:2535]
ENSG00000151322	NPAS3	-0.202219	0.0362965	1.44014	protein_coding	neuronal PAS domain protein 3 [Source:HGNC Symbol;Acc:HGNC:19311]
ENSG00000171241	SHCBP1	-0.202543	0.000503473	3.29802	protein_coding	SHC binding and spindle associated 1 [Source:HGNC Symbol;Acc:HGNC:29547]
ENSG00000168916	ZNF608	-0.202603	0.00237231	2.62483	protein_coding	zinc finger protein 608 [Source:HGNC Symbol;Acc:HGNC:29238]
ENSG00000125885	MCM8	-0.202875	0.000556448	3.25458	protein_coding	minichromosome maintenance 8 homologous recombination repair factor [Source:HGNC Symbol;Acc:HGNC:16147]
ENSG00000107554	DNMBP	-0.202954	0.00850067	2.07055	protein_coding	dynamin binding protein [Source:HGNC Symbol;Acc:HGNC:30373]
ENSG00000149503	INCENP	-0.202982	0.00329847	2.48169	protein_coding	inner centromere protein [Source:HGNC Symbol;Acc:HGNC:6058]
ENSG00000143190	POU2F1	-0.203146	0.0193648	1.71299	protein_coding	POU class 2 homeobox 1 [Source:HGNC Symbol;Acc:HGNC:9212]
ENSG00000111271	ACAD10	-0.203537	0.00101019	2.9956	protein_coding	acyl-CoA dehydrogenase family member 10 [Source:HGNC Symbol;Acc:HGNC:21597]
ENSG00000110013	SIAE	-0.203715	0.0235732	1.62758	protein_coding	sialic acid acetylesterase [Source:HGNC Symbol;Acc:HGNC:18187]
ENSG00000187189	TSPYL4	-0.204384	0.025184	1.59887	protein_coding	TSPY like 4 [Source:HGNC Symbol;Acc:HGNC:21559]
ENSG00000115758	ODC1	-0.204754	0.00248241	2.60513	protein_coding	ornithine decarboxylase 1 [Source:HGNC Symbol;Acc:HGNC:8109]
ENSG00000140326	CDAN1	-0.205442	0.0318379	1.49706	protein_coding	codanin 1 [Source:HGNC Symbol;Acc:HGNC:1713]
ENSG00000247828	TMEM161B-AS1	-0.205575	0.0242205	1.61582	antisense	TMEM161B antisense RNA 1 [Source:HGNC Symbol;Acc:HGNC:43839]
ENSG00000145241	CENPC	-0.205931	0.0349211	1.45691	protein_coding	centromere protein C [Source:HGNC Symbol;Acc:HGNC:1854]
ENSG00000111752	PHC1	-0.206498	0.030726	1.51249	protein_coding	polyhomeotic homolog 1 [Source:HGNC Symbol;Acc:HGNC:3182]
ENSG00000137831	UACA	-0.207012	0.000152506	3.81671	protein_coding	uveal autoantigen with coiled-coil domains and ankyrin repeats [Source:HGNC Symbol;Acc:HGNC:15947]
ENSG00000143315	PIGM	-0.207697	0.0230895	1.63659	protein_coding	phosphatidylinositol glycan anchor biosynthesis class M [Source:HGNC Symbol;Acc:HGNC:18858]
ENSG00000166263	STXBP4	-0.207894	0.0293024	1.5331	protein_coding	syntaxin binding protein 4 [Source:HGNC Symbol;Acc:HGNC:19694]
ENSG00000234616	JRK	-0.207902	0.000441998	3.35458	protein_coding	Jrk helix-turn-helix protein [Source:HGNC Symbol;Acc:HGNC:6199]
ENSG00000145908	ZNF300	-0.207915	0.0204347	1.68963	protein_coding	zinc finger protein 300 [Source:HGNC Symbol;Acc:HGNC:13091]
ENSG00000116151	MORN1	-0.208401	0.0336611	1.47287	protein_coding	MORN repeat containing 1 [Source:HGNC Symbol;Acc:HGNC:25852]
ENSG00000198198	SZT2	-0.209099	0.00669646	2.17415	protein_coding	SZT2, KICSTOR complex subunit [Source:HGNC Symbol;Acc:HGNC:29040]
ENSG00000171940	ZNF217	-0.209609	0.000630409	3.20038	protein_coding	zinc finger protein 217 [Source:HGNC Symbol;Acc:HGNC:13009]
ENSG00000179387	ELMOD2	-0.20991	0.0207579	1.68282	protein_coding	ELMO domain containing 2 [Source:HGNC Symbol;Acc:HGNC:28111]
ENSG00000159674	SPON2	-0.210129	0.0329608	1.482	protein_coding	spondin 2 [Source:HGNC Symbol;Acc:HGNC:11253]
ENSG00000213741	RPS29	-0.21106	0.000114586	3.94087	protein_coding	ribosomal protein S29 [Source:HGNC Symbol;Acc:HGNC:10419]
ENSG00000137273	FOXF2	-0.211195	0.00510891	2.29167	protein_coding	forkhead box F2 [Source:HGNC Symbol;Acc:HGNC:3810]
ENSG00000053254	FOXN3	-0.211631	0.0281398	1.55068	protein_coding	forkhead box N3 [Source:HGNC Symbol;Acc:HGNC:1928]
ENSG00000131845	ZNF304	-0.212068	0.0485204	1.31408	protein_coding	zinc finger protein 304 [Source:HGNC Symbol;Acc:HGNC:13505]
ENSG00000229152	ANKRD10-IT1	-0.212127	0.0419688	1.37707	sense_intronic	ANKRD10 intronic transcript 1 [Source:HGNC Symbol;Acc:HGNC:39891]
ENSG00000151320	AKAP6	-0.212139	0.0363157	1.43991	protein_coding	A-kinase anchoring protein 6 [Source:HGNC Symbol;Acc:HGNC:376]
ENSG00000164603	BMT2	-0.212576	0.0482726	1.3163	protein_coding	base methyltransferase of 25S rRNA 2 homolog [Source:HGNC Symbol;Acc:HGNC:26475]
ENSG00000152377	SPOCK1	-0.212766	0.0298085	1.52566	protein_coding	SPARC (osteonectin), cwcv and kazal like domains proteoglycan 1 [Source:HGNC Symbol;Acc:HGNC:11251]
ENSG00000149150	SLC43A1	-0.213143	0.0410229	1.38697	protein_coding	solute carrier family 43 member 1 [Source:HGNC Symbol;Acc:HGNC:9225]
ENSG00000174485	DENND4A	-0.213219	0.0274961	1.56073	protein_coding	DENN domain containing 4A [Source:HGNC Symbol;Acc:HGNC:24321]
ENSG00000186814	ZSCAN30	-0.213728	0.0342826	1.46493	protein_coding	zinc finger and SCAN domain containing 30 [Source:HGNC Symbol;Acc:HGNC:33517]
ENSG00000167186	COQ7	-0.214062	0.0196534	1.70656	protein_coding	coenzyme Q7, hydroxylase [Source:HGNC Symbol;Acc:HGNC:2244]
ENSG00000136824	SMC2	-0.214064	0.00023445	3.62995	protein_coding	structural maintenance of chromosomes 2 [Source:HGNC Symbol;Acc:HGNC:14011]
ENSG00000011258	MBTD1	-0.214825	0.00806837	2.09321	protein_coding	mbt domain containing 1 [Source:HGNC Symbol;Acc:HGNC:19866]
ENSG00000187837	HIST1H1C	-0.215363	0.0172547	1.76309	protein_coding	histone cluster 1 H1 family member c [Source:HGNC Symbol;Acc:HGNC:4716]
ENSG00000148019	CEP78	-0.215533	0.00808096	2.09254	protein_coding	centrosomal protein 78 [Source:HGNC Symbol;Acc:HGNC:25740]
ENSG00000141298	SSH2	-0.215631	0.00407933	2.38941	protein_coding	slingshot protein phosphatase 2 [Source:HGNC Symbol;Acc:HGNC:30580]
ENSG00000119906	SLF2	-0.216504	0.000787748	3.10361	protein_coding	SMC5-SMC6 complex localization factor 2 [Source:HGNC Symbol;Acc:HGNC:17814]
ENSG00000184661	CDCA2	-0.216551	0.00345756	2.46123	protein_coding	cell division cycle associated 2 [Source:HGNC Symbol;Acc:HGNC:14623]
ENSG00000178104	PDE4DIP	-0.216919	0.000166642	3.77822	protein_coding	phosphodiesterase 4D interacting protein [Source:HGNC Symbol;Acc:HGNC:15580]
ENSG00000068784	SRBD1	-0.21696	0.0157406	1.80298	protein_coding	S1 RNA binding domain 1 [Source:HGNC Symbol;Acc:HGNC:25521]
ENSG00000205476	CCDC85C	-0.21742	0.0446178	1.35049	protein_coding	coiled-coil domain containing 85C [Source:HGNC Symbol;Acc:HGNC:35459]
ENSG00000112983	BRD8	-0.217647	3.29925e-06	5.48158	protein_coding	bromodomain containing 8 [Source:HGNC Symbol;Acc:HGNC:19874]
ENSG00000105497	ZNF175	-0.218944	0.0485543	1.31377	protein_coding	zinc finger protein 175 [Source:HGNC Symbol;Acc:HGNC:12964]
ENSG00000198843	SELENOT	-0.219007	0.000662037	3.17912	protein_coding	selenoprotein T [Source:HGNC Symbol;Acc:HGNC:18136]
ENSG00000113593	PPWD1	-0.219283	0.00240131	2.61955	protein_coding	peptidylprolyl isomerase domain and WD repeat containing 1 [Source:HGNC Symbol;Acc:HGNC:28954]
ENSG00000160613	PCSK7	-0.219501	0.0145988	1.83568	protein_coding	proprotein convertase subtilisin/kexin type 7 [Source:HGNC Symbol;Acc:HGNC:8748]
ENSG00000164176	EDIL3	-0.219558	0.000285385	3.54457	protein_coding	EGF like repeats and discoidin domains 3 [Source:HGNC Symbol;Acc:HGNC:3173]
ENSG00000151612	ZNF827	-0.21988	0.0116184	1.93485	protein_coding	zinc finger protein 827 [Source:HGNC Symbol;Acc:HGNC:27193]
ENSG00000164985	PSIP1	-0.22021	4.97152e-05	4.30351	protein_coding	PC4 and SFRS1 interacting protein 1 [Source:HGNC Symbol;Acc:HGNC:9527]
ENSG00000102974	CTCF	-0.220575	6.57065e-05	4.18239	protein_coding	CCCTC-binding factor [Source:HGNC Symbol;Acc:HGNC:13723]
ENSG00000135828	RNASEL	-0.221198	0.0435438	1.36107	protein_coding	ribonuclease L [Source:HGNC Symbol;Acc:HGNC:10050]
ENSG00000111731	C2CD5	-0.221438	0.00289084	2.53898	protein_coding	C2 calcium dependent domain containing 5 [Source:HGNC Symbol;Acc:HGNC:29062]
ENSG00000140382	HMG20A	-0.221586	0.0016632	2.77906	protein_coding	high mobility group 20A [Source:HGNC Symbol;Acc:HGNC:5001]
ENSG00000232098	AC012313.1	-0.221591	0.0313942	1.50315	lincRNA	novel transcript
ENSG00000051825	MPHOSPH9	-0.221817	0.00594038	2.22619	protein_coding	M-phase phosphoprotein 9 [Source:HGNC Symbol;Acc:HGNC:7215]
ENSG00000122483	CCDC18	-0.222809	0.00881925	2.05457	protein_coding	coiled-coil domain containing 18 [Source:HGNC Symbol;Acc:HGNC:30370]
ENSG00000112282	MED23	-0.223108	0.00647082	2.18904	protein_coding	mediator complex subunit 23 [Source:HGNC Symbol;Acc:HGNC:2372]
ENSG00000133026	MYH10	-0.223497	0.000260393	3.58437	protein_coding	myosin heavy chain 10 [Source:HGNC Symbol;Acc:HGNC:7568]
ENSG00000213390	ARHGAP19	-0.223887	0.0346735	1.46	protein_coding	Rho GTPase activating protein 19 [Source:HGNC Symbol;Acc:HGNC:23724]
ENSG00000123607	TTC21B	-0.223974	0.0336398	1.47315	protein_coding	tetratricopeptide repeat domain 21B [Source:HGNC Symbol;Acc:HGNC:25660]
ENSG00000105855	ITGB8	-0.224505	0.00420355	2.37638	protein_coding	integrin subunit beta 8 [Source:HGNC Symbol;Acc:HGNC:6163]
ENSG00000187951	AC091057.1	-0.225317	0.0457543	1.33957	processed_transcript	OTU deubiquitinase 7A pseudogene [Source:NCBI gene;Acc:100288637]
ENSG00000108602	ALDH3A1	-0.226338	9.96536e-07	6.00151	protein_coding	aldehyde dehydrogenase 3 family member A1 [Source:HGNC Symbol;Acc:HGNC:405]
ENSG00000196177	ACADSB	-0.227346	0.0114298	1.94196	protein_coding	acyl-CoA dehydrogenase short/branched chain [Source:HGNC Symbol;Acc:HGNC:91]
ENSG00000182158	CREB3L2	-0.227644	2.7355e-05	4.56296	protein_coding	cAMP responsive element binding protein 3 like 2 [Source:HGNC Symbol;Acc:HGNC:23720]
ENSG00000178401	DNAJC22	-0.227865	0.000865901	3.06253	protein_coding	DnaJ heat shock protein family (Hsp40) member C22 [Source:HGNC Symbol;Acc:HGNC:25802]
ENSG00000161558	TMEM143	-0.227948	0.0272929	1.56395	protein_coding	transmembrane protein 143 [Source:HGNC Symbol;Acc:HGNC:25603]
ENSG00000103274	NUBP1	-0.228332	0.0483606	1.31551	protein_coding	nucleotide binding protein 1 [Source:HGNC Symbol;Acc:HGNC:8041]
ENSG00000174738	NR1D2	-0.229132	0.00641361	2.1929	protein_coding	nuclear receptor subfamily 1 group D member 2 [Source:HGNC Symbol;Acc:HGNC:7963]
ENSG00000109881	CCDC34	-0.229159	0.00276423	2.55843	protein_coding	coiled-coil domain containing 34 [Source:HGNC Symbol;Acc:HGNC:25079]
ENSG00000119227	PIGZ	-0.229265	0.0246036	1.609	protein_coding	phosphatidylinositol glycan anchor biosynthesis class Z [Source:HGNC Symbol;Acc:HGNC:30596]
ENSG00000103540	CCP110	-0.231102	0.000603292	3.21947	protein_coding	centriolar coiled-coil protein 110 [Source:HGNC Symbol;Acc:HGNC:24342]
ENSG00000168014	C2CD3	-0.232095	0.00108686	2.96383	protein_coding	C2 calcium dependent domain containing 3 [Source:HGNC Symbol;Acc:HGNC:24564]
ENSG00000008311	AASS	-0.232152	0.0414533	1.38244	protein_coding	aminoadipate-semialdehyde synthase [Source:HGNC Symbol;Acc:HGNC:17366]
ENSG00000285967	NIPBL-DT	-0.232176	0.0263341	1.57948	bidirectional_promoter_lncRNA	NIPBL divergent transcript [Source:HGNC Symbol;Acc:HGNC:51293]
ENSG00000006534	ALDH3B1	-0.232374	0.00152189	2.81762	protein_coding	aldehyde dehydrogenase 3 family member B1 [Source:HGNC Symbol;Acc:HGNC:410]
ENSG00000230551	AC021078.1	-0.232872	0.0182162	1.73954	processed_transcript	novel transcript
ENSG00000170456	DENND5B	-0.233048	0.00803813	2.09484	protein_coding	DENN domain containing 5B [Source:HGNC Symbol;Acc:HGNC:28338]
ENSG00000134569	LRP4	-0.233352	0.0327716	1.4845	protein_coding	LDL receptor related protein 4 [Source:HGNC Symbol;Acc:HGNC:6696]
ENSG00000084093	REST	-0.234012	0.00161672	2.79137	protein_coding	RE1 silencing transcription factor [Source:HGNC Symbol;Acc:HGNC:9966]
ENSG00000052841	TTC17	-0.235906	3.22139e-06	5.49196	protein_coding	tetratricopeptide repeat domain 17 [Source:HGNC Symbol;Acc:HGNC:25596]
ENSG00000143067	ZNF697	-0.236593	0.0379191	1.42114	protein_coding	zinc finger protein 697 [Source:HGNC Symbol;Acc:HGNC:32034]
ENSG00000131373	HACL1	-0.236881	0.018967	1.722	protein_coding	2-hydroxyacyl-CoA lyase 1 [Source:HGNC Symbol;Acc:HGNC:17856]
ENSG00000072501	SMC1A	-0.237391	3.9447e-06	5.40399	protein_coding	structural maintenance of chromosomes 1A [Source:HGNC Symbol;Acc:HGNC:11111]
ENSG00000160584	SIK3	-0.237417	0.00113188	2.9462	protein_coding	SIK family kinase 3 [Source:HGNC Symbol;Acc:HGNC:29165]
ENSG00000124508	BTN2A2	-0.237634	0.0129976	1.88614	protein_coding	butyrophilin subfamily 2 member A2 [Source:HGNC Symbol;Acc:HGNC:1137]
ENSG00000156970	BUB1B	-0.237726	0.00137872	2.86052	protein_coding	BUB1 mitotic checkpoint serine/threonine kinase B [Source:HGNC Symbol;Acc:HGNC:1149]
ENSG00000169814	BTD	-0.238294	0.0146432	1.83436	protein_coding	biotinidase [Source:HGNC Symbol;Acc:HGNC:1122]
ENSG00000069275	NUCKS1	-0.239183	3.42838e-12	11.4649	protein_coding	nuclear casein kinase and cyclin dependent kinase substrate 1 [Source:HGNC Symbol;Acc:HGNC:29923]
ENSG00000128591	FLNC	-0.239214	0.00245294	2.61031	protein_coding	filamin C [Source:HGNC Symbol;Acc:HGNC:3756]
ENSG00000082258	CCNT2	-0.239268	0.000452981	3.34392	protein_coding	cyclin T2 [Source:HGNC Symbol;Acc:HGNC:1600]
ENSG00000005469	CROT	-0.239476	0.000655518	3.18342	protein_coding	carnitine O-octanoyltransferase [Source:HGNC Symbol;Acc:HGNC:2366]
ENSG00000146247	PHIP	-0.239564	0.00147376	2.83157	protein_coding	pleckstrin homology domain interacting protein [Source:HGNC Symbol;Acc:HGNC:15673]
ENSG00000009413	REV3L	-0.240465	0.00679091	2.16807	protein_coding	REV3 like, DNA directed polymerase zeta catalytic subunit [Source:HGNC Symbol;Acc:HGNC:9968]
ENSG00000000460	C1orf112	-0.240482	0.0228779	1.64058	protein_coding	chromosome 1 open reading frame 112 [Source:HGNC Symbol;Acc:HGNC:25565]
ENSG00000092098	RNF31	-0.240892	0.0259455	1.58594	protein_coding	ring finger protein 31 [Source:HGNC Symbol;Acc:HGNC:16031]
ENSG00000152926	ZNF117	-0.242	0.00884047	2.05352	protein_coding	zinc finger protein 117 [Source:HGNC Symbol;Acc:HGNC:12897]
ENSG00000013288	MAN2B2	-0.242547	0.000103157	3.9865	protein_coding	mannosidase alpha class 2B member 2 [Source:HGNC Symbol;Acc:HGNC:29623]
ENSG00000185219	ZNF445	-0.243585	0.0013595	2.86662	protein_coding	zinc finger protein 445 [Source:HGNC Symbol;Acc:HGNC:21018]
ENSG00000110344	UBE4A	-0.243624	0.00285694	2.5441	protein_coding	ubiquitination factor E4A [Source:HGNC Symbol;Acc:HGNC:12499]
ENSG00000079387	SENP1	-0.243714	0.00187962	2.72593	protein_coding	SUMO specific peptidase 1 [Source:HGNC Symbol;Acc:HGNC:17927]
ENSG00000187079	TEAD1	-0.244127	1.15663e-05	4.93681	protein_coding	TEA domain transcription factor 1 [Source:HGNC Symbol;Acc:HGNC:11714]
ENSG00000260261	AC124944.3	-0.244436	0.0349586	1.45645	transcribed_unprocessed_pseudogene	programmed cell death 6 (PDCD6) pseudogene
ENSG00000184445	KNTC1	-0.244501	0.000152612	3.81641	protein_coding	kinetochore associated 1 [Source:HGNC Symbol;Acc:HGNC:17255]
ENSG00000225830	ERCC6	-0.244796	0.0421838	1.37485	protein_coding	ERCC excision repair 6, chromatin remodeling factor [Source:HGNC Symbol;Acc:HGNC:3438]
ENSG00000160703	NLRX1	-0.24494	0.00280134	2.55263	protein_coding	NLR family member X1 [Source:HGNC Symbol;Acc:HGNC:29890]
ENSG00000165868	HSPA12A	-0.245245	0.0304018	1.5171	protein_coding	heat shock protein family A (Hsp70) member 12A [Source:HGNC Symbol;Acc:HGNC:19022]
ENSG00000164330	EBF1	-0.245273	0.011914	1.92394	protein_coding	early B cell factor 1 [Source:HGNC Symbol;Acc:HGNC:3126]
ENSG00000186638	KIF24	-0.246209	0.0325574	1.48735	protein_coding	kinesin family member 24 [Source:HGNC Symbol;Acc:HGNC:19916]
ENSG00000169855	ROBO1	-0.246254	0.000166768	3.77789	protein_coding	roundabout guidance receptor 1 [Source:HGNC Symbol;Acc:HGNC:10249]
ENSG00000167889	MGAT5B	-0.248438	0.00248558	2.60457	protein_coding	alpha-1,6-mannosylglycoprotein 6-beta-N-acetylglucosaminyltransferase B [Source:HGNC Symbol;Acc:HGNC:24140]
ENSG00000249353	NPM1P27	-0.248648	0.0254685	1.594	processed_pseudogene	nucleophosmin 1 pseudogene 27 [Source:HGNC Symbol;Acc:HGNC:45206]
ENSG00000076356	PLXNA2	-0.250022	0.00297163	2.527	protein_coding	plexin A2 [Source:HGNC Symbol;Acc:HGNC:9100]
ENSG00000163808	KIF15	-0.250108	0.00389475	2.40952	protein_coding	kinesin family member 15 [Source:HGNC Symbol;Acc:HGNC:17273]
ENSG00000169641	LUZP1	-0.250852	0.000294579	3.5308	protein_coding	leucine zipper protein 1 [Source:HGNC Symbol;Acc:HGNC:14985]
ENSG00000148773	MKI67	-0.25137	5.20319e-07	6.28373	protein_coding	marker of proliferation Ki-67 [Source:HGNC Symbol;Acc:HGNC:7107]
ENSG00000083123	BCKDHB	-0.252193	0.00148759	2.82752	protein_coding	branched chain keto acid dehydrogenase E1 subunit beta [Source:HGNC Symbol;Acc:HGNC:987]
ENSG00000176225	RTTN	-0.252353	0.0357056	1.44726	protein_coding	rotatin [Source:HGNC Symbol;Acc:HGNC:18654]
ENSG00000204116	CHIC1	-0.253215	0.0102765	1.98815	protein_coding	cysteine rich hydrophobic domain 1 [Source:HGNC Symbol;Acc:HGNC:1934]
ENSG00000160766	GBAP1	-0.254357	0.0403988	1.39363	transcribed_unprocessed_pseudogene	glucosylceramidase beta pseudogene 1 [Source:HGNC Symbol;Acc:HGNC:4178]
ENSG00000136720	HS6ST1	-0.254734	0.00619146	2.20821	protein_coding	heparan sulfate 6-O-sulfotransferase 1 [Source:HGNC Symbol;Acc:HGNC:5201]
ENSG00000164010	ERMAP	-0.255549	0.0053689	2.27011	protein_coding	erythroblast membrane associated protein (Scianna blood group) [Source:HGNC Symbol;Acc:HGNC:15743]
ENSG00000107890	ANKRD26	-0.255991	0.0132036	1.87931	protein_coding	ankyrin repeat domain 26 [Source:HGNC Symbol;Acc:HGNC:29186]
ENSG00000114698	PLSCR4	-0.256308	0.00051463	3.28851	protein_coding	phospholipid scramblase 4 [Source:HGNC Symbol;Acc:HGNC:16497]
ENSG00000091157	WDR7	-0.25672	0.021948	1.65861	protein_coding	WD repeat domain 7 [Source:HGNC Symbol;Acc:HGNC:13490]
ENSG00000198420	TCAF1	-0.257909	0.000684077	3.1649	protein_coding	TRPM8 channel associated factor 1 [Source:HGNC Symbol;Acc:HGNC:22201]
ENSG00000172296	SPTLC3	-0.258835	0.029778	1.52611	protein_coding	serine palmitoyltransferase long chain base subunit 3 [Source:HGNC Symbol;Acc:HGNC:16253]
ENSG00000114315	HES1	-0.259134	0.04171	1.37976	protein_coding	hes family bHLH transcription factor 1 [Source:HGNC Symbol;Acc:HGNC:5192]
ENSG00000214021	TTLL3	-0.259604	0.00704396	2.15218	protein_coding	tubulin tyrosine ligase like 3 [Source:HGNC Symbol;Acc:HGNC:24483]
ENSG00000151657	KIN	-0.259996	0.0262419	1.581	protein_coding	Kin17 DNA and RNA binding protein [Source:HGNC Symbol;Acc:HGNC:6327]
ENSG00000177303	CASKIN2	-0.260567	0.00105415	2.9771	protein_coding	CASK interacting protein 2 [Source:HGNC Symbol;Acc:HGNC:18200]
ENSG00000180263	FGD6	-0.260734	0.00951202	2.02173	protein_coding	FYVE, RhoGEF and PH domain containing 6 [Source:HGNC Symbol;Acc:HGNC:21740]
ENSG00000129534	MIS18BP1	-0.261525	0.00597986	2.22331	protein_coding	MIS18 binding protein 1 [Source:HGNC Symbol;Acc:HGNC:20190]
ENSG00000137804	NUSAP1	-0.262588	0.0295746	1.52908	protein_coding	nucleolar and spindle associated protein 1 [Source:HGNC Symbol;Acc:HGNC:18538]
ENSG00000142528	ZNF473	-0.262888	0.0261262	1.58292	protein_coding	zinc finger protein 473 [Source:HGNC Symbol;Acc:HGNC:23239]
ENSG00000011523	CEP68	-0.263028	0.0141153	1.85031	protein_coding	centrosomal protein 68 [Source:HGNC Symbol;Acc:HGNC:29076]
ENSG00000128000	ZNF780B	-0.264679	0.0153382	1.81423	protein_coding	zinc finger protein 780B [Source:HGNC Symbol;Acc:HGNC:33109]
ENSG00000167555	ZNF528	-0.26486	0.0109375	1.96108	protein_coding	zinc finger protein 528 [Source:HGNC Symbol;Acc:HGNC:29384]
ENSG00000077684	JADE1	-0.264903	0.00227009	2.64396	protein_coding	jade family PHD finger 1 [Source:HGNC Symbol;Acc:HGNC:30027]
ENSG00000136104	RNASEH2B	-0.265169	0.0173853	1.75982	protein_coding	ribonuclease H2 subunit B [Source:HGNC Symbol;Acc:HGNC:25671]
ENSG00000166575	TMEM135	-0.265283	0.00245079	2.61069	protein_coding	transmembrane protein 135 [Source:HGNC Symbol;Acc:HGNC:26167]
ENSG00000076321	KLHL20	-0.266584	0.00160782	2.79376	protein_coding	kelch like family member 20 [Source:HGNC Symbol;Acc:HGNC:25056]
ENSG00000139926	FRMD6	-0.267175	0.000330174	3.48126	protein_coding	FERM domain containing 6 [Source:HGNC Symbol;Acc:HGNC:19839]
ENSG00000148950	IMMP1L	-0.267653	0.0234831	1.62925	protein_coding	inner mitochondrial membrane peptidase subunit 1 [Source:HGNC Symbol;Acc:HGNC:26317]
ENSG00000101935	AMMECR1	-0.267776	0.00281083	2.55117	protein_coding	Alport syndrome, mental retardation, midface hypoplasia and elliptocytosis chromosomal region gene 1 [Source:HGNC Symbol;Acc:HGNC:467]
ENSG00000166436	TRIM66	-0.26909	0.00124636	2.90436	protein_coding	tripartite motif containing 66 [Source:HGNC Symbol;Acc:HGNC:29005]
ENSG00000131002	TXLNGY	-0.269283	2.4601e-05	4.60905	transcribed_unprocessed_pseudogene	taxilin gamma pseudogene, Y-linked [Source:HGNC Symbol;Acc:HGNC:18473]
ENSG00000054654	SYNE2	-0.269936	0.0099632	2.0016	protein_coding	spectrin repeat containing nuclear envelope protein 2 [Source:HGNC Symbol;Acc:HGNC:17084]
ENSG00000156787	TBC1D31	-0.271007	0.00560408	2.2515	protein_coding	TBC1 domain family member 31 [Source:HGNC Symbol;Acc:HGNC:30888]
ENSG00000122966	CIT	-0.271275	7.54135e-05	4.12255	protein_coding	citron rho-interacting serine/threonine kinase [Source:HGNC Symbol;Acc:HGNC:1985]
ENSG00000131747	TOP2A	-0.27129	1.8912e-10	9.72326	protein_coding	DNA topoisomerase II alpha [Source:HGNC Symbol;Acc:HGNC:11989]
ENSG00000162994	CLHC1	-0.272972	0.0216454	1.66463	protein_coding	clathrin heavy chain linker domain containing 1 [Source:HGNC Symbol;Acc:HGNC:26453]
ENSG00000136925	TSTD2	-0.273093	0.044344	1.35317	protein_coding	thiosulfate sulfurtransferase like domain containing 2 [Source:HGNC Symbol;Acc:HGNC:30087]
ENSG00000275131	AC241952.1	-0.274772	0.00856028	2.06751	transcribed_unprocessed_pseudogene	phosphodiesterase 4D interacting protein-like [Source:NCBI gene;Acc:100996724]
ENSG00000111224	PARP11	-0.276278	0.0279766	1.5532	protein_coding	poly(ADP-ribose) polymerase family member 11 [Source:HGNC Symbol;Acc:HGNC:1186]
ENSG00000035115	SH3YL1	-0.276318	0.00314986	2.50171	protein_coding	SH3 and SYLF domain containing 1 [Source:HGNC Symbol;Acc:HGNC:29546]
ENSG00000196628	TCF4	-0.276535	3.56145e-05	4.44837	protein_coding	transcription factor 4 [Source:HGNC Symbol;Acc:HGNC:11634]
ENSG00000138160	KIF11	-0.277523	5.61941e-06	5.25031	protein_coding	kinesin family member 11 [Source:HGNC Symbol;Acc:HGNC:6388]
ENSG00000168386	FILIP1L	-0.27775	0.0194996	1.70997	protein_coding	filamin A interacting protein 1 like [Source:HGNC Symbol;Acc:HGNC:24589]
ENSG00000028116	VRK2	-0.277753	0.0162874	1.78815	protein_coding	vaccinia related kinase 2 [Source:HGNC Symbol;Acc:HGNC:12719]
ENSG00000175322	ZNF519	-0.278359	0.0415112	1.38183	protein_coding	zinc finger protein 519 [Source:HGNC Symbol;Acc:HGNC:30574]
ENSG00000221995	TIAF1	-0.279178	0.0356606	1.44781	protein_coding	TGFB1-induced anti-apoptotic factor 1 [Source:HGNC Symbol;Acc:HGNC:11803]
ENSG00000106804	C5	-0.280006	0.025646	1.59098	protein_coding	complement C5 [Source:HGNC Symbol;Acc:HGNC:1331]
ENSG00000198315	ZKSCAN8	-0.280323	7.83731e-05	4.10583	protein_coding	zinc finger with KRAB and SCAN domains 8 [Source:HGNC Symbol;Acc:HGNC:12983]
ENSG00000197603	CPLANE1	-0.280427	0.0182996	1.73756	protein_coding	ciliogenesis and planar polarity effector 1 [Source:HGNC Symbol;Acc:HGNC:25801]
ENSG00000162885	B3GALNT2	-0.280848	0.0266306	1.57462	protein_coding	beta-1,3-N-acetylgalactosaminyltransferase 2 [Source:HGNC Symbol;Acc:HGNC:28596]
ENSG00000237973	MTCO1P12	-0.281905	0.0420634	1.3761	unprocessed_pseudogene	MT-CO1 pseudogene 12 [Source:HGNC Symbol;Acc:HGNC:52014]
ENSG00000132326	PER2	-0.282416	0.0250926	1.60045	protein_coding	period circadian regulator 2 [Source:HGNC Symbol;Acc:HGNC:8846]
ENSG00000165943	MOAP1	-0.284509	0.0324083	1.48934	protein_coding	modulator of apoptosis 1 [Source:HGNC Symbol;Acc:HGNC:16658]
ENSG00000105866	SP4	-0.286751	0.0332547	1.47815	protein_coding	Sp4 transcription factor [Source:HGNC Symbol;Acc:HGNC:11209]
ENSG00000170264	FAM161A	-0.286817	0.0387022	1.41226	protein_coding	FAM161A, centrosomal protein [Source:HGNC Symbol;Acc:HGNC:25808]
ENSG00000164638	SLC29A4	-0.287039	0.0123888	1.90697	protein_coding	solute carrier family 29 member 4 [Source:HGNC Symbol;Acc:HGNC:23097]
ENSG00000185920	PTCH1	-0.289351	0.00164458	2.78394	protein_coding	patched 1 [Source:HGNC Symbol;Acc:HGNC:9585]
ENSG00000136859	ANGPTL2	-0.289453	0.03194	1.49567	protein_coding	angiopoietin like 2 [Source:HGNC Symbol;Acc:HGNC:490]
ENSG00000103037	SETD6	-0.289989	0.00499624	2.30136	protein_coding	SET domain containing 6 [Source:HGNC Symbol;Acc:HGNC:26116]
ENSG00000115325	DOK1	-0.291025	0.0235218	1.62853	protein_coding	docking protein 1 [Source:HGNC Symbol;Acc:HGNC:2990]
ENSG00000169439	SDC2	-0.291756	0.0328738	1.48315	protein_coding	syndecan 2 [Source:HGNC Symbol;Acc:HGNC:10659]
ENSG00000166439	RNF169	-0.292243	0.0124186	1.90593	protein_coding	ring finger protein 169 [Source:HGNC Symbol;Acc:HGNC:26961]
ENSG00000112902	SEMA5A	-0.293279	4.63362e-06	5.33408	protein_coding	semaphorin 5A [Source:HGNC Symbol;Acc:HGNC:10736]
ENSG00000144476	ACKR3	-0.293921	0.0268978	1.57028	protein_coding	atypical chemokine receptor 3 [Source:HGNC Symbol;Acc:HGNC:23692]
ENSG00000119720	NRDE2	-0.295453	0.0483188	1.31588	protein_coding	NRDE-2, necessary for RNA interference, domain containing [Source:HGNC Symbol;Acc:HGNC:20186]
ENSG00000185630	PBX1	-0.296584	0.0153889	1.81279	protein_coding	PBX homeobox 1 [Source:HGNC Symbol;Acc:HGNC:8632]
ENSG00000164093	PITX2	-0.29704	0.0181671	1.74071	protein_coding	paired like homeodomain 2 [Source:HGNC Symbol;Acc:HGNC:9005]
ENSG00000213799	ZNF845	-0.29714	0.0381146	1.41891	protein_coding	zinc finger protein 845 [Source:HGNC Symbol;Acc:HGNC:25112]
ENSG00000035499	DEPDC1B	-0.29734	0.00250704	2.60084	protein_coding	DEP domain containing 1B [Source:HGNC Symbol;Acc:HGNC:24902]
ENSG00000198919	DZIP3	-0.297744	0.000103048	3.98696	protein_coding	DAZ interacting zinc finger protein 3 [Source:HGNC Symbol;Acc:HGNC:30938]
ENSG00000152404	CWF19L2	-0.298555	0.0213465	1.67067	protein_coding	CWF19 like cell cycle control factor 2 [Source:HGNC Symbol;Acc:HGNC:26508]
ENSG00000154146	NRGN	-0.30094	0.0273473	1.56309	protein_coding	neurogranin [Source:HGNC Symbol;Acc:HGNC:8000]
ENSG00000274750	HIST1H3E	-0.30105	0.0359715	1.44404	protein_coding	histone cluster 1 H3 family member e [Source:HGNC Symbol;Acc:HGNC:4769]
ENSG00000188878	FBF1	-0.302492	0.0086224	2.06437	protein_coding	Fas binding factor 1 [Source:HGNC Symbol;Acc:HGNC:24674]
ENSG00000272556	GTF2IP13	-0.30289	0.0136695	1.86425	transcribed_unprocessed_pseudogene	general transcription factor IIi pseudogene 13 [Source:HGNC Symbol;Acc:HGNC:51725]
ENSG00000183808	RBM12B	-0.303394	0.000357659	3.44653	protein_coding	RNA binding motif protein 12B [Source:HGNC Symbol;Acc:HGNC:32310]
ENSG00000129474	AJUBA	-0.304771	0.0123654	1.90779	protein_coding	ajuba LIM protein [Source:HGNC Symbol;Acc:HGNC:20250]
ENSG00000263072	ZNF213-AS1	-0.305541	0.00114855	2.93985	antisense	ZNF213 antisense RNA 1 (head to head) [Source:HGNC Symbol;Acc:HGNC:50505]
ENSG00000103942	HOMER2	-0.306777	0.0123995	1.9066	protein_coding	homer scaffold protein 2 [Source:HGNC Symbol;Acc:HGNC:17513]
ENSG00000101333	PLCB4	-0.308967	0.00138231	2.85939	protein_coding	phospholipase C beta 4 [Source:HGNC Symbol;Acc:HGNC:9059]
ENSG00000175548	ALG10B	-0.309284	0.0024756	2.60632	protein_coding	ALG10B, alpha-1,2-glucosyltransferase [Source:HGNC Symbol;Acc:HGNC:31088]
ENSG00000268362	AC092279.1	-0.311704	0.0122284	1.91263	lincRNA	novel transcript
ENSG00000174099	MSRB3	-0.313866	0.0180317	1.74396	protein_coding	methionine sulfoxide reductase B3 [Source:HGNC Symbol;Acc:HGNC:27375]
ENSG00000180739	S1PR5	-0.314155	0.0170534	1.76819	protein_coding	sphingosine-1-phosphate receptor 5 [Source:HGNC Symbol;Acc:HGNC:14299]
ENSG00000273136	NBPF26	-0.314713	0.0099949	2.00022	protein_coding	NBPF member 26 [Source:HGNC Symbol;Acc:HGNC:49571]
ENSG00000246067	RAB30-AS1	-0.317861	0.0156675	1.805	lincRNA	RAB30 antisense RNA 1 (head to head) [Source:HGNC Symbol;Acc:HGNC:48672]
ENSG00000113810	SMC4	-0.317949	5.64908e-09	8.24802	protein_coding	structural maintenance of chromosomes 4 [Source:HGNC Symbol;Acc:HGNC:14013]
ENSG00000112294	ALDH5A1	-0.318155	0.00615022	2.21111	protein_coding	aldehyde dehydrogenase 5 family member A1 [Source:HGNC Symbol;Acc:HGNC:408]
ENSG00000163590	PPM1L	-0.319212	0.0189813	1.72167	protein_coding	protein phosphatase, Mg2+/Mn2+ dependent 1L [Source:HGNC Symbol;Acc:HGNC:16381]
ENSG00000107551	RASSF4	-0.320176	0.00191409	2.71804	protein_coding	Ras association domain family member 4 [Source:HGNC Symbol;Acc:HGNC:20793]
ENSG00000259820	AC083843.2	-0.320655	0.0411883	1.38523	lincRNA	novel transcript
ENSG00000049130	KITLG	-0.321427	1.41795e-05	4.84834	protein_coding	KIT ligand [Source:HGNC Symbol;Acc:HGNC:6343]
ENSG00000276600	RAB7B	-0.322011	0.0402682	1.39504	protein_coding	RAB7B, member RAS oncogene family [Source:HGNC Symbol;Acc:HGNC:30513]
ENSG00000152217	SETBP1	-0.323699	0.0162894	1.78809	protein_coding	SET binding protein 1 [Source:HGNC Symbol;Acc:HGNC:15573]
ENSG00000007968	E2F2	-0.323756	0.0156536	1.80539	protein_coding	E2F transcription factor 2 [Source:HGNC Symbol;Acc:HGNC:3114]
ENSG00000107562	CXCL12	-0.325887	1.13355e-13	12.9456	protein_coding	C-X-C motif chemokine ligand 12 [Source:HGNC Symbol;Acc:HGNC:10672]
ENSG00000231770	TMEM44-AS1	-0.326509	0.0253625	1.59581	antisense	TMEM44 antisense RNA 1 [Source:HGNC Symbol;Acc:HGNC:44272]
ENSG00000267858	MZF1-AS1	-0.329448	0.0319514	1.49551	antisense	MZF1 antisense RNA 1 [Source:HGNC Symbol;Acc:HGNC:51271]
ENSG00000180573	HIST1H2AC	-0.329937	0.00281811	2.55004	protein_coding	histone cluster 1 H2A family member c [Source:HGNC Symbol;Acc:HGNC:4733]
ENSG00000175899	A2M	-0.330149	0.00336794	2.47264	protein_coding	alpha-2-macroglobulin [Source:HGNC Symbol;Acc:HGNC:7]
ENSG00000105612	DNASE2	-0.330573	0.0280771	1.55165	protein_coding	deoxyribonuclease 2, lysosomal [Source:HGNC Symbol;Acc:HGNC:2960]
ENSG00000181315	ZNF322	-0.332107	0.0151439	1.81976	protein_coding	zinc finger protein 322 [Source:HGNC Symbol;Acc:HGNC:23640]
ENSG00000108187	PBLD	-0.335948	0.00279921	2.55296	protein_coding	phenazine biosynthesis like protein domain containing [Source:HGNC Symbol;Acc:HGNC:23301]
ENSG00000211448	DIO2	-0.336574	0.0315829	1.50055	protein_coding	iodothyronine deiodinase 2 [Source:HGNC Symbol;Acc:HGNC:2884]
ENSG00000173531	MST1	-0.337476	0.0181952	1.74004	protein_coding	macrophage stimulating 1 [Source:HGNC Symbol;Acc:HGNC:7380]
ENSG00000178700	DHFR2	-0.340578	0.00212003	2.67366	protein_coding	dihydrofolate reductase 2 [Source:HGNC Symbol;Acc:HGNC:27309]
ENSG00000280187	AC022107.1	-0.340993	0.0178735	1.74779	TEC	TEC
ENSG00000005189	REXO5	-0.341522	0.00249074	2.60367	protein_coding	RNA exonuclease 5 [Source:HGNC Symbol;Acc:HGNC:24661]
ENSG00000119723	COQ6	-0.34458	0.0163429	1.78667	protein_coding	coenzyme Q6, monooxygenase [Source:HGNC Symbol;Acc:HGNC:20233]
ENSG00000026036	RTEL1-TNFRSF6B	-0.345818	0.0499418	1.30154	protein_coding	RTEL1-TNFRSF6B readthrough (NMD candidate) [Source:HGNC Symbol;Acc:HGNC:44095]
ENSG00000223764	LINC02593	-0.345834	0.00252189	2.59827	lincRNA	long intergenic non-protein coding RNA 2593 [Source:HGNC Symbol;Acc:HGNC:53933]
ENSG00000077943	ITGA8	-0.34629	0.00248911	2.60396	protein_coding	integrin subunit alpha 8 [Source:HGNC Symbol;Acc:HGNC:6144]
ENSG00000180626	ZNF594	-0.346601	0.0112869	1.94743	protein_coding	zinc finger protein 594 [Source:HGNC Symbol;Acc:HGNC:29392]
ENSG00000162576	MXRA8	-0.347259	0.00463469	2.33398	protein_coding	matrix remodeling associated 8 [Source:HGNC Symbol;Acc:HGNC:7542]
ENSG00000223509	AC135983.2	-0.347639	0.00991883	2.00354	transcribed_processed_pseudogene	WAS protein homolog associated with actin, golgi membranes and microtubules (WHAMM) pseudogene
ENSG00000137501	SYTL2	-0.349113	0.00443629	2.35298	protein_coding	synaptotagmin like 2 [Source:HGNC Symbol;Acc:HGNC:15585]
ENSG00000157399	ARSE	-0.349186	0.0120407	1.91935	protein_coding	arylsulfatase E [Source:HGNC Symbol;Acc:HGNC:719]
ENSG00000166004	CEP295	-0.349784	0.00457056	2.34003	protein_coding	centrosomal protein 295 [Source:HGNC Symbol;Acc:HGNC:29366]
ENSG00000197008	ZNF138	-0.350924	0.0118239	1.92724	protein_coding	zinc finger protein 138 [Source:HGNC Symbol;Acc:HGNC:12922]
ENSG00000285230	RALY-AS1	-0.352493	0.0215159	1.66724	lincRNA	RALY antisense RNA 1 [Source:HGNC Symbol;Acc:HGNC:50743]
ENSG00000279059	AC007485.2	-0.357486	0.0193232	1.71392	TEC	TEC
ENSG00000255182	AC084125.2	-0.360037	0.0166629	1.77825	processed_transcript	novel transcript, antisense to PPP1R16A
ENSG00000103995	CEP152	-0.360562	1.36681e-05	4.86429	protein_coding	centrosomal protein 152 [Source:HGNC Symbol;Acc:HGNC:29298]
ENSG00000244560	AC004890.2	-0.364506	0.00396256	2.40202	transcribed_unprocessed_pseudogene	AI894139 pseudogene [Source:NCBI gene;Acc:155060]
ENSG00000140262	TCF12	-0.364599	2.26702e-05	4.64454	protein_coding	transcription factor 12 [Source:HGNC Symbol;Acc:HGNC:11623]
ENSG00000131018	SYNE1	-0.365894	0.00161275	2.79243	protein_coding	spectrin repeat containing nuclear envelope protein 1 [Source:HGNC Symbol;Acc:HGNC:17089]
ENSG00000216775	AL109918.1	-0.368394	0.00785596	2.1048	transcribed_unprocessed_pseudogene	uncharacterized LOC730101 [Source:NCBI gene;Acc:730101]
ENSG00000263142	LRRC37A17P	-0.37012	0.0131823	1.88001	transcribed_unprocessed_pseudogene	leucine rich repeat containing 37 member A17, pseudogene [Source:HGNC Symbol;Acc:HGNC:48365]
ENSG00000112769	LAMA4	-0.372931	7.08787e-09	8.14948	protein_coding	laminin subunit alpha 4 [Source:HGNC Symbol;Acc:HGNC:6484]
ENSG00000171227	TMEM37	-0.374594	0.0105922	1.97501	protein_coding	transmembrane protein 37 [Source:HGNC Symbol;Acc:HGNC:18216]
ENSG00000038427	VCAN	-0.375057	0.00141474	2.84932	protein_coding	versican [Source:HGNC Symbol;Acc:HGNC:2464]
ENSG00000120899	PTK2B	-0.375301	0.0218763	1.66003	protein_coding	protein tyrosine kinase 2 beta [Source:HGNC Symbol;Acc:HGNC:9612]
ENSG00000266094	RASSF5	-0.376327	0.00785138	2.10505	protein_coding	Ras association domain family member 5 [Source:HGNC Symbol;Acc:HGNC:17609]
ENSG00000100968	NFATC4	-0.376328	0.00951329	2.02167	protein_coding	nuclear factor of activated T cells 4 [Source:HGNC Symbol;Acc:HGNC:7778]
ENSG00000090924	PLEKHG2	-0.376952	3.77755e-09	8.42279	protein_coding	pleckstrin homology and RhoGEF domain containing G2 [Source:HGNC Symbol;Acc:HGNC:29515]
ENSG00000267056	AC005336.1	-0.377171	0.0268648	1.57082	processed_pseudogene	inositol polyphosphate multikinase (IPMK) pseudogene
ENSG00000264920	AC018521.5	-0.377224	0.0304596	1.51628	processed_transcript	uncharacterized LOC102724532 [Source:NCBI gene;Acc:102724532]
ENSG00000170271	FAXDC2	-0.383598	0.00371749	2.42975	protein_coding	fatty acid hydroxylase domain containing 2 [Source:HGNC Symbol;Acc:HGNC:1334]
ENSG00000107731	UNC5B	-0.38482	0.00227739	2.64256	protein_coding	unc-5 netrin receptor B [Source:HGNC Symbol;Acc:HGNC:12568]
ENSG00000182108	DEXI	-0.387415	0.021062	1.6765	protein_coding	Dexi homolog [Source:HGNC Symbol;Acc:HGNC:13267]
ENSG00000176273	SLC35G1	-0.388207	0.0132466	1.87789	protein_coding	solute carrier family 35 member G1 [Source:HGNC Symbol;Acc:HGNC:26607]
ENSG00000158301	GPRASP2	-0.389352	0.000881946	3.05456	protein_coding	G protein-coupled receptor associated sorting protein 2 [Source:HGNC Symbol;Acc:HGNC:25169]
ENSG00000102048	ASB9	-0.390042	0.00136286	2.86555	protein_coding	ankyrin repeat and SOCS box containing 9 [Source:HGNC Symbol;Acc:HGNC:17184]
ENSG00000184154	LRTOMT	-0.390844	0.00298059	2.5257	protein_coding	leucine rich transmembrane and O-methyltransferase domain containing [Source:HGNC Symbol;Acc:HGNC:25033]
ENSG00000214425	LRRC37A4P	-0.395101	0.00790556	2.10207	transcribed_unprocessed_pseudogene	leucine rich repeat containing 37 member A4, pseudogene [Source:HGNC Symbol;Acc:HGNC:25479]
ENSG00000176401	EID2B	-0.396284	0.0477816	1.32074	protein_coding	EP300 interacting inhibitor of differentiation 2B [Source:HGNC Symbol;Acc:HGNC:26796]
ENSG00000105699	LSR	-0.397055	0.0308859	1.51024	protein_coding	lipolysis stimulated lipoprotein receptor [Source:HGNC Symbol;Acc:HGNC:29572]
ENSG00000138380	CARF	-0.398415	0.0133901	1.87322	protein_coding	calcium responsive transcription factor [Source:HGNC Symbol;Acc:HGNC:14435]
ENSG00000251474	RPL32P3	-0.40117	0.00106052	2.97448	transcribed_unprocessed_pseudogene	ribosomal protein L32 pseudogene 3 [Source:HGNC Symbol;Acc:HGNC:27024]
ENSG00000074621	SLC24A1	-0.403211	0.00153716	2.81328	protein_coding	solute carrier family 24 member 1 [Source:HGNC Symbol;Acc:HGNC:10975]
ENSG00000134899	ERCC5	-0.406166	0.0440948	1.35561	protein_coding	ERCC excision repair 5, endonuclease [Source:HGNC Symbol;Acc:HGNC:3437]
ENSG00000091656	ZFHX4	-0.407555	3.52581e-05	4.45274	protein_coding	zinc finger homeobox 4 [Source:HGNC Symbol;Acc:HGNC:30939]
ENSG00000259768	AC004943.2	-0.408612	0.00522767	2.28169	antisense	novel transcript, antisense to ZFHX3
ENSG00000065534	MYLK	-0.408959	1.15752e-06	5.93647	protein_coding	myosin light chain kinase [Source:HGNC Symbol;Acc:HGNC:7590]
ENSG00000259495	AC016705.2	-0.409507	0.0285268	1.54475	lincRNA	novel transcript
ENSG00000269293	ZSCAN16-AS1	-0.41054	0.00468139	2.32963	antisense	ZSCAN16 antisense RNA 1 [Source:HGNC Symbol;Acc:HGNC:48982]
ENSG00000067113	PLPP1	-0.41336	2.85223e-07	6.54481	protein_coding	phospholipid phosphatase 1 [Source:HGNC Symbol;Acc:HGNC:9228]
ENSG00000166192	SENP8	-0.41663	0.0488077	1.31151	protein_coding	SUMO peptidase family member, NEDD8 specific [Source:HGNC Symbol;Acc:HGNC:22992]
ENSG00000088756	ARHGAP28	-0.417039	1.62947e-07	6.78795	protein_coding	Rho GTPase activating protein 28 [Source:HGNC Symbol;Acc:HGNC:25509]
ENSG00000105750	ZNF85	-0.41783	0.0151882	1.81849	protein_coding	zinc finger protein 85 [Source:HGNC Symbol;Acc:HGNC:13160]
ENSG00000093217	XYLB	-0.418541	0.0148686	1.82773	protein_coding	xylulokinase [Source:HGNC Symbol;Acc:HGNC:12839]
ENSG00000132846	ZBED3	-0.419608	0.00931879	2.03064	protein_coding	zinc finger BED-type containing 3 [Source:HGNC Symbol;Acc:HGNC:20711]
ENSG00000156869	FRRS1	-0.421829	0.0184249	1.7346	protein_coding	ferric chelate reductase 1 [Source:HGNC Symbol;Acc:HGNC:27622]
ENSG00000127241	MASP1	-0.426789	0.019115	1.71863	protein_coding	mannan binding lectin serine peptidase 1 [Source:HGNC Symbol;Acc:HGNC:6901]
ENSG00000144426	NBEAL1	-0.429836	0.0402931	1.39477	protein_coding	neurobeachin like 1 [Source:HGNC Symbol;Acc:HGNC:20681]
ENSG00000080603	SRCAP	-0.43051	0.00212829	2.67197	protein_coding	Snf2 related CREBBP activator protein [Source:HGNC Symbol;Acc:HGNC:16974]
ENSG00000132881	CPLANE2	-0.432104	0.0297899	1.52593	protein_coding	ciliogenesis and planar polarity effector 2 [Source:HGNC Symbol;Acc:HGNC:28127]
ENSG00000213462	ERV3-1	-0.432971	0.006258	2.20356	protein_coding	endogenous retrovirus group 3 member 1, envelope [Source:HGNC Symbol;Acc:HGNC:3454]
ENSG00000083097	DOP1A	-0.433805	0.00108857	2.96314	protein_coding	DOP1 leucine zipper like protein A [Source:HGNC Symbol;Acc:HGNC:21194]
ENSG00000166292	TMEM100	-0.43391	2.56152e-05	4.5915	protein_coding	transmembrane protein 100 [Source:HGNC Symbol;Acc:HGNC:25607]
ENSG00000259583	AC015712.2	-0.435358	0.028607	1.54353	antisense	uncharacterized LOC101927751 [Source:NCBI gene;Acc:101927751]
ENSG00000011677	GABRA3	-0.435555	0.0266931	1.5736	protein_coding	gamma-aminobutyric acid type A receptor alpha3 subunit [Source:HGNC Symbol;Acc:HGNC:4077]
ENSG00000204920	ZNF155	-0.437355	0.0395597	1.40275	protein_coding	zinc finger protein 155 [Source:HGNC Symbol;Acc:HGNC:12940]
ENSG00000164120	HPGD	-0.438768	0.000307149	3.51265	protein_coding	15-hydroxyprostaglandin dehydrogenase [Source:HGNC Symbol;Acc:HGNC:5154]
ENSG00000198542	ITGBL1	-0.441355	0.000695565	3.15766	protein_coding	integrin subunit beta like 1 [Source:HGNC Symbol;Acc:HGNC:6164]
ENSG00000105516	DBP	-0.454216	0.0248701	1.60432	protein_coding	D-box binding PAR bZIP transcription factor [Source:HGNC Symbol;Acc:HGNC:2697]
ENSG00000163491	NEK10	-0.459275	0.0312748	1.5048	protein_coding	NIMA related kinase 10 [Source:HGNC Symbol;Acc:HGNC:18592]
ENSG00000250722	SELENOP	-0.460382	0.0280892	1.55146	protein_coding	selenoprotein P [Source:HGNC Symbol;Acc:HGNC:10751]
ENSG00000171914	TLN2	-0.460872	0.000714416	3.14605	protein_coding	talin 2 [Source:HGNC Symbol;Acc:HGNC:15447]
ENSG00000113578	FGF1	-0.460988	0.000193267	3.71384	protein_coding	fibroblast growth factor 1 [Source:HGNC Symbol;Acc:HGNC:3665]
ENSG00000104205	SGK3	-0.462407	0.023519	1.62858	protein_coding	serum/glucocorticoid regulated kinase family member 3 [Source:HGNC Symbol;Acc:HGNC:10812]
ENSG00000210174	MT-TR	-0.476665	0.00545821	2.26295	Mt_tRNA	mitochondrially encoded tRNA arginine [Source:HGNC Symbol;Acc:HGNC:7496]
ENSG00000180346	TIGD2	-0.47674	0.00294581	2.5308	protein_coding	tigger transposable element derived 2 [Source:HGNC Symbol;Acc:HGNC:18333]
ENSG00000168675	LDLRAD4	-0.477982	0.0178982	1.74719	protein_coding	low density lipoprotein receptor class A domain containing 4 [Source:HGNC Symbol;Acc:HGNC:1224]
ENSG00000172167	MTBP	-0.480003	7.50155e-05	4.12485	protein_coding	MDM2 binding protein [Source:HGNC Symbol;Acc:HGNC:7417]
ENSG00000162614	NEXN	-0.484151	1.19438e-05	4.92286	protein_coding	nexilin F-actin binding protein [Source:HGNC Symbol;Acc:HGNC:29557]
ENSG00000144824	PHLDB2	-0.488742	3.29098e-06	5.48267	protein_coding	pleckstrin homology like domain family B member 2 [Source:HGNC Symbol;Acc:HGNC:29573]
ENSG00000269896	AL513477.1	-0.491531	0.00515587	2.2877	transcribed_processed_pseudogene	small nuclear ribonucleoprotein polypeptide N pseudogene [Source:NCBI gene;Acc:100129534]
ENSG00000139133	ALG10	-0.491829	0.0274343	1.56171	protein_coding	ALG10, alpha-1,2-glucosyltransferase [Source:HGNC Symbol;Acc:HGNC:23162]
ENSG00000143195	ILDR2	-0.493559	0.00764867	2.11641	protein_coding	immunoglobulin like domain containing receptor 2 [Source:HGNC Symbol;Acc:HGNC:18131]
ENSG00000076258	FMO4	-0.495053	0.00403208	2.39447	protein_coding	flavin containing monooxygenase 4 [Source:HGNC Symbol;Acc:HGNC:3772]
ENSG00000245958	AC093752.1	-0.497252	0.00119528	2.92253	transcribed_unprocessed_pseudogene	septin 7 pseudogene [Source:NCBI gene;Acc:645513]
ENSG00000196159	FAT4	-0.499088	0.00221364	2.65489	protein_coding	FAT atypical cadherin 4 [Source:HGNC Symbol;Acc:HGNC:23109]
ENSG00000144218	AFF3	-0.499941	0.0095513	2.01994	protein_coding	AF4/FMR2 family member 3 [Source:HGNC Symbol;Acc:HGNC:6473]
ENSG00000109738	GLRB	-0.501809	0.0355228	1.44949	protein_coding	glycine receptor beta [Source:HGNC Symbol;Acc:HGNC:4329]
ENSG00000198932	GPRASP1	-0.503933	0.0207675	1.68262	protein_coding	G protein-coupled receptor associated sorting protein 1 [Source:HGNC Symbol;Acc:HGNC:24834]
ENSG00000102452	NALCN	-0.511013	0.00291375	2.53555	protein_coding	sodium leak channel, non-selective [Source:HGNC Symbol;Acc:HGNC:19082]
ENSG00000228506	AL513550.1	-0.513854	0.00723388	2.14063	antisense	thiosulfate sulfurtransferase like domain containing 3 [Source:NCBI gene;Acc:100130890]
ENSG00000097096	SYDE2	-0.515849	0.0173049	1.76183	protein_coding	synapse defective Rho GTPase homolog 2 [Source:HGNC Symbol;Acc:HGNC:25841]
ENSG00000100302	RASD2	-0.517579	0.0326272	1.48642	protein_coding	RASD family member 2 [Source:HGNC Symbol;Acc:HGNC:18229]
ENSG00000158445	KCNB1	-0.518209	0.00359118	2.44476	protein_coding	potassium voltage-gated channel subfamily B member 1 [Source:HGNC Symbol;Acc:HGNC:6231]
ENSG00000176124	DLEU1	-0.523364	0.00433519	2.36299	processed_transcript	deleted in lymphocytic leukemia 1 [Source:HGNC Symbol;Acc:HGNC:13747]
ENSG00000135119	RNFT2	-0.530428	0.0106674	1.97194	protein_coding	ring finger protein, transmembrane 2 [Source:HGNC Symbol;Acc:HGNC:25905]
ENSG00000278864	AC055811.4	-0.531615	0.00443064	2.35353	TEC	novel transcript
ENSG00000080561	MID2	-0.535127	0.0264994	1.57676	protein_coding	midline 2 [Source:HGNC Symbol;Acc:HGNC:7096]
ENSG00000182993	C12orf60	-0.538337	0.0233318	1.63205	protein_coding	chromosome 12 open reading frame 60 [Source:HGNC Symbol;Acc:HGNC:28726]
ENSG00000120820	GLT8D2	-0.540255	0.000703301	3.15286	protein_coding	glycosyltransferase 8 domain containing 2 [Source:HGNC Symbol;Acc:HGNC:24890]
ENSG00000210184	MT-TS2	-0.540294	0.0485829	1.31352	Mt_tRNA	mitochondrially encoded tRNA serine 2 (AGU/C) [Source:HGNC Symbol;Acc:HGNC:7498]
ENSG00000182752	PAPPA	-0.540825	0.0163052	1.78767	protein_coding	pappalysin 1 [Source:HGNC Symbol;Acc:HGNC:8602]
ENSG00000251661	AC136475.1	-0.544307	0.0108969	1.9627	antisense	novel transcript, antisense to IFITM3
ENSG00000130702	LAMA5	-0.550084	0.00412711	2.38435	protein_coding	laminin subunit alpha 5 [Source:HGNC Symbol;Acc:HGNC:6485]
ENSG00000197558	SSPO	-0.551973	0.00208074	2.68178	protein_coding	SCO-spondin [Source:HGNC Symbol;Acc:HGNC:21998]
ENSG00000242574	HLA-DMB	-0.552949	0.0193894	1.71243	protein_coding	major histocompatibility complex, class II, DM beta [Source:HGNC Symbol;Acc:HGNC:4935]
ENSG00000175265	GOLGA8A	-0.55459	0.00137272	2.86242	protein_coding	golgin A8 family member A [Source:HGNC Symbol;Acc:HGNC:31972]
ENSG00000104381	GDAP1	-0.557023	2.81232e-05	4.55094	protein_coding	ganglioside induced differentiation associated protein 1 [Source:HGNC Symbol;Acc:HGNC:15968]
ENSG00000280123	AC023632.6	-0.558503	0.0460996	1.3363	TEC	TEC
ENSG00000272447	AL135925.1	-0.560978	0.0222039	1.65357	lincRNA	uncharacterized LOC642361 [Source:NCBI gene;Acc:642361]
ENSG00000274333	CU633967.1	-0.56674	0.0272383	1.56482	lincRNA	uncharacterized LOC102724219 [Source:NCBI gene;Acc:102724219]
ENSG00000228544	CCDC183-AS1	-0.566831	0.0251361	1.5997	antisense	CCDC183 antisense RNA 1 [Source:HGNC Symbol;Acc:HGNC:44105]
ENSG00000203865	ATP1A1-AS1	-0.569081	0.0275504	1.55987	processed_transcript	ATP1A1 antisense RNA 1 [Source:HGNC Symbol;Acc:HGNC:28262]
ENSG00000249437	NAIP	-0.569198	0.0382956	1.41685	protein_coding	NLR family apoptosis inhibitory protein [Source:HGNC Symbol;Acc:HGNC:7634]
ENSG00000204177	BMS1P1	-0.572864	0.0167111	1.777	transcribed_unprocessed_pseudogene	BMS1, ribosome biogenesis factor pseudogene 1 [Source:HGNC Symbol;Acc:HGNC:23649]
ENSG00000126709	IFI6	-0.573456	0.021539	1.66677	protein_coding	interferon alpha inducible protein 6 [Source:HGNC Symbol;Acc:HGNC:4054]
ENSG00000139908	TSSK4	-0.574159	0.0329556	1.48207	protein_coding	testis specific serine kinase 4 [Source:HGNC Symbol;Acc:HGNC:19825]
ENSG00000176641	RNF152	-0.577638	3.33863e-05	4.47643	protein_coding	ring finger protein 152 [Source:HGNC Symbol;Acc:HGNC:26811]
ENSG00000214309	MBLAC1	-0.581253	0.027327	1.56341	protein_coding	metallo-beta-lactamase domain containing 1 [Source:HGNC Symbol;Acc:HGNC:22180]
ENSG00000164116	GUCY1A1	-0.58128	0.00206777	2.6845	protein_coding	guanylate cyclase 1 soluble subunit alpha 1 [Source:HGNC Symbol;Acc:HGNC:4685]
ENSG00000277007	AC096642.1	-0.584341	0.0247869	1.60578	lincRNA	novel transcript
ENSG00000141668	CBLN2	-0.595176	0.00020389	3.6906	protein_coding	cerebellin 2 precursor [Source:HGNC Symbol;Acc:HGNC:1544]
ENSG00000221843	C2orf16	-0.605946	0.0199509	1.70004	protein_coding	chromosome 2 open reading frame 16 [Source:HGNC Symbol;Acc:HGNC:25275]
ENSG00000143341	HMCN1	-0.607672	0.0460672	1.33661	protein_coding	hemicentin 1 [Source:HGNC Symbol;Acc:HGNC:19194]
ENSG00000154330	PGM5	-0.622541	0.0387392	1.41185	protein_coding	phosphoglucomutase 5 [Source:HGNC Symbol;Acc:HGNC:8908]
ENSG00000226200	SGMS1-AS1	-0.626363	0.00951411	2.02163	antisense	SGMS1 antisense RNA 1 [Source:HGNC Symbol;Acc:HGNC:49683]
ENSG00000169946	ZFPM2	-0.626565	0.00163577	2.78628	protein_coding	zinc finger protein, FOG family member 2 [Source:HGNC Symbol;Acc:HGNC:16700]
ENSG00000160207	HSF2BP	-0.628341	0.0489529	1.31022	protein_coding	heat shock transcription factor 2 binding protein [Source:HGNC Symbol;Acc:HGNC:5226]
ENSG00000188747	NOXA1	-0.628343	0.0473376	1.32479	protein_coding	NADPH oxidase activator 1 [Source:HGNC Symbol;Acc:HGNC:10668]
ENSG00000118898	PPL	-0.632438	0.00947154	2.02358	protein_coding	periplakin [Source:HGNC Symbol;Acc:HGNC:9273]
ENSG00000155657	TTN	-0.632607	0.0101498	1.99354	protein_coding	titin [Source:HGNC Symbol;Acc:HGNC:12403]
ENSG00000230373	GOLGA6L5P	-0.636043	0.00224923	2.64797	transcribed_unprocessed_pseudogene	golgin A6 family-like 5, pseudogene [Source:HGNC Symbol;Acc:HGNC:30472]
ENSG00000156475	PPP2R2B	-0.636213	0.00846949	2.07214	protein_coding	protein phosphatase 2 regulatory subunit Bbeta [Source:HGNC Symbol;Acc:HGNC:9305]
ENSG00000165757	JCAD	-0.641032	0.000224521	3.64874	protein_coding	junctional cadherin 5 associated [Source:HGNC Symbol;Acc:HGNC:29283]
ENSG00000165171	METTL27	-0.645063	0.00165567	2.78103	protein_coding	methyltransferase like 27 [Source:HGNC Symbol;Acc:HGNC:19068]
ENSG00000116106	EPHA4	-0.651999	0.000494449	3.30588	protein_coding	EPH receptor A4 [Source:HGNC Symbol;Acc:HGNC:3388]
ENSG00000074047	GLI2	-0.654211	0.0178246	1.74898	protein_coding	GLI family zinc finger 2 [Source:HGNC Symbol;Acc:HGNC:4318]
ENSG00000167767	KRT80	-0.656456	0.000470256	3.32767	protein_coding	keratin 80 [Source:HGNC Symbol;Acc:HGNC:27056]
ENSG00000157404	KIT	-0.658965	0.0276318	1.55859	protein_coding	KIT proto-oncogene receptor tyrosine kinase [Source:HGNC Symbol;Acc:HGNC:6342]
ENSG00000226648	PLCG1-AS1	-0.659924	0.0433459	1.36305	antisense	PLCG1 antisense RNA 1 [Source:HGNC Symbol;Acc:HGNC:40450]
ENSG00000282021	AC100810.3	-0.660323	0.0151789	1.81876	lincRNA	novel transcript
ENSG00000231584	FAHD2CP	-0.665375	0.0247535	1.60636	transcribed_unprocessed_pseudogene	fumarylacetoacetate hydrolase domain containing 2C, pseudogene [Source:HGNC Symbol;Acc:HGNC:44135]
ENSG00000186976	EFCAB6	-0.673021	0.00406813	2.39061	protein_coding	EF-hand calcium binding domain 6 [Source:HGNC Symbol;Acc:HGNC:24204]
ENSG00000189136	UBE2Q2P1	-0.678381	0.00320495	2.49418	transcribed_unprocessed_pseudogene	ubiquitin conjugating enzyme E2 Q2 pseudogene 1 [Source:HGNC Symbol;Acc:HGNC:37439]
ENSG00000271966	AC021321.1	-0.678631	0.0164571	1.78365	lincRNA	novel transcript
ENSG00000284747	AL034417.4	-0.679523	0.0353217	1.45196	antisense	novel transcript, antisense to ERRFI1
ENSG00000168874	ATOH8	-0.682581	0.0377459	1.42313	protein_coding	atonal bHLH transcription factor 8 [Source:HGNC Symbol;Acc:HGNC:24126]
ENSG00000230658	KLHL7-DT	-0.689518	0.00280556	2.55198	lincRNA	KLHL7 divergent transcript [Source:HGNC Symbol;Acc:HGNC:43431]
ENSG00000179909	ZNF154	-0.701453	0.0347803	1.45867	protein_coding	zinc finger protein 154 [Source:HGNC Symbol;Acc:HGNC:12939]
ENSG00000261008	LINC01572	-0.70673	0.0367377	1.43489	lincRNA	long intergenic non-protein coding RNA 1572 [Source:HGNC Symbol;Acc:HGNC:51385]
ENSG00000173546	CSPG4	-0.709205	0.0127916	1.89308	protein_coding	chondroitin sulfate proteoglycan 4 [Source:HGNC Symbol;Acc:HGNC:2466]
ENSG00000248866	USP46-AS1	-0.717188	0.0426512	1.37007	lincRNA	USP46 antisense RNA 1 [Source:HGNC Symbol;Acc:HGNC:43991]
ENSG00000198756	COLGALT2	-0.725968	0.0423813	1.37283	protein_coding	collagen beta(1-O)galactosyltransferase 2 [Source:HGNC Symbol;Acc:HGNC:16790]
ENSG00000156140	ADAMTS3	-0.733342	0.0133932	1.87312	protein_coding	ADAM metallopeptidase with thrombospondin type 1 motif 3 [Source:HGNC Symbol;Acc:HGNC:219]
ENSG00000224281	SLC25A5-AS1	-0.740127	0.00534832	2.27178	processed_transcript	SLC25A5 antisense RNA 1 [Source:HGNC Symbol;Acc:HGNC:43438]
ENSG00000138735	PDE5A	-0.743882	2.75393e-05	4.56005	protein_coding	phosphodiesterase 5A [Source:HGNC Symbol;Acc:HGNC:8784]
ENSG00000231154	MORF4L2-AS1	-0.75206	0.0165595	1.78095	antisense	MORF4L2 antisense RNA 1 [Source:HGNC Symbol;Acc:HGNC:27991]
ENSG00000237594	AP000251.1	-0.754815	0.0432242	1.36427	lincRNA	uncharacterized LOC150051 [Source:NCBI gene;Acc:150051]
ENSG00000279649	AC020978.9	-0.754853	0.0473182	1.32497	TEC	novel transcript
ENSG00000261737	AL049597.2	-0.757256	0.0381747	1.41822	antisense	uncharacterized LOC105378828 [Source:NCBI gene;Acc:105378828]
ENSG00000265194	AL359922.2	-0.761461	0.0458533	1.33863	antisense	novel transcript, antisense MTAP
ENSG00000283828	AL137002.2	-0.767506	0.0119736	1.92177	antisense	WAS/WASL-interacting protein family member 2-like [Source:NCBI gene;Acc:102724474]
ENSG00000281183	NPTN-IT1	-0.770806	0.0236916	1.62541	sense_intronic	NPTN intronic transcript 1 [Source:HGNC Symbol;Acc:HGNC:45091]
ENSG00000285531	Z83840.1	-0.788178	0.0494501	1.30583	processed_pseudogene	LLP homolog, long-term synaptic facilitation ( LLPH) pseudogene
ENSG00000167701	GPT	-0.802159	2.57801e-05	4.58872	protein_coding	glutamic--pyruvic transaminase [Source:HGNC Symbol;Acc:HGNC:4552]
ENSG00000179388	EGR3	-0.809195	0.0378959	1.42141	protein_coding	early growth response 3 [Source:HGNC Symbol;Acc:HGNC:3240]
ENSG00000145861	C1QTNF2	-0.813856	0.0238169	1.62311	protein_coding	C1q and TNF related 2 [Source:HGNC Symbol;Acc:HGNC:14325]
ENSG00000073146	MOV10L1	-0.830383	0.000229536	3.63915	protein_coding	Mov10 like RISC complex RNA helicase 1 [Source:HGNC Symbol;Acc:HGNC:7201]
ENSG00000187987	ZSCAN23	-0.831701	0.0291277	1.53569	protein_coding	zinc finger and SCAN domain containing 23 [Source:HGNC Symbol;Acc:HGNC:21193]
ENSG00000210077	MT-TV	-0.83727	0.00608009	2.21609	Mt_tRNA	mitochondrially encoded tRNA valine [Source:HGNC Symbol;Acc:HGNC:7500]
ENSG00000095203	EPB41L4B	-0.839015	0.0432298	1.36422	protein_coding	erythrocyte membrane protein band 4.1 like 4B [Source:HGNC Symbol;Acc:HGNC:19818]
ENSG00000232653	GOLGA8N	-0.839954	0.00471868	2.32618	protein_coding	golgin A8 family member N [Source:HGNC Symbol;Acc:HGNC:44405]
ENSG00000279179	AL662907.2	-0.852167	0.0492664	1.30745	TEC	TEC
ENSG00000154175	ABI3BP	-0.853591	0.0330229	1.48119	protein_coding	ABI family member 3 binding protein [Source:HGNC Symbol;Acc:HGNC:17265]
ENSG00000272894	AC004982.2	-0.862175	0.0223302	1.65111	lincRNA	novel transcript
ENSG00000279720	CR392039.4	-0.868868	0.0228604	1.64092	processed_pseudogene	sosondowah ankyrin repeat domain family member C (SOWAHC) pseudogene
ENSG00000077063	CTTNBP2	-0.893299	6.75654e-07	6.17028	protein_coding	cortactin binding protein 2 [Source:HGNC Symbol;Acc:HGNC:15679]
ENSG00000244968	LIFR-AS1	-0.915635	0.0148819	1.82734	antisense	LIFR antisense RNA 1 [Source:HGNC Symbol;Acc:HGNC:43600]
ENSG00000119139	TJP2	-0.918667	0.0247657	1.60615	protein_coding	tight junction protein 2 [Source:HGNC Symbol;Acc:HGNC:11828]
ENSG00000259287	AC010809.1	-0.931714	0.0286461	1.54293	antisense	novel transcript, antisense to RYR3
ENSG00000080854	IGSF9B	-0.969946	5.82779e-05	4.2345	protein_coding	immunoglobulin superfamily member 9B [Source:HGNC Symbol;Acc:HGNC:32326]
ENSG00000122877	EGR2	-0.978687	0.0353475	1.45164	protein_coding	early growth response 2 [Source:HGNC Symbol;Acc:HGNC:3239]
ENSG00000259366	AC108449.2	-0.997441	0.00517646	2.28597	sense_intronic	novel transcript, sense intronic to HMBOX1
ENSG00000186462	NAP1L2	-1.01499	0.033703	1.47233	protein_coding	nucleosome assembly protein 1 like 2 [Source:HGNC Symbol;Acc:HGNC:7638]
ENSG00000121005	CRISPLD1	-1.02219	0.00767839	2.11473	protein_coding	cysteine rich secretory protein LCCL domain containing 1 [Source:HGNC Symbol;Acc:HGNC:18206]
ENSG00000075886	TUBA3D	-1.03792	0.0175138	1.75662	protein_coding	tubulin alpha 3d [Source:HGNC Symbol;Acc:HGNC:24071]
ENSG00000244731	C4A	-1.03836	0.00427772	2.36879	protein_coding	complement C4A (Rodgers blood group) [Source:HGNC Symbol;Acc:HGNC:1323]
ENSG00000234338	AC073349.2	-1.04475	0.03525	1.45284	processed_pseudogene	endogenous retroviral family W, env(C7), member 2 (ERVWE2) pseudogene
ENSG00000224905	AP001347.1	-1.08292	0.010713	1.97009	antisense	novel transcript, antisense to LIPI
ENSG00000187686	KRT18P59	-1.09219	0.0379291	1.42103	transcribed_processed_pseudogene	keratin 18 pseudogene 59 [Source:HGNC Symbol;Acc:HGNC:48886]
ENSG00000228192	AL512353.1	-1.09305	0.0200435	1.69803	antisense	novel transcript, antisense to ERMAP
ENSG00000253671	AC027117.1	-1.11981	0.0109403	1.96097	processed_transcript	novel transcript
ENSG00000246792	AC106038.1	-1.12209	0.0276859	1.55774	antisense	novel transcript
ENSG00000154608	CEP170P1	-1.12566	0.0322579	1.49136	transcribed_unprocessed_pseudogene	centrosomal protein 170 pseudogene 1 [Source:HGNC Symbol;Acc:HGNC:28364]
ENSG00000284512	AC092718.8	-1.1443	0.0293183	1.53286	protein_coding	novel protein
ENSG00000246477	AF131216.1	-1.14914	0.0314696	1.50211	antisense	novel transcript, antisense to MTMR9
ENSG00000249669	CARMN	-1.15281	0.0398525	1.39954	lincRNA	cardiac mesoderm enhancer-associated non-coding RNA [Source:HGNC Symbol;Acc:HGNC:42872]
ENSG00000259318	AL356801.1	-1.16424	0.0258927	1.58682	processed_pseudogene	high mobility group nucleosome binding pseudogene
ENSG00000260874	AC106820.5	-1.17042	0.0231189	1.63603	lincRNA	uncharacterized LOC105371050 [Source:NCBI gene;Acc:105371050]
ENSG00000279722	AC007342.7	-1.17176	0.0133018	1.87609	TEC	novel transcript
ENSG00000227953	LINC01341	-1.18082	0.0344412	1.46292	processed_transcript	long intergenic non-protein coding RNA 1341 [Source:HGNC Symbol;Acc:HGNC:49457]
ENSG00000188833	ENTPD8	-1.27147	0.00840225	2.0756	protein_coding	ectonucleoside triphosphate diphosphohydrolase 8 [Source:HGNC Symbol;Acc:HGNC:24860]
ENSG00000278897	AC020951.1	-1.29885	0.0315036	1.50164	TEC	TEC
ENSG00000080493	SLC4A4	-1.30097	0.0367952	1.43421	protein_coding	solute carrier family 4 member 4 [Source:HGNC Symbol;Acc:HGNC:11030]
ENSG00000133110	POSTN	-1.30209	0.00488033	2.31155	protein_coding	periostin [Source:HGNC Symbol;Acc:HGNC:16953]
ENSG00000136383	ALPK3	-1.34245	0.0229185	1.63981	protein_coding	alpha kinase 3 [Source:HGNC Symbol;Acc:HGNC:17574]
ENSG00000258711	AL358334.2	-1.34349	0.0386238	1.41315	lincRNA	novel transcript
ENSG00000137558	PI15	-1.34833	5.74095e-05	4.24102	protein_coding	peptidase inhibitor 15 [Source:HGNC Symbol;Acc:HGNC:8946]
ENSG00000263264	AC119396.1	-1.35741	0.0477792	1.32076	protein_coding	novel protein
ENSG00000240541	TM4SF1-AS1	-1.37502	0.0392898	1.40572	antisense	TM4SF1 antisense RNA 1 [Source:HGNC Symbol;Acc:HGNC:40587]
ENSG00000260742	AC009962.1	-1.3978	0.0060738	2.21654	antisense	novel transcript, antisense to SSFA2
ENSG00000243710	CFAP57	-1.39879	0.0368764	1.43325	protein_coding	cilia and flagella associated protein 57 [Source:HGNC Symbol;Acc:HGNC:26485]
ENSG00000196406	SPANXD	-1.42346	0.042298	1.37368	protein_coding	SPANX family member D [Source:HGNC Symbol;Acc:HGNC:14332]
ENSG00000125384	PTGER2	-1.42898	0.00161171	2.79271	protein_coding	prostaglandin E receptor 2 [Source:HGNC Symbol;Acc:HGNC:9594]
ENSG00000174473	GALNTL6	-1.431	0.0308661	1.51052	protein_coding	polypeptide N-acetylgalactosaminyltransferase like 6 [Source:HGNC Symbol;Acc:HGNC:33844]
ENSG00000162068	NTN3	-1.44157	0.0360795	1.44274	protein_coding	netrin 3 [Source:HGNC Symbol;Acc:HGNC:8030]
ENSG00000232527	AC245595.1	-1.44869	0.0305549	1.51492	lincRNA	uncharacterized LOC107985200 [Source:NCBI gene;Acc:107985200]
ENSG00000261105	LMO7-AS1	-1.45571	0.0271152	1.56679	antisense	LMO7 antisense RNA 1 [Source:HGNC Symbol;Acc:HGNC:50277]
ENSG00000273998	AL049794.1	-1.46925	0.0420025	1.37672	lincRNA	novel transcript
ENSG00000284526	AC015802.6	-1.4703	0.0187716	1.7265	protein_coding	novel protein
ENSG00000278467	AC138393.3	-1.48887	0.0351454	1.45413	lincRNA	novel transcript
ENSG00000146001	PCDHB18P	-1.49806	0.0434026	1.36248	transcribed_unprocessed_pseudogene	protocadherin beta 18 pseudogene [Source:HGNC Symbol;Acc:HGNC:14548]
ENSG00000235100	AL157400.3	-1.52253	0.0358735	1.44523	lincRNA	novel transcript
ENSG00000271698	AC233992.2	-1.55066	0.03217	1.49255	protein_coding	novel transcript
ENSG00000158125	XDH	-1.57819	0.0329686	1.4819	protein_coding	xanthine dehydrogenase [Source:HGNC Symbol;Acc:HGNC:12805]
ENSG00000283297	TEX52	-1.58118	0.00757347	2.1207	protein_coding	testis expressed 52 [Source:HGNC Symbol;Acc:HGNC:53643]
ENSG00000223612	AC241585.1	-1.6284	0.0374571	1.42647	processed_pseudogene	EGFR-coamplified and overexpressed protein (ECOP) pseudogene
ENSG00000165949	IFI27	-1.64091	0.00374944	2.42603	protein_coding	interferon alpha inducible protein 27 [Source:HGNC Symbol;Acc:HGNC:5397]
ENSG00000145757	SPATA9	-1.69747	0.016518	1.78204	protein_coding	spermatogenesis associated 9 [Source:HGNC Symbol;Acc:HGNC:22988]
ENSG00000140876	NUDT7	-1.69892	0.00599757	2.22202	protein_coding	nudix hydrolase 7 [Source:HGNC Symbol;Acc:HGNC:8054]
ENSG00000272223	AL136304.1	-1.72047	0.00152897	2.8156	antisense	novel transcript, antisense to RRP36
ENSG00000170153	RNF150	-1.73948	0.000144393	3.84045	protein_coding	ring finger protein 150 [Source:HGNC Symbol;Acc:HGNC:23138]
ENSG00000229390	MICD	-1.76253	0.0177116	1.75174	unprocessed_pseudogene	MHC class I polypeptide-related sequence D (pseudogene) [Source:HGNC Symbol;Acc:HGNC:7093]
ENSG00000172215	CXCR6	-1.77	0.0259339	1.58613	protein_coding	C-X-C motif chemokine receptor 6 [Source:HGNC Symbol;Acc:HGNC:16647]
ENSG00000170439	METTL7B	-1.79948	0.043305	1.36346	protein_coding	methyltransferase like 7B [Source:HGNC Symbol;Acc:HGNC:28276]
ENSG00000267405	AC005180.1	-1.81753	0.0290685	1.53658	lincRNA	novel transcript
ENSG00000225447	RPS15AP10	-1.83617	0.0338685	1.4702	processed_pseudogene	ribosomal protein S15a pseudogene 10 [Source:HGNC Symbol;Acc:HGNC:37001]
ENSG00000053108	FSTL4	-1.8385	0.0432316	1.3642	protein_coding	follistatin like 4 [Source:HGNC Symbol;Acc:HGNC:21389]
ENSG00000163520	FBLN2	-1.88673	0.0397901	1.40023	protein_coding	fibulin 2 [Source:HGNC Symbol;Acc:HGNC:3601]
ENSG00000271555	AC113139.1	-1.88783	0.0241472	1.61713	sense_intronic	novel transcript, sense intronic KANK1
ENSG00000170044	ZPLD1	-1.90517	0.0353316	1.45184	protein_coding	zona pellucida like domain containing 1 [Source:HGNC Symbol;Acc:HGNC:27022]
ENSG00000253333	AC146944.3	-1.90873	0.0192479	1.71562	unprocessed_pseudogene	glucuronidase, beta (GUSB) pseudogene
ENSG00000278420	MIR6819	-1.92738	0.0277125	1.55732	miRNA	microRNA 6819 [Source:HGNC Symbol;Acc:HGNC:50155]
ENSG00000055163	CYFIP2	-2.06083	0.0407092	1.39031	protein_coding	cytoplasmic FMR1 interacting protein 2 [Source:HGNC Symbol;Acc:HGNC:13760]
ENSG00000253302	STAU2-AS1	-2.10666	0.0307526	1.51212	antisense	STAU2 antisense RNA 1 [Source:HGNC Symbol;Acc:HGNC:44101]
ENSG00000233611	AC019068.1	-2.12264	0.0414173	1.38282	antisense	novel transcript, antisense to ASB18 and GBX2
ENSG00000248329	APELA	-2.14763	0.0170878	1.76731	protein_coding	apelin receptor early endogenous ligand [Source:HGNC Symbol;Acc:HGNC:48925]
ENSG00000227888	FAM66A	-2.17711	0.0456808	1.34027	lincRNA	family with sequence similarity 66 member A [Source:HGNC Symbol;Acc:HGNC:30444]
ENSG00000206712	RNU6-26P	-2.25423	0.048209	1.31687	snRNA	RNA, U6 small nuclear 26, pseudogene [Source:HGNC Symbol;Acc:HGNC:34252]
ENSG00000153086	ACMSD	-2.26479	0.0402281	1.39547	protein_coding	aminocarboxymuconate semialdehyde decarboxylase [Source:HGNC Symbol;Acc:HGNC:19288]
ENSG00000242337	TFP1	-2.29289	0.0304752	1.51605	transcribed_unprocessed_pseudogene	transferrin pseudogene 1 [Source:HGNC Symbol;Acc:HGNC:11759]
ENSG00000182264	IZUMO1	-2.30617	0.0358881	1.44505	protein_coding	izumo sperm-egg fusion 1 [Source:HGNC Symbol;Acc:HGNC:28539]
ENSG00000240634	AC145285.1	-2.31837	0.0139461	1.85555	processed_pseudogene	ribosomal protein S15a (RPS15A) pseudogene
ENSG00000275708	MIR3648-1	-2.36167	0.0182299	1.73921	miRNA	microRNA 3648-1 [Source:HGNC Symbol;Acc:HGNC:38941]
ENSG00000001460	STPG1	-2.36556	0.0180913	1.74253	protein_coding	sperm tail PG-rich repeat containing 1 [Source:HGNC Symbol;Acc:HGNC:28070]
ENSG00000285579	AC015687.1	-2.43512	0.0231889	1.63472	processed_transcript	novel transcript
ENSG00000212396	RNA5SP323	-2.45	0.0251585	1.59932	rRNA_pseudogene	RNA, 5S ribosomal pseudogene 323 [Source:HGNC Symbol;Acc:HGNC:43223]
ENSG00000272980	Z94721.2	-2.55613	0.0130909	1.88303	processed_transcript	novel transcript
ENSG00000259863	SH3RF3-AS1	-2.55652	0.027578	1.55944	lincRNA	SH3RF3 antisense RNA 1 [Source:HGNC Symbol;Acc:HGNC:44168]
ENSG00000266145	RHOT1P1	-2.6803	0.0175028	1.75689	processed_pseudogene	ras homolog family member T1 pseudogene 1 [Source:HGNC Symbol;Acc:HGNC:23777]
ENSG00000284930	AC005280.2	-2.68954	0.0296432	1.52808	lincRNA	uncharacterized LOC101928143 [Source:NCBI gene;Acc:101928143]
ENSG00000262406	MMP12	-2.69775	0.0466995	1.33069	protein_coding	matrix metallopeptidase 12 [Source:HGNC Symbol;Acc:HGNC:7158]
ENSG00000202343	RF00410	-2.7542	0.0348785	1.45744	snoRNA
ENSG00000267765	AC100793.3	-2.81357	0.0253112	1.59669	antisense	novel transcript, antisense to CNTNAP1
ENSG00000120738	EGR1	-2.82459	0.000197145	3.70521	protein_coding	early growth response 1 [Source:HGNC Symbol;Acc:HGNC:3238]
ENSG00000276272	AC024884.2	-2.82994	0.0274513	1.56144	lincRNA	novel transcript
ENSG00000279232	AC008522.1	-2.83404	0.024239	1.61549	antisense	novel transcript, antisense to RGMB
ENSG00000251794	RNU6-237P	-2.84371	0.0330544	1.48077	snRNA	RNA, U6 small nuclear 237, pseudogene [Source:HGNC Symbol;Acc:HGNC:47200]
ENSG00000280543	ASAP1-IT2	-2.97417	0.0445828	1.35083	sense_intronic	ASAP1 intronic transcript 2 [Source:HGNC Symbol;Acc:HGNC:48917]
ENSG00000230257	NFE4	-3.01922	0.0430298	1.36623	protein_coding	nuclear factor, erythroid 4 [Source:HGNC Symbol;Acc:HGNC:29902]
ENSG00000265112	MIR3153	-3.05819	0.00389131	2.4099	miRNA	microRNA 3153 [Source:HGNC Symbol;Acc:HGNC:38289]
ENSG00000266445	NARF-AS1	-3.09495	0.03842	1.41544	antisense	NARF antisense RNA 1 [Source:HGNC Symbol;Acc:HGNC:53622]
ENSG00000229893	AC005091.1	-3.11825	0.0364937	1.43778	antisense	novel transcript, antisense to TAX1BP1
ENSG00000270292	AC079880.2	-3.28197	0.0300422	1.52227	processed_pseudogene	tubulin, alpha 4a (TUBA4A) pseudogene
ENSG00000278330	AC018529.2	-3.38736	0.0261292	1.58287	antisense	novel transcript, antisense to MBP
ENSG00000231822	AC019097.1	-3.40375	0.0192889	1.71469	processed_pseudogene	structural maintenance of chromosomes 3 (SMC3) pseudogene
ENSG00000267920	SNX6P1	-3.45114	0.0173964	1.75954	processed_pseudogene	sorting nexin 6 pseudogene 1 [Source:HGNC Symbol;Acc:HGNC:41511]
ENSG00000236514	AL135791.1	-3.51241	0.0114463	1.94133	antisense	novel transcript
ENSG00000203801	LINC00222	-3.52864	0.0464384	1.33312	lincRNA	long intergenic non-protein coding RNA 222 [Source:HGNC Symbol;Acc:HGNC:21560]
ENSG00000266594	MIR4766	-3.59165	0.037656	1.42417	miRNA	microRNA 4766 [Source:HGNC Symbol;Acc:HGNC:41680]
ENSG00000271989	AL139424.1	-3.59494	0.037101	1.43061	antisense	novel transcript, antisense to APITD1-CORT
ENSG00000277957	SENP3-EIF4A1	-3.61365	0.0112823	1.9476	protein_coding	SENP3-EIF4A1 readthrough (NMD candidate) [Source:HGNC Symbol;Acc:HGNC:49182]
ENSG00000158113	LRRC43	-3.61532	0.0376364	1.42439	protein_coding	leucine rich repeat containing 43 [Source:HGNC Symbol;Acc:HGNC:28562]
ENSG00000130612	CYP2G1P	-3.63342	0.0391369	1.40741	transcribed_unprocessed_pseudogene	cytochrome P450 family 2 subfamily G member 1, pseudogene [Source:HGNC Symbol;Acc:HGNC:2633]
ENSG00000253754	AC087620.1	-3.64625	0.0493734	1.30651	antisense	novel transcript
ENSG00000151418	ATP6V1G3	-3.7311	0.0295836	1.52895	protein_coding	ATPase H+ transporting V1 subunit G3 [Source:HGNC Symbol;Acc:HGNC:18265]
ENSG00000273513	TBC1D3K	-3.81831	0.0406453	1.39099	protein_coding	TBC1 domain family member 3K [Source:HGNC Symbol;Acc:HGNC:51245]
ENSG00000274322	AL136531.2	-3.82812	0.0237407	1.62451	protein_coding	novel transcript
ENSG00000204282	TNRC6C-AS1	-3.86746	0.0311268	1.50687	processed_transcript	TNRC6C antisense RNA 1 [Source:HGNC Symbol;Acc:HGNC:44360]
ENSG00000184574	LPAR5	-3.88804	0.0180685	1.74308	protein_coding	lysophosphatidic acid receptor 5 [Source:HGNC Symbol;Acc:HGNC:13307]
ENSG00000255819	KLRC4-KLRK1	-3.88804	0.018217	1.73952	protein_coding	KLRC4-KLRK1 readthrough [Source:HGNC Symbol;Acc:HGNC:48357]
ENSG00000234718	AC007161.1	-3.91664	0.0210488	1.67677	transcribed_processed_pseudogene	ribosomal protein L23a (RPL23A) pseudogene
ENSG00000223503	AL353807.1	-3.973	0.0149635	1.82497	processed_pseudogene	claudin 6 (CLDN6) pseudogene
ENSG00000163017	ACTG2	-3.98876	0.0161487	1.79186	protein_coding	actin, gamma 2, smooth muscle, enteric [Source:HGNC Symbol;Acc:HGNC:145]
ENSG00000200397	RF00019	-4.05428	0.0456263	1.34079	misc_RNA
ENSG00000204653	ASPDH	-4.06696	0.0407312	1.39007	protein_coding	aspartate dehydrogenase domain containing [Source:HGNC Symbol;Acc:HGNC:33856]
ENSG00000246526	LINC002481	-4.06696	0.0407312	1.39007	lincRNA	long intergenic non-protein coding RNA 2481 [Source:HGNC Symbol;Acc:HGNC:27958]
ENSG00000206731	RF00340	-4.0793	0.0383291	1.41647	snoRNA
ENSG00000231453	LINC01305	-4.0793	0.0383291	1.41647	lincRNA	long intergenic non-protein coding RNA 1305 [Source:HGNC Symbol;Acc:HGNC:27690]
ENSG00000085563	ABCB1	-4.09148	0.0373625	1.42756	protein_coding	ATP binding cassette subfamily B member 1 [Source:HGNC Symbol;Acc:HGNC:40]
ENSG00000285641	AL358472.6	-4.1009	0.0415596	1.38133	protein_coding	novel protein
ENSG00000251303	CAB39P1	-4.10833	0.0390083	1.40884	processed_pseudogene	calcium binding protein 39 pseudogene 1 [Source:HGNC Symbol;Acc:HGNC:51641]
ENSG00000267299	AC011444.3	-4.11596	0.0403209	1.39447	antisense	novel transcript, antisense to RFX2
ENSG00000260100	AL512604.3	-4.20436	0.0299877	1.52306	lincRNA	novel transcript
ENSG00000224132	AC112715.1	-4.21984	0.0310838	1.50747	lincRNA	novel transcript
ENSG00000218073	AL021407.3	-4.25165	0.0292844	1.53336	processed_pseudogene	PERP, TP53 apoptosis effector (PERP) pseudogene
ENSG00000253437	RNU6-988P	-4.31771	0.0249828	1.60236	snRNA	RNA, U6 small nuclear 988, pseudogene [Source:HGNC Symbol;Acc:HGNC:47951]
ENSG00000273982	AC005746.3	-4.44415	0.0262281	1.58123	antisense	novel transcript, antisense to BCAS3
ENSG00000183542	KLRC4	-4.4687	0.0138051	1.85996	protein_coding	killer cell lectin like receptor C4 [Source:HGNC Symbol;Acc:HGNC:6377]
ENSG00000261481	AC022167.4	-4.49113	0.0151217	1.8204	antisense	novel transcript, antisense to CARHSP1
ENSG00000267526	AC005702.2	-4.5896	0.0129555	1.88755	processed_pseudogene	UDP-N-acetyl-alpha-D-galactosamine:polypeptide N-acetylgalactosaminyltransferase 1 (GalNAc-T1) (GALNT1) pseudogene
ENSG00000172717	FAM71D	-4.64172	0.0112373	1.94934	protein_coding	family with sequence similarity 71 member D [Source:HGNC Symbol;Acc:HGNC:20101]
ENSG00000266605	LONRF2P1	-4.6582	0.0104256	1.9819	processed_pseudogene	LON peptidase N-terminal domain and ring finger 2 pseudogene 1 [Source:HGNC Symbol;Acc:HGNC:39828]
ENSG00000249096	LINC02362	-4.7551	0.00573249	2.24166	lincRNA	long intergenic non-protein coding RNA 2362 [Source:HGNC Symbol;Acc:HGNC:53284]
ENSG00000258986	TMEM179	-4.8993	0.00801183	2.09627	protein_coding	transmembrane protein 179 [Source:HGNC Symbol;Acc:HGNC:20137]
ENSG00000251497	PITPNM2-AS1	-4.92609	0.00348091	2.45831	lincRNA	PITPNM2 antisense RNA 1 [Source:HGNC Symbol;Acc:HGNC:53391]
ENSG00000235286	AP000925.1	-5.20251	0.0014862	2.82792	processed_pseudogene	keratin 8 (KRT8) pseudogene
ENSG00000278514	AC068831.6	-5.42168	0.000475871	3.32251	lincRNA	novel transcript
