# Supplementary material for: Nurr1 Modulation Mediates Neuroprotective Effects of Statins
Source: Adv Sci (Weinh). 2022 Apr 30;9(18):2104640. doi: 10.1002/advs.202104640 (PMC9218776; doi:10.1002/advs.202104640)
Supplement: Supplementary file 7 — Supplemental Gene list 6 [file ADVS-9-2104640-s003.xlsx]

## Sheet: SIM - Nurr1 + LPS
Nurr1 modulation mediates neuroprotective effects of statins
Sabine Willems, Julian Marschner, Whitney Kilu, Giuseppe Faudone, Romy Busch, Silke Duensing-Kropp, Jan Heering, Daniel Merk
Gene list S6
Differential gene expression in T98G cells treated with non-targeting (nt) siRNA and Simvastatin (SIM, 10 µM) or DMSO (0,1%) in presence of LPS (1 µg mL-1). Only statistically significant effects (pvalue < 0.05) on gene expression are shown whose expression was unaffected in Nurr1 siRNA treated cells under the same conditions.
n= 3, compared treatments: nt_SIM+LPS vs. nt_DMSO+LPS. Only statistically significant (pvalue < 0.05) effects are shown.
Gene_ID	GeneName	log2FoldChange	pvalue	-log10(pvalue) (nt)	gene_biotype	gene_description
ENSG00000232626	AC099336.1	4.65086	0.0105323	1.97748	transcribed_processed_pseudogene	FK506 binding protein 8, 38kDa (FKBP8) pseudogene
ENSG00000160883	HK3	4.55944	0.00995699	2.00187	protein_coding	hexokinase 3 [Source:HGNC Symbol;Acc:HGNC:4925]
ENSG00000275409	AC026367.2	4.51156	0.0150461	1.82258	lincRNA	novel transcript
ENSG00000275418	AC104971.3	4.50762	0.0151863	1.81855	lincRNA	novel transcript
ENSG00000248187	AC078850.1	4.44525	0.0175903	1.75473	lincRNA	novel transcript
ENSG00000277013	AC008556.1	4.33657	0.0194022	1.71215	lincRNA	novel transcript
ENSG00000189280	GJB5	4.25041	0.0248345	1.60494	protein_coding	gap junction protein beta 5 [Source:HGNC Symbol;Acc:HGNC:4287]
ENSG00000163689	C3orf67	4.24154	0.00783028	2.10622	protein_coding	chromosome 3 open reading frame 67 [Source:HGNC Symbol;Acc:HGNC:24763]
ENSG00000240720	LRRD1	4.1952	0.00732272	2.13533	protein_coding	leucine rich repeats and death domain containing 1 [Source:HGNC Symbol;Acc:HGNC:34300]
ENSG00000196542	SPTSSB	4.11629	0.0493823	1.30643	protein_coding	serine palmitoyltransferase small subunit B [Source:HGNC Symbol;Acc:HGNC:24045]
ENSG00000230156	LINC00443	4.09266	0.0383122	1.41666	lincRNA	long intergenic non-protein coding RNA 443 [Source:HGNC Symbol;Acc:HGNC:42780]
ENSG00000157322	CLEC18A	4.0829	0.0417358	1.37949	protein_coding	C-type lectin domain family 18 member A [Source:HGNC Symbol;Acc:HGNC:30388]
ENSG00000244414	CFHR1	4.08263	0.0363686	1.43927	protein_coding	complement factor H related 1 [Source:HGNC Symbol;Acc:HGNC:4888]
ENSG00000149243	KLHL35	4.07996	0.0401102	1.39674	protein_coding	kelch like family member 35 [Source:HGNC Symbol;Acc:HGNC:26597]
ENSG00000049089	COL9A2	4.07005	0.0428256	1.3683	protein_coding	collagen type IX alpha 2 chain [Source:HGNC Symbol;Acc:HGNC:2218]
ENSG00000254208	AC011773.1	4.0675	0.0411516	1.38561	antisense	novel transcript, antisense to E2F5
ENSG00000108375	RNF43	4.00424	0.0164219	1.78458	protein_coding	ring finger protein 43 [Source:HGNC Symbol;Acc:HGNC:18505]
ENSG00000271137	AC006254.3	3.95212	0.048378	1.31535	processed_pseudogene	AKT interacting protein, pseudogene
ENSG00000121898	CPXM2	3.94928	0.0486503	1.31291	protein_coding	carboxypeptidase X, M14 family member 2 [Source:HGNC Symbol;Acc:HGNC:26977]
ENSG00000261978	AC116025.1	3.82045	0.0246601	1.60801	antisense	novel transcript, antisense to TBC1D16
ENSG00000273975	RF00017	3.80949	0.020414	1.69007	misc_RNA
ENSG00000189051	RNF222	3.70832	0.0284917	1.54528	protein_coding	ring finger protein 222 [Source:HGNC Symbol;Acc:HGNC:34517]
ENSG00000166455	C16orf46	3.36675	0.0370537	1.43117	protein_coding	chromosome 16 open reading frame 46 [Source:HGNC Symbol;Acc:HGNC:26525]
ENSG00000214691	LINC01913	3.19543	0.0279338	1.55387	lincRNA	long intergenic non-protein coding RNA 1913 [Source:HGNC Symbol;Acc:HGNC:52732]
ENSG00000217624	AL627402.1	3.19338	0.00726147	2.13898	processed_pseudogene	tyrosine 3-monooxygenase/tryptophan 5-monooxygenase activation protein, zeta polypeptide (YWHAZ) pseudogene
ENSG00000233586	AC246785.2	3.17447	0.0317383	1.49842	processed_pseudogene	novel pseudogene (FLJ39739)
ENSG00000272209	AL023583.1	3.00446	0.0494852	1.30552	lincRNA	novel transcript
ENSG00000280157	AL359510.2	2.98899	0.00391032	2.40779	TEC	TEC
ENSG00000276663	AC009090.3	2.63766	0.0424108	1.37252	antisense	novel transcript, antisense to ARL2BP
ENSG00000259376	AC090907.1	2.63369	0.0467035	1.33065	antisense	novel transcript, antisense to LRRK1
ENSG00000169550	MUC15	2.54896	0.0499317	1.30162	protein_coding	mucin 15, cell surface associated [Source:HGNC Symbol;Acc:HGNC:14956]
ENSG00000277589	AC244093.4	2.51707	0.031129	1.50684	sense_intronic	novel transcript, sense intronic AATF
ENSG00000244134	RPS12P20	2.37662	0.0387444	1.41179	processed_pseudogene	ribosomal protein S12 pseudogene 20 [Source:HGNC Symbol;Acc:HGNC:36187]
ENSG00000219433	BTBD10P2	2.28479	0.0234708	1.62947	processed_pseudogene	BTB domain containing 10 pseudogene 2 [Source:HGNC Symbol;Acc:HGNC:51541]
ENSG00000278952	AP003068.4	2.12409	6.26888e-05	4.20281	TEC	TEC
ENSG00000268460	AC006262.1	2.00081	0.010076	1.99671	processed_transcript	uncharacterized LOC93429 [Source:NCBI gene;Acc:93429]
ENSG00000226026	AC092802.1	1.8841	0.0419617	1.37715	antisense	uncharacterized LOC101928118 [Source:NCBI gene;Acc:101928118]
ENSG00000172348	RCAN2	1.82313	0.00487964	2.31161	protein_coding	regulator of calcineurin 2 [Source:HGNC Symbol;Acc:HGNC:3041]
ENSG00000222004	C7orf71	1.79354	0.0263947	1.57848	lincRNA	chromosome 7 open reading frame 71 [Source:HGNC Symbol;Acc:HGNC:22364]
ENSG00000274918	AC116447.1	1.7768	0.0332382	1.47836	lincRNA	novel transcript
ENSG00000118322	ATP10B	1.76137	0.0180477	1.74358	protein_coding	ATPase phospholipid transporting 10B (putative) [Source:HGNC Symbol;Acc:HGNC:13543]
ENSG00000187726	DNAJB13	1.75221	0.0146321	1.83469	protein_coding	DnaJ heat shock protein family (Hsp40) member B13 [Source:HGNC Symbol;Acc:HGNC:30718]
ENSG00000187479	C11orf96	1.70425	0.000859648	3.06568	protein_coding	chromosome 11 open reading frame 96 [Source:HGNC Symbol;Acc:HGNC:38675]
ENSG00000223309	RNU6-722P	1.69306	0.00976478	2.01034	snRNA	RNA, U6 small nuclear 722, pseudogene [Source:HGNC Symbol;Acc:HGNC:47685]
ENSG00000197358	BNIP3P1	1.64956	0.033627	1.47331	transcribed_processed_pseudogene	BCL2 interacting protein 3 pseudogene 1 [Source:HGNC Symbol;Acc:HGNC:19922]
ENSG00000258521	AL157871.2	1.59834	0.0162282	1.78973	antisense	novel transcript, antisense to WARS
ENSG00000256955	AC131009.2	1.55331	0.0388529	1.41058	lincRNA	novel transcript
ENSG00000272576	AC027271.1	1.54683	0.015113	1.82065	lincRNA	novel transcript
ENSG00000254941	AP000866.4	1.5123	0.0185616	1.73139	processed_pseudogene	ring finger protein 181 (RNF181) pseudogene
ENSG00000273369	AC096586.2	1.51015	0.0167698	1.77547	antisense	novel transcript, antisense to GUF1
ENSG00000271992	AL354872.2	1.47692	0.022212	1.65341	lincRNA	novel transcript
ENSG00000232803	SLCO4A1-AS1	1.40297	0.0154771	1.81031	antisense	SLCO4A1 antisense RNA 1 [Source:HGNC Symbol;Acc:HGNC:40537]
ENSG00000250012	AC079848.1	1.36556	0.0277009	1.55751	antisense	novel transcript
ENSG00000249258	AC079193.2	1.34622	0.0450615	1.34619	lincRNA	novel transcript
ENSG00000173868	PHOSPHO1	1.33887	0.0497886	1.30287	protein_coding	phosphoethanolamine/phosphocholine phosphatase [Source:HGNC Symbol;Acc:HGNC:16815]
ENSG00000230212	AP000688.1	1.33417	0.0118286	1.92707	sense_intronic	uncharacterized LOC100133286 [Source:NCBI gene;Acc:100133286]
ENSG00000199038	MIR210	1.25281	0.0153326	1.81438	miRNA	microRNA 210 [Source:HGNC Symbol;Acc:HGNC:31587]
ENSG00000258136	AC007622.2	1.22313	0.0414644	1.38232	antisense	uncharacterized LOC101929162 [Source:NCBI gene;Acc:101929162]
ENSG00000278959	AC006378.2	1.19632	0.0123222	1.90931	TEC	tec
ENSG00000273183	AC093726.2	1.18026	0.011954	1.92249	antisense	novel transcript, antisense to PAXIP1
ENSG00000266405	CBX3P2	1.17723	0.00921045	2.03572	transcribed_processed_pseudogene	chromobox 3 pseudogene 2 [Source:NCBI gene;Acc:645158]
ENSG00000185669	SNAI3	1.1238	0.000380305	3.41987	protein_coding	snail family transcriptional repressor 3 [Source:HGNC Symbol;Acc:HGNC:18411]
ENSG00000187049	TMEM216	1.11595	0.00898621	2.04642	protein_coding	transmembrane protein 216 [Source:HGNC Symbol;Acc:HGNC:25018]
ENSG00000279267	AL078621.3	1.07792	0.00330851	2.48037	TEC	TEC
ENSG00000250091	DNAH10OS	1.06904	0.00282317	2.54926	antisense	dynein axonemal heavy chain 10 opposite strand [Source:HGNC Symbol;Acc:HGNC:37121]
ENSG00000246575	AC093162.2	1.05589	0.0232694	1.63322	unprocessed_pseudogene	retinol saturase (all-trans-retinol 13,14-reductase) (RESAT) pseudogene
ENSG00000204301	NOTCH4	1.02043	0.0151102	1.82073	protein_coding	notch 4 [Source:HGNC Symbol;Acc:HGNC:7884]
ENSG00000131037	EPS8L1	1.01935	0.0127111	1.89582	protein_coding	EPS8 like 1 [Source:HGNC Symbol;Acc:HGNC:21295]
ENSG00000265778	AC018413.1	1.0185	0.0252163	1.59832	antisense	uncharacterized LOC101927989 [Source:NCBI gene;Acc:101927989]
ENSG00000258515	AL355075.2	1.0161	0.0490658	1.30922	antisense	novel transcript, antisense to OSGEP
ENSG00000263990	AC004253.1	0.989863	0.0415519	1.38141	lincRNA	novel transcript
ENSG00000233384	AC096537.1	0.907502	0.0216179	1.66519	bidirectional_promoter_lncRNA	novel transcript
ENSG00000237732	AC010980.1	0.90347	0.00725978	2.13908	transcribed_unprocessed_pseudogene	uncharacterized LOC440934 [Source:NCBI gene;Acc:440934]
ENSG00000221916	C19orf73	0.841561	0.0148732	1.8276	protein_coding	chromosome 19 open reading frame 73 [Source:HGNC Symbol;Acc:HGNC:25534]
ENSG00000131016	AKAP12	0.836932	0.0230525	1.63728	protein_coding	A-kinase anchoring protein 12 [Source:HGNC Symbol;Acc:HGNC:370]
ENSG00000285752	AL031281.3	0.834617	0.0165739	1.78058	lincRNA	novel transcript
ENSG00000182489	XKRX	0.830506	0.00245958	2.60914	protein_coding	XK related X-linked [Source:HGNC Symbol;Acc:HGNC:29845]
ENSG00000197847	SLC22A20P	0.825093	0.0193028	1.71438	transcribed_unitary_pseudogene	solute carrier family 22 member 20, pseudogene [Source:HGNC Symbol;Acc:HGNC:29867]
ENSG00000198003	CCDC151	0.815982	0.0237217	1.62485	protein_coding	coiled-coil domain containing 151 [Source:HGNC Symbol;Acc:HGNC:28303]
ENSG00000073756	PTGS2	0.788824	8.97088e-09	8.04716	protein_coding	prostaglandin-endoperoxide synthase 2 [Source:HGNC Symbol;Acc:HGNC:9605]
ENSG00000119782	FKBP1B	0.780911	0.0461585	1.33575	protein_coding	FK506 binding protein 1B [Source:HGNC Symbol;Acc:HGNC:3712]
ENSG00000167646	DNAAF3	0.778382	0.00660925	2.17985	protein_coding	dynein axonemal assembly factor 3 [Source:HGNC Symbol;Acc:HGNC:30492]
ENSG00000139269	INHBE	0.771358	0.0281417	1.55065	protein_coding	inhibin subunit beta E [Source:HGNC Symbol;Acc:HGNC:24029]
ENSG00000107864	CPEB3	0.749167	0.0328064	1.48404	protein_coding	cytoplasmic polyadenylation element binding protein 3 [Source:HGNC Symbol;Acc:HGNC:21746]
ENSG00000273584	AC096708.3	0.741476	0.0404732	1.39283	sense_intronic	novel transcript, sense intronic to CCDC102B
ENSG00000117594	HSD11B1	0.738184	0.0298196	1.5255	protein_coding	hydroxysteroid 11-beta dehydrogenase 1 [Source:HGNC Symbol;Acc:HGNC:5208]
ENSG00000276136	AC016957.2	0.719709	0.0346271	1.46058	lincRNA	novel transcript
ENSG00000173762	CD7	0.713078	0.00741002	2.13018	protein_coding	CD7 molecule [Source:HGNC Symbol;Acc:HGNC:1695]
ENSG00000142583	SLC2A5	0.687949	0.0407055	1.39035	protein_coding	solute carrier family 2 member 5 [Source:HGNC Symbol;Acc:HGNC:11010]
ENSG00000244731	C4A	0.685479	0.0288495	1.53986	protein_coding	complement C4A (Rodgers blood group) [Source:HGNC Symbol;Acc:HGNC:1323]
ENSG00000236810	ELOA-AS1	0.68262	0.0193127	1.71416	antisense	ELOA antisense RNA 1 [Source:HGNC Symbol;Acc:HGNC:50582]
ENSG00000167972	ABCA3	0.679763	0.0137039	1.86316	protein_coding	ATP binding cassette subfamily A member 3 [Source:HGNC Symbol;Acc:HGNC:33]
ENSG00000090339	ICAM1	0.675115	1.4509e-05	4.83836	protein_coding	intercellular adhesion molecule 1 [Source:HGNC Symbol;Acc:HGNC:5344]
ENSG00000223652	AC106786.1	0.674451	0.0346444	1.46037	antisense	uncharacterized LOC105379152 [Source:NCBI gene;Acc:105379152]
ENSG00000118804	STBD1	0.639982	0.0116998	1.93182	protein_coding	starch binding domain 1 [Source:HGNC Symbol;Acc:HGNC:24854]
ENSG00000164778	EN2	0.6376	0.000837318	3.07711	protein_coding	engrailed homeobox 2 [Source:HGNC Symbol;Acc:HGNC:3343]
ENSG00000173928	SWSAP1	0.632265	0.0292666	1.53363	protein_coding	SWIM-type zinc finger 7 associated protein 1 [Source:HGNC Symbol;Acc:HGNC:26638]
ENSG00000129355	CDKN2D	0.630855	4.25392e-07	6.37121	protein_coding	cyclin dependent kinase inhibitor 2D [Source:HGNC Symbol;Acc:HGNC:1790]
ENSG00000185883	ATP6V0C	0.61832	0.00223118	2.65147	protein_coding	ATPase H+ transporting V0 subunit c [Source:HGNC Symbol;Acc:HGNC:855]
ENSG00000187045	TMPRSS6	0.609976	0.0444947	1.35169	protein_coding	transmembrane serine protease 6 [Source:HGNC Symbol;Acc:HGNC:16517]
ENSG00000137843	PAK6	0.602031	0.0143346	1.84362	protein_coding	p21 (RAC1) activated kinase 6 [Source:HGNC Symbol;Acc:HGNC:16061]
ENSG00000137267	TUBB2A	0.599626	7.45912e-07	6.12731	protein_coding	tubulin beta 2A class IIa [Source:HGNC Symbol;Acc:HGNC:12412]
ENSG00000106366	SERPINE1	0.599047	5.39934e-05	4.26766	protein_coding	serpin family E member 1 [Source:HGNC Symbol;Acc:HGNC:8583]
ENSG00000279452	AC006277.1	0.589053	0.0462642	1.33476	TEC	TEC
ENSG00000187193	MT1X	0.546539	8.70479e-05	4.06024	protein_coding	metallothionein 1X [Source:HGNC Symbol;Acc:HGNC:7405]
ENSG00000253368	TRNP1	0.541718	0.00861401	2.06479	protein_coding	TMF1-regulated nuclear protein 1 [Source:HGNC Symbol;Acc:HGNC:34348]
ENSG00000260196	AC124798.1	0.53874	0.0264542	1.57751	antisense	antisense to KCNJ11 and overlapping to a novel gene
ENSG00000175832	ETV4	0.537764	8.15636e-13	12.0885	protein_coding	ETS variant 4 [Source:HGNC Symbol;Acc:HGNC:3493]
ENSG00000092421	SEMA6A	0.51164	0.018563	1.73135	protein_coding	semaphorin 6A [Source:HGNC Symbol;Acc:HGNC:10738]
ENSG00000275457	AL117332.1	0.490307	0.025215	1.59834	antisense	novel transcript, antisense to XRN2
ENSG00000261253	AC137932.2	0.489868	0.0254132	1.59494	processed_transcript	uncharacterized LOC100287036 [Source:NCBI gene;Acc:100287036]
ENSG00000197180	CH17-340M24.3	0.484445	0.03418	1.46623	lincRNA	uncharacterized protein BC009467 [Source:NCBI gene;Acc:158960]
ENSG00000161544	CYGB	0.479144	0.00335877	2.47382	protein_coding	cytoglobin [Source:HGNC Symbol;Acc:HGNC:16505]
ENSG00000254206	NPIPB11	0.477541	0.0462189	1.33518	protein_coding	nuclear pore complex interacting protein family member B11 [Source:HGNC Symbol;Acc:HGNC:37453]
ENSG00000225205	AC078883.1	0.476741	0.0404303	1.39329	antisense	novel transcript
ENSG00000181826	RELL1	0.475109	0.00307892	2.5116	protein_coding	RELT like 1 [Source:HGNC Symbol;Acc:HGNC:27379]
ENSG00000255031	AP002807.1	0.470715	0.00348834	2.45738	antisense	novel transcript, antisense to CHKA
ENSG00000214389	RPS3AP26	0.466914	0.032056	1.49409	processed_pseudogene	ribosomal protein S3a pseudogene 26 [Source:HGNC Symbol;Acc:HGNC:36513]
ENSG00000152503	TRIM36	0.451975	0.0030773	2.51183	protein_coding	tripartite motif containing 36 [Source:HGNC Symbol;Acc:HGNC:16280]
ENSG00000165312	OTUD1	0.451683	0.0030465	2.5162	protein_coding	OTU deubiquitinase 1 [Source:HGNC Symbol;Acc:HGNC:27346]
ENSG00000128564	VGF	0.451353	0.025973	1.58548	protein_coding	VGF nerve growth factor inducible [Source:HGNC Symbol;Acc:HGNC:12684]
ENSG00000275183	LENG9	0.446203	0.0125615	1.90096	protein_coding	leukocyte receptor cluster member 9 [Source:HGNC Symbol;Acc:HGNC:16306]
ENSG00000102096	PIM2	0.44204	0.000237401	3.62452	protein_coding	Pim-2 proto-oncogene, serine/threonine kinase [Source:HGNC Symbol;Acc:HGNC:8987]
ENSG00000163644	PPM1K	0.435425	3.32026e-06	5.47883	protein_coding	protein phosphatase, Mg2+/Mn2+ dependent 1K [Source:HGNC Symbol;Acc:HGNC:25415]
ENSG00000149084	HSD17B12	0.432648	0.00301173	2.52118	protein_coding	hydroxysteroid 17-beta dehydrogenase 12 [Source:HGNC Symbol;Acc:HGNC:18646]
ENSG00000185670	ZBTB3	0.428672	0.0111472	1.95284	protein_coding	zinc finger and BTB domain containing 3 [Source:HGNC Symbol;Acc:HGNC:22918]
ENSG00000105939	ZC3HAV1	0.425552	1.53252e-15	14.8146	protein_coding	zinc finger CCCH-type containing, antiviral 1 [Source:HGNC Symbol;Acc:HGNC:23721]
ENSG00000179111	HES7	0.424768	0.0359155	1.44472	protein_coding	hes family bHLH transcription factor 7 [Source:HGNC Symbol;Acc:HGNC:15977]
ENSG00000254815	AP006284.1	0.423936	0.0274992	1.56068	antisense	novel transcript
ENSG00000100234	TIMP3	0.42317	6.76201e-19	18.1699	protein_coding	TIMP metallopeptidase inhibitor 3 [Source:HGNC Symbol;Acc:HGNC:11822]
ENSG00000119636	BBOF1	0.416443	0.0269637	1.56922	protein_coding	basal body orientation factor 1 [Source:HGNC Symbol;Acc:HGNC:19855]
ENSG00000162981	FAM84A	0.415063	0.00314688	2.50212	protein_coding	family with sequence similarity 84 member A [Source:HGNC Symbol;Acc:HGNC:20743]
ENSG00000186352	ANKRD37	0.414399	0.0392156	1.40654	protein_coding	ankyrin repeat domain 37 [Source:HGNC Symbol;Acc:HGNC:29593]
ENSG00000120149	MSX2	0.408192	8.02606e-05	4.0955	protein_coding	msh homeobox 2 [Source:HGNC Symbol;Acc:HGNC:7392]
ENSG00000271976	AC012467.2	0.406922	0.029352	1.53236	antisense	novel transcript, antisense to IL17RB
ENSG00000261371	PECAM1	0.405589	0.0430455	1.36607	protein_coding	platelet and endothelial cell adhesion molecule 1 [Source:HGNC Symbol;Acc:HGNC:8823]
ENSG00000260285	AL133367.1	0.402175	0.0218241	1.66106	antisense	novel transcript, antisense to TRMT61A
ENSG00000177738	AC025171.1	0.400706	0.0012809	2.89248	sense_overlapping	uncharacterized LOC648987 [Source:NCBI gene;Acc:648987]
ENSG00000131187	F12	0.400061	0.0253343	1.59629	protein_coding	coagulation factor XII [Source:HGNC Symbol;Acc:HGNC:3530]
ENSG00000087884	AAMDC	0.398668	0.00263679	2.57892	protein_coding	adipogenesis associated Mth938 domain containing [Source:HGNC Symbol;Acc:HGNC:30205]
ENSG00000262246	CORO7	0.393001	0.0200038	1.69889	protein_coding	coronin 7 [Source:HGNC Symbol;Acc:HGNC:26161]
ENSG00000135205	CCDC146	0.392661	0.0367281	1.435	protein_coding	coiled-coil domain containing 146 [Source:HGNC Symbol;Acc:HGNC:29296]
ENSG00000269958	AL049840.4	0.391088	0.00265969	2.57517	sense_intronic	novel transcript, sense intronic to KLC1
ENSG00000219200	RNASEK	0.390318	0.0405193	1.39234	protein_coding	ribonuclease K [Source:HGNC Symbol;Acc:HGNC:33911]
ENSG00000125726	CD70	0.38874	0.0336598	1.47289	protein_coding	CD70 molecule [Source:HGNC Symbol;Acc:HGNC:11937]
ENSG00000013619	MAMLD1	0.388713	0.0145289	1.83777	protein_coding	mastermind like domain containing 1 [Source:HGNC Symbol;Acc:HGNC:2568]
ENSG00000214226	C17orf67	0.38836	0.0257983	1.58841	protein_coding	chromosome 17 open reading frame 67 [Source:HGNC Symbol;Acc:HGNC:27900]
ENSG00000160999	SH2B2	0.388327	0.00892235	2.04952	protein_coding	SH2B adaptor protein 2 [Source:HGNC Symbol;Acc:HGNC:17381]
ENSG00000160606	TLCD1	0.388151	0.0178468	1.74844	protein_coding	TLC domain containing 1 [Source:HGNC Symbol;Acc:HGNC:25177]
ENSG00000106089	STX1A	0.387567	1.00937e-05	4.99595	protein_coding	syntaxin 1A [Source:HGNC Symbol;Acc:HGNC:11433]
ENSG00000128617	OPN1SW	0.38711	0.00738087	2.13189	protein_coding	opsin 1, short wave sensitive [Source:HGNC Symbol;Acc:HGNC:1012]
ENSG00000254615	AC027031.2	0.38099	0.0272506	1.56462	lincRNA	novel transcript
ENSG00000174669	SLC29A2	0.380508	0.00706949	2.15061	protein_coding	solute carrier family 29 member 2 [Source:HGNC Symbol;Acc:HGNC:11004]
ENSG00000226950	DANCR	0.37582	5.49777e-05	4.25981	processed_transcript	differentiation antagonizing non-protein coding RNA [Source:HGNC Symbol;Acc:HGNC:28964]
ENSG00000162433	AK4	0.373999	3.73932e-06	5.42721	protein_coding	adenylate kinase 4 [Source:HGNC Symbol;Acc:HGNC:363]
ENSG00000125968	ID1	0.373378	0.0014416	2.84115	protein_coding	inhibitor of DNA binding 1, HLH protein [Source:HGNC Symbol;Acc:HGNC:5360]
ENSG00000238278	ALG1L6P	0.371507	0.0108056	1.96635	unprocessed_pseudogene	asparagine-linked glycosylation 1-like 6, pseudogene [Source:HGNC Symbol;Acc:HGNC:44375]
ENSG00000256060	TRAPPC2B	0.368502	0.0287244	1.54175	protein_coding	trafficking protein particle complex 2B [Source:HGNC Symbol;Acc:HGNC:10710]
ENSG00000159208	CIART	0.36842	0.0482417	1.31658	protein_coding	circadian associated repressor of transcription [Source:HGNC Symbol;Acc:HGNC:25200]
ENSG00000116691	MIIP	0.367072	1.89539e-05	4.7223	protein_coding	migration and invasion inhibitory protein [Source:HGNC Symbol;Acc:HGNC:25715]
ENSG00000196526	AFAP1	0.363041	8.00657e-07	6.09655	protein_coding	actin filament associated protein 1 [Source:HGNC Symbol;Acc:HGNC:24017]
ENSG00000175048	ZDHHC14	0.361285	0.0217548	1.66244	protein_coding	zinc finger DHHC-type containing 14 [Source:HGNC Symbol;Acc:HGNC:20341]
ENSG00000100596	SPTLC2	0.355511	9.80626e-06	5.0085	protein_coding	serine palmitoyltransferase long chain base subunit 2 [Source:HGNC Symbol;Acc:HGNC:11278]
ENSG00000171931	FBXW10	0.353448	0.00753282	2.12304	protein_coding	F-box and WD repeat domain containing 10 [Source:HGNC Symbol;Acc:HGNC:1211]
ENSG00000023608	SNAPC1	0.351481	0.0498108	1.30268	protein_coding	small nuclear RNA activating complex polypeptide 1 [Source:HGNC Symbol;Acc:HGNC:11134]
ENSG00000116954	RRAGC	0.350682	7.15966e-05	4.14511	protein_coding	Ras related GTP binding C [Source:HGNC Symbol;Acc:HGNC:19902]
ENSG00000160200	CBS	0.350265	0.00947987	2.0232	protein_coding	cystathionine-beta-synthase [Source:HGNC Symbol;Acc:HGNC:1550]
ENSG00000185499	MUC1	0.347115	0.023823	1.623	protein_coding	mucin 1, cell surface associated [Source:HGNC Symbol;Acc:HGNC:7508]
ENSG00000168672	FAM84B	0.346288	0.00267447	2.57276	protein_coding	family with sequence similarity 84 member B [Source:HGNC Symbol;Acc:HGNC:24166]
ENSG00000161914	ZNF653	0.344844	0.0341878	1.46613	protein_coding	zinc finger protein 653 [Source:HGNC Symbol;Acc:HGNC:25196]
ENSG00000280798	LINC00294	0.344438	0.00962097	2.01678	lincRNA	long intergenic non-protein coding RNA 294 [Source:HGNC Symbol;Acc:HGNC:27456]
ENSG00000249459	ZNF286B	0.344435	0.00813028	2.08989	protein_coding	zinc finger protein 286B [Source:HGNC Symbol;Acc:HGNC:33241]
ENSG00000165644	COMTD1	0.343044	0.0102726	1.98832	protein_coding	catechol-O-methyltransferase domain containing 1 [Source:HGNC Symbol;Acc:HGNC:26309]
ENSG00000135049	AGTPBP1	0.342875	0.00912248	2.03989	protein_coding	ATP/GTP binding protein 1 [Source:HGNC Symbol;Acc:HGNC:17258]
ENSG00000181649	PHLDA2	0.342195	0.0327772	1.48443	protein_coding	pleckstrin homology like domain family A member 2 [Source:HGNC Symbol;Acc:HGNC:12385]
ENSG00000170385	SLC30A1	0.342131	0.00417609	2.37923	protein_coding	solute carrier family 30 member 1 [Source:HGNC Symbol;Acc:HGNC:11012]
ENSG00000198142	SOWAHC	0.337434	0.00288082	2.54048	protein_coding	sosondowah ankyrin repeat domain family member C [Source:HGNC Symbol;Acc:HGNC:26149]
ENSG00000186162	CIDECP	0.33692	0.00888513	2.05134	transcribed_unprocessed_pseudogene	cell death-inducing DFFA-like effector c pseudogene [Source:HGNC Symbol;Acc:HGNC:24230]
ENSG00000170545	SMAGP	0.336694	0.00240465	2.61895	protein_coding	small cell adhesion glycoprotein [Source:HGNC Symbol;Acc:HGNC:26918]
ENSG00000228794	LINC01128	0.336232	0.0098418	2.00693	processed_transcript	long intergenic non-protein coding RNA 1128 [Source:HGNC Symbol;Acc:HGNC:49377]
ENSG00000163412	EIF4E3	0.334436	0.00275669	2.55961	protein_coding	eukaryotic translation initiation factor 4E family member 3 [Source:HGNC Symbol;Acc:HGNC:31837]
ENSG00000157111	TMEM171	0.33332	0.00571365	2.24309	protein_coding	transmembrane protein 171 [Source:HGNC Symbol;Acc:HGNC:27031]
ENSG00000135766	EGLN1	0.327432	7.1539e-09	8.14546	protein_coding	egl-9 family hypoxia inducible factor 1 [Source:HGNC Symbol;Acc:HGNC:1232]
ENSG00000148841	ITPRIP	0.326269	0.000144687	3.83957	protein_coding	inositol 1,4,5-trisphosphate receptor interacting protein [Source:HGNC Symbol;Acc:HGNC:29370]
ENSG00000009780	FAM76A	0.324703	0.00775393	2.11048	protein_coding	family with sequence similarity 76 member A [Source:HGNC Symbol;Acc:HGNC:28530]
ENSG00000128606	LRRC17	0.324595	0.000544945	3.26365	protein_coding	leucine rich repeat containing 17 [Source:HGNC Symbol;Acc:HGNC:16895]
ENSG00000168301	KCTD6	0.320337	0.0313686	1.50351	protein_coding	potassium channel tetramerization domain containing 6 [Source:HGNC Symbol;Acc:HGNC:22235]
ENSG00000196372	ASB13	0.317528	0.000535248	3.27144	protein_coding	ankyrin repeat and SOCS box containing 13 [Source:HGNC Symbol;Acc:HGNC:19765]
ENSG00000137936	BCAR3	0.316575	1.03933e-05	4.98324	protein_coding	BCAR3, NSP family adaptor protein [Source:HGNC Symbol;Acc:HGNC:973]
ENSG00000132334	PTPRE	0.315041	0.0233959	1.63086	protein_coding	protein tyrosine phosphatase, receptor type E [Source:HGNC Symbol;Acc:HGNC:9669]
ENSG00000105835	NAMPT	0.314362	1.10163e-07	6.95796	protein_coding	nicotinamide phosphoribosyltransferase [Source:HGNC Symbol;Acc:HGNC:30092]
ENSG00000119599	DCAF4	0.313904	0.022088	1.65584	protein_coding	DDB1 and CUL4 associated factor 4 [Source:HGNC Symbol;Acc:HGNC:20229]
ENSG00000249992	TMEM158	0.312942	0.00060352	3.21931	protein_coding	transmembrane protein 158 (gene/pseudogene) [Source:HGNC Symbol;Acc:HGNC:30293]
ENSG00000104714	ERICH1	0.311291	0.000670971	3.1733	protein_coding	glutamate rich 1 [Source:HGNC Symbol;Acc:HGNC:27234]
ENSG00000166780	C16orf45	0.311217	0.000919231	3.03658	protein_coding	chromosome 16 open reading frame 45 [Source:HGNC Symbol;Acc:HGNC:19213]
ENSG00000185838	GNB1L	0.311198	0.0314036	1.50302	protein_coding	G protein subunit beta 1 like [Source:HGNC Symbol;Acc:HGNC:4397]
ENSG00000204389	HSPA1A	0.310807	2.71939e-05	4.56553	protein_coding	heat shock protein family A (Hsp70) member 1A [Source:HGNC Symbol;Acc:HGNC:5232]
ENSG00000152078	TMEM56	0.310006	0.000386409	3.41295	protein_coding	transmembrane protein 56 [Source:HGNC Symbol;Acc:HGNC:26477]
ENSG00000109099	PMP22	0.309975	6.57346e-06	5.18221	protein_coding	peripheral myelin protein 22 [Source:HGNC Symbol;Acc:HGNC:9118]
ENSG00000237517	DGCR5	0.307434	0.0462556	1.33484	transcribed_unprocessed_pseudogene	DiGeorge syndrome critical region gene 5 [Source:HGNC Symbol;Acc:HGNC:16757]
ENSG00000143554	SLC27A3	0.298886	0.0266957	1.57356	protein_coding	solute carrier family 27 member 3 [Source:HGNC Symbol;Acc:HGNC:10997]
ENSG00000104856	RELB	0.298371	0.00152226	2.81751	protein_coding	RELB proto-oncogene, NF-kB subunit [Source:HGNC Symbol;Acc:HGNC:9956]
ENSG00000141526	SLC16A3	0.296181	1.9644e-07	6.70677	protein_coding	solute carrier family 16 member 3 [Source:HGNC Symbol;Acc:HGNC:10924]
ENSG00000185950	IRS2	0.295675	8.80113e-05	4.05546	protein_coding	insulin receptor substrate 2 [Source:HGNC Symbol;Acc:HGNC:6126]
ENSG00000136997	MYC	0.292307	6.14404e-06	5.21155	protein_coding	MYC proto-oncogene, bHLH transcription factor [Source:HGNC Symbol;Acc:HGNC:7553]
ENSG00000109819	PPARGC1A	0.291681	0.0262708	1.58053	protein_coding	PPARG coactivator 1 alpha [Source:HGNC Symbol;Acc:HGNC:9237]
ENSG00000177283	FZD8	0.291539	0.00707456	2.1503	protein_coding	frizzled class receptor 8 [Source:HGNC Symbol;Acc:HGNC:4046]
ENSG00000248593	DSTNP2	0.290534	0.0378458	1.42198	transcribed_unprocessed_pseudogene	destrin, actin depolymerizing factor pseudogene 2 [Source:HGNC Symbol;Acc:HGNC:34546]
ENSG00000115919	KYNU	0.290431	2.5071e-08	7.60083	protein_coding	kynureninase [Source:HGNC Symbol;Acc:HGNC:6469]
ENSG00000167136	ENDOG	0.290393	0.0357456	1.44678	protein_coding	endonuclease G [Source:HGNC Symbol;Acc:HGNC:3346]
ENSG00000154359	LONRF1	0.290206	0.000981722	3.00801	protein_coding	LON peptidase N-terminal domain and ring finger 1 [Source:HGNC Symbol;Acc:HGNC:26302]
ENSG00000241852	C8orf58	0.290009	0.0120644	1.9185	protein_coding	chromosome 8 open reading frame 58 [Source:HGNC Symbol;Acc:HGNC:32233]
ENSG00000148680	HTR7	0.289519	0.0256935	1.59018	protein_coding	5-hydroxytryptamine receptor 7 [Source:HGNC Symbol;Acc:HGNC:5302]
ENSG00000131061	ZNF341	0.287072	0.018836	1.72501	protein_coding	zinc finger protein 341 [Source:HGNC Symbol;Acc:HGNC:15992]
ENSG00000163597	SNHG16	0.286962	0.000130474	3.88448	processed_transcript	small nucleolar RNA host gene 16 [Source:HGNC Symbol;Acc:HGNC:44352]
ENSG00000142227	EMP3	0.286582	2.75518e-10	9.55985	protein_coding	epithelial membrane protein 3 [Source:HGNC Symbol;Acc:HGNC:3335]
ENSG00000100711	ZFYVE21	0.286201	0.00451061	2.34577	protein_coding	zinc finger FYVE-type containing 21 [Source:HGNC Symbol;Acc:HGNC:20760]
ENSG00000168917	SLC35G2	0.28571	0.02537	1.59568	protein_coding	solute carrier family 35 member G2 [Source:HGNC Symbol;Acc:HGNC:28480]
ENSG00000120910	PPP3CC	0.285687	0.0287656	1.54113	protein_coding	protein phosphatase 3 catalytic subunit gamma [Source:HGNC Symbol;Acc:HGNC:9316]
ENSG00000138172	CALHM2	0.284944	0.0422595	1.37408	protein_coding	calcium homeostasis modulator family member 2 [Source:HGNC Symbol;Acc:HGNC:23493]
ENSG00000185862	EVI2B	0.284472	0.0245716	1.60957	protein_coding	ecotropic viral integration site 2B [Source:HGNC Symbol;Acc:HGNC:3500]
ENSG00000188315	C3orf62	0.283757	0.00845591	2.07284	protein_coding	chromosome 3 open reading frame 62 [Source:HGNC Symbol;Acc:HGNC:24771]
ENSG00000166401	SERPINB8	0.28287	0.0184481	1.73405	protein_coding	serpin family B member 8 [Source:HGNC Symbol;Acc:HGNC:8952]
ENSG00000171612	SLC25A33	0.281915	0.00536552	2.27039	protein_coding	solute carrier family 25 member 33 [Source:HGNC Symbol;Acc:HGNC:29681]
ENSG00000173221	GLRX	0.281845	5.1104e-05	4.29154	protein_coding	glutaredoxin [Source:HGNC Symbol;Acc:HGNC:4330]
ENSG00000131871	SELENOS	0.281637	0.000339483	3.46918	protein_coding	selenoprotein S [Source:HGNC Symbol;Acc:HGNC:30396]
ENSG00000129667	RHBDF2	0.280449	5.61476e-05	4.25067	protein_coding	rhomboid 5 homolog 2 [Source:HGNC Symbol;Acc:HGNC:20788]
ENSG00000204520	MICA	0.28008	0.00954997	2.02	protein_coding	MHC class I polypeptide-related sequence A [Source:HGNC Symbol;Acc:HGNC:7090]
ENSG00000185561	TLCD2	0.278609	0.0191224	1.71846	protein_coding	TLC domain containing 2 [Source:HGNC Symbol;Acc:HGNC:33522]
ENSG00000135069	PSAT1	0.276558	0.000885617	3.05275	protein_coding	phosphoserine aminotransferase 1 [Source:HGNC Symbol;Acc:HGNC:19129]
ENSG00000115596	WNT6	0.276121	0.0193608	1.71308	protein_coding	Wnt family member 6 [Source:HGNC Symbol;Acc:HGNC:12785]
ENSG00000184068	SREBF2-AS1	0.275803	0.0435226	1.36128	antisense	SREBF2 antisense RNA 1 [Source:HGNC Symbol;Acc:HGNC:53953]
ENSG00000141452	RMC1	0.273722	0.00623165	2.2054	protein_coding	regulator of MON1-CCZ1 [Source:HGNC Symbol;Acc:HGNC:24326]
ENSG00000100564	PIGH	0.273249	0.018124	1.74175	protein_coding	phosphatidylinositol glycan anchor biosynthesis class H [Source:HGNC Symbol;Acc:HGNC:8964]
ENSG00000072609	CHFR	0.272441	0.00368859	2.43314	protein_coding	checkpoint with forkhead and ring finger domains [Source:HGNC Symbol;Acc:HGNC:20455]
ENSG00000128272	ATF4	0.271758	5.7613e-09	8.23948	protein_coding	activating transcription factor 4 [Source:HGNC Symbol;Acc:HGNC:786]
ENSG00000108590	MED31	0.270294	0.0420834	1.37589	protein_coding	mediator complex subunit 31 [Source:HGNC Symbol;Acc:HGNC:24260]
ENSG00000196975	ANXA4	0.26978	9.56032e-09	8.01953	protein_coding	annexin A4 [Source:HGNC Symbol;Acc:HGNC:542]
ENSG00000173812	EIF1	0.269664	4.30825e-09	8.3657	protein_coding	eukaryotic translation initiation factor 1 [Source:HGNC Symbol;Acc:HGNC:3249]
ENSG00000149925	ALDOA	0.267093	0.00476152	2.32225	protein_coding	aldolase, fructose-bisphosphate A [Source:HGNC Symbol;Acc:HGNC:414]
ENSG00000204388	HSPA1B	0.266386	0.00105802	2.9755	protein_coding	heat shock protein family A (Hsp70) member 1B [Source:HGNC Symbol;Acc:HGNC:5233]
ENSG00000113971	NPHP3	0.265243	0.00721955	2.14149	protein_coding	nephrocystin 3 [Source:HGNC Symbol;Acc:HGNC:7907]
ENSG00000049246	PER3	0.263869	0.0465952	1.33166	protein_coding	period circadian regulator 3 [Source:HGNC Symbol;Acc:HGNC:8847]
ENSG00000157240	FZD1	0.263451	9.36556e-05	4.02847	protein_coding	frizzled class receptor 1 [Source:HGNC Symbol;Acc:HGNC:4038]
ENSG00000175197	DDIT3	0.262512	0.0340719	1.4676	protein_coding	DNA damage inducible transcript 3 [Source:HGNC Symbol;Acc:HGNC:2726]
ENSG00000181804	SLC9A9	0.262147	0.00304429	2.51651	protein_coding	solute carrier family 9 member A9 [Source:HGNC Symbol;Acc:HGNC:20653]
ENSG00000146386	ABRACL	0.261373	0.0163303	1.78701	protein_coding	ABRA C-terminal like [Source:HGNC Symbol;Acc:HGNC:21230]
ENSG00000185022	MAFF	0.260804	0.00427324	2.36924	protein_coding	MAF bZIP transcription factor F [Source:HGNC Symbol;Acc:HGNC:6780]
ENSG00000119655	NPC2	0.260544	0.000890168	3.05053	protein_coding	NPC intracellular cholesterol transporter 2 [Source:HGNC Symbol;Acc:HGNC:14537]
ENSG00000159640	ACE	0.260002	0.0484004	1.31515	protein_coding	angiotensin I converting enzyme [Source:HGNC Symbol;Acc:HGNC:2707]
ENSG00000174775	HRAS	0.25757	0.000100702	3.99696	protein_coding	HRas proto-oncogene, GTPase [Source:HGNC Symbol;Acc:HGNC:5173]
ENSG00000161243	FBXO27	0.253861	0.0212474	1.67269	protein_coding	F-box protein 27 [Source:HGNC Symbol;Acc:HGNC:18753]
ENSG00000185803	SLC52A2	0.252784	9.33502e-06	5.02988	protein_coding	solute carrier family 52 member 2 [Source:HGNC Symbol;Acc:HGNC:30224]
ENSG00000173715	C11orf80	0.25267	0.0437821	1.3587	protein_coding	chromosome 11 open reading frame 80 [Source:HGNC Symbol;Acc:HGNC:26197]
ENSG00000177946	CENPBD1	0.251017	0.0213471	1.67066	protein_coding	CENPB DNA-binding domain containing 1 [Source:HGNC Symbol;Acc:HGNC:28272]
ENSG00000156381	ANKRD9	0.250879	0.00590474	2.2288	protein_coding	ankyrin repeat domain 9 [Source:HGNC Symbol;Acc:HGNC:20096]
ENSG00000176182	MYPOP	0.250439	0.0233112	1.63244	protein_coding	Myb related transcription factor, partner of profilin [Source:HGNC Symbol;Acc:HGNC:20178]
ENSG00000008735	MAPK8IP2	0.250317	0.045137	1.34547	protein_coding	mitogen-activated protein kinase 8 interacting protein 2 [Source:HGNC Symbol;Acc:HGNC:6883]
ENSG00000189337	KAZN	0.24965	0.0340391	1.46802	protein_coding	kazrin, periplakin interacting protein [Source:HGNC Symbol;Acc:HGNC:29173]
ENSG00000119537	KDSR	0.249638	1.95597e-05	4.70864	protein_coding	3-ketodihydrosphingosine reductase [Source:HGNC Symbol;Acc:HGNC:4021]
ENSG00000101298	SNPH	0.249144	0.0227323	1.64336	protein_coding	syntaphilin [Source:HGNC Symbol;Acc:HGNC:15931]
ENSG00000233608	TWIST2	0.246972	4.95327e-05	4.30511	protein_coding	twist family bHLH transcription factor 2 [Source:HGNC Symbol;Acc:HGNC:20670]
ENSG00000274512	TBC1D3L	0.246903	0.0184079	1.735	protein_coding	TBC1 domain family member 3L [Source:HGNC Symbol;Acc:HGNC:51246]
ENSG00000181274	FRAT2	0.246677	0.0320256	1.4945	protein_coding	FRAT2, WNT signaling pathway regulator [Source:HGNC Symbol;Acc:HGNC:16048]
ENSG00000141034	GID4	0.245808	0.0113496	1.94502	protein_coding	GID complex subunit 4 homolog [Source:HGNC Symbol;Acc:HGNC:28453]
ENSG00000169410	PTPN9	0.243822	0.000109748	3.9596	protein_coding	protein tyrosine phosphatase, non-receptor type 9 [Source:HGNC Symbol;Acc:HGNC:9661]
ENSG00000146674	IGFBP3	0.242881	0.000739247	3.13121	protein_coding	insulin like growth factor binding protein 3 [Source:HGNC Symbol;Acc:HGNC:5472]
ENSG00000123364	HOXC13	0.242809	0.0303001	1.51856	protein_coding	homeobox C13 [Source:HGNC Symbol;Acc:HGNC:5125]
ENSG00000154127	UBASH3B	0.242512	0.000662636	3.17873	protein_coding	ubiquitin associated and SH3 domain containing B [Source:HGNC Symbol;Acc:HGNC:29884]
ENSG00000143862	ARL8A	0.242387	0.000520339	3.28371	protein_coding	ADP ribosylation factor like GTPase 8A [Source:HGNC Symbol;Acc:HGNC:25192]
ENSG00000142330	CAPN10	0.241763	0.00157703	2.80216	protein_coding	calpain 10 [Source:HGNC Symbol;Acc:HGNC:1477]
ENSG00000142694	EVA1B	0.241242	0.00716133	2.14501	protein_coding	eva-1 homolog B [Source:HGNC Symbol;Acc:HGNC:25558]
ENSG00000245526	LINC00461	0.240607	0.0339873	1.46868	lincRNA	long intergenic non-protein coding RNA 461 [Source:HGNC Symbol;Acc:HGNC:42810]
ENSG00000188483	IER5L	0.239287	0.017616	1.75409	protein_coding	immediate early response 5 like [Source:HGNC Symbol;Acc:HGNC:23679]
ENSG00000232593	KANTR	0.23862	0.0243605	1.61331	protein_coding	KDM5C adjacent transcript [Source:HGNC Symbol;Acc:HGNC:49510]
ENSG00000204366	ZBTB12	0.238458	0.0261163	1.58309	protein_coding	zinc finger and BTB domain containing 12 [Source:HGNC Symbol;Acc:HGNC:19066]
ENSG00000127334	DYRK2	0.238176	0.010631	1.97343	protein_coding	dual specificity tyrosine phosphorylation regulated kinase 2 [Source:HGNC Symbol;Acc:HGNC:3093]
ENSG00000071575	TRIB2	0.237951	0.000190647	3.71977	protein_coding	tribbles pseudokinase 2 [Source:HGNC Symbol;Acc:HGNC:30809]
ENSG00000157191	NECAP2	0.237606	7.73914e-06	5.11131	protein_coding	NECAP endocytosis associated 2 [Source:HGNC Symbol;Acc:HGNC:25528]
ENSG00000154734	ADAMTS1	0.23759	0.0391225	1.40757	protein_coding	ADAM metallopeptidase with thrombospondin type 1 motif 1 [Source:HGNC Symbol;Acc:HGNC:217]
ENSG00000159231	CBR3	0.237386	0.0372438	1.42895	protein_coding	carbonyl reductase 3 [Source:HGNC Symbol;Acc:HGNC:1549]
ENSG00000171729	TMEM51	0.237267	0.0164507	1.78382	protein_coding	transmembrane protein 51 [Source:HGNC Symbol;Acc:HGNC:25488]
ENSG00000197747	S100A10	0.23674	2.12552e-05	4.67253	protein_coding	S100 calcium binding protein A10 [Source:HGNC Symbol;Acc:HGNC:10487]
ENSG00000104415	WISP1	0.236662	0.0151494	1.8196	protein_coding	WNT1 inducible signaling pathway protein 1 [Source:HGNC Symbol;Acc:HGNC:12769]
ENSG00000110619	CARS	0.235474	1.27946e-05	4.89297	protein_coding	cysteinyl-tRNA synthetase [Source:HGNC Symbol;Acc:HGNC:1493]
ENSG00000196236	XPNPEP3	0.234944	0.000221348	3.65492	protein_coding	X-prolyl aminopeptidase 3 [Source:HGNC Symbol;Acc:HGNC:28052]
ENSG00000268205	AC005261.1	0.234859	0.0223982	1.64979	lincRNA	novel transcript
ENSG00000176476	SGF29	0.23475	0.0346726	1.46001	protein_coding	SAGA complex associated factor 29 [Source:HGNC Symbol;Acc:HGNC:25156]
ENSG00000164171	ITGA2	0.234738	0.000168167	3.77426	protein_coding	integrin subunit alpha 2 [Source:HGNC Symbol;Acc:HGNC:6137]
ENSG00000136986	DERL1	0.233969	2.02764e-05	4.69301	protein_coding	derlin 1 [Source:HGNC Symbol;Acc:HGNC:28454]
ENSG00000154914	USP43	0.232739	0.0489215	1.3105	protein_coding	ubiquitin specific peptidase 43 [Source:HGNC Symbol;Acc:HGNC:20072]
ENSG00000162407	PLPP3	0.232658	0.0217066	1.66341	protein_coding	phospholipid phosphatase 3 [Source:HGNC Symbol;Acc:HGNC:9229]
ENSG00000099992	TBC1D10A	0.232494	0.000987884	3.00529	protein_coding	TBC1 domain family member 10A [Source:HGNC Symbol;Acc:HGNC:23609]
ENSG00000011105	TSPAN9	0.232098	0.0449951	1.34684	protein_coding	tetraspanin 9 [Source:HGNC Symbol;Acc:HGNC:21640]
ENSG00000099999	RNF215	0.230426	0.0025865	2.58729	protein_coding	ring finger protein 215 [Source:HGNC Symbol;Acc:HGNC:33434]
ENSG00000107249	GLIS3	0.229948	0.0235804	1.62745	protein_coding	GLIS family zinc finger 3 [Source:HGNC Symbol;Acc:HGNC:28510]
ENSG00000121057	AKAP1	0.229269	0.000155414	3.80851	protein_coding	A-kinase anchoring protein 1 [Source:HGNC Symbol;Acc:HGNC:367]
ENSG00000163866	SMIM12	0.228714	0.00318867	2.49639	protein_coding	small integral membrane protein 12 [Source:HGNC Symbol;Acc:HGNC:25154]
ENSG00000063241	ISOC2	0.228555	0.000125281	3.90211	protein_coding	isochorismatase domain containing 2 [Source:HGNC Symbol;Acc:HGNC:26278]
ENSG00000189114	BLOC1S3	0.228433	0.0154313	1.8116	protein_coding	biogenesis of lysosomal organelles complex 1 subunit 3 [Source:HGNC Symbol;Acc:HGNC:20914]
ENSG00000164236	ANKRD33B	0.227639	0.0053333	2.273	protein_coding	ankyrin repeat domain 33B [Source:HGNC Symbol;Acc:HGNC:35240]
ENSG00000116815	CD58	0.227337	0.0255522	1.59257	protein_coding	CD58 molecule [Source:HGNC Symbol;Acc:HGNC:1688]
ENSG00000152518	ZFP36L2	0.227277	0.033563	1.47414	protein_coding	ZFP36 ring finger protein like 2 [Source:HGNC Symbol;Acc:HGNC:1108]
ENSG00000042429	MED17	0.226273	0.0437142	1.35938	protein_coding	mediator complex subunit 17 [Source:HGNC Symbol;Acc:HGNC:2375]
ENSG00000137331	IER3	0.226102	0.00435123	2.36139	protein_coding	immediate early response 3 [Source:HGNC Symbol;Acc:HGNC:5392]
ENSG00000153767	GTF2E1	0.225589	0.0286518	1.54285	protein_coding	general transcription factor IIE subunit 1 [Source:HGNC Symbol;Acc:HGNC:4650]
ENSG00000196352	CD55	0.225283	0.0129805	1.88671	protein_coding	CD55 molecule (Cromer blood group) [Source:HGNC Symbol;Acc:HGNC:2665]
ENSG00000169504	CLIC4	0.225025	7.49159e-07	6.12543	protein_coding	chloride intracellular channel 4 [Source:HGNC Symbol;Acc:HGNC:13518]
ENSG00000173153	ESRRA	0.224943	0.000549225	3.26025	protein_coding	estrogen related receptor alpha [Source:HGNC Symbol;Acc:HGNC:3471]
ENSG00000155368	DBI	0.223818	3.12955e-05	4.50452	protein_coding	diazepam binding inhibitor, acyl-CoA binding protein [Source:HGNC Symbol;Acc:HGNC:2690]
ENSG00000139679	LPAR6	0.223176	0.0254587	1.59416	protein_coding	lysophosphatidic acid receptor 6 [Source:HGNC Symbol;Acc:HGNC:15520]
ENSG00000100906	NFKBIA	0.222288	0.00476427	2.322	protein_coding	NFKB inhibitor alpha [Source:HGNC Symbol;Acc:HGNC:7797]
ENSG00000041988	THAP3	0.221547	0.0229397	1.63941	protein_coding	THAP domain containing 3 [Source:HGNC Symbol;Acc:HGNC:20855]
ENSG00000074842	MYDGF	0.221064	5.39336e-05	4.26814	protein_coding	myeloid derived growth factor [Source:HGNC Symbol;Acc:HGNC:16948]
ENSG00000163932	PRKCD	0.220635	0.0205167	1.68789	protein_coding	protein kinase C delta [Source:HGNC Symbol;Acc:HGNC:9399]
ENSG00000242732	RTL5	0.220619	0.0439218	1.35732	protein_coding	retrotransposon Gag like 5 [Source:HGNC Symbol;Acc:HGNC:29430]
ENSG00000165389	SPTSSA	0.220526	0.000535368	3.27135	protein_coding	serine palmitoyltransferase small subunit A [Source:HGNC Symbol;Acc:HGNC:20361]
ENSG00000105254	TBCB	0.219656	5.48432e-05	4.26088	protein_coding	tubulin folding cofactor B [Source:HGNC Symbol;Acc:HGNC:1989]
ENSG00000145050	MANF	0.219303	0.000426596	3.36998	protein_coding	mesencephalic astrocyte derived neurotrophic factor [Source:HGNC Symbol;Acc:HGNC:15461]
ENSG00000136732	GYPC	0.218274	0.00517146	2.28639	protein_coding	glycophorin C (Gerbich blood group) [Source:HGNC Symbol;Acc:HGNC:4704]
ENSG00000160753	RUSC1	0.218241	0.000967469	3.01436	protein_coding	RUN and SH3 domain containing 1 [Source:HGNC Symbol;Acc:HGNC:17153]
ENSG00000136048	DRAM1	0.217997	2.36197e-05	4.62673	protein_coding	DNA damage regulated autophagy modulator 1 [Source:HGNC Symbol;Acc:HGNC:25645]
ENSG00000128805	ARHGAP22	0.217907	0.0444828	1.35181	protein_coding	Rho GTPase activating protein 22 [Source:HGNC Symbol;Acc:HGNC:30320]
ENSG00000168528	SERINC2	0.21693	0.0303364	1.51804	protein_coding	serine incorporator 2 [Source:HGNC Symbol;Acc:HGNC:23231]
ENSG00000156603	MED19	0.216897	0.0101024	1.99558	protein_coding	mediator complex subunit 19 [Source:HGNC Symbol;Acc:HGNC:29600]
ENSG00000196843	ARID5A	0.216665	0.0161498	1.79183	protein_coding	AT-rich interaction domain 5A [Source:HGNC Symbol;Acc:HGNC:17361]
ENSG00000177192	PUS1	0.21606	0.017229	1.76374	protein_coding	pseudouridylate synthase 1 [Source:HGNC Symbol;Acc:HGNC:15508]
ENSG00000180758	GPR157	0.21604	0.0460386	1.33688	protein_coding	G protein-coupled receptor 157 [Source:HGNC Symbol;Acc:HGNC:23687]
ENSG00000169131	ZNF354A	0.216021	0.0207235	1.68354	protein_coding	zinc finger protein 354A [Source:HGNC Symbol;Acc:HGNC:11628]
ENSG00000138018	SELENOI	0.215276	8.62416e-05	4.06428	protein_coding	selenoprotein I [Source:HGNC Symbol;Acc:HGNC:29361]
ENSG00000111341	MGP	0.215117	0.000366085	3.43642	protein_coding	matrix Gla protein [Source:HGNC Symbol;Acc:HGNC:7060]
ENSG00000123178	SPRYD7	0.214241	0.0234933	1.62906	protein_coding	SPRY domain containing 7 [Source:HGNC Symbol;Acc:HGNC:14297]
ENSG00000175745	NR2F1	0.214138	1.54113e-06	5.81216	protein_coding	nuclear receptor subfamily 2 group F member 1 [Source:HGNC Symbol;Acc:HGNC:7975]
ENSG00000117481	NSUN4	0.214045	0.000828987	3.08145	protein_coding	NOP2/Sun RNA methyltransferase family member 4 [Source:HGNC Symbol;Acc:HGNC:31802]
ENSG00000138678	GPAT3	0.213811	0.00753443	2.12295	protein_coding	glycerol-3-phosphate acyltransferase 3 [Source:HGNC Symbol;Acc:HGNC:28157]
ENSG00000173818	ENDOV	0.213644	0.00341333	2.46682	protein_coding	endonuclease V [Source:HGNC Symbol;Acc:HGNC:26640]
ENSG00000168495	POLR3D	0.213523	0.00015604	3.80676	protein_coding	RNA polymerase III subunit D [Source:HGNC Symbol;Acc:HGNC:1080]
ENSG00000137449	CPEB2	0.212835	0.00302569	2.51918	protein_coding	cytoplasmic polyadenylation element binding protein 2 [Source:HGNC Symbol;Acc:HGNC:21745]
ENSG00000235162	C12orf75	0.212716	0.00456685	2.34038	protein_coding	chromosome 12 open reading frame 75 [Source:HGNC Symbol;Acc:HGNC:35164]
ENSG00000163755	HPS3	0.212598	0.000164915	3.78274	protein_coding	HPS3, biogenesis of lysosomal organelles complex 2 subunit 1 [Source:HGNC Symbol;Acc:HGNC:15597]
ENSG00000014914	MTMR11	0.211177	0.0237096	1.62508	protein_coding	myotubularin related protein 11 [Source:HGNC Symbol;Acc:HGNC:24307]
ENSG00000183421	RIPK4	0.210928	0.000947132	3.02359	protein_coding	receptor interacting serine/threonine kinase 4 [Source:HGNC Symbol;Acc:HGNC:496]
ENSG00000174032	SLC25A30	0.209801	0.0253474	1.59607	protein_coding	solute carrier family 25 member 30 [Source:HGNC Symbol;Acc:HGNC:27371]
ENSG00000183340	JRKL	0.209671	0.0154419	1.8113	protein_coding	JRK like [Source:HGNC Symbol;Acc:HGNC:6200]
ENSG00000103723	AP3B2	0.209569	0.00366625	2.43578	protein_coding	adaptor related protein complex 3 subunit beta 2 [Source:HGNC Symbol;Acc:HGNC:567]
ENSG00000160799	CCDC12	0.208355	0.0207985	1.68197	protein_coding	coiled-coil domain containing 12 [Source:HGNC Symbol;Acc:HGNC:28332]
ENSG00000145901	TNIP1	0.208347	0.000273681	3.56276	protein_coding	TNFAIP3 interacting protein 1 [Source:HGNC Symbol;Acc:HGNC:16903]
ENSG00000167699	GLOD4	0.207706	0.000861436	3.06478	protein_coding	glyoxalase domain containing 4 [Source:HGNC Symbol;Acc:HGNC:14111]
ENSG00000134851	TMEM165	0.207328	0.000183307	3.73682	protein_coding	transmembrane protein 165 [Source:HGNC Symbol;Acc:HGNC:30760]
ENSG00000099804	CDC34	0.207092	0.00127291	2.8952	protein_coding	cell division cycle 34 [Source:HGNC Symbol;Acc:HGNC:1734]
ENSG00000138821	SLC39A8	0.206736	0.0238763	1.62203	protein_coding	solute carrier family 39 member 8 [Source:HGNC Symbol;Acc:HGNC:20862]
ENSG00000136280	CCM2	0.206421	0.000741464	3.12991	protein_coding	CCM2 scaffold protein [Source:HGNC Symbol;Acc:HGNC:21708]
ENSG00000162545	CAMK2N1	0.206085	0.0213518	1.67057	protein_coding	calcium/calmodulin dependent protein kinase II inhibitor 1 [Source:HGNC Symbol;Acc:HGNC:24190]
ENSG00000124785	NRN1	0.205949	0.00197011	2.70551	protein_coding	neuritin 1 [Source:HGNC Symbol;Acc:HGNC:17972]
ENSG00000122884	P4HA1	0.205737	0.000253644	3.59578	protein_coding	prolyl 4-hydroxylase subunit alpha 1 [Source:HGNC Symbol;Acc:HGNC:8546]
ENSG00000155366	RHOC	0.205633	3.24924e-05	4.48822	protein_coding	ras homolog family member C [Source:HGNC Symbol;Acc:HGNC:669]
ENSG00000121481	RNF2	0.204609	0.023249	1.6336	protein_coding	ring finger protein 2 [Source:HGNC Symbol;Acc:HGNC:10061]
ENSG00000111328	CDK2AP1	0.204397	0.00938006	2.02779	protein_coding	cyclin dependent kinase 2 associated protein 1 [Source:HGNC Symbol;Acc:HGNC:14002]
ENSG00000225697	SLC26A6	0.203842	0.00155717	2.80766	protein_coding	solute carrier family 26 member 6 [Source:HGNC Symbol;Acc:HGNC:14472]
ENSG00000041353	RAB27B	0.203807	0.0410313	1.38688	protein_coding	RAB27B, member RAS oncogene family [Source:HGNC Symbol;Acc:HGNC:9767]
ENSG00000166900	STX3	0.203642	0.0109585	1.96025	protein_coding	syntaxin 3 [Source:HGNC Symbol;Acc:HGNC:11438]
ENSG00000189060	H1F0	0.203395	0.00021454	3.66849	protein_coding	H1 histone family member 0 [Source:HGNC Symbol;Acc:HGNC:4714]
ENSG00000180964	TCEAL8	0.203295	0.0114778	1.94014	protein_coding	transcription elongation factor A like 8 [Source:HGNC Symbol;Acc:HGNC:28683]
ENSG00000143801	PSEN2	0.202048	0.0224422	1.64893	protein_coding	presenilin 2 [Source:HGNC Symbol;Acc:HGNC:9509]
ENSG00000164542	KIAA0895	0.202004	0.0465535	1.33205	protein_coding	KIAA0895 [Source:HGNC Symbol;Acc:HGNC:22206]
ENSG00000099949	LZTR1	0.201128	0.0148276	1.82893	protein_coding	leucine zipper like transcription regulator 1 [Source:HGNC Symbol;Acc:HGNC:6742]
ENSG00000128989	ARPP19	0.201043	6.39776e-06	5.19397	protein_coding	cAMP regulated phosphoprotein 19 [Source:HGNC Symbol;Acc:HGNC:16967]
ENSG00000240230	COX19	0.200842	0.0494031	1.30625	protein_coding	cytochrome c oxidase assembly factor COX19 [Source:HGNC Symbol;Acc:HGNC:28074]
ENSG00000105643	ARRDC2	0.199451	0.0113717	1.94417	protein_coding	arrestin domain containing 2 [Source:HGNC Symbol;Acc:HGNC:25225]
ENSG00000178078	STAP2	0.198964	0.0272698	1.56432	protein_coding	signal transducing adaptor family member 2 [Source:HGNC Symbol;Acc:HGNC:30430]
ENSG00000155093	PTPRN2	0.198801	0.0318476	1.49692	protein_coding	protein tyrosine phosphatase, receptor type N2 [Source:HGNC Symbol;Acc:HGNC:9677]
ENSG00000064961	HMG20B	0.198552	0.000133377	3.87492	protein_coding	high mobility group 20B [Source:HGNC Symbol;Acc:HGNC:5002]
ENSG00000100167	2003-09-01	0.198343	0.00190287	2.72059	protein_coding	septin 3 [Source:HGNC Symbol;Acc:HGNC:10750]
ENSG00000141741	MIEN1	0.197766	0.0489785	1.30999	protein_coding	migration and invasion enhancer 1 [Source:HGNC Symbol;Acc:HGNC:28230]
ENSG00000102218	RP2	0.197473	0.0492798	1.30733	protein_coding	RP2, ARL3 GTPase activating protein [Source:HGNC Symbol;Acc:HGNC:10274]
ENSG00000077092	RARB	0.197328	0.000757213	3.12078	protein_coding	retinoic acid receptor beta [Source:HGNC Symbol;Acc:HGNC:9865]
ENSG00000161647	MPP3	0.196779	0.0319953	1.49491	protein_coding	membrane palmitoylated protein 3 [Source:HGNC Symbol;Acc:HGNC:7221]
ENSG00000165169	DYNLT3	0.196219	0.0277731	1.55638	protein_coding	dynein light chain Tctex-type 3 [Source:HGNC Symbol;Acc:HGNC:11694]
ENSG00000125877	ITPA	0.196095	0.00259594	2.5857	protein_coding	inosine triphosphatase [Source:HGNC Symbol;Acc:HGNC:6176]
ENSG00000104427	ZC2HC1A	0.195708	0.0379585	1.42069	protein_coding	zinc finger C2HC-type containing 1A [Source:HGNC Symbol;Acc:HGNC:24277]
ENSG00000116711	PLA2G4A	0.195618	0.038063	1.4195	protein_coding	phospholipase A2 group IVA [Source:HGNC Symbol;Acc:HGNC:9035]
ENSG00000157510	AFAP1L1	0.195508	0.017531	1.75619	protein_coding	actin filament associated protein 1 like 1 [Source:HGNC Symbol;Acc:HGNC:26714]
ENSG00000243449	C4orf48	0.194839	0.0266007	1.57511	protein_coding	chromosome 4 open reading frame 48 [Source:HGNC Symbol;Acc:HGNC:34437]
ENSG00000008853	RHOBTB2	0.194253	0.0116531	1.93356	protein_coding	Rho related BTB domain containing 2 [Source:HGNC Symbol;Acc:HGNC:18756]
ENSG00000153179	RASSF3	0.194145	0.00148956	2.82694	protein_coding	Ras association domain family member 3 [Source:HGNC Symbol;Acc:HGNC:14271]
ENSG00000168994	PXDC1	0.193864	0.0359559	1.44423	protein_coding	PX domain containing 1 [Source:HGNC Symbol;Acc:HGNC:21361]
ENSG00000198324	PHETA1	0.193423	0.0312493	1.50516	protein_coding	PH domain containing endocytic trafficking adaptor 1 [Source:HGNC Symbol;Acc:HGNC:26509]
ENSG00000169136	ATF5	0.192795	0.00725525	2.13935	protein_coding	activating transcription factor 5 [Source:HGNC Symbol;Acc:HGNC:790]
ENSG00000180185	FAHD1	0.192102	0.00600371	2.22158	protein_coding	fumarylacetoacetate hydrolase domain containing 1 [Source:HGNC Symbol;Acc:HGNC:14169]
ENSG00000115594	IL1R1	0.192065	0.00412512	2.38456	protein_coding	interleukin 1 receptor type 1 [Source:HGNC Symbol;Acc:HGNC:5993]
ENSG00000213719	CLIC1	0.191896	9.99779e-07	6.0001	protein_coding	chloride intracellular channel 1 [Source:HGNC Symbol;Acc:HGNC:2062]
ENSG00000170619	COMMD5	0.191803	0.00791167	2.10173	protein_coding	COMM domain containing 5 [Source:HGNC Symbol;Acc:HGNC:17902]
ENSG00000140750	ARHGAP17	0.191531	4.52682e-05	4.34421	protein_coding	Rho GTPase activating protein 17 [Source:HGNC Symbol;Acc:HGNC:18239]
ENSG00000128245	YWHAH	0.190807	0.000659754	3.18062	protein_coding	tyrosine 3-monooxygenase/tryptophan 5-monooxygenase activation protein eta [Source:HGNC Symbol;Acc:HGNC:12853]
ENSG00000163191	S100A11	0.190602	1.09883e-05	4.95907	protein_coding	S100 calcium binding protein A11 [Source:HGNC Symbol;Acc:HGNC:10488]
ENSG00000177971	IMP3	0.190265	0.0276236	1.55872	protein_coding	IMP3, U3 small nucleolar ribonucleoprotein [Source:HGNC Symbol;Acc:HGNC:14497]
ENSG00000154370	TRIM11	0.189772	0.0126393	1.89828	protein_coding	tripartite motif containing 11 [Source:HGNC Symbol;Acc:HGNC:16281]
ENSG00000034510	TMSB10	0.18915	2.57254e-05	4.58964	protein_coding	thymosin beta 10 [Source:HGNC Symbol;Acc:HGNC:11879]
ENSG00000151726	ACSL1	0.189132	0.00243615	2.6133	protein_coding	acyl-CoA synthetase long chain family member 1 [Source:HGNC Symbol;Acc:HGNC:3569]
ENSG00000131943	C19orf12	0.188962	0.0102632	1.98872	protein_coding	chromosome 19 open reading frame 12 [Source:HGNC Symbol;Acc:HGNC:25443]
ENSG00000104976	SNAPC2	0.188751	0.0111564	1.95247	protein_coding	small nuclear RNA activating complex polypeptide 2 [Source:HGNC Symbol;Acc:HGNC:11135]
ENSG00000181788	SIAH2	0.18843	0.0248821	1.60411	protein_coding	siah E3 ubiquitin protein ligase 2 [Source:HGNC Symbol;Acc:HGNC:10858]
ENSG00000235531	MSC-AS1	0.187572	0.0167496	1.77599	antisense	MSC antisense RNA 1 [Source:HGNC Symbol;Acc:HGNC:48724]
ENSG00000188643	S100A16	0.187114	0.00966369	2.01486	protein_coding	S100 calcium binding protein A16 [Source:HGNC Symbol;Acc:HGNC:20441]
ENSG00000105700	KXD1	0.187094	0.00318303	2.49716	protein_coding	KxDL motif containing 1 [Source:HGNC Symbol;Acc:HGNC:28420]
ENSG00000160199	PKNOX1	0.187083	0.00299622	2.52343	protein_coding	PBX/knotted 1 homeobox 1 [Source:HGNC Symbol;Acc:HGNC:9022]
ENSG00000138835	RGS3	0.186676	0.00285159	2.54491	protein_coding	regulator of G protein signaling 3 [Source:HGNC Symbol;Acc:HGNC:9999]
ENSG00000175130	MARCKSL1	0.186629	0.001535	2.81389	protein_coding	MARCKS like 1 [Source:HGNC Symbol;Acc:HGNC:7142]
ENSG00000174177	CTU2	0.186293	0.018787	1.72614	protein_coding	cytosolic thiouridylase subunit 2 [Source:HGNC Symbol;Acc:HGNC:28005]
ENSG00000034053	APBA2	0.186281	0.00729748	2.13683	protein_coding	amyloid beta precursor protein binding family A member 2 [Source:HGNC Symbol;Acc:HGNC:579]
ENSG00000130304	SLC27A1	0.18623	0.00289707	2.53804	protein_coding	solute carrier family 27 member 1 [Source:HGNC Symbol;Acc:HGNC:10995]
ENSG00000108479	GALK1	0.18606	0.0143845	1.84211	protein_coding	galactokinase 1 [Source:HGNC Symbol;Acc:HGNC:4118]
ENSG00000225663	MCRIP1	0.185604	0.0234758	1.62938	protein_coding	MAPK regulated corepressor interacting protein 1 [Source:HGNC Symbol;Acc:HGNC:28007]
ENSG00000114784	EIF1B	0.185517	0.024238	1.6155	protein_coding	eukaryotic translation initiation factor 1B [Source:HGNC Symbol;Acc:HGNC:30792]
ENSG00000109519	GRPEL1	0.185492	0.00688575	2.16205	protein_coding	GrpE like 1, mitochondrial [Source:HGNC Symbol;Acc:HGNC:19696]
ENSG00000111737	RAB35	0.18513	0.000527673	3.27764	protein_coding	RAB35, member RAS oncogene family [Source:HGNC Symbol;Acc:HGNC:9774]
ENSG00000007255	TRAPPC6A	0.184999	0.0352471	1.45288	protein_coding	trafficking protein particle complex 6A [Source:HGNC Symbol;Acc:HGNC:23069]
ENSG00000164105	SAP30	0.184201	0.0375522	1.42536	protein_coding	Sin3A associated protein 30 [Source:HGNC Symbol;Acc:HGNC:10532]
ENSG00000138382	METTL5	0.183994	0.0255905	1.59192	protein_coding	methyltransferase like 5 [Source:HGNC Symbol;Acc:HGNC:25006]
ENSG00000263465	SRSF8	0.183693	0.0192992	1.71446	protein_coding	serine and arginine rich splicing factor 8 [Source:HGNC Symbol;Acc:HGNC:16988]
ENSG00000143995	MEIS1	0.183394	0.0376259	1.42451	protein_coding	Meis homeobox 1 [Source:HGNC Symbol;Acc:HGNC:7000]
ENSG00000240849	TMEM189	0.182422	0.00336098	2.47353	protein_coding	transmembrane protein 189 [Source:HGNC Symbol;Acc:HGNC:16735]
ENSG00000132429	POPDC3	0.182411	0.0368824	1.43318	protein_coding	popeye domain containing 3 [Source:HGNC Symbol;Acc:HGNC:17649]
ENSG00000102572	STK24	0.182306	0.000406361	3.39109	protein_coding	serine/threonine kinase 24 [Source:HGNC Symbol;Acc:HGNC:11403]
ENSG00000102390	PBDC1	0.182045	0.0293446	1.53247	protein_coding	polysaccharide biosynthesis domain containing 1 [Source:HGNC Symbol;Acc:HGNC:28790]
ENSG00000172840	PDP2	0.181241	0.0157027	1.80402	protein_coding	pyruvate dehyrogenase phosphatase catalytic subunit 2 [Source:HGNC Symbol;Acc:HGNC:30263]
ENSG00000023902	PLEKHO1	0.181233	0.0265686	1.57563	protein_coding	pleckstrin homology domain containing O1 [Source:HGNC Symbol;Acc:HGNC:24310]
ENSG00000124107	SLPI	0.181042	0.0141939	1.8479	protein_coding	secretory leukocyte peptidase inhibitor [Source:HGNC Symbol;Acc:HGNC:11092]
ENSG00000206262	FOXL2NB	0.180607	0.0480641	1.31818	protein_coding	FOXL2 neighbor [Source:HGNC Symbol;Acc:HGNC:34428]
ENSG00000103266	STUB1	0.180491	0.00647304	2.18889	protein_coding	STIP1 homology and U-box containing protein 1 [Source:HGNC Symbol;Acc:HGNC:11427]
ENSG00000166822	TMEM170A	0.180408	0.0317568	1.49816	protein_coding	transmembrane protein 170A [Source:HGNC Symbol;Acc:HGNC:29577]
ENSG00000084733	RAB10	0.180085	3.59375e-05	4.44445	protein_coding	RAB10, member RAS oncogene family [Source:HGNC Symbol;Acc:HGNC:9759]
ENSG00000051620	HEBP2	0.179554	0.00531759	2.27429	protein_coding	heme binding protein 2 [Source:HGNC Symbol;Acc:HGNC:15716]
ENSG00000177674	AGTRAP	0.179441	0.0119402	1.92299	protein_coding	angiotensin II receptor associated protein [Source:HGNC Symbol;Acc:HGNC:13539]
ENSG00000003402	CFLAR	0.179211	0.00407681	2.38968	protein_coding	CASP8 and FADD like apoptosis regulator [Source:HGNC Symbol;Acc:HGNC:1876]
ENSG00000111962	UST	0.178757	0.0483735	1.31539	protein_coding	uronyl 2-sulfotransferase [Source:HGNC Symbol;Acc:HGNC:17223]
ENSG00000117411	B4GALT2	0.178099	0.00277944	2.55604	protein_coding	beta-1,4-galactosyltransferase 2 [Source:HGNC Symbol;Acc:HGNC:925]
ENSG00000110925	CSRNP2	0.177806	0.0160281	1.79512	protein_coding	cysteine and serine rich nuclear protein 2 [Source:HGNC Symbol;Acc:HGNC:16006]
ENSG00000168679	SLC16A4	0.177543	0.000429416	3.36712	protein_coding	solute carrier family 16 member 4 [Source:HGNC Symbol;Acc:HGNC:10925]
ENSG00000244405	ETV5	0.176651	0.00207897	2.68215	protein_coding	ETS variant 5 [Source:HGNC Symbol;Acc:HGNC:3494]
ENSG00000150991	UBC	0.176516	0.00237542	2.62426	protein_coding	ubiquitin C [Source:HGNC Symbol;Acc:HGNC:12468]
ENSG00000134684	YARS	0.175281	0.0010896	2.96273	protein_coding	tyrosyl-tRNA synthetase [Source:HGNC Symbol;Acc:HGNC:12840]
ENSG00000118508	RAB32	0.174584	0.0465693	1.3319	protein_coding	RAB32, member RAS oncogene family [Source:HGNC Symbol;Acc:HGNC:9772]
ENSG00000112514	CUTA	0.17399	0.00188007	2.72583	protein_coding	cutA divalent cation tolerance homolog [Source:HGNC Symbol;Acc:HGNC:21101]
ENSG00000198899	MT-ATP6	0.173925	0.000232589	3.63341	protein_coding	mitochondrially encoded ATP synthase membrane subunit 6 [Source:HGNC Symbol;Acc:HGNC:7414]
ENSG00000171310	CHST11	0.173658	0.0308622	1.51057	protein_coding	carbohydrate sulfotransferase 11 [Source:HGNC Symbol;Acc:HGNC:17422]
ENSG00000139289	PHLDA1	0.173376	0.000134808	3.87028	protein_coding	pleckstrin homology like domain family A member 1 [Source:HGNC Symbol;Acc:HGNC:8933]
ENSG00000113083	LOX	0.173202	0.00452829	2.34407	protein_coding	lysyl oxidase [Source:HGNC Symbol;Acc:HGNC:6664]
ENSG00000146457	WTAP	0.173112	0.0145656	1.83667	protein_coding	WT1 associated protein [Source:HGNC Symbol;Acc:HGNC:16846]
ENSG00000156973	PDE6D	0.172949	0.0403126	1.39456	protein_coding	phosphodiesterase 6D [Source:HGNC Symbol;Acc:HGNC:8788]
ENSG00000170340	B3GNT2	0.172897	0.0443605	1.353	protein_coding	UDP-GlcNAc:betaGal beta-1,3-N-acetylglucosaminyltransferase 2 [Source:HGNC Symbol;Acc:HGNC:15629]
ENSG00000066855	MTFR1	0.172833	0.0206091	1.68594	protein_coding	mitochondrial fission regulator 1 [Source:HGNC Symbol;Acc:HGNC:29510]
ENSG00000153443	UBALD1	0.172742	0.0179457	1.74604	protein_coding	UBA like domain containing 1 [Source:HGNC Symbol;Acc:HGNC:29576]
ENSG00000203950	RTL8A	0.17274	0.00663351	2.17826	protein_coding	retrotransposon Gag like 8A [Source:HGNC Symbol;Acc:HGNC:24514]
ENSG00000111237	VPS29	0.172407	0.00568172	2.24552	protein_coding	VPS29, retromer complex component [Source:HGNC Symbol;Acc:HGNC:14340]
ENSG00000148400	NOTCH1	0.171723	0.02984	1.5252	protein_coding	notch 1 [Source:HGNC Symbol;Acc:HGNC:7881]
ENSG00000187840	EIF4EBP1	0.171516	0.0308106	1.5113	protein_coding	eukaryotic translation initiation factor 4E binding protein 1 [Source:HGNC Symbol;Acc:HGNC:3288]
ENSG00000157978	LDLRAP1	0.171356	0.0453367	1.34355	protein_coding	low density lipoprotein receptor adaptor protein 1 [Source:HGNC Symbol;Acc:HGNC:18640]
ENSG00000175198	PCCA	0.170469	0.0197692	1.70401	protein_coding	propionyl-CoA carboxylase subunit alpha [Source:HGNC Symbol;Acc:HGNC:8653]
ENSG00000126870	WDR60	0.170427	0.0119398	1.923	protein_coding	WD repeat domain 60 [Source:HGNC Symbol;Acc:HGNC:21862]
ENSG00000120265	PCMT1	0.170232	0.00241883	2.61639	protein_coding	protein-L-isoaspartate (D-aspartate) O-methyltransferase [Source:HGNC Symbol;Acc:HGNC:8728]
ENSG00000111424	VDR	0.1699	0.0321554	1.49275	protein_coding	vitamin D receptor [Source:HGNC Symbol;Acc:HGNC:12679]
ENSG00000141934	PLPP2	0.169585	0.00959088	2.01814	protein_coding	phospholipid phosphatase 2 [Source:HGNC Symbol;Acc:HGNC:9230]
ENSG00000178234	GALNT11	0.169584	0.0136984	1.86333	protein_coding	polypeptide N-acetylgalactosaminyltransferase 11 [Source:HGNC Symbol;Acc:HGNC:19875]
ENSG00000188042	ARL4C	0.169176	0.0472236	1.32584	protein_coding	ADP ribosylation factor like GTPase 4C [Source:HGNC Symbol;Acc:HGNC:698]
ENSG00000115514	TXNDC9	0.169003	0.0229729	1.63878	protein_coding	thioredoxin domain containing 9 [Source:HGNC Symbol;Acc:HGNC:24110]
ENSG00000133195	SLC39A11	0.168705	0.0406521	1.39092	protein_coding	solute carrier family 39 member 11 [Source:HGNC Symbol;Acc:HGNC:14463]
ENSG00000099290	WASHC2A	0.167913	0.00476885	2.32159	protein_coding	WASH complex subunit 2A [Source:HGNC Symbol;Acc:HGNC:23416]
ENSG00000197265	GTF2E2	0.166798	0.0174314	1.75867	protein_coding	general transcription factor IIE subunit 2 [Source:HGNC Symbol;Acc:HGNC:4651]
ENSG00000113140	SPARC	0.166652	3.11242e-06	5.5069	protein_coding	secreted protein acidic and cysteine rich [Source:HGNC Symbol;Acc:HGNC:11219]
ENSG00000188186	LAMTOR4	0.166584	0.00464092	2.3334	protein_coding	late endosomal/lysosomal adaptor, MAPK and MTOR activator 4 [Source:HGNC Symbol;Acc:HGNC:33772]
ENSG00000182544	MFSD5	0.166411	0.0209542	1.67873	protein_coding	major facilitator superfamily domain containing 5 [Source:HGNC Symbol;Acc:HGNC:28156]
ENSG00000153774	CFDP1	0.165977	0.0216738	1.66407	protein_coding	craniofacial development protein 1 [Source:HGNC Symbol;Acc:HGNC:1873]
ENSG00000123130	ACOT9	0.165935	0.0108883	1.96304	protein_coding	acyl-CoA thioesterase 9 [Source:HGNC Symbol;Acc:HGNC:17152]
ENSG00000140264	SERF2	0.165546	0.00128488	2.89114	protein_coding	small EDRK-rich factor 2 [Source:HGNC Symbol;Acc:HGNC:10757]
ENSG00000143612	C1orf43	0.165213	0.000116362	3.93419	protein_coding	chromosome 1 open reading frame 43 [Source:HGNC Symbol;Acc:HGNC:29876]
ENSG00000080815	PSEN1	0.165125	0.0178467	1.74844	protein_coding	presenilin 1 [Source:HGNC Symbol;Acc:HGNC:9508]
ENSG00000110911	SLC11A2	0.165113	0.00866311	2.06233	protein_coding	solute carrier family 11 member 2 [Source:HGNC Symbol;Acc:HGNC:10908]
ENSG00000148110	MFSD14B	0.16507	0.00202233	2.69415	protein_coding	major facilitator superfamily domain containing 14B [Source:HGNC Symbol;Acc:HGNC:23376]
ENSG00000104870	FCGRT	0.164514	0.0193809	1.71263	protein_coding	Fc fragment of IgG receptor and transporter [Source:HGNC Symbol;Acc:HGNC:3621]
ENSG00000140682	TGFB1I1	0.164339	0.0121642	1.91492	protein_coding	transforming growth factor beta 1 induced transcript 1 [Source:HGNC Symbol;Acc:HGNC:11767]
ENSG00000161036	LRWD1	0.164255	0.0306699	1.51329	protein_coding	leucine rich repeats and WD repeat domain containing 1 [Source:HGNC Symbol;Acc:HGNC:21769]
ENSG00000172301	COPRS	0.164241	0.00765209	2.11622	protein_coding	coordinator of PRMT5 and differentiation stimulator [Source:HGNC Symbol;Acc:HGNC:28848]
ENSG00000221926	TRIM16	0.163921	0.00309116	2.50988	protein_coding	tripartite motif containing 16 [Source:HGNC Symbol;Acc:HGNC:17241]
ENSG00000180530	NRIP1	0.163878	0.00623295	2.20531	protein_coding	nuclear receptor interacting protein 1 [Source:HGNC Symbol;Acc:HGNC:8001]
ENSG00000102144	PGK1	0.163827	3.41214e-05	4.46697	protein_coding	phosphoglycerate kinase 1 [Source:HGNC Symbol;Acc:HGNC:8896]
ENSG00000176978	DPP7	0.16346	0.0035652	2.44792	protein_coding	dipeptidyl peptidase 7 [Source:HGNC Symbol;Acc:HGNC:14892]
ENSG00000040199	PHLPP2	0.162848	0.0252111	1.59841	protein_coding	PH domain and leucine rich repeat protein phosphatase 2 [Source:HGNC Symbol;Acc:HGNC:29149]
ENSG00000164897	TMUB1	0.162199	0.0161615	1.79152	protein_coding	transmembrane and ubiquitin like domain containing 1 [Source:HGNC Symbol;Acc:HGNC:21709]
ENSG00000065911	MTHFD2	0.161484	0.00446713	2.34997	protein_coding	methylenetetrahydrofolate dehydrogenase (NADP+ dependent) 2, methenyltetrahydrofolate cyclohydrolase [Source:HGNC Symbol;Acc:HGNC:7434]
ENSG00000213064	SFT2D2	0.160722	0.00830087	2.08088	protein_coding	SFT2 domain containing 2 [Source:HGNC Symbol;Acc:HGNC:25140]
ENSG00000126243	LRFN3	0.160637	0.0478649	1.31998	protein_coding	leucine rich repeat and fibronectin type III domain containing 3 [Source:HGNC Symbol;Acc:HGNC:28370]
ENSG00000110628	SLC22A18	0.158976	0.0364021	1.43887	protein_coding	solute carrier family 22 member 18 [Source:HGNC Symbol;Acc:HGNC:10964]
ENSG00000116521	SCAMP3	0.158774	0.003393	2.46942	protein_coding	secretory carrier membrane protein 3 [Source:HGNC Symbol;Acc:HGNC:10565]
ENSG00000101084	RAB5IF	0.158627	0.029128	1.53569	protein_coding	RAB5 interacting factor [Source:HGNC Symbol;Acc:HGNC:15870]
ENSG00000198853	RUSC2	0.158562	0.0244644	1.61147	protein_coding	RUN and SH3 domain containing 2 [Source:HGNC Symbol;Acc:HGNC:23625]
ENSG00000105048	TNNT1	0.158538	0.0237032	1.62519	protein_coding	troponin T1, slow skeletal type [Source:HGNC Symbol;Acc:HGNC:11948]
ENSG00000144749	LRIG1	0.157771	0.0269962	1.5687	protein_coding	leucine rich repeats and immunoglobulin like domains 1 [Source:HGNC Symbol;Acc:HGNC:17360]
ENSG00000125952	MAX	0.157681	0.0384057	1.4156	protein_coding	MYC associated factor X [Source:HGNC Symbol;Acc:HGNC:6913]
ENSG00000151835	SACS	0.157126	0.00977863	2.00972	protein_coding	sacsin molecular chaperone [Source:HGNC Symbol;Acc:HGNC:10519]
ENSG00000169764	UGP2	0.156866	0.00447851	2.34887	protein_coding	UDP-glucose pyrophosphorylase 2 [Source:HGNC Symbol;Acc:HGNC:12527]
ENSG00000170293	CMTM8	0.15671	0.0117197	1.93108	protein_coding	CKLF like MARVEL transmembrane domain containing 8 [Source:HGNC Symbol;Acc:HGNC:19179]
ENSG00000071051	NCK2	0.156301	0.0176957	1.75213	protein_coding	NCK adaptor protein 2 [Source:HGNC Symbol;Acc:HGNC:7665]
ENSG00000091527	CDV3	0.155848	0.00103281	2.98598	protein_coding	CDV3 homolog [Source:HGNC Symbol;Acc:HGNC:26928]
ENSG00000182208	MOB2	0.155738	0.0471038	1.32694	protein_coding	MOB kinase activator 2 [Source:HGNC Symbol;Acc:HGNC:24904]
ENSG00000183684	ALYREF	0.155235	0.0191268	1.71836	protein_coding	Aly/REF export factor [Source:HGNC Symbol;Acc:HGNC:19071]
ENSG00000184428	TOP1MT	0.155126	0.0118497	1.92629	protein_coding	DNA topoisomerase I mitochondrial [Source:HGNC Symbol;Acc:HGNC:29787]
ENSG00000001631	KRIT1	0.154734	0.0231468	1.63551	protein_coding	KRIT1, ankyrin repeat containing [Source:HGNC Symbol;Acc:HGNC:1573]
ENSG00000137073	UBAP2	0.154726	0.00766094	2.11572	protein_coding	ubiquitin associated protein 2 [Source:HGNC Symbol;Acc:HGNC:14185]
ENSG00000015475	BID	0.154607	0.0251367	1.59969	protein_coding	BH3 interacting domain death agonist [Source:HGNC Symbol;Acc:HGNC:1050]
ENSG00000176463	SLCO3A1	0.154065	0.0330625	1.48066	protein_coding	solute carrier organic anion transporter family member 3A1 [Source:HGNC Symbol;Acc:HGNC:10952]
ENSG00000111817	DSE	0.154059	0.00924682	2.03401	protein_coding	dermatan sulfate epimerase [Source:HGNC Symbol;Acc:HGNC:21144]
ENSG00000101955	SRPX	0.152314	0.0364527	1.43827	protein_coding	sushi repeat containing protein X-linked [Source:HGNC Symbol;Acc:HGNC:11309]
ENSG00000119541	VPS4B	0.151827	0.0141369	1.84965	protein_coding	vacuolar protein sorting 4 homolog B [Source:HGNC Symbol;Acc:HGNC:10895]
ENSG00000123131	PRDX4	0.151406	0.0114733	1.94031	protein_coding	peroxiredoxin 4 [Source:HGNC Symbol;Acc:HGNC:17169]
ENSG00000143344	RGL1	0.151047	0.0353972	1.45103	protein_coding	ral guanine nucleotide dissociation stimulator like 1 [Source:HGNC Symbol;Acc:HGNC:30281]
ENSG00000116685	KIAA2013	0.150594	0.00381677	2.4183	protein_coding	KIAA2013 [Source:HGNC Symbol;Acc:HGNC:28513]
ENSG00000204160	ZDHHC18	0.150223	0.0356657	1.44775	protein_coding	zinc finger DHHC-type containing 18 [Source:HGNC Symbol;Acc:HGNC:20712]
ENSG00000182272	B4GALNT4	0.150001	0.0241125	1.61776	protein_coding	beta-1,4-N-acetyl-galactosaminyltransferase 4 [Source:HGNC Symbol;Acc:HGNC:26315]
ENSG00000140299	BNIP2	0.149615	0.00547759	2.26141	protein_coding	BCL2 interacting protein 2 [Source:HGNC Symbol;Acc:HGNC:1083]
ENSG00000166848	TERF2IP	0.149564	0.00530237	2.27553	protein_coding	TERF2 interacting protein [Source:HGNC Symbol;Acc:HGNC:19246]
ENSG00000136830	FAM129B	0.149532	0.00576987	2.23883	protein_coding	family with sequence similarity 129 member B [Source:HGNC Symbol;Acc:HGNC:25282]
ENSG00000147454	SLC25A37	0.148778	0.00303615	2.51768	protein_coding	solute carrier family 25 member 37 [Source:HGNC Symbol;Acc:HGNC:29786]
ENSG00000162065	TBC1D24	0.14814	0.0434525	1.36198	protein_coding	TBC1 domain family member 24 [Source:HGNC Symbol;Acc:HGNC:29203]
ENSG00000106605	BLVRA	0.147482	0.0232585	1.63342	protein_coding	biliverdin reductase A [Source:HGNC Symbol;Acc:HGNC:1062]
ENSG00000127314	RAP1B	0.147183	0.00394051	2.40445	protein_coding	RAP1B, member of RAS oncogene family [Source:HGNC Symbol;Acc:HGNC:9857]
ENSG00000134086	VHL	0.147124	0.0112012	1.95074	protein_coding	von Hippel-Lindau tumor suppressor [Source:HGNC Symbol;Acc:HGNC:12687]
ENSG00000187742	SECISBP2	0.147012	0.0240077	1.61965	protein_coding	SECIS binding protein 2 [Source:HGNC Symbol;Acc:HGNC:30972]
ENSG00000141424	SLC39A6	0.146723	0.012938	1.88813	protein_coding	solute carrier family 39 member 6 [Source:HGNC Symbol;Acc:HGNC:18607]
ENSG00000166295	ANAPC16	0.146695	0.0136039	1.86634	protein_coding	anaphase promoting complex subunit 16 [Source:HGNC Symbol;Acc:HGNC:26976]
ENSG00000186187	ZNRF1	0.146619	0.0410235	1.38697	protein_coding	zinc and ring finger 1 [Source:HGNC Symbol;Acc:HGNC:18452]
ENSG00000213923	CSNK1E	0.146567	0.00856225	2.06741	protein_coding	casein kinase 1 epsilon [Source:HGNC Symbol;Acc:HGNC:2453]
ENSG00000117020	AKT3	0.146384	0.0202954	1.6926	protein_coding	AKT serine/threonine kinase 3 [Source:HGNC Symbol;Acc:HGNC:393]
ENSG00000179456	ZBTB18	0.145294	0.0382781	1.41705	protein_coding	zinc finger and BTB domain containing 18 [Source:HGNC Symbol;Acc:HGNC:13030]
ENSG00000170854	RIOX2	0.144947	0.0400796	1.39708	protein_coding	ribosomal oxygenase 2 [Source:HGNC Symbol;Acc:HGNC:19441]
ENSG00000124788	ATXN1	0.144369	0.0153138	1.81492	protein_coding	ataxin 1 [Source:HGNC Symbol;Acc:HGNC:10548]
ENSG00000155189	AGPAT5	0.144342	0.0181454	1.74123	protein_coding	1-acylglycerol-3-phosphate O-acyltransferase 5 [Source:HGNC Symbol;Acc:HGNC:20886]
ENSG00000091317	CMTM6	0.144024	0.000774724	3.11085	protein_coding	CKLF like MARVEL transmembrane domain containing 6 [Source:HGNC Symbol;Acc:HGNC:19177]
ENSG00000205352	PRR13	0.143648	0.024844	1.60478	protein_coding	proline rich 13 [Source:HGNC Symbol;Acc:HGNC:24528]
ENSG00000228253	MT-ATP8	0.142927	0.0303	1.51856	protein_coding	mitochondrially encoded ATP synthase membrane subunit 8 [Source:HGNC Symbol;Acc:HGNC:7415]
ENSG00000174238	PITPNA	0.142781	0.0025658	2.59078	protein_coding	phosphatidylinositol transfer protein alpha [Source:HGNC Symbol;Acc:HGNC:9001]
ENSG00000137124	ALDH1B1	0.142757	0.0400356	1.39755	protein_coding	aldehyde dehydrogenase 1 family member B1 [Source:HGNC Symbol;Acc:HGNC:407]
ENSG00000130193	THEM6	0.141841	0.0384065	1.4156	protein_coding	thioesterase superfamily member 6 [Source:HGNC Symbol;Acc:HGNC:29656]
ENSG00000097033	SH3GLB1	0.141748	0.0012656	2.8977	protein_coding	SH3 domain containing GRB2 like, endophilin B1 [Source:HGNC Symbol;Acc:HGNC:10833]
ENSG00000106638	TBL2	0.141203	0.0162592	1.7889	protein_coding	transducin beta like 2 [Source:HGNC Symbol;Acc:HGNC:11586]
ENSG00000111321	LTBR	0.14116	0.00198722	2.70175	protein_coding	lymphotoxin beta receptor [Source:HGNC Symbol;Acc:HGNC:6718]
ENSG00000065154	OAT	0.140187	0.00668145	2.17513	protein_coding	ornithine aminotransferase [Source:HGNC Symbol;Acc:HGNC:8091]
ENSG00000131100	ATP6V1E1	0.139799	0.00848984	2.0711	protein_coding	ATPase H+ transporting V1 subunit E1 [Source:HGNC Symbol;Acc:HGNC:857]
ENSG00000224051	CPTP	0.1391	0.0413763	1.38325	protein_coding	ceramide-1-phosphate transfer protein [Source:HGNC Symbol;Acc:HGNC:28116]
ENSG00000126226	PCID2	0.138986	0.00832119	2.07981	protein_coding	PCI domain containing 2 [Source:HGNC Symbol;Acc:HGNC:25653]
ENSG00000124541	RRP36	0.138959	0.0218364	1.66082	protein_coding	ribosomal RNA processing 36 [Source:HGNC Symbol;Acc:HGNC:21374]
ENSG00000108039	XPNPEP1	0.13829	0.0221283	1.65505	protein_coding	X-prolyl aminopeptidase 1 [Source:HGNC Symbol;Acc:HGNC:12822]
ENSG00000169093	ASMTL	0.138282	0.0369599	1.43227	protein_coding	acetylserotonin O-methyltransferase like [Source:HGNC Symbol;Acc:HGNC:751]
ENSG00000153113	CAST	0.138197	0.000921138	3.03568	protein_coding	calpastatin [Source:HGNC Symbol;Acc:HGNC:1515]
ENSG00000069849	ATP1B3	0.137685	0.00263903	2.57856	protein_coding	ATPase Na+/K+ transporting subunit beta 3 [Source:HGNC Symbol;Acc:HGNC:806]
ENSG00000166986	MARS	0.137132	0.00963177	2.01629	protein_coding	methionyl-tRNA synthetase [Source:HGNC Symbol;Acc:HGNC:6898]
ENSG00000082781	ITGB5	0.137104	0.0161723	1.79123	protein_coding	integrin subunit beta 5 [Source:HGNC Symbol;Acc:HGNC:6160]
ENSG00000196205	EEF1A1P5	0.136111	0.0223454	1.65081	processed_pseudogene	eukaryotic translation elongation factor 1 alpha 1 pseudogene 5 [Source:HGNC Symbol;Acc:HGNC:3200]
ENSG00000134248	LAMTOR5	0.135749	0.0321294	1.4931	protein_coding	late endosomal/lysosomal adaptor, MAPK and MTOR activator 5 [Source:HGNC Symbol;Acc:HGNC:17955]
ENSG00000112110	MRPL18	0.13557	0.0438701	1.35783	protein_coding	mitochondrial ribosomal protein L18 [Source:HGNC Symbol;Acc:HGNC:14477]
ENSG00000117614	SYF2	0.135307	0.0482472	1.31653	protein_coding	SYF2 pre-mRNA splicing factor [Source:HGNC Symbol;Acc:HGNC:19824]
ENSG00000104332	SFRP1	0.13504	0.0359108	1.44477	protein_coding	secreted frizzled related protein 1 [Source:HGNC Symbol;Acc:HGNC:10776]
ENSG00000117410	ATP6V0B	0.134782	0.0122017	1.91358	protein_coding	ATPase H+ transporting V0 subunit b [Source:HGNC Symbol;Acc:HGNC:861]
ENSG00000125971	DYNLRB1	0.134655	0.00554744	2.25591	protein_coding	dynein light chain roadblock-type 1 [Source:HGNC Symbol;Acc:HGNC:15468]
ENSG00000105993	DNAJB6	0.134625	0.00396946	2.40127	protein_coding	DnaJ heat shock protein family (Hsp40) member B6 [Source:HGNC Symbol;Acc:HGNC:14888]
ENSG00000157837	SPPL3	0.134623	0.0316369	1.49981	protein_coding	signal peptide peptidase like 3 [Source:HGNC Symbol;Acc:HGNC:30424]
ENSG00000088256	GNA11	0.134383	0.00973039	2.01187	protein_coding	G protein subunit alpha 11 [Source:HGNC Symbol;Acc:HGNC:4379]
ENSG00000198886	MT-ND4	0.1343	0.000106632	3.97211	protein_coding	mitochondrially encoded NADH:ubiquinone oxidoreductase core subunit 4 [Source:HGNC Symbol;Acc:HGNC:7459]
ENSG00000186063	AIDA	0.134137	0.0121469	1.91554	protein_coding	axin interactor, dorsalization associated [Source:HGNC Symbol;Acc:HGNC:25761]
ENSG00000167977	KCTD5	0.133606	0.0297088	1.52712	protein_coding	potassium channel tetramerization domain containing 5 [Source:HGNC Symbol;Acc:HGNC:21423]
ENSG00000031698	SARS	0.133581	0.00277702	2.55642	protein_coding	seryl-tRNA synthetase [Source:HGNC Symbol;Acc:HGNC:10537]
ENSG00000165424	ZCCHC24	0.133172	0.011389	1.94352	protein_coding	zinc finger CCHC-type containing 24 [Source:HGNC Symbol;Acc:HGNC:26911]
ENSG00000151135	TMEM263	0.133108	0.0137982	1.86018	protein_coding	transmembrane protein 263 [Source:HGNC Symbol;Acc:HGNC:28281]
ENSG00000177879	AP3S1	0.132727	0.00883672	2.05371	protein_coding	adaptor related protein complex 3 subunit sigma 1 [Source:HGNC Symbol;Acc:HGNC:2013]
ENSG00000067057	PFKP	0.132619	0.0139744	1.85467	protein_coding	phosphofructokinase, platelet [Source:HGNC Symbol;Acc:HGNC:8878]
ENSG00000110931	CAMKK2	0.132584	0.0438827	1.35771	protein_coding	calcium/calmodulin dependent protein kinase kinase 2 [Source:HGNC Symbol;Acc:HGNC:1470]
ENSG00000130669	PAK4	0.132527	0.0378119	1.42237	protein_coding	p21 (RAC1) activated kinase 4 [Source:HGNC Symbol;Acc:HGNC:16059]
ENSG00000174915	PTDSS2	0.132391	0.0128208	1.89209	protein_coding	phosphatidylserine synthase 2 [Source:HGNC Symbol;Acc:HGNC:15463]
ENSG00000090432	MUL1	0.132249	0.0398071	1.40004	protein_coding	mitochondrial E3 ubiquitin protein ligase 1 [Source:HGNC Symbol;Acc:HGNC:25762]
ENSG00000161638	ITGA5	0.132129	0.00747367	2.12647	protein_coding	integrin subunit alpha 5 [Source:HGNC Symbol;Acc:HGNC:6141]
ENSG00000171928	TVP23B	0.132097	0.0252391	1.59793	protein_coding	trans-golgi network vesicle protein 23 homolog B [Source:HGNC Symbol;Acc:HGNC:20399]
ENSG00000144118	RALB	0.131898	0.0338886	1.46995	protein_coding	RAS like proto-oncogene B [Source:HGNC Symbol;Acc:HGNC:9840]
ENSG00000158850	B4GALT3	0.131512	0.0438828	1.35771	protein_coding	beta-1,4-galactosyltransferase 3 [Source:HGNC Symbol;Acc:HGNC:926]
ENSG00000061938	TNK2	0.131412	0.00903177	2.04423	protein_coding	tyrosine kinase non receptor 2 [Source:HGNC Symbol;Acc:HGNC:19297]
ENSG00000198276	UCKL1	0.131216	0.0253153	1.59662	protein_coding	uridine-cytidine kinase 1 like 1 [Source:HGNC Symbol;Acc:HGNC:15938]
ENSG00000105176	URI1	0.130949	0.0194933	1.71011	protein_coding	URI1, prefoldin like chaperone [Source:HGNC Symbol;Acc:HGNC:13236]
ENSG00000090266	NDUFB2	0.130186	0.0394388	1.40408	protein_coding	NADH:ubiquinone oxidoreductase subunit B2 [Source:HGNC Symbol;Acc:HGNC:7697]
ENSG00000085978	ATG16L1	0.129978	0.021089	1.67594	protein_coding	autophagy related 16 like 1 [Source:HGNC Symbol;Acc:HGNC:21498]
ENSG00000168461	RAB31	0.129625	0.00671414	2.17301	protein_coding	RAB31, member RAS oncogene family [Source:HGNC Symbol;Acc:HGNC:9771]
ENSG00000139842	CUL4A	0.129502	0.00513387	2.28956	protein_coding	cullin 4A [Source:HGNC Symbol;Acc:HGNC:2554]
ENSG00000175387	SMAD2	0.129331	0.0348147	1.45824	protein_coding	SMAD family member 2 [Source:HGNC Symbol;Acc:HGNC:6768]
ENSG00000124570	SERPINB6	0.129246	0.0134262	1.87205	protein_coding	serpin family B member 6 [Source:HGNC Symbol;Acc:HGNC:8950]
ENSG00000136560	TANK	0.129192	0.0463479	1.33397	protein_coding	TRAF family member associated NFKB activator [Source:HGNC Symbol;Acc:HGNC:11562]
ENSG00000203879	GDI1	0.129087	0.0021358	2.67044	protein_coding	GDP dissociation inhibitor 1 [Source:HGNC Symbol;Acc:HGNC:4226]
ENSG00000136868	SLC31A1	0.128858	0.0104739	1.97989	protein_coding	solute carrier family 31 member 1 [Source:HGNC Symbol;Acc:HGNC:11016]
ENSG00000179271	GADD45GIP1	0.128532	0.0427806	1.36875	protein_coding	GADD45G interacting protein 1 [Source:HGNC Symbol;Acc:HGNC:29996]
ENSG00000141985	SH3GL1	0.128253	0.00978106	2.00961	protein_coding	SH3 domain containing GRB2 like 1, endophilin A2 [Source:HGNC Symbol;Acc:HGNC:10830]
ENSG00000134046	MBD2	0.128175	0.0291279	1.53569	protein_coding	methyl-CpG binding domain protein 2 [Source:HGNC Symbol;Acc:HGNC:6917]
ENSG00000085832	EPS15	0.12787	0.0214853	1.66786	protein_coding	epidermal growth factor receptor pathway substrate 15 [Source:HGNC Symbol;Acc:HGNC:3419]
ENSG00000167543	TP53I13	0.1277	0.0419541	1.37723	protein_coding	tumor protein p53 inducible protein 13 [Source:HGNC Symbol;Acc:HGNC:25102]
ENSG00000196998	WDR45	0.127479	0.0159977	1.79594	protein_coding	WD repeat domain 45 [Source:HGNC Symbol;Acc:HGNC:28912]
ENSG00000123091	RNF11	0.12671	0.00500608	2.3005	protein_coding	ring finger protein 11 [Source:HGNC Symbol;Acc:HGNC:10056]
ENSG00000168724	DNAJC21	0.126696	0.0265774	1.57549	protein_coding	DnaJ heat shock protein family (Hsp40) member C21 [Source:HGNC Symbol;Acc:HGNC:27030]
ENSG00000186283	TOR3A	0.126594	0.0399182	1.39883	protein_coding	torsin family 3 member A [Source:HGNC Symbol;Acc:HGNC:11997]
ENSG00000163872	YEATS2	0.126242	0.0330812	1.48042	protein_coding	YEATS domain containing 2 [Source:HGNC Symbol;Acc:HGNC:25489]
ENSG00000124588	NQO2	0.125672	0.0149398	1.82566	protein_coding	N-ribosyldihydronicotinamide:quinone reductase 2 [Source:HGNC Symbol;Acc:HGNC:7856]
ENSG00000084112	SSH1	0.125495	0.00920509	2.03597	protein_coding	slingshot protein phosphatase 1 [Source:HGNC Symbol;Acc:HGNC:30579]
ENSG00000131507	NDFIP1	0.125289	0.0050974	2.29265	protein_coding	Nedd4 family interacting protein 1 [Source:HGNC Symbol;Acc:HGNC:17592]
ENSG00000135930	EIF4E2	0.125246	0.0215573	1.66641	protein_coding	eukaryotic translation initiation factor 4E family member 2 [Source:HGNC Symbol;Acc:HGNC:3293]
ENSG00000075142	SRI	0.12413	0.017661	1.75298	protein_coding	sorcin [Source:HGNC Symbol;Acc:HGNC:11292]
ENSG00000197457	STMN3	0.123756	0.0169974	1.76962	protein_coding	stathmin 3 [Source:HGNC Symbol;Acc:HGNC:15926]
ENSG00000106609	TMEM248	0.123259	0.00955223	2.0199	protein_coding	transmembrane protein 248 [Source:HGNC Symbol;Acc:HGNC:25476]
ENSG00000182963	GJC1	0.123058	0.0355605	1.44903	protein_coding	gap junction protein gamma 1 [Source:HGNC Symbol;Acc:HGNC:4280]
ENSG00000133112	TPT1	0.122994	0.000106759	3.9716	protein_coding	tumor protein, translationally-controlled 1 [Source:HGNC Symbol;Acc:HGNC:12022]
ENSG00000113269	RNF130	0.122099	0.0376135	1.42466	protein_coding	ring finger protein 130 [Source:HGNC Symbol;Acc:HGNC:18280]
ENSG00000113732	ATP6V0E1	0.121852	0.0207069	1.68388	protein_coding	ATPase H+ transporting V0 subunit e1 [Source:HGNC Symbol;Acc:HGNC:863]
ENSG00000108829	LRRC59	0.121786	0.0138038	1.86	protein_coding	leucine rich repeat containing 59 [Source:HGNC Symbol;Acc:HGNC:28817]
ENSG00000102265	TIMP1	0.121324	0.0160885	1.79348	protein_coding	TIMP metallopeptidase inhibitor 1 [Source:HGNC Symbol;Acc:HGNC:11820]
ENSG00000151929	BAG3	0.12129	0.0123067	1.90986	protein_coding	BCL2 associated athanogene 3 [Source:HGNC Symbol;Acc:HGNC:939]
ENSG00000160948	VPS28	0.121246	0.0280931	1.5514	protein_coding	VPS28, ESCRT-I subunit [Source:HGNC Symbol;Acc:HGNC:18178]
ENSG00000112335	SNX3	0.12094	0.0136067	1.86625	protein_coding	sorting nexin 3 [Source:HGNC Symbol;Acc:HGNC:11174]
ENSG00000170027	YWHAG	0.120865	0.00559229	2.25241	protein_coding	tyrosine 3-monooxygenase/tryptophan 5-monooxygenase activation protein gamma [Source:HGNC Symbol;Acc:HGNC:12852]
ENSG00000175826	CTDNEP1	0.120638	0.0108507	1.96454	protein_coding	CTD nuclear envelope phosphatase 1 [Source:HGNC Symbol;Acc:HGNC:19085]
ENSG00000171135	JAGN1	0.120357	0.0491232	1.30871	protein_coding	jagunal homolog 1 [Source:HGNC Symbol;Acc:HGNC:26926]
ENSG00000178982	EIF3K	0.119909	0.0215161	1.66724	protein_coding	eukaryotic translation initiation factor 3 subunit K [Source:HGNC Symbol;Acc:HGNC:24656]
ENSG00000140931	CMTM3	0.119801	0.0217688	1.66217	protein_coding	CKLF like MARVEL transmembrane domain containing 3 [Source:HGNC Symbol;Acc:HGNC:19174]
ENSG00000108788	MLX	0.118419	0.0495699	1.30478	protein_coding	MLX, MAX dimerization protein [Source:HGNC Symbol;Acc:HGNC:11645]
ENSG00000198682	PAPSS2	0.117032	0.0317713	1.49796	protein_coding	3'-phosphoadenosine 5'-phosphosulfate synthase 2 [Source:HGNC Symbol;Acc:HGNC:8604]
ENSG00000103342	GSPT1	0.116311	0.0039001	2.40892	protein_coding	G1 to S phase transition 1 [Source:HGNC Symbol;Acc:HGNC:4621]
ENSG00000134108	ARL8B	0.116088	0.0481153	1.31772	protein_coding	ADP ribosylation factor like GTPase 8B [Source:HGNC Symbol;Acc:HGNC:25564]
ENSG00000124767	GLO1	0.115839	0.0260857	1.5836	protein_coding	glyoxalase I [Source:HGNC Symbol;Acc:HGNC:4323]
ENSG00000156515	HK1	0.115499	0.0115143	1.93876	protein_coding	hexokinase 1 [Source:HGNC Symbol;Acc:HGNC:4922]
ENSG00000035862	TIMP2	0.115188	0.0036026	2.44338	protein_coding	TIMP metallopeptidase inhibitor 2 [Source:HGNC Symbol;Acc:HGNC:11821]
ENSG00000082153	BZW1	0.114733	0.00774635	2.1109	protein_coding	basic leucine zipper and W2 domains 1 [Source:HGNC Symbol;Acc:HGNC:18380]
ENSG00000116786	PLEKHM2	0.114659	0.0224019	1.64972	protein_coding	pleckstrin homology and RUN domain containing M2 [Source:HGNC Symbol;Acc:HGNC:29131]
ENSG00000213853	EMP2	0.114646	0.0204798	1.68867	protein_coding	epithelial membrane protein 2 [Source:HGNC Symbol;Acc:HGNC:3334]
ENSG00000196182	STK40	0.114533	0.0288309	1.54014	protein_coding	serine/threonine kinase 40 [Source:HGNC Symbol;Acc:HGNC:21373]
ENSG00000113384	GOLPH3	0.114207	0.023497	1.62899	protein_coding	golgi phosphoprotein 3 [Source:HGNC Symbol;Acc:HGNC:15452]
ENSG00000055483	USP36	0.113763	0.038199	1.41795	protein_coding	ubiquitin specific peptidase 36 [Source:HGNC Symbol;Acc:HGNC:20062]
ENSG00000141552	ANAPC11	0.113525	0.0405775	1.39171	protein_coding	anaphase promoting complex subunit 11 [Source:HGNC Symbol;Acc:HGNC:14452]
ENSG00000057608	GDI2	0.112219	0.0141761	1.84844	protein_coding	GDP dissociation inhibitor 2 [Source:HGNC Symbol;Acc:HGNC:4227]
ENSG00000178719	GRINA	0.111525	0.00761762	2.11818	protein_coding	glutamate ionotropic receptor NMDA type subunit associated protein 1 [Source:HGNC Symbol;Acc:HGNC:4589]
ENSG00000099904	ZDHHC8	0.111427	0.0240008	1.61977	protein_coding	zinc finger DHHC-type containing 8 [Source:HGNC Symbol;Acc:HGNC:18474]
ENSG00000120727	PAIP2	0.11106	0.0310489	1.50795	protein_coding	poly(A) binding protein interacting protein 2 [Source:HGNC Symbol;Acc:HGNC:17970]
ENSG00000117394	SLC2A1	0.110903	0.012296	1.91024	protein_coding	solute carrier family 2 member 1 [Source:HGNC Symbol;Acc:HGNC:11005]
ENSG00000127947	PTPN12	0.110625	0.0298634	1.52486	protein_coding	protein tyrosine phosphatase, non-receptor type 12 [Source:HGNC Symbol;Acc:HGNC:9645]
ENSG00000177951	BET1L	0.110508	0.0357701	1.44648	protein_coding	Bet1 golgi vesicular membrane trafficking protein like [Source:HGNC Symbol;Acc:HGNC:19348]
ENSG00000161091	MFSD12	0.110218	0.0320325	1.49441	protein_coding	major facilitator superfamily domain containing 12 [Source:HGNC Symbol;Acc:HGNC:28299]
ENSG00000104904	OAZ1	0.110144	0.0115166	1.93868	protein_coding	ornithine decarboxylase antizyme 1 [Source:HGNC Symbol;Acc:HGNC:8095]
ENSG00000106400	ZNHIT1	0.109216	0.0436939	1.35958	protein_coding	zinc finger HIT-type containing 1 [Source:HGNC Symbol;Acc:HGNC:21688]
ENSG00000163466	ARPC2	0.108678	0.00657516	2.18209	protein_coding	actin related protein 2/3 complex subunit 2 [Source:HGNC Symbol;Acc:HGNC:705]
ENSG00000181019	NQO1	0.108629	0.000549012	3.26042	protein_coding	NAD(P)H quinone dehydrogenase 1 [Source:HGNC Symbol;Acc:HGNC:2874]
ENSG00000143774	GUK1	0.108464	0.0214949	1.66766	protein_coding	guanylate kinase 1 [Source:HGNC Symbol;Acc:HGNC:4693]
ENSG00000120686	UFM1	0.108105	0.0350884	1.45484	protein_coding	ubiquitin fold modifier 1 [Source:HGNC Symbol;Acc:HGNC:20597]
ENSG00000067225	PKM	0.108041	0.00154364	2.81145	protein_coding	pyruvate kinase M1/2 [Source:HGNC Symbol;Acc:HGNC:9021]
ENSG00000185236	RAB11B	0.108031	0.0139535	1.85532	protein_coding	RAB11B, member RAS oncogene family [Source:HGNC Symbol;Acc:HGNC:9761]
ENSG00000125827	TMX4	0.107986	0.0108644	1.96399	protein_coding	thioredoxin related transmembrane protein 4 [Source:HGNC Symbol;Acc:HGNC:25237]
ENSG00000034713	GABARAPL2	0.107726	0.0422829	1.37383	protein_coding	GABA type A receptor associated protein like 2 [Source:HGNC Symbol;Acc:HGNC:13291]
ENSG00000126247	CAPNS1	0.107588	0.0129718	1.887	protein_coding	calpain small subunit 1 [Source:HGNC Symbol;Acc:HGNC:1481]
ENSG00000006007	GDE1	0.107552	0.028693	1.54222	protein_coding	glycerophosphodiester phosphodiesterase 1 [Source:HGNC Symbol;Acc:HGNC:29644]
ENSG00000142168	SOD1	0.107482	0.00653931	2.18447	protein_coding	superoxide dismutase 1 [Source:HGNC Symbol;Acc:HGNC:11179]
ENSG00000155096	AZIN1	0.107337	0.00608259	2.21591	protein_coding	antizyme inhibitor 1 [Source:HGNC Symbol;Acc:HGNC:16432]
ENSG00000182199	SHMT2	0.107	0.0417977	1.37885	protein_coding	serine hydroxymethyltransferase 2 [Source:HGNC Symbol;Acc:HGNC:10852]
ENSG00000143753	DEGS1	0.106862	0.0217947	1.66165	protein_coding	delta 4-desaturase, sphingolipid 1 [Source:HGNC Symbol;Acc:HGNC:13709]
ENSG00000126945	HNRNPH2	0.105996	0.0477651	1.32089	protein_coding	heterogeneous nuclear ribonucleoprotein H2 [Source:HGNC Symbol;Acc:HGNC:5042]
ENSG00000080822	CLDND1	0.105775	0.0420669	1.37606	protein_coding	claudin domain containing 1 [Source:HGNC Symbol;Acc:HGNC:1322]
ENSG00000115762	PLEKHB2	0.10549	0.023183	1.63483	protein_coding	pleckstrin homology domain containing B2 [Source:HGNC Symbol;Acc:HGNC:19236]
ENSG00000100106	TRIOBP	0.105019	0.0224852	1.6481	protein_coding	TRIO and F-actin binding protein [Source:HGNC Symbol;Acc:HGNC:17009]
ENSG00000136003	ISCU	0.104678	0.049336	1.30684	protein_coding	iron-sulfur cluster assembly enzyme [Source:HGNC Symbol;Acc:HGNC:29882]
ENSG00000111669	TPI1	0.104276	0.0065491	2.18382	protein_coding	triosephosphate isomerase 1 [Source:HGNC Symbol;Acc:HGNC:12009]
ENSG00000047315	POLR2B	0.104263	0.020815	1.68162	protein_coding	RNA polymerase II subunit B [Source:HGNC Symbol;Acc:HGNC:9188]
ENSG00000125398	SOX9	0.104255	0.0263223	1.57968	protein_coding	SRY-box 9 [Source:HGNC Symbol;Acc:HGNC:11204]
ENSG00000065135	GNAI3	0.104156	0.0283748	1.54707	protein_coding	G protein subunit alpha i3 [Source:HGNC Symbol;Acc:HGNC:4387]
ENSG00000242372	EIF6	0.103852	0.0467686	1.33005	protein_coding	eukaryotic translation initiation factor 6 [Source:HGNC Symbol;Acc:HGNC:6159]
ENSG00000136810	TXN	0.103264	0.0325633	1.48727	protein_coding	thioredoxin [Source:HGNC Symbol;Acc:HGNC:12435]
ENSG00000159202	UBE2Z	0.103137	0.0130519	1.88433	protein_coding	ubiquitin conjugating enzyme E2 Z [Source:HGNC Symbol;Acc:HGNC:25847]
ENSG00000148672	GLUD1	0.1019	0.0483072	1.31599	protein_coding	glutamate dehydrogenase 1 [Source:HGNC Symbol;Acc:HGNC:4335]
ENSG00000147403	RPL10	0.101068	0.017463	1.75788	protein_coding	ribosomal protein L10 [Source:HGNC Symbol;Acc:HGNC:10298]
ENSG00000074800	ENO1	0.101019	0.00356982	2.44735	protein_coding	enolase 1 [Source:HGNC Symbol;Acc:HGNC:3350]
ENSG00000266028	SRGAP2	0.100984	0.0489183	1.31053	protein_coding	SLIT-ROBO Rho GTPase activating protein 2 [Source:HGNC Symbol;Acc:HGNC:19751]
ENSG00000101558	VAPA	0.100843	0.0217784	1.66197	protein_coding	VAMP associated protein A [Source:HGNC Symbol;Acc:HGNC:12648]
ENSG00000254999	BRK1	0.0996606	0.0481782	1.31715	protein_coding	BRICK1, SCAR/WAVE actin nucleating complex subunit [Source:HGNC Symbol;Acc:HGNC:23057]
ENSG00000213281	NRAS	0.0995867	0.045222	1.34465	protein_coding	NRAS proto-oncogene, GTPase [Source:HGNC Symbol;Acc:HGNC:7989]
ENSG00000141580	WDR45B	0.0993876	0.03466	1.46017	protein_coding	WD repeat domain 45B [Source:HGNC Symbol;Acc:HGNC:25072]
ENSG00000175061	LRRC75A-AS1	0.0981944	0.0390145	1.40877	processed_transcript	LRRC75A antisense RNA 1 [Source:HGNC Symbol;Acc:HGNC:28619]
ENSG00000136238	RAC1	0.0976217	0.0104044	1.98278	protein_coding	Rac family small GTPase 1 [Source:HGNC Symbol;Acc:HGNC:9801]
ENSG00000143761	ARF1	0.0975821	0.023043	1.63746	protein_coding	ADP ribosylation factor 1 [Source:HGNC Symbol;Acc:HGNC:652]
ENSG00000152700	SAR1B	0.0975705	0.0480805	1.31803	protein_coding	secretion associated Ras related GTPase 1B [Source:HGNC Symbol;Acc:HGNC:10535]
ENSG00000198856	OSTC	0.0975543	0.0355408	1.44927	protein_coding	oligosaccharyltransferase complex non-catalytic subunit [Source:HGNC Symbol;Acc:HGNC:24448]
ENSG00000122705	CLTA	0.0973052	0.0275002	1.56066	protein_coding	clathrin light chain A [Source:HGNC Symbol;Acc:HGNC:2090]
ENSG00000100225	FBXO7	0.0967043	0.0464129	1.33336	protein_coding	F-box protein 7 [Source:HGNC Symbol;Acc:HGNC:13586]
ENSG00000162734	PEA15	0.0964943	0.0373983	1.42715	protein_coding	proliferation and apoptosis adaptor protein 15 [Source:HGNC Symbol;Acc:HGNC:8822]
ENSG00000129625	REEP5	0.0964155	0.037442	1.42664	protein_coding	receptor accessory protein 5 [Source:HGNC Symbol;Acc:HGNC:30077]
ENSG00000159176	CSRP1	0.0958825	0.0471976	1.32608	protein_coding	cysteine and glycine rich protein 1 [Source:HGNC Symbol;Acc:HGNC:2469]
ENSG00000197879	MYO1C	0.0946812	0.027553	1.55983	protein_coding	myosin IC [Source:HGNC Symbol;Acc:HGNC:7597]
ENSG00000198712	MT-CO2	0.0946153	0.0198692	1.70182	protein_coding	mitochondrially encoded cytochrome c oxidase II [Source:HGNC Symbol;Acc:HGNC:7421]
ENSG00000112473	SLC39A7	0.0937753	0.0252613	1.59754	protein_coding	solute carrier family 39 member 7 [Source:HGNC Symbol;Acc:HGNC:4927]
ENSG00000162909	CAPN2	0.0935886	0.0438666	1.35787	protein_coding	calpain 2 [Source:HGNC Symbol;Acc:HGNC:1479]
ENSG00000125868	DSTN	0.0935605	0.038856	1.41054	protein_coding	destrin, actin depolymerizing factor [Source:HGNC Symbol;Acc:HGNC:15750]
ENSG00000172354	GNB2	0.0925088	0.0356532	1.4479	protein_coding	G protein subunit beta 2 [Source:HGNC Symbol;Acc:HGNC:4398]
ENSG00000102158	MAGT1	0.0923115	0.043171	1.36481	protein_coding	magnesium transporter 1 [Source:HGNC Symbol;Acc:HGNC:28880]
ENSG00000117868	ESYT2	0.092184	0.0359428	1.44439	protein_coding	extended synaptotagmin 2 [Source:HGNC Symbol;Acc:HGNC:22211]
ENSG00000197965	MPZL1	0.0871258	0.0289406	1.53849	protein_coding	myelin protein zero like 1 [Source:HGNC Symbol;Acc:HGNC:7226]
ENSG00000120694	HSPH1	0.0842322	0.0499259	1.30167	protein_coding	heat shock protein family H (Hsp110) member 1 [Source:HGNC Symbol;Acc:HGNC:16969]
ENSG00000108448	TRIM16L	0.0834126	0.0370022	1.43177	protein_coding	tripartite motif containing 16 like [Source:HGNC Symbol;Acc:HGNC:32670]
ENSG00000205531	NAP1L4	0.0786559	0.0483352	1.31574	protein_coding	nucleosome assembly protein 1 like 4 [Source:HGNC Symbol;Acc:HGNC:7640]
ENSG00000149273	RPS3	0.0759577	0.0488936	1.31075	protein_coding	ribosomal protein S3 [Source:HGNC Symbol;Acc:HGNC:10420]
ENSG00000198804	MT-CO1	0.0736256	0.0366039	1.43647	protein_coding	mitochondrially encoded cytochrome c oxidase I [Source:HGNC Symbol;Acc:HGNC:7419]
ENSG00000108654	DDX5	0.0718473	0.0366857	1.4355	protein_coding	DEAD-box helicase 5 [Source:HGNC Symbol;Acc:HGNC:2746]
ENSG00000105323	HNRNPUL1	-0.073565	0.0446556	1.35012	protein_coding	heterogeneous nuclear ribonucleoprotein U like 1 [Source:HGNC Symbol;Acc:HGNC:17011]
ENSG00000088247	KHSRP	-0.0742038	0.04485	1.34824	protein_coding	KH-type splicing regulatory protein [Source:HGNC Symbol;Acc:HGNC:6316]
ENSG00000009307	CSDE1	-0.0752474	0.0451971	1.34489	protein_coding	cold shock domain containing E1 [Source:HGNC Symbol;Acc:HGNC:29905]
ENSG00000175166	PSMD2	-0.0768895	0.0307197	1.51258	protein_coding	proteasome 26S subunit, non-ATPase 2 [Source:HGNC Symbol;Acc:HGNC:9559]
ENSG00000164754	RAD21	-0.0789409	0.0435488	1.36102	protein_coding	RAD21 cohesin complex component [Source:HGNC Symbol;Acc:HGNC:9811]
ENSG00000164692	COL1A2	-0.0807369	0.022663	1.64468	protein_coding	collagen type I alpha 2 chain [Source:HGNC Symbol;Acc:HGNC:2198]
ENSG00000114867	EIF4G1	-0.0813838	0.0370642	1.43104	protein_coding	eukaryotic translation initiation factor 4 gamma 1 [Source:HGNC Symbol;Acc:HGNC:3296]
ENSG00000189091	SF3B3	-0.0850616	0.028218	1.54947	protein_coding	splicing factor 3b subunit 3 [Source:HGNC Symbol;Acc:HGNC:10770]
ENSG00000054118	THRAP3	-0.0911455	0.0383623	1.4161	protein_coding	thyroid hormone receptor associated protein 3 [Source:HGNC Symbol;Acc:HGNC:22964]
ENSG00000198786	MT-ND5	-0.0911775	0.0210037	1.6777	protein_coding	mitochondrially encoded NADH:ubiquinone oxidoreductase core subunit 5 [Source:HGNC Symbol;Acc:HGNC:7461]
ENSG00000127616	SMARCA4	-0.0936367	0.0375975	1.42484	protein_coding	SWI/SNF related, matrix associated, actin dependent regulator of chromatin, subfamily a, member 4 [Source:HGNC Symbol;Acc:HGNC:11100]
ENSG00000141367	CLTC	-0.0955833	0.0105097	1.97841	protein_coding	clathrin heavy chain [Source:HGNC Symbol;Acc:HGNC:2092]
ENSG00000204262	COL5A2	-0.0976017	0.0405925	1.39155	protein_coding	collagen type V alpha 2 chain [Source:HGNC Symbol;Acc:HGNC:2210]
ENSG00000120733	KDM3B	-0.097926	0.0425542	1.37106	protein_coding	lysine demethylase 3B [Source:HGNC Symbol;Acc:HGNC:1337]
ENSG00000140943	MBTPS1	-0.0980609	0.0407139	1.39026	protein_coding	membrane bound transcription factor peptidase, site 1 [Source:HGNC Symbol;Acc:HGNC:15456]
ENSG00000110713	NUP98	-0.0985604	0.0284237	1.54632	protein_coding	nucleoporin 98 [Source:HGNC Symbol;Acc:HGNC:8068]
ENSG00000179091	CYC1	-0.0995508	0.0355491	1.44917	protein_coding	cytochrome c1 [Source:HGNC Symbol;Acc:HGNC:2579]
ENSG00000029363	BCLAF1	-0.100321	0.0472882	1.32525	protein_coding	BCL2 associated transcription factor 1 [Source:HGNC Symbol;Acc:HGNC:16863]
ENSG00000172046	USP19	-0.101255	0.041774	1.37909	protein_coding	ubiquitin specific peptidase 19 [Source:HGNC Symbol;Acc:HGNC:12617]
ENSG00000086015	MAST2	-0.101466	0.0300137	1.52268	protein_coding	microtubule associated serine/threonine kinase 2 [Source:HGNC Symbol;Acc:HGNC:19035]
ENSG00000008952	SEC62	-0.102504	0.0205243	1.68773	protein_coding	SEC62 homolog, preprotein translocation factor [Source:HGNC Symbol;Acc:HGNC:11846]
ENSG00000172534	HCFC1	-0.104569	0.0194029	1.71213	protein_coding	host cell factor C1 [Source:HGNC Symbol;Acc:HGNC:4839]
ENSG00000204469	PRRC2A	-0.105204	0.0162855	1.7882	protein_coding	proline rich coiled-coil 2A [Source:HGNC Symbol;Acc:HGNC:13918]
ENSG00000087111	PIGS	-0.106648	0.0271639	1.56601	protein_coding	phosphatidylinositol glycan anchor biosynthesis class S [Source:HGNC Symbol;Acc:HGNC:14937]
ENSG00000159140	SON	-0.106767	0.040437	1.39322	protein_coding	SON DNA binding protein [Source:HGNC Symbol;Acc:HGNC:11183]
ENSG00000103197	TSC2	-0.107938	0.0299969	1.52292	protein_coding	TSC complex subunit 2 [Source:HGNC Symbol;Acc:HGNC:12363]
ENSG00000134250	NOTCH2	-0.107965	0.0287925	1.54072	protein_coding	notch 2 [Source:HGNC Symbol;Acc:HGNC:7882]
ENSG00000086475	SEPHS1	-0.107991	0.0492081	1.30796	protein_coding	selenophosphate synthetase 1 [Source:HGNC Symbol;Acc:HGNC:19685]
ENSG00000068654	POLR1A	-0.108468	0.0417717	1.37912	protein_coding	RNA polymerase I subunit A [Source:HGNC Symbol;Acc:HGNC:17264]
ENSG00000145555	MYO10	-0.109392	0.027177	1.5658	protein_coding	myosin X [Source:HGNC Symbol;Acc:HGNC:7593]
ENSG00000164307	ERAP1	-0.109422	0.0413249	1.38379	protein_coding	endoplasmic reticulum aminopeptidase 1 [Source:HGNC Symbol;Acc:HGNC:18173]
ENSG00000136699	SMPD4	-0.109816	0.0205528	1.68713	protein_coding	sphingomyelin phosphodiesterase 4 [Source:HGNC Symbol;Acc:HGNC:32949]
ENSG00000100664	EIF5	-0.110088	0.011823	1.92727	protein_coding	eukaryotic translation initiation factor 5 [Source:HGNC Symbol;Acc:HGNC:3299]
ENSG00000198561	CTNND1	-0.110197	0.0144419	1.84038	protein_coding	catenin delta 1 [Source:HGNC Symbol;Acc:HGNC:2515]
ENSG00000025772	TOMM34	-0.110804	0.0258293	1.58789	protein_coding	translocase of outer mitochondrial membrane 34 [Source:HGNC Symbol;Acc:HGNC:15746]
ENSG00000134744	TUT4	-0.111287	0.0408391	1.38892	protein_coding	terminal uridylyl transferase 4 [Source:HGNC Symbol;Acc:HGNC:28981]
ENSG00000106771	TMEM245	-0.111501	0.0301772	1.52032	protein_coding	transmembrane protein 245 [Source:HGNC Symbol;Acc:HGNC:1363]
ENSG00000138095	LRPPRC	-0.111831	0.00979516	2.00899	protein_coding	leucine rich pentatricopeptide repeat containing [Source:HGNC Symbol;Acc:HGNC:15714]
ENSG00000196419	XRCC6	-0.112613	0.00543773	2.26458	protein_coding	X-ray repair cross complementing 6 [Source:HGNC Symbol;Acc:HGNC:4055]
ENSG00000004534	RBM6	-0.112753	0.0405255	1.39227	protein_coding	RNA binding motif protein 6 [Source:HGNC Symbol;Acc:HGNC:9903]
ENSG00000129353	SLC44A2	-0.113588	0.0476417	1.32201	protein_coding	solute carrier family 44 member 2 [Source:HGNC Symbol;Acc:HGNC:17292]
ENSG00000100201	DDX17	-0.114075	0.0173963	1.75954	protein_coding	DEAD-box helicase 17 [Source:HGNC Symbol;Acc:HGNC:2740]
ENSG00000101346	POFUT1	-0.114404	0.00564943	2.248	protein_coding	protein O-fucosyltransferase 1 [Source:HGNC Symbol;Acc:HGNC:14988]
ENSG00000164880	INTS1	-0.114618	0.00969831	2.0133	protein_coding	integrator complex subunit 1 [Source:HGNC Symbol;Acc:HGNC:24555]
ENSG00000129351	ILF3	-0.115102	0.000805697	3.09383	protein_coding	interleukin enhancer binding factor 3 [Source:HGNC Symbol;Acc:HGNC:6038]
ENSG00000117713	ARID1A	-0.115715	0.0378597	1.42182	protein_coding	AT-rich interaction domain 1A [Source:HGNC Symbol;Acc:HGNC:11110]
ENSG00000106333	PCOLCE	-0.11575	0.013641	1.86516	protein_coding	procollagen C-endopeptidase enhancer [Source:HGNC Symbol;Acc:HGNC:8738]
ENSG00000164944	VIRMA	-0.116492	0.0399103	1.39891	protein_coding	vir like m6A methyltransferase associated [Source:HGNC Symbol;Acc:HGNC:24500]
ENSG00000103994	ZNF106	-0.116668	0.0404602	1.39297	protein_coding	zinc finger protein 106 [Source:HGNC Symbol;Acc:HGNC:12886]
ENSG00000152104	PTPN14	-0.116689	0.0187485	1.72703	protein_coding	protein tyrosine phosphatase, non-receptor type 14 [Source:HGNC Symbol;Acc:HGNC:9647]
ENSG00000127603	MACF1	-0.117452	0.046465	1.33287	protein_coding	microtubule-actin crosslinking factor 1 [Source:HGNC Symbol;Acc:HGNC:13664]
ENSG00000173273	TNKS	-0.117501	0.0384878	1.41468	protein_coding	tankyrase [Source:HGNC Symbol;Acc:HGNC:11941]
ENSG00000112739	PRPF4B	-0.118103	0.0230838	1.63669	protein_coding	pre-mRNA processing factor 4B [Source:HGNC Symbol;Acc:HGNC:17346]
ENSG00000144028	SNRNP200	-0.118339	0.00428135	2.36842	protein_coding	small nuclear ribonucleoprotein U5 subunit 200 [Source:HGNC Symbol;Acc:HGNC:30859]
ENSG00000108468	CBX1	-0.118426	0.00970323	2.01308	protein_coding	chromobox 1 [Source:HGNC Symbol;Acc:HGNC:1551]
ENSG00000078674	PCM1	-0.118518	0.0154113	1.81216	protein_coding	pericentriolar material 1 [Source:HGNC Symbol;Acc:HGNC:8727]
ENSG00000141644	MBD1	-0.119055	0.0422273	1.37441	protein_coding	methyl-CpG binding domain protein 1 [Source:HGNC Symbol;Acc:HGNC:6916]
ENSG00000085224	ATRX	-0.11924	0.0483888	1.31526	protein_coding	ATRX, chromatin remodeler [Source:HGNC Symbol;Acc:HGNC:886]
ENSG00000096401	CDC5L	-0.119283	0.0447566	1.34914	protein_coding	cell division cycle 5 like [Source:HGNC Symbol;Acc:HGNC:1743]
ENSG00000174231	PRPF8	-0.119771	0.00311398	2.50668	protein_coding	pre-mRNA processing factor 8 [Source:HGNC Symbol;Acc:HGNC:17340]
ENSG00000126088	UROD	-0.120187	0.020113	1.69652	protein_coding	uroporphyrinogen decarboxylase [Source:HGNC Symbol;Acc:HGNC:12591]
ENSG00000188554	NBR1	-0.120542	0.00599921	2.22191	protein_coding	NBR1, autophagy cargo receptor [Source:HGNC Symbol;Acc:HGNC:6746]
ENSG00000167978	SRRM2	-0.120942	0.00994478	2.0024	protein_coding	serine/arginine repetitive matrix 2 [Source:HGNC Symbol;Acc:HGNC:16639]
ENSG00000164104	HMGB2	-0.121105	0.0091793	2.03719	protein_coding	high mobility group box 2 [Source:HGNC Symbol;Acc:HGNC:5000]
ENSG00000063244	U2AF2	-0.121928	0.00658696	2.18132	protein_coding	U2 small nuclear RNA auxiliary factor 2 [Source:HGNC Symbol;Acc:HGNC:23156]
ENSG00000178104	PDE4DIP	-0.122002	0.0352444	1.45291	protein_coding	phosphodiesterase 4D interacting protein [Source:HGNC Symbol;Acc:HGNC:15580]
ENSG00000089159	PXN	-0.122019	0.00745618	2.12748	protein_coding	paxillin [Source:HGNC Symbol;Acc:HGNC:9718]
ENSG00000127463	EMC1	-0.122169	0.0104377	1.9814	protein_coding	ER membrane protein complex subunit 1 [Source:HGNC Symbol;Acc:HGNC:28957]
ENSG00000138443	ABI2	-0.123221	0.0365111	1.43758	protein_coding	abl interactor 2 [Source:HGNC Symbol;Acc:HGNC:24011]
ENSG00000147526	TACC1	-0.123733	0.00945759	2.02422	protein_coding	transforming acidic coiled-coil containing protein 1 [Source:HGNC Symbol;Acc:HGNC:11522]
ENSG00000117523	PRRC2C	-0.123895	0.0188233	1.7253	protein_coding	proline rich coiled-coil 2C [Source:HGNC Symbol;Acc:HGNC:24903]
ENSG00000172831	CES2	-0.124187	0.0316316	1.49988	protein_coding	carboxylesterase 2 [Source:HGNC Symbol;Acc:HGNC:1864]
ENSG00000151348	EXT2	-0.125409	0.00750775	2.12449	protein_coding	exostosin glycosyltransferase 2 [Source:HGNC Symbol;Acc:HGNC:3513]
ENSG00000114573	ATP6V1A	-0.125915	0.0111947	1.95099	protein_coding	ATPase H+ transporting V1 subunit A [Source:HGNC Symbol;Acc:HGNC:851]
ENSG00000131724	IL13RA1	-0.126091	0.0154118	1.81215	protein_coding	interleukin 13 receptor subunit alpha 1 [Source:HGNC Symbol;Acc:HGNC:5974]
ENSG00000013288	MAN2B2	-0.12621	0.0367209	1.43509	protein_coding	mannosidase alpha class 2B member 2 [Source:HGNC Symbol;Acc:HGNC:29623]
ENSG00000136937	NCBP1	-0.128387	0.0238842	1.62189	protein_coding	nuclear cap binding protein subunit 1 [Source:HGNC Symbol;Acc:HGNC:7658]
ENSG00000187079	TEAD1	-0.128454	0.0107541	1.96843	protein_coding	TEA domain transcription factor 1 [Source:HGNC Symbol;Acc:HGNC:11714]
ENSG00000161847	RAVER1	-0.129194	0.0482862	1.31618	protein_coding	ribonucleoprotein, PTB binding 1 [Source:HGNC Symbol;Acc:HGNC:30296]
ENSG00000083857	FAT1	-0.129282	0.0167062	1.77712	protein_coding	FAT atypical cadherin 1 [Source:HGNC Symbol;Acc:HGNC:3595]
ENSG00000140718	FTO	-0.129395	0.0356613	1.4478	protein_coding	FTO, alpha-ketoglutarate dependent dioxygenase [Source:HGNC Symbol;Acc:HGNC:24678]
ENSG00000119596	YLPM1	-0.129525	0.0452008	1.34485	protein_coding	YLP motif containing 1 [Source:HGNC Symbol;Acc:HGNC:17798]
ENSG00000166181	API5	-0.129673	0.0209352	1.67912	protein_coding	apoptosis inhibitor 5 [Source:HGNC Symbol;Acc:HGNC:594]
ENSG00000134057	CCNB1	-0.130058	0.0052035	2.2837	protein_coding	cyclin B1 [Source:HGNC Symbol;Acc:HGNC:1579]
ENSG00000185504	FAAP100	-0.13018	0.0401812	1.39598	protein_coding	FA core complex associated protein 100 [Source:HGNC Symbol;Acc:HGNC:26171]
ENSG00000157216	SSBP3	-0.131754	0.0226509	1.64491	protein_coding	single stranded DNA binding protein 3 [Source:HGNC Symbol;Acc:HGNC:15674]
ENSG00000135931	ARMC9	-0.132312	0.0154221	1.81186	protein_coding	armadillo repeat containing 9 [Source:HGNC Symbol;Acc:HGNC:20730]
ENSG00000127804	METTL16	-0.132562	0.0470798	1.32717	protein_coding	methyltransferase like 16 [Source:HGNC Symbol;Acc:HGNC:28484]
ENSG00000020922	MRE11	-0.133534	0.023854	1.62244	protein_coding	MRE11 homolog, double strand break repair nuclease [Source:HGNC Symbol;Acc:HGNC:7230]
ENSG00000005206	SPPL2B	-0.133731	0.0139636	1.855	protein_coding	signal peptide peptidase like 2B [Source:HGNC Symbol;Acc:HGNC:30627]
ENSG00000174547	MRPL11	-0.133973	0.0231099	1.6362	protein_coding	mitochondrial ribosomal protein L11 [Source:HGNC Symbol;Acc:HGNC:14042]
ENSG00000178401	DNAJC22	-0.134113	0.0288299	1.54016	protein_coding	DnaJ heat shock protein family (Hsp40) member C22 [Source:HGNC Symbol;Acc:HGNC:25802]
ENSG00000075218	GTSE1	-0.134519	0.00681919	2.16627	protein_coding	G2 and S-phase expressed 1 [Source:HGNC Symbol;Acc:HGNC:13698]
ENSG00000131778	CHD1L	-0.134942	0.0214292	1.66899	protein_coding	chromodomain helicase DNA binding protein 1 like [Source:HGNC Symbol;Acc:HGNC:1916]
ENSG00000164574	GALNT10	-0.135397	0.0244533	1.61166	protein_coding	polypeptide N-acetylgalactosaminyltransferase 10 [Source:HGNC Symbol;Acc:HGNC:19873]
ENSG00000178028	DMAP1	-0.135719	0.00929457	2.03177	protein_coding	DNA methyltransferase 1 associated protein 1 [Source:HGNC Symbol;Acc:HGNC:18291]
ENSG00000116830	TTF2	-0.135994	0.0237433	1.62446	protein_coding	transcription termination factor 2 [Source:HGNC Symbol;Acc:HGNC:12398]
ENSG00000111206	FOXM1	-0.136013	0.00503663	2.29786	protein_coding	forkhead box M1 [Source:HGNC Symbol;Acc:HGNC:3818]
ENSG00000204371	EHMT2	-0.13616	0.0100648	1.99719	protein_coding	euchromatic histone lysine methyltransferase 2 [Source:HGNC Symbol;Acc:HGNC:14129]
ENSG00000106460	TMEM106B	-0.136562	0.0196229	1.70724	protein_coding	transmembrane protein 106B [Source:HGNC Symbol;Acc:HGNC:22407]
ENSG00000142892	PIGK	-0.136703	0.0338456	1.4705	protein_coding	phosphatidylinositol glycan anchor biosynthesis class K [Source:HGNC Symbol;Acc:HGNC:8965]
ENSG00000198730	CTR9	-0.136788	0.00800984	2.09638	protein_coding	CTR9 homolog, Paf1/RNA polymerase II complex component [Source:HGNC Symbol;Acc:HGNC:16850]
ENSG00000118193	KIF14	-0.13698	0.0247309	1.60676	protein_coding	kinesin family member 14 [Source:HGNC Symbol;Acc:HGNC:19181]
ENSG00000241258	CRCP	-0.137385	0.0345822	1.46115	protein_coding	CGRP receptor component [Source:HGNC Symbol;Acc:HGNC:17888]
ENSG00000136261	BZW2	-0.137441	0.0261435	1.58264	protein_coding	basic leucine zipper and W2 domains 2 [Source:HGNC Symbol;Acc:HGNC:18808]
ENSG00000147548	NSD3	-0.137791	0.0341143	1.46706	protein_coding	nuclear receptor binding SET domain protein 3 [Source:HGNC Symbol;Acc:HGNC:12767]
ENSG00000165704	HPRT1	-0.138212	0.0402774	1.39494	protein_coding	hypoxanthine phosphoribosyltransferase 1 [Source:HGNC Symbol;Acc:HGNC:5157]
ENSG00000065526	SPEN	-0.138306	0.0330179	1.48125	protein_coding	spen family transcriptional repressor [Source:HGNC Symbol;Acc:HGNC:17575]
ENSG00000104517	UBR5	-0.138332	0.0336087	1.47355	protein_coding	ubiquitin protein ligase E3 component n-recognin 5 [Source:HGNC Symbol;Acc:HGNC:16806]
ENSG00000123200	ZC3H13	-0.13842	0.031507	1.50159	protein_coding	zinc finger CCCH-type containing 13 [Source:HGNC Symbol;Acc:HGNC:20368]
ENSG00000186834	HEXIM1	-0.138671	0.0337816	1.47132	protein_coding	hexamethylene bisacetamide inducible 1 [Source:HGNC Symbol;Acc:HGNC:24953]
ENSG00000177595	PIDD1	-0.138947	0.0214203	1.66917	protein_coding	p53-induced death domain protein 1 [Source:HGNC Symbol;Acc:HGNC:16491]
ENSG00000047410	TPR	-0.139379	0.00675958	2.17008	protein_coding	translocated promoter region, nuclear basket protein [Source:HGNC Symbol;Acc:HGNC:12017]
ENSG00000237649	KIFC1	-0.139787	0.025718	1.58976	protein_coding	kinesin family member C1 [Source:HGNC Symbol;Acc:HGNC:6389]
ENSG00000186185	KIF18B	-0.140196	0.0269468	1.56949	protein_coding	kinesin family member 18B [Source:HGNC Symbol;Acc:HGNC:27102]
ENSG00000153922	CHD1	-0.140898	0.0330473	1.48086	protein_coding	chromodomain helicase DNA binding protein 1 [Source:HGNC Symbol;Acc:HGNC:1915]
ENSG00000173540	GMPPB	-0.141201	0.0419189	1.37759	protein_coding	GDP-mannose pyrophosphorylase B [Source:HGNC Symbol;Acc:HGNC:22932]
ENSG00000076924	XAB2	-0.141323	0.0270564	1.56773	protein_coding	XPA binding protein 2 [Source:HGNC Symbol;Acc:HGNC:14089]
ENSG00000117906	RCN2	-0.141665	0.00583318	2.23409	protein_coding	reticulocalbin 2 [Source:HGNC Symbol;Acc:HGNC:9935]
ENSG00000135451	TROAP	-0.14269	0.0289147	1.53888	protein_coding	trophinin associated protein [Source:HGNC Symbol;Acc:HGNC:12327]
ENSG00000104824	HNRNPL	-0.142743	0.00134212	2.87221	protein_coding	heterogeneous nuclear ribonucleoprotein L [Source:HGNC Symbol;Acc:HGNC:5045]
ENSG00000181222	POLR2A	-0.142813	0.00160321	2.79501	protein_coding	RNA polymerase II subunit A [Source:HGNC Symbol;Acc:HGNC:9187]
ENSG00000177042	TMEM80	-0.142926	0.0331027	1.48014	protein_coding	transmembrane protein 80 [Source:HGNC Symbol;Acc:HGNC:27453]
ENSG00000005100	DHX33	-0.144234	0.0121932	1.91388	protein_coding	DEAH-box helicase 33 [Source:HGNC Symbol;Acc:HGNC:16718]
ENSG00000198700	IPO9	-0.144356	0.000750671	3.12455	protein_coding	importin 9 [Source:HGNC Symbol;Acc:HGNC:19425]
ENSG00000092847	AGO1	-0.144564	0.0103839	1.98364	protein_coding	argonaute 1, RISC catalytic component [Source:HGNC Symbol;Acc:HGNC:3262]
ENSG00000108510	MED13	-0.144648	0.0329353	1.48234	protein_coding	mediator complex subunit 13 [Source:HGNC Symbol;Acc:HGNC:22474]
ENSG00000132024	CC2D1A	-0.144805	0.0318654	1.49668	protein_coding	coiled-coil and C2 domain containing 1A [Source:HGNC Symbol;Acc:HGNC:30237]
ENSG00000163374	YY1AP1	-0.144967	0.0404715	1.39285	protein_coding	YY1 associated protein 1 [Source:HGNC Symbol;Acc:HGNC:30935]
ENSG00000146963	LUC7L2	-0.145413	0.0182343	1.73911	protein_coding	LUC7 like 2, pre-mRNA splicing factor [Source:HGNC Symbol;Acc:HGNC:21608]
ENSG00000174306	ZHX3	-0.145519	0.0268858	1.57048	protein_coding	zinc fingers and homeoboxes 3 [Source:HGNC Symbol;Acc:HGNC:15935]
ENSG00000095319	NUP188	-0.145535	0.00347897	2.45855	protein_coding	nucleoporin 188 [Source:HGNC Symbol;Acc:HGNC:17859]
ENSG00000132549	VPS13B	-0.145818	0.029559	1.52931	protein_coding	vacuolar protein sorting 13 homolog B [Source:HGNC Symbol;Acc:HGNC:2183]
ENSG00000116044	NFE2L2	-0.146222	0.00613885	2.21191	protein_coding	nuclear factor, erythroid 2 like 2 [Source:HGNC Symbol;Acc:HGNC:7782]
ENSG00000089685	BIRC5	-0.146682	0.00154007	2.81246	protein_coding	baculoviral IAP repeat containing 5 [Source:HGNC Symbol;Acc:HGNC:593]
ENSG00000141905	NFIC	-0.146944	0.00606451	2.2172	protein_coding	nuclear factor I C [Source:HGNC Symbol;Acc:HGNC:7786]
ENSG00000090020	SLC9A1	-0.147034	0.0447136	1.34956	protein_coding	solute carrier family 9 member A1 [Source:HGNC Symbol;Acc:HGNC:11071]
ENSG00000162512	SDC3	-0.147064	0.00404658	2.39291	protein_coding	syndecan 3 [Source:HGNC Symbol;Acc:HGNC:10660]
ENSG00000154380	ENAH	-0.147261	0.00405817	2.39167	protein_coding	ENAH, actin regulator [Source:HGNC Symbol;Acc:HGNC:18271]
ENSG00000140400	MAN2C1	-0.147631	0.00418761	2.37803	protein_coding	mannosidase alpha class 2C member 1 [Source:HGNC Symbol;Acc:HGNC:6827]
ENSG00000119403	PHF19	-0.1478	0.0106309	1.97343	protein_coding	PHD finger protein 19 [Source:HGNC Symbol;Acc:HGNC:24566]
ENSG00000099622	CIRBP	-0.148169	0.00388141	2.41101	protein_coding	cold inducible RNA binding protein [Source:HGNC Symbol;Acc:HGNC:1982]
ENSG00000130508	PXDN	-0.148295	0.00806048	2.09364	protein_coding	peroxidasin [Source:HGNC Symbol;Acc:HGNC:14966]
ENSG00000006634	DBF4	-0.149134	0.0344943	1.46225	protein_coding	DBF4 zinc finger [Source:HGNC Symbol;Acc:HGNC:17364]
ENSG00000118482	PHF3	-0.149248	0.0187688	1.72656	protein_coding	PHD finger protein 3 [Source:HGNC Symbol;Acc:HGNC:8921]
ENSG00000185515	BRCC3	-0.149255	0.0456911	1.34017	protein_coding	BRCA1/BRCA2-containing complex subunit 3 [Source:HGNC Symbol;Acc:HGNC:24185]
ENSG00000125107	CNOT1	-0.150287	0.00548095	2.26114	protein_coding	CCR4-NOT transcription complex subunit 1 [Source:HGNC Symbol;Acc:HGNC:7877]
ENSG00000138778	CENPE	-0.150532	0.0470497	1.32744	protein_coding	centromere protein E [Source:HGNC Symbol;Acc:HGNC:1856]
ENSG00000114126	TFDP2	-0.150583	0.00795246	2.0995	protein_coding	transcription factor Dp-2 [Source:HGNC Symbol;Acc:HGNC:11751]
ENSG00000170017	ALCAM	-0.151713	0.0256188	1.59144	protein_coding	activated leukocyte cell adhesion molecule [Source:HGNC Symbol;Acc:HGNC:400]
ENSG00000118058	KMT2A	-0.151854	0.00813667	2.08955	protein_coding	lysine methyltransferase 2A [Source:HGNC Symbol;Acc:HGNC:7132]
ENSG00000136731	UGGT1	-0.15216	0.00245851	2.60933	protein_coding	UDP-glucose glycoprotein glucosyltransferase 1 [Source:HGNC Symbol;Acc:HGNC:15663]
ENSG00000109501	WFS1	-0.153268	0.0350523	1.45528	protein_coding	wolframin ER transmembrane glycoprotein [Source:HGNC Symbol;Acc:HGNC:12762]
ENSG00000100345	MYH9	-0.153277	0.00231632	2.6352	protein_coding	myosin heavy chain 9 [Source:HGNC Symbol;Acc:HGNC:7579]
ENSG00000005339	CREBBP	-0.153336	0.00621781	2.20636	protein_coding	CREB binding protein [Source:HGNC Symbol;Acc:HGNC:2348]
ENSG00000135108	FBXO21	-0.154074	0.0254142	1.59492	protein_coding	F-box protein 21 [Source:HGNC Symbol;Acc:HGNC:13592]
ENSG00000163683	SMIM14	-0.154393	0.0409837	1.38739	protein_coding	small integral membrane protein 14 [Source:HGNC Symbol;Acc:HGNC:27321]
ENSG00000162601	MYSM1	-0.154592	0.0196737	1.70611	protein_coding	Myb like, SWIRM and MPN domains 1 [Source:HGNC Symbol;Acc:HGNC:29401]
ENSG00000162783	IER5	-0.155362	0.023598	1.62712	protein_coding	immediate early response 5 [Source:HGNC Symbol;Acc:HGNC:5393]
ENSG00000181192	DHTKD1	-0.155393	0.0125795	1.90034	protein_coding	dehydrogenase E1 and transketolase domain containing 1 [Source:HGNC Symbol;Acc:HGNC:23537]
ENSG00000167196	FBXO22	-0.156186	0.0389775	1.40919	protein_coding	F-box protein 22 [Source:HGNC Symbol;Acc:HGNC:13593]
ENSG00000159459	UBR1	-0.156512	0.0336983	1.47239	protein_coding	ubiquitin protein ligase E3 component n-recognin 1 [Source:HGNC Symbol;Acc:HGNC:16808]
ENSG00000175110	MRPS22	-0.156732	0.0391392	1.40739	protein_coding	mitochondrial ribosomal protein S22 [Source:HGNC Symbol;Acc:HGNC:14508]
ENSG00000198198	SZT2	-0.157168	0.0189742	1.72184	protein_coding	SZT2, KICSTOR complex subunit [Source:HGNC Symbol;Acc:HGNC:29040]
ENSG00000163510	CWC22	-0.157544	0.0236023	1.62705	protein_coding	CWC22 spliceosome associated protein homolog [Source:HGNC Symbol;Acc:HGNC:29322]
ENSG00000035928	RFC1	-0.158719	0.00934277	2.02952	protein_coding	replication factor C subunit 1 [Source:HGNC Symbol;Acc:HGNC:9969]
ENSG00000084636	COL16A1	-0.159026	0.0215442	1.66667	protein_coding	collagen type XVI alpha 1 chain [Source:HGNC Symbol;Acc:HGNC:2193]
ENSG00000159403	C1R	-0.159453	0.00282863	2.54842	protein_coding	complement C1r [Source:HGNC Symbol;Acc:HGNC:1246]
ENSG00000158270	COLEC12	-0.160174	0.000173665	3.76029	protein_coding	collectin subfamily member 12 [Source:HGNC Symbol;Acc:HGNC:16016]
ENSG00000115884	SDC1	-0.16047	0.0257416	1.58936	protein_coding	syndecan 1 [Source:HGNC Symbol;Acc:HGNC:10658]
ENSG00000145495	MARCH6	-0.161346	0.00368325	2.43377	protein_coding	membrane associated ring-CH-type finger 6 [Source:HGNC Symbol;Acc:HGNC:30550]
ENSG00000176619	LMNB2	-0.161415	5.83323e-05	4.23409	protein_coding	lamin B2 [Source:HGNC Symbol;Acc:HGNC:6638]
ENSG00000100938	GMPR2	-0.161862	0.034562	1.4614	protein_coding	guanosine monophosphate reductase 2 [Source:HGNC Symbol;Acc:HGNC:4377]
ENSG00000158636	EMSY	-0.162211	0.012028	1.91981	protein_coding	EMSY, BRCA2 interacting transcriptional repressor [Source:HGNC Symbol;Acc:HGNC:18071]
ENSG00000153107	ANAPC1	-0.162403	0.0126144	1.89913	protein_coding	anaphase promoting complex subunit 1 [Source:HGNC Symbol;Acc:HGNC:19988]
ENSG00000038358	EDC4	-0.163687	0.00807732	2.09273	protein_coding	enhancer of mRNA decapping 4 [Source:HGNC Symbol;Acc:HGNC:17157]
ENSG00000086758	HUWE1	-0.163732	0.00422854	2.37381	protein_coding	HECT, UBA and WWE domain containing 1, E3 ubiquitin protein ligase [Source:HGNC Symbol;Acc:HGNC:30892]
ENSG00000024526	DEPDC1	-0.164573	0.00510803	2.29175	protein_coding	DEP domain containing 1 [Source:HGNC Symbol;Acc:HGNC:22949]
ENSG00000166451	CENPN	-0.16465	0.0295592	1.52931	protein_coding	centromere protein N [Source:HGNC Symbol;Acc:HGNC:30873]
ENSG00000083123	BCKDHB	-0.164673	0.0325237	1.4878	protein_coding	branched chain keto acid dehydrogenase E1 subunit beta [Source:HGNC Symbol;Acc:HGNC:987]
ENSG00000177302	TOP3A	-0.165664	0.00404705	2.39286	protein_coding	DNA topoisomerase III alpha [Source:HGNC Symbol;Acc:HGNC:11992]
ENSG00000149503	INCENP	-0.16621	0.00417513	2.37933	protein_coding	inner centromere protein [Source:HGNC Symbol;Acc:HGNC:6058]
ENSG00000084676	NCOA1	-0.166258	0.0433558	1.36295	protein_coding	nuclear receptor coactivator 1 [Source:HGNC Symbol;Acc:HGNC:7668]
ENSG00000140526	ABHD2	-0.166299	0.00611075	2.21391	protein_coding	abhydrolase domain containing 2 [Source:HGNC Symbol;Acc:HGNC:18717]
ENSG00000078070	MCCC1	-0.166433	0.0153991	1.81251	protein_coding	methylcrotonoyl-CoA carboxylase 1 [Source:HGNC Symbol;Acc:HGNC:6936]
ENSG00000107562	CXCL12	-0.166751	0.00019485	3.7103	protein_coding	C-X-C motif chemokine ligand 12 [Source:HGNC Symbol;Acc:HGNC:10672]
ENSG00000137812	KNL1	-0.16712	0.0219405	1.65875	protein_coding	kinetochore scaffold 1 [Source:HGNC Symbol;Acc:HGNC:24054]
ENSG00000013810	TACC3	-0.167312	0.0029077	2.53645	protein_coding	transforming acidic coiled-coil containing protein 3 [Source:HGNC Symbol;Acc:HGNC:11524]
ENSG00000006534	ALDH3B1	-0.167339	0.0295637	1.52924	protein_coding	aldehyde dehydrogenase 3 family member B1 [Source:HGNC Symbol;Acc:HGNC:410]
ENSG00000047188	YTHDC2	-0.167477	0.0161771	1.7911	protein_coding	YTH domain containing 2 [Source:HGNC Symbol;Acc:HGNC:24721]
ENSG00000198887	SMC5	-0.167482	0.0245427	1.61008	protein_coding	structural maintenance of chromosomes 5 [Source:HGNC Symbol;Acc:HGNC:20465]
ENSG00000168014	C2CD3	-0.16752	0.0146687	1.83361	protein_coding	C2 calcium dependent domain containing 3 [Source:HGNC Symbol;Acc:HGNC:24564]
ENSG00000112902	SEMA5A	-0.167524	0.00819801	2.08629	protein_coding	semaphorin 5A [Source:HGNC Symbol;Acc:HGNC:10736]
ENSG00000118217	ATF6	-0.167707	0.0034655	2.46023	protein_coding	activating transcription factor 6 [Source:HGNC Symbol;Acc:HGNC:791]
ENSG00000196535	MYO18A	-0.167919	0.00433353	2.36316	protein_coding	myosin XVIIIA [Source:HGNC Symbol;Acc:HGNC:31104]
ENSG00000162735	PEX19	-0.168402	0.0113614	1.94457	protein_coding	peroxisomal biogenesis factor 19 [Source:HGNC Symbol;Acc:HGNC:9713]
ENSG00000198826	ARHGAP11A	-0.168556	0.00120854	2.91774	protein_coding	Rho GTPase activating protein 11A [Source:HGNC Symbol;Acc:HGNC:15783]
ENSG00000107371	EXOSC3	-0.168695	0.0425778	1.37082	protein_coding	exosome component 3 [Source:HGNC Symbol;Acc:HGNC:17944]
ENSG00000227372	TP73-AS1	-0.169204	0.0188655	1.72433	transcribed_unitary_pseudogene	TP73 antisense RNA 1 [Source:HGNC Symbol;Acc:HGNC:29052]
ENSG00000137831	UACA	-0.170446	0.00149455	2.82549	protein_coding	uveal autoantigen with coiled-coil domains and ankyrin repeats [Source:HGNC Symbol;Acc:HGNC:15947]
ENSG00000127586	CHTF18	-0.170668	0.00843706	2.07381	protein_coding	chromosome transmission fidelity factor 18 [Source:HGNC Symbol;Acc:HGNC:18435]
ENSG00000154237	LRRK1	-0.171188	0.0486085	1.31329	protein_coding	leucine rich repeat kinase 1 [Source:HGNC Symbol;Acc:HGNC:18608]
ENSG00000196628	TCF4	-0.171222	0.0100231	1.999	protein_coding	transcription factor 4 [Source:HGNC Symbol;Acc:HGNC:11634]
ENSG00000197969	VPS13A	-0.171281	0.0137035	1.86317	protein_coding	vacuolar protein sorting 13 homolog A [Source:HGNC Symbol;Acc:HGNC:1908]
ENSG00000109685	NSD2	-0.171355	0.000453355	3.34356	protein_coding	nuclear receptor binding SET domain protein 2 [Source:HGNC Symbol;Acc:HGNC:12766]
ENSG00000114054	PCCB	-0.17194	0.0341651	1.46642	protein_coding	propionyl-CoA carboxylase subunit beta [Source:HGNC Symbol;Acc:HGNC:8654]
ENSG00000070882	OSBPL3	-0.172211	0.0405199	1.39233	protein_coding	oxysterol binding protein like 3 [Source:HGNC Symbol;Acc:HGNC:16370]
ENSG00000171262	FAM98B	-0.173203	0.0194274	1.71158	protein_coding	family with sequence similarity 98 member B [Source:HGNC Symbol;Acc:HGNC:26773]
ENSG00000136169	SETDB2	-0.173708	0.0123832	1.90717	protein_coding	SET domain bifurcated 2 [Source:HGNC Symbol;Acc:HGNC:20263]
ENSG00000141429	GALNT1	-0.173795	0.0172424	1.7634	protein_coding	polypeptide N-acetylgalactosaminyltransferase 1 [Source:HGNC Symbol;Acc:HGNC:4123]
ENSG00000257267	ZNF271P	-0.174098	0.0443785	1.35283	transcribed_unitary_pseudogene	zinc finger protein 271, pseudogene [Source:HGNC Symbol;Acc:HGNC:13065]
ENSG00000176974	SHMT1	-0.174517	0.0198787	1.70161	protein_coding	serine hydroxymethyltransferase 1 [Source:HGNC Symbol;Acc:HGNC:10850]
ENSG00000163535	SGO2	-0.174743	0.0278708	1.55485	protein_coding	shugoshin 2 [Source:HGNC Symbol;Acc:HGNC:30812]
ENSG00000137310	TCF19	-0.175204	0.0241974	1.61623	protein_coding	transcription factor 19 [Source:HGNC Symbol;Acc:HGNC:11629]
ENSG00000075426	FOSL2	-0.17538	0.0168186	1.77421	protein_coding	FOS like 2, AP-1 transcription factor subunit [Source:HGNC Symbol;Acc:HGNC:3798]
ENSG00000100350	FOXRED2	-0.175487	0.00153817	2.813	protein_coding	FAD dependent oxidoreductase domain containing 2 [Source:HGNC Symbol;Acc:HGNC:26264]
ENSG00000047621	C12orf4	-0.176123	0.0498453	1.30238	protein_coding	chromosome 12 open reading frame 4 [Source:HGNC Symbol;Acc:HGNC:1184]
ENSG00000132953	XPO4	-0.176189	0.00357117	2.44719	protein_coding	exportin 4 [Source:HGNC Symbol;Acc:HGNC:17796]
ENSG00000118412	CASP8AP2	-0.17735	0.0359791	1.44395	protein_coding	caspase 8 associated protein 2 [Source:HGNC Symbol;Acc:HGNC:1510]
ENSG00000072840	EVC	-0.177402	0.0249142	1.60355	protein_coding	EvC ciliary complex subunit 1 [Source:HGNC Symbol;Acc:HGNC:3497]
ENSG00000160094	ZNF362	-0.177702	0.0251108	1.60014	protein_coding	zinc finger protein 362 [Source:HGNC Symbol;Acc:HGNC:18079]
ENSG00000148019	CEP78	-0.178865	0.026207	1.58158	protein_coding	centrosomal protein 78 [Source:HGNC Symbol;Acc:HGNC:25740]
ENSG00000198919	DZIP3	-0.178956	0.012994	1.88626	protein_coding	DAZ interacting zinc finger protein 3 [Source:HGNC Symbol;Acc:HGNC:30938]
ENSG00000101104	PABPC1L	-0.179398	0.00109651	2.95999	protein_coding	poly(A) binding protein cytoplasmic 1 like [Source:HGNC Symbol;Acc:HGNC:15797]
ENSG00000165392	WRN	-0.179636	0.0393877	1.40464	protein_coding	Werner syndrome RecQ like helicase [Source:HGNC Symbol;Acc:HGNC:12791]
ENSG00000124608	AARS2	-0.179717	0.0251868	1.59883	protein_coding	alanyl-tRNA synthetase 2, mitochondrial [Source:HGNC Symbol;Acc:HGNC:21022]
ENSG00000110042	DTX4	-0.179752	0.0459243	1.33796	protein_coding	deltex E3 ubiquitin ligase 4 [Source:HGNC Symbol;Acc:HGNC:29151]
ENSG00000130147	SH3BP4	-0.180078	0.00255828	2.59205	protein_coding	SH3 domain binding protein 4 [Source:HGNC Symbol;Acc:HGNC:10826]
ENSG00000198793	MTOR	-0.180485	0.00836995	2.07728	protein_coding	mechanistic target of rapamycin kinase [Source:HGNC Symbol;Acc:HGNC:3942]
ENSG00000129116	PALLD	-0.180611	0.00580381	2.23629	protein_coding	palladin, cytoskeletal associated protein [Source:HGNC Symbol;Acc:HGNC:17068]
ENSG00000169519	METTL15	-0.181035	0.030288	1.51873	protein_coding	methyltransferase like 15 [Source:HGNC Symbol;Acc:HGNC:26606]
ENSG00000075702	WDR62	-0.181112	0.0323764	1.48977	protein_coding	WD repeat domain 62 [Source:HGNC Symbol;Acc:HGNC:24502]
ENSG00000079616	KIF22	-0.181325	0.00189498	2.7224	protein_coding	kinesin family member 22 [Source:HGNC Symbol;Acc:HGNC:6391]
ENSG00000135476	ESPL1	-0.181517	0.0115357	1.93796	protein_coding	extra spindle pole bodies like 1, separase [Source:HGNC Symbol;Acc:HGNC:16856]
ENSG00000117399	CDC20	-0.181907	0.000667245	3.17571	protein_coding	cell division cycle 20 [Source:HGNC Symbol;Acc:HGNC:1723]
ENSG00000108602	ALDH3A1	-0.181946	9.05909e-06	5.04292	protein_coding	aldehyde dehydrogenase 3 family member A1 [Source:HGNC Symbol;Acc:HGNC:405]
ENSG00000067365	METTL22	-0.183071	0.0190878	1.71924	protein_coding	methyltransferase like 22 [Source:HGNC Symbol;Acc:HGNC:28368]
ENSG00000213551	DNAJC9	-0.183119	0.0486075	1.3133	protein_coding	DnaJ heat shock protein family (Hsp40) member C9 [Source:HGNC Symbol;Acc:HGNC:19123]
ENSG00000182158	CREB3L2	-0.183344	0.000536703	3.27027	protein_coding	cAMP responsive element binding protein 3 like 2 [Source:HGNC Symbol;Acc:HGNC:23720]
ENSG00000140262	TCF12	-0.184438	0.014354	1.84303	protein_coding	transcription factor 12 [Source:HGNC Symbol;Acc:HGNC:11623]
ENSG00000109323	MANBA	-0.185278	0.0294533	1.53087	protein_coding	mannosidase beta [Source:HGNC Symbol;Acc:HGNC:6831]
ENSG00000167074	TEF	-0.185529	0.0485494	1.31382	protein_coding	TEF, PAR bZIP transcription factor [Source:HGNC Symbol;Acc:HGNC:11722]
ENSG00000011523	CEP68	-0.185804	0.0481128	1.31774	protein_coding	centrosomal protein 68 [Source:HGNC Symbol;Acc:HGNC:29076]
ENSG00000180902	D2HGDH	-0.186372	0.0171903	1.76472	protein_coding	D-2-hydroxyglutarate dehydrogenase [Source:HGNC Symbol;Acc:HGNC:28358]
ENSG00000108055	SMC3	-0.187084	0.000270574	3.56771	protein_coding	structural maintenance of chromosomes 3 [Source:HGNC Symbol;Acc:HGNC:2468]
ENSG00000183808	RBM12B	-0.187562	0.0332522	1.47818	protein_coding	RNA binding motif protein 12B [Source:HGNC Symbol;Acc:HGNC:32310]
ENSG00000101447	FAM83D	-0.187763	0.000580203	3.23642	protein_coding	family with sequence similarity 83 member D [Source:HGNC Symbol;Acc:HGNC:16122]
ENSG00000166851	PLK1	-0.188164	0.00886684	2.05223	protein_coding	polo like kinase 1 [Source:HGNC Symbol;Acc:HGNC:9077]
ENSG00000157741	UBN2	-0.188504	0.0211466	1.67476	protein_coding	ubinuclein 2 [Source:HGNC Symbol;Acc:HGNC:21931]
ENSG00000132434	LANCL2	-0.188616	0.0236814	1.62559	protein_coding	LanC like 2 [Source:HGNC Symbol;Acc:HGNC:6509]
ENSG00000113318	MSH3	-0.189361	0.0250521	1.60116	protein_coding	mutS homolog 3 [Source:HGNC Symbol;Acc:HGNC:7326]
ENSG00000133026	MYH10	-0.189985	0.00405425	2.39209	protein_coding	myosin heavy chain 10 [Source:HGNC Symbol;Acc:HGNC:7568]
ENSG00000143228	NUF2	-0.19041	0.0122554	1.91167	protein_coding	NUF2, NDC80 kinetochore complex component [Source:HGNC Symbol;Acc:HGNC:14621]
ENSG00000161996	WDR90	-0.191289	0.000600494	3.22149	protein_coding	WD repeat domain 90 [Source:HGNC Symbol;Acc:HGNC:26960]
ENSG00000196367	TRRAP	-0.191882	0.00140776	2.85147	protein_coding	transformation/transcription domain associated protein [Source:HGNC Symbol;Acc:HGNC:12347]
ENSG00000139324	TMTC3	-0.192391	0.0136497	1.86488	protein_coding	transmembrane and tetratricopeptide repeat containing 3 [Source:HGNC Symbol;Acc:HGNC:26899]
ENSG00000166436	TRIM66	-0.193652	0.00602932	2.21973	protein_coding	tripartite motif containing 66 [Source:HGNC Symbol;Acc:HGNC:29005]
ENSG00000049239	H6PD	-0.194224	0.000502364	3.29898	protein_coding	hexose-6-phosphate dehydrogenase/glucose 1-dehydrogenase [Source:HGNC Symbol;Acc:HGNC:4795]
ENSG00000151612	ZNF827	-0.19643	0.0203689	1.69103	protein_coding	zinc finger protein 827 [Source:HGNC Symbol;Acc:HGNC:27193]
ENSG00000103199	ZNF500	-0.197961	0.0441113	1.35545	protein_coding	zinc finger protein 500 [Source:HGNC Symbol;Acc:HGNC:23716]
ENSG00000177051	FBXO46	-0.198415	0.0199636	1.69976	protein_coding	F-box protein 46 [Source:HGNC Symbol;Acc:HGNC:25069]
ENSG00000105855	ITGB8	-0.199067	0.00965376	2.0153	protein_coding	integrin subunit beta 8 [Source:HGNC Symbol;Acc:HGNC:6163]
ENSG00000086200	IPO11	-0.199281	0.00472512	2.32559	protein_coding	importin 11 [Source:HGNC Symbol;Acc:HGNC:20628]
ENSG00000178878	APOLD1	-0.199433	0.0251965	1.59866	protein_coding	apolipoprotein L domain containing 1 [Source:HGNC Symbol;Acc:HGNC:25268]
ENSG00000162852	CNST	-0.199822	0.00679669	2.1677	protein_coding	consortin, connexin sorting protein [Source:HGNC Symbol;Acc:HGNC:26486]
ENSG00000104885	DOT1L	-0.200137	0.00380128	2.42007	protein_coding	DOT1 like histone lysine methyltransferase [Source:HGNC Symbol;Acc:HGNC:24948]
ENSG00000107890	ANKRD26	-0.200497	0.0472439	1.32565	protein_coding	ankyrin repeat domain 26 [Source:HGNC Symbol;Acc:HGNC:29186]
ENSG00000112983	BRD8	-0.20074	1.66946e-05	4.77742	protein_coding	bromodomain containing 8 [Source:HGNC Symbol;Acc:HGNC:19874]
ENSG00000088325	TPX2	-0.200767	8.47151e-07	6.07204	protein_coding	TPX2, microtubule nucleation factor [Source:HGNC Symbol;Acc:HGNC:1249]
ENSG00000138092	CENPO	-0.200966	0.0329233	1.4825	protein_coding	centromere protein O [Source:HGNC Symbol;Acc:HGNC:28152]
ENSG00000090924	PLEKHG2	-0.202452	0.00490572	2.3093	protein_coding	pleckstrin homology and RhoGEF domain containing G2 [Source:HGNC Symbol;Acc:HGNC:29515]
ENSG00000044446	PHKA2	-0.202839	0.0109577	1.96028	protein_coding	phosphorylase kinase regulatory subunit alpha 2 [Source:HGNC Symbol;Acc:HGNC:8926]
ENSG00000121753	ADGRB2	-0.202971	0.0190796	1.71943	protein_coding	adhesion G protein-coupled receptor B2 [Source:HGNC Symbol;Acc:HGNC:944]
ENSG00000243156	MICAL3	-0.203103	0.0118272	1.92712	protein_coding	microtubule associated monooxygenase, calponin and LIM domain containing 3 [Source:HGNC Symbol;Acc:HGNC:24694]
ENSG00000167395	ZNF646	-0.203573	0.00798824	2.09755	protein_coding	zinc finger protein 646 [Source:HGNC Symbol;Acc:HGNC:29004]
ENSG00000090889	KIF4A	-0.204635	0.000414506	3.38247	protein_coding	kinesin family member 4A [Source:HGNC Symbol;Acc:HGNC:13339]
ENSG00000121210	TMEM131L	-0.204835	0.0335061	1.47488	protein_coding	transmembrane 131 like [Source:HGNC Symbol;Acc:HGNC:29146]
ENSG00000146670	CDCA5	-0.205283	0.000356124	3.4484	protein_coding	cell division cycle associated 5 [Source:HGNC Symbol;Acc:HGNC:14626]
ENSG00000136874	STX17	-0.205749	0.0330655	1.48063	protein_coding	syntaxin 17 [Source:HGNC Symbol;Acc:HGNC:11432]
ENSG00000135763	URB2	-0.20712	0.0324991	1.48813	protein_coding	URB2 ribosome biogenesis 2 homolog (S. cerevisiae) [Source:HGNC Symbol;Acc:HGNC:28967]
ENSG00000160703	NLRX1	-0.207488	0.0180464	1.74361	protein_coding	NLR family member X1 [Source:HGNC Symbol;Acc:HGNC:29890]
ENSG00000196576	PLXNB2	-0.207707	3.70397e-05	4.43133	protein_coding	plexin B2 [Source:HGNC Symbol;Acc:HGNC:9104]
ENSG00000099725	PRKY	-0.208672	0.0239798	1.62015	transcribed_unprocessed_pseudogene	protein kinase Y-linked (pseudogene) [Source:HGNC Symbol;Acc:HGNC:9444]
ENSG00000163257	DCAF16	-0.209421	0.00217113	2.66331	protein_coding	DDB1 and CUL4 associated factor 16 [Source:HGNC Symbol;Acc:HGNC:25987]
ENSG00000188352	FOCAD	-0.209826	0.0150041	1.82379	protein_coding	focadhesin [Source:HGNC Symbol;Acc:HGNC:23377]
ENSG00000160298	C21orf58	-0.209864	0.00118601	2.92591	protein_coding	chromosome 21 open reading frame 58 [Source:HGNC Symbol;Acc:HGNC:1300]
ENSG00000175213	ZNF408	-0.210199	0.0244788	1.61121	protein_coding	zinc finger protein 408 [Source:HGNC Symbol;Acc:HGNC:20041]
ENSG00000094916	CBX5	-0.210259	7.613e-08	7.11844	protein_coding	chromobox 5 [Source:HGNC Symbol;Acc:HGNC:1555]
ENSG00000185480	PARPBP	-0.210372	0.0384732	1.41484	protein_coding	PARP1 binding protein [Source:HGNC Symbol;Acc:HGNC:26074]
ENSG00000272734	ADIRF-AS1	-0.211272	0.0466204	1.33142	processed_transcript	ADIRF antisense RNA 1 [Source:HGNC Symbol;Acc:HGNC:45127]
ENSG00000145241	CENPC	-0.212218	0.0404269	1.39333	protein_coding	centromere protein C [Source:HGNC Symbol;Acc:HGNC:1854]
ENSG00000197603	CPLANE1	-0.212498	0.0263113	1.57986	protein_coding	ciliogenesis and planar polarity effector 1 [Source:HGNC Symbol;Acc:HGNC:25801]
ENSG00000215883	CYB5RL	-0.214579	0.0219135	1.65929	protein_coding	cytochrome b5 reductase like [Source:HGNC Symbol;Acc:HGNC:32220]
ENSG00000089682	RBM41	-0.215196	0.047084	1.32713	protein_coding	RNA binding motif protein 41 [Source:HGNC Symbol;Acc:HGNC:25617]
ENSG00000137807	KIF23	-0.215263	4.32423e-05	4.36409	protein_coding	kinesin family member 23 [Source:HGNC Symbol;Acc:HGNC:6392]
ENSG00000128602	SMO	-0.216166	0.000831444	3.08017	protein_coding	smoothened, frizzled class receptor [Source:HGNC Symbol;Acc:HGNC:11119]
ENSG00000196368	NUDT11	-0.216299	0.0403334	1.39433	protein_coding	nudix hydrolase 11 [Source:HGNC Symbol;Acc:HGNC:18011]
ENSG00000119397	CNTRL	-0.217182	0.004191	2.37768	protein_coding	centriolin [Source:HGNC Symbol;Acc:HGNC:1858]
ENSG00000142945	KIF2C	-0.218291	7.19083e-06	5.14322	protein_coding	kinesin family member 2C [Source:HGNC Symbol;Acc:HGNC:6393]
ENSG00000134690	CDCA8	-0.219433	0.000359947	3.44376	protein_coding	cell division cycle associated 8 [Source:HGNC Symbol;Acc:HGNC:14629]
ENSG00000189308	LIN54	-0.221252	0.0198849	1.70148	protein_coding	lin-54 DREAM MuvB core complex component [Source:HGNC Symbol;Acc:HGNC:25397]
ENSG00000162063	CCNF	-0.221341	0.000435085	3.36143	protein_coding	cyclin F [Source:HGNC Symbol;Acc:HGNC:1591]
ENSG00000170540	ARL6IP1	-0.222191	3.36718e-07	6.47273	protein_coding	ADP ribosylation factor like GTPase 6 interacting protein 1 [Source:HGNC Symbol;Acc:HGNC:697]
ENSG00000271533	Z83843.1	-0.222468	0.0230639	1.63707	sense_intronic	novel transcript, sense intronic FTX
ENSG00000165480	SKA3	-0.222591	0.0134483	1.87133	protein_coding	spindle and kinetochore associated complex subunit 3 [Source:HGNC Symbol;Acc:HGNC:20262]
ENSG00000169679	BUB1	-0.225549	0.000818625	3.08691	protein_coding	BUB1 mitotic checkpoint serine/threonine kinase [Source:HGNC Symbol;Acc:HGNC:1148]
ENSG00000171241	SHCBP1	-0.226024	0.000675727	3.17023	protein_coding	SHC binding and spindle associated 1 [Source:HGNC Symbol;Acc:HGNC:29547]
ENSG00000111665	CDCA3	-0.226361	0.000897992	3.04673	protein_coding	cell division cycle associated 3 [Source:HGNC Symbol;Acc:HGNC:14624]
ENSG00000121621	KIF18A	-0.22668	0.00192872	2.71473	protein_coding	kinesin family member 18A [Source:HGNC Symbol;Acc:HGNC:29441]
ENSG00000145386	CCNA2	-0.227154	0.000254384	3.59451	protein_coding	cyclin A2 [Source:HGNC Symbol;Acc:HGNC:1578]
ENSG00000174738	NR1D2	-0.228688	0.00319801	2.49512	protein_coding	nuclear receptor subfamily 1 group D member 2 [Source:HGNC Symbol;Acc:HGNC:7963]
ENSG00000008277	ADAM22	-0.228906	0.00109554	2.96037	protein_coding	ADAM metallopeptidase domain 22 [Source:HGNC Symbol;Acc:HGNC:201]
ENSG00000010292	NCAPD2	-0.228942	7.58781e-08	7.11988	protein_coding	non-SMC condensin I complex subunit D2 [Source:HGNC Symbol;Acc:HGNC:24305]
ENSG00000152377	SPOCK1	-0.228991	0.0111668	1.95207	protein_coding	SPARC (osteonectin), cwcv and kazal like domains proteoglycan 1 [Source:HGNC Symbol;Acc:HGNC:11251]
ENSG00000149474	KAT14	-0.229698	0.0131386	1.88145	protein_coding	lysine acetyltransferase 14 [Source:HGNC Symbol;Acc:HGNC:15904]
ENSG00000111752	PHC1	-0.230266	0.0143013	1.84462	protein_coding	polyhomeotic homolog 1 [Source:HGNC Symbol;Acc:HGNC:3182]
ENSG00000092140	G2E3	-0.231177	0.00815058	2.08881	protein_coding	G2/M-phase specific E3 ubiquitin protein ligase [Source:HGNC Symbol;Acc:HGNC:20338]
ENSG00000166086	JAM3	-0.231346	0.00798836	2.09754	protein_coding	junctional adhesion molecule 3 [Source:HGNC Symbol;Acc:HGNC:15532]
ENSG00000169188	APEX2	-0.231919	0.00524734	2.28006	protein_coding	apurinic/apyrimidinic endodeoxyribonuclease 2 [Source:HGNC Symbol;Acc:HGNC:17889]
ENSG00000166575	TMEM135	-0.232002	0.0130532	1.88428	protein_coding	transmembrane protein 135 [Source:HGNC Symbol;Acc:HGNC:26167]
ENSG00000115687	PASK	-0.232143	0.0118821	1.92511	protein_coding	PAS domain containing serine/threonine kinase [Source:HGNC Symbol;Acc:HGNC:17270]
ENSG00000138182	KIF20B	-0.232568	0.000156153	3.80645	protein_coding	kinesin family member 20B [Source:HGNC Symbol;Acc:HGNC:7212]
ENSG00000138829	FBN2	-0.232667	0.0247953	1.60563	protein_coding	fibrillin 2 [Source:HGNC Symbol;Acc:HGNC:3604]
ENSG00000161618	ALDH16A1	-0.233007	0.00863287	2.06385	protein_coding	aldehyde dehydrogenase 16 family member A1 [Source:HGNC Symbol;Acc:HGNC:28114]
ENSG00000123485	HJURP	-0.233651	2.71357e-06	5.56646	protein_coding	Holliday junction recognition protein [Source:HGNC Symbol;Acc:HGNC:25444]
ENSG00000083635	NUFIP1	-0.234217	0.0309582	1.50922	protein_coding	NUFIP1, FMR1 interacting protein 1 [Source:HGNC Symbol;Acc:HGNC:8057]
ENSG00000083097	DOP1A	-0.234323	0.0466288	1.33135	protein_coding	DOP1 leucine zipper like protein A [Source:HGNC Symbol;Acc:HGNC:21194]
ENSG00000105792	CFAP69	-0.234437	0.0424432	1.37219	protein_coding	cilia and flagella associated protein 69 [Source:HGNC Symbol;Acc:HGNC:26107]
ENSG00000196670	ZFP62	-0.23512	0.00900707	2.04542	protein_coding	ZFP62 zinc finger protein [Source:HGNC Symbol;Acc:HGNC:23241]
ENSG00000177943	MAMDC4	-0.235126	0.0311731	1.50622	protein_coding	MAM domain containing 4 [Source:HGNC Symbol;Acc:HGNC:24083]
ENSG00000125962	ARMCX5	-0.236306	0.0445744	1.35091	protein_coding	armadillo repeat containing X-linked 5 [Source:HGNC Symbol;Acc:HGNC:25772]
ENSG00000126368	NR1D1	-0.237912	0.0394396	1.40407	protein_coding	nuclear receptor subfamily 1 group D member 1 [Source:HGNC Symbol;Acc:HGNC:7962]
ENSG00000145982	FARS2	-0.238803	0.0493294	1.30689	protein_coding	phenylalanyl-tRNA synthetase 2, mitochondrial [Source:HGNC Symbol;Acc:HGNC:21062]
ENSG00000138780	GSTCD	-0.239	0.0450369	1.34643	protein_coding	glutathione S-transferase C-terminal domain containing [Source:HGNC Symbol;Acc:HGNC:25806]
ENSG00000112294	ALDH5A1	-0.239644	0.0440607	1.35595	protein_coding	aldehyde dehydrogenase 5 family member A1 [Source:HGNC Symbol;Acc:HGNC:408]
ENSG00000076706	MCAM	-0.239683	0.0139639	1.85499	protein_coding	melanoma cell adhesion molecule [Source:HGNC Symbol;Acc:HGNC:6934]
ENSG00000138756	BMP2K	-0.240112	0.0416983	1.37988	protein_coding	BMP2 inducible kinase [Source:HGNC Symbol;Acc:HGNC:18041]
ENSG00000126787	DLGAP5	-0.24018	0.00108606	2.96415	protein_coding	DLG associated protein 5 [Source:HGNC Symbol;Acc:HGNC:16864]
ENSG00000102763	VWA8	-0.242094	0.0179343	1.74632	protein_coding	von Willebrand factor A domain containing 8 [Source:HGNC Symbol;Acc:HGNC:29071]
ENSG00000111788	AC009533.1	-0.242195	0.0306862	1.51306	unprocessed_pseudogene	DEAD/H (Asp-Glu-Ala-Asp/His) box polypeptide like pseudogene
ENSG00000067113	PLPP1	-0.242557	0.000481034	3.31782	protein_coding	phospholipid phosphatase 1 [Source:HGNC Symbol;Acc:HGNC:9228]
ENSG00000049130	KITLG	-0.242718	0.00174905	2.7572	protein_coding	KIT ligand [Source:HGNC Symbol;Acc:HGNC:6343]
ENSG00000153029	MR1	-0.243019	0.0042344	2.37321	protein_coding	major histocompatibility complex, class I-related [Source:HGNC Symbol;Acc:HGNC:4975]
ENSG00000169129	AFAP1L2	-0.243216	0.00370889	2.43076	protein_coding	actin filament associated protein 1 like 2 [Source:HGNC Symbol;Acc:HGNC:25901]
ENSG00000159307	SCUBE1	-0.243548	0.00399056	2.39897	protein_coding	signal peptide, CUB domain and EGF like domain containing 1 [Source:HGNC Symbol;Acc:HGNC:13441]
ENSG00000143126	CELSR2	-0.243703	0.0149243	1.82611	protein_coding	cadherin EGF LAG seven-pass G-type receptor 2 [Source:HGNC Symbol;Acc:HGNC:3231]
ENSG00000028116	VRK2	-0.24456	0.0309481	1.50937	protein_coding	vaccinia related kinase 2 [Source:HGNC Symbol;Acc:HGNC:12719]
ENSG00000112984	KIF20A	-0.246201	7.64673e-06	5.11652	protein_coding	kinesin family member 20A [Source:HGNC Symbol;Acc:HGNC:9787]
ENSG00000117724	CENPF	-0.246405	6.24692e-05	4.20433	protein_coding	centromere protein F [Source:HGNC Symbol;Acc:HGNC:1857]
ENSG00000103995	CEP152	-0.247538	0.00100331	2.99856	protein_coding	centrosomal protein 152 [Source:HGNC Symbol;Acc:HGNC:29298]
ENSG00000152223	EPG5	-0.247748	0.000774337	3.11107	protein_coding	ectopic P-granules autophagy protein 5 homolog [Source:HGNC Symbol;Acc:HGNC:29331]
ENSG00000278535	DHRS11	-0.247756	0.00480315	2.31847	protein_coding	dehydrogenase/reductase 11 [Source:HGNC Symbol;Acc:HGNC:28639]
ENSG00000002016	RAD52	-0.248548	0.0273553	1.56296	protein_coding	RAD52 homolog, DNA repair protein [Source:HGNC Symbol;Acc:HGNC:9824]
ENSG00000054654	SYNE2	-0.250582	0.00209056	2.67974	protein_coding	spectrin repeat containing nuclear envelope protein 2 [Source:HGNC Symbol;Acc:HGNC:17084]
ENSG00000134569	LRP4	-0.252265	0.0280406	1.55221	protein_coding	LDL receptor related protein 4 [Source:HGNC Symbol;Acc:HGNC:6696]
ENSG00000232098	AC012313.1	-0.253078	0.0257648	1.58897	lincRNA	novel transcript
ENSG00000163291	PAQR3	-0.253282	0.0235658	1.62772	protein_coding	progestin and adipoQ receptor family member 3 [Source:HGNC Symbol;Acc:HGNC:30130]
ENSG00000285967	NIPBL-DT	-0.253293	0.00409972	2.38725	bidirectional_promoter_lncRNA	NIPBL divergent transcript [Source:HGNC Symbol;Acc:HGNC:51293]
ENSG00000110237	ARHGEF17	-0.253478	1.39822e-05	4.85443	protein_coding	Rho guanine nucleotide exchange factor 17 [Source:HGNC Symbol;Acc:HGNC:21726]
ENSG00000204536	CCHCR1	-0.254277	0.000121886	3.91405	protein_coding	coiled-coil alpha-helical rod protein 1 [Source:HGNC Symbol;Acc:HGNC:13930]
ENSG00000122483	CCDC18	-0.256289	0.00314077	2.50296	protein_coding	coiled-coil domain containing 18 [Source:HGNC Symbol;Acc:HGNC:30370]
ENSG00000009413	REV3L	-0.256558	0.00721454	2.14179	protein_coding	REV3 like, DNA directed polymerase zeta catalytic subunit [Source:HGNC Symbol;Acc:HGNC:9968]
ENSG00000100162	CENPM	-0.257119	0.00093225	3.03047	protein_coding	centromere protein M [Source:HGNC Symbol;Acc:HGNC:18352]
ENSG00000143067	ZNF697	-0.258247	0.0137839	1.86063	protein_coding	zinc finger protein 697 [Source:HGNC Symbol;Acc:HGNC:32034]
ENSG00000268362	AC092279.1	-0.259779	0.033484	1.47516	lincRNA	novel transcript
ENSG00000169855	ROBO1	-0.259907	4.87042e-05	4.31243	protein_coding	roundabout guidance receptor 1 [Source:HGNC Symbol;Acc:HGNC:10249]
ENSG00000167889	MGAT5B	-0.260303	0.0019758	2.70426	protein_coding	alpha-1,6-mannosylglycoprotein 6-beta-N-acetylglucosaminyltransferase B [Source:HGNC Symbol;Acc:HGNC:24140]
ENSG00000213390	ARHGAP19	-0.261521	0.0182577	1.73855	protein_coding	Rho GTPase activating protein 19 [Source:HGNC Symbol;Acc:HGNC:23724]
ENSG00000080986	NDC80	-0.261849	0.000953061	3.02088	protein_coding	NDC80, kinetochore complex component [Source:HGNC Symbol;Acc:HGNC:16909]
ENSG00000172296	SPTLC3	-0.262145	0.0272787	1.56418	protein_coding	serine palmitoyltransferase long chain base subunit 3 [Source:HGNC Symbol;Acc:HGNC:16253]
ENSG00000107551	RASSF4	-0.262429	0.0129406	1.88805	protein_coding	Ras association domain family member 4 [Source:HGNC Symbol;Acc:HGNC:20793]
ENSG00000253982	AC100810.1	-0.262446	0.0390853	1.40799	antisense	uncharacterized LOC101927752 [Source:NCBI gene;Acc:101927752]
ENSG00000077943	ITGA8	-0.263857	0.0173316	1.76116	protein_coding	integrin subunit alpha 8 [Source:HGNC Symbol;Acc:HGNC:6144]
ENSG00000156853	ZNF689	-0.264776	0.00994579	2.00236	protein_coding	zinc finger protein 689 [Source:HGNC Symbol;Acc:HGNC:25173]
ENSG00000162576	MXRA8	-0.26478	0.0193297	1.71377	protein_coding	matrix remodeling associated 8 [Source:HGNC Symbol;Acc:HGNC:7542]
ENSG00000156970	BUB1B	-0.265481	0.000140432	3.85253	protein_coding	BUB1 mitotic checkpoint serine/threonine kinase B [Source:HGNC Symbol;Acc:HGNC:1149]
ENSG00000077684	JADE1	-0.265786	0.000676515	3.16972	protein_coding	jade family PHD finger 1 [Source:HGNC Symbol;Acc:HGNC:30027]
ENSG00000104381	GDAP1	-0.267766	0.0428178	1.36838	protein_coding	ganglioside induced differentiation associated protein 1 [Source:HGNC Symbol;Acc:HGNC:15968]
ENSG00000205885	C1RL-AS1	-0.267855	0.0339978	1.46855	antisense	C1RL antisense RNA 1 [Source:HGNC Symbol;Acc:HGNC:27461]
ENSG00000184445	KNTC1	-0.268377	2.13732e-05	4.67013	protein_coding	kinetochore associated 1 [Source:HGNC Symbol;Acc:HGNC:17255]
ENSG00000132436	FIGNL1	-0.268868	0.00568512	2.24526	protein_coding	fidgetin like 1 [Source:HGNC Symbol;Acc:HGNC:13286]
ENSG00000001461	NIPAL3	-0.27022	0.00582747	2.23452	protein_coding	NIPA like domain containing 3 [Source:HGNC Symbol;Acc:HGNC:25233]
ENSG00000113578	FGF1	-0.270252	0.039278	1.40585	protein_coding	fibroblast growth factor 1 [Source:HGNC Symbol;Acc:HGNC:3665]
ENSG00000144152	FBLN7	-0.271556	0.0422119	1.37457	protein_coding	fibulin 7 [Source:HGNC Symbol;Acc:HGNC:26740]
ENSG00000272068	AL365181.2	-0.272042	0.0172484	1.76325	lincRNA	novel transcript
ENSG00000158106	RHPN1	-0.272414	0.0399131	1.39888	protein_coding	rhophilin Rho GTPase binding protein 1 [Source:HGNC Symbol;Acc:HGNC:19973]
ENSG00000161048	NAPEPLD	-0.273066	0.0227429	1.64315	protein_coding	N-acyl phosphatidylethanolamine phospholipase D [Source:HGNC Symbol;Acc:HGNC:21683]
ENSG00000113810	SMC4	-0.273533	1.61886e-06	5.79079	protein_coding	structural maintenance of chromosomes 4 [Source:HGNC Symbol;Acc:HGNC:14013]
ENSG00000137135	ARHGEF39	-0.273723	0.0297081	1.52712	protein_coding	Rho guanine nucleotide exchange factor 39 [Source:HGNC Symbol;Acc:HGNC:25909]
ENSG00000074621	SLC24A1	-0.274527	0.0142927	1.84489	protein_coding	solute carrier family 24 member 1 [Source:HGNC Symbol;Acc:HGNC:10975]
ENSG00000160352	ZNF714	-0.276833	0.00651115	2.18634	protein_coding	zinc finger protein 714 [Source:HGNC Symbol;Acc:HGNC:27124]
ENSG00000088756	ARHGAP28	-0.277665	0.000274332	3.56172	protein_coding	Rho GTPase activating protein 28 [Source:HGNC Symbol;Acc:HGNC:25509]
ENSG00000196839	ADA	-0.278307	0.0432885	1.36363	protein_coding	adenosine deaminase [Source:HGNC Symbol;Acc:HGNC:186]
ENSG00000196943	NOP9	-0.27896	0.00667538	2.17552	protein_coding	NOP9 nucleolar protein [Source:HGNC Symbol;Acc:HGNC:19826]
ENSG00000230487	PSMG3-AS1	-0.279448	0.00101704	2.99266	lincRNA	PSMG3 antisense RNA 1 (head to head) [Source:HGNC Symbol;Acc:HGNC:22230]
ENSG00000152253	SPC25	-0.280876	0.00699087	2.15547	protein_coding	SPC25, NDC80 kinetochore complex component [Source:HGNC Symbol;Acc:HGNC:24031]
ENSG00000253729	PRKDC	-0.28118	6.71306e-08	7.17308	protein_coding	protein kinase, DNA-activated, catalytic subunit [Source:HGNC Symbol;Acc:HGNC:9413]
ENSG00000106804	C5	-0.281842	0.00975917	2.01059	protein_coding	complement C5 [Source:HGNC Symbol;Acc:HGNC:1331]
ENSG00000091656	ZFHX4	-0.282048	0.00717724	2.14404	protein_coding	zinc finger homeobox 4 [Source:HGNC Symbol;Acc:HGNC:30939]
ENSG00000188878	FBF1	-0.283046	0.0148187	1.82919	protein_coding	Fas binding factor 1 [Source:HGNC Symbol;Acc:HGNC:24674]
ENSG00000066279	ASPM	-0.283257	9.94789e-07	6.00227	protein_coding	abnormal spindle microtubule assembly [Source:HGNC Symbol;Acc:HGNC:19048]
ENSG00000121152	NCAPH	-0.283667	0.000147811	3.83029	protein_coding	non-SMC condensin I complex subunit H [Source:HGNC Symbol;Acc:HGNC:1112]
ENSG00000109674	NEIL3	-0.284722	8.41561e-05	4.07491	protein_coding	nei like DNA glycosylase 3 [Source:HGNC Symbol;Acc:HGNC:24573]
ENSG00000109805	NCAPG	-0.2856	3.33439e-06	5.47698	protein_coding	non-SMC condensin I complex subunit G [Source:HGNC Symbol;Acc:HGNC:24304]
ENSG00000249859	PVT1	-0.28605	0.0308581	1.51063	lincRNA	Pvt1 oncogene [Source:HGNC Symbol;Acc:HGNC:9709]
ENSG00000152359	POC5	-0.287511	0.00835925	2.07783	protein_coding	POC5 centriolar protein [Source:HGNC Symbol;Acc:HGNC:26658]
ENSG00000182504	CEP97	-0.287602	0.00170538	2.76818	protein_coding	centrosomal protein 97 [Source:HGNC Symbol;Acc:HGNC:26244]
ENSG00000223764	LINC02593	-0.287751	0.00996725	2.00142	lincRNA	long intergenic non-protein coding RNA 2593 [Source:HGNC Symbol;Acc:HGNC:53933]
ENSG00000104450	SPAG1	-0.288924	0.0301968	1.52004	protein_coding	sperm associated antigen 1 [Source:HGNC Symbol;Acc:HGNC:11212]
ENSG00000133302	SLF1	-0.28919	0.00155817	2.80739	protein_coding	SMC5-SMC6 complex localization factor 1 [Source:HGNC Symbol;Acc:HGNC:25408]
ENSG00000186153	WWOX	-0.289874	0.00611279	2.21376	protein_coding	WW domain containing oxidoreductase [Source:HGNC Symbol;Acc:HGNC:12799]
ENSG00000158301	GPRASP2	-0.289892	0.0125221	1.90232	protein_coding	G protein-coupled receptor associated sorting protein 2 [Source:HGNC Symbol;Acc:HGNC:25169]
ENSG00000272405	AL365181.3	-0.290241	0.00133028	2.87606	antisense	novel transcript, antisense to BCAN
ENSG00000166004	CEP295	-0.290296	0.0221611	1.65441	protein_coding	centrosomal protein 295 [Source:HGNC Symbol;Acc:HGNC:29366]
ENSG00000122966	CIT	-0.290944	4.0412e-07	6.39349	protein_coding	citron rho-interacting serine/threonine kinase [Source:HGNC Symbol;Acc:HGNC:1985]
ENSG00000139508	SLC46A3	-0.291565	0.0226405	1.64511	protein_coding	solute carrier family 46 member 3 [Source:HGNC Symbol;Acc:HGNC:27501]
ENSG00000173588	CEP83	-0.29639	0.0178313	1.74882	protein_coding	centrosomal protein 83 [Source:HGNC Symbol;Acc:HGNC:17966]
ENSG00000155970	MICU3	-0.29668	0.030804	1.51139	protein_coding	mitochondrial calcium uptake family member 3 [Source:HGNC Symbol;Acc:HGNC:27820]
ENSG00000144554	FANCD2	-0.296686	2.68456e-05	4.57113	protein_coding	FA complementation group D2 [Source:HGNC Symbol;Acc:HGNC:3585]
ENSG00000138496	PARP9	-0.296777	0.000103494	3.98508	protein_coding	poly(ADP-ribose) polymerase family member 9 [Source:HGNC Symbol;Acc:HGNC:24118]
ENSG00000175505	CLCF1	-0.29952	0.0390498	1.40838	protein_coding	cardiotrophin like cytokine factor 1 [Source:HGNC Symbol;Acc:HGNC:17412]
ENSG00000076382	SPAG5	-0.299563	5.7104e-09	8.24333	protein_coding	sperm associated antigen 5 [Source:HGNC Symbol;Acc:HGNC:13452]
ENSG00000132326	PER2	-0.300099	0.0281659	1.55028	protein_coding	period circadian regulator 2 [Source:HGNC Symbol;Acc:HGNC:8846]
ENSG00000168386	FILIP1L	-0.30349	0.0216402	1.66474	protein_coding	filamin A interacting protein 1 like [Source:HGNC Symbol;Acc:HGNC:24589]
ENSG00000146247	PHIP	-0.30355	0.000360854	3.44267	protein_coding	pleckstrin homology domain interacting protein [Source:HGNC Symbol;Acc:HGNC:15673]
ENSG00000070950	RAD18	-0.306526	0.000364401	3.43842	protein_coding	RAD18, E3 ubiquitin protein ligase [Source:HGNC Symbol;Acc:HGNC:18278]
ENSG00000135903	PAX3	-0.309817	0.0217565	1.66241	protein_coding	paired box 3 [Source:HGNC Symbol;Acc:HGNC:8617]
ENSG00000076770	MBNL3	-0.310189	0.00180133	2.74441	protein_coding	muscleblind like splicing regulator 3 [Source:HGNC Symbol;Acc:HGNC:20564]
ENSG00000163808	KIF15	-0.310634	0.000345399	3.46168	protein_coding	kinesin family member 15 [Source:HGNC Symbol;Acc:HGNC:17273]
ENSG00000162849	KIF26B	-0.312428	0.031387	1.50325	protein_coding	kinesin family member 26B [Source:HGNC Symbol;Acc:HGNC:25484]
ENSG00000188312	CENPP	-0.316675	0.0369973	1.43183	protein_coding	centromere protein P [Source:HGNC Symbol;Acc:HGNC:32933]
ENSG00000061337	LZTS1	-0.316958	0.00724269	2.1401	protein_coding	leucine zipper tumor suppressor 1 [Source:HGNC Symbol;Acc:HGNC:13861]
ENSG00000186871	ERCC6L	-0.317835	0.00345637	2.46138	protein_coding	ERCC excision repair 6 like, spindle assembly checkpoint helicase [Source:HGNC Symbol;Acc:HGNC:20794]
ENSG00000147027	TMEM47	-0.318231	0.0228149	1.64178	protein_coding	transmembrane protein 47 [Source:HGNC Symbol;Acc:HGNC:18515]
ENSG00000187764	SEMA4D	-0.32246	0.00053897	3.26844	protein_coding	semaphorin 4D [Source:HGNC Symbol;Acc:HGNC:10732]
ENSG00000172171	TEFM	-0.324299	0.0138842	1.85748	protein_coding	transcription elongation factor, mitochondrial [Source:HGNC Symbol;Acc:HGNC:26223]
ENSG00000082438	COBLL1	-0.324902	0.027829	1.5555	protein_coding	cordon-bleu WH2 repeat protein like 1 [Source:HGNC Symbol;Acc:HGNC:23571]
ENSG00000118849	RARRES1	-0.33184	0.0118037	1.92798	protein_coding	retinoic acid receptor responder 1 [Source:HGNC Symbol;Acc:HGNC:9867]
ENSG00000164930	FZD6	-0.333256	0.0212544	1.67255	protein_coding	frizzled class receptor 6 [Source:HGNC Symbol;Acc:HGNC:4044]
ENSG00000131018	SYNE1	-0.334063	0.00189932	2.7214	protein_coding	spectrin repeat containing nuclear envelope protein 1 [Source:HGNC Symbol;Acc:HGNC:17089]
ENSG00000255121	AP003392.4	-0.334912	0.0364246	1.43861	lincRNA	novel transcript
ENSG00000026036	RTEL1-TNFRSF6B	-0.339017	0.0275402	1.56003	protein_coding	RTEL1-TNFRSF6B readthrough (NMD candidate) [Source:HGNC Symbol;Acc:HGNC:44095]
ENSG00000116106	EPHA4	-0.339049	9.37044e-05	4.02824	protein_coding	EPH receptor A4 [Source:HGNC Symbol;Acc:HGNC:3388]
ENSG00000172244	C5orf34	-0.339291	0.00477867	2.32069	protein_coding	chromosome 5 open reading frame 34 [Source:HGNC Symbol;Acc:HGNC:24738]
ENSG00000204623	ZNRD1ASP	-0.341538	0.00327618	2.48463	transcribed_unitary_pseudogene	zinc ribbon domain containing 1 antisense, pseudogene [Source:HGNC Symbol;Acc:HGNC:13924]
ENSG00000131747	TOP2A	-0.34378	3.59131e-12	11.4447	protein_coding	DNA topoisomerase II alpha [Source:HGNC Symbol;Acc:HGNC:11989]
ENSG00000132199	ENOSF1	-0.34597	0.00862114	2.06444	protein_coding	enolase superfamily member 1 [Source:HGNC Symbol;Acc:HGNC:30365]
ENSG00000076555	ACACB	-0.346158	0.0135961	1.86659	protein_coding	acetyl-CoA carboxylase beta [Source:HGNC Symbol;Acc:HGNC:85]
ENSG00000175322	ZNF519	-0.346428	0.00523746	2.28088	protein_coding	zinc finger protein 519 [Source:HGNC Symbol;Acc:HGNC:30574]
ENSG00000196418	ZNF124	-0.347621	0.0370645	1.43104	protein_coding	zinc finger protein 124 [Source:HGNC Symbol;Acc:HGNC:12907]
ENSG00000006283	CACNA1G	-0.348116	0.00593726	2.22641	protein_coding	calcium voltage-gated channel subunit alpha1 G [Source:HGNC Symbol;Acc:HGNC:1394]
ENSG00000241322	CDRT1	-0.353113	0.0222294	1.65307	protein_coding	CMT1A duplicated region transcript 1 [Source:HGNC Symbol;Acc:HGNC:14379]
ENSG00000137804	NUSAP1	-0.35571	0.00145621	2.83678	protein_coding	nucleolar and spindle associated protein 1 [Source:HGNC Symbol;Acc:HGNC:18538]
ENSG00000174130	TLR6	-0.356525	0.00689768	2.1613	protein_coding	toll like receptor 6 [Source:HGNC Symbol;Acc:HGNC:16711]
ENSG00000078319	PMS2P1	-0.357347	0.0105412	1.97711	unprocessed_pseudogene	PMS1 homolog 2, mismatch repair system component pseudogene 1 [Source:HGNC Symbol;Acc:HGNC:9123]
ENSG00000245958	AC093752.1	-0.357591	0.0170489	1.7683	transcribed_unprocessed_pseudogene	septin 7 pseudogene [Source:NCBI gene;Acc:645513]
ENSG00000182263	FIGN	-0.358011	0.0195262	1.70938	protein_coding	fidgetin, microtubule severing factor [Source:HGNC Symbol;Acc:HGNC:13285]
ENSG00000041982	TNC	-0.360043	0.00203414	2.69162	protein_coding	tenascin C [Source:HGNC Symbol;Acc:HGNC:5318]
ENSG00000112769	LAMA4	-0.361089	1.48157e-07	6.82928	protein_coding	laminin subunit alpha 4 [Source:HGNC Symbol;Acc:HGNC:6484]
ENSG00000276600	RAB7B	-0.366736	0.0149577	1.82513	protein_coding	RAB7B, member RAS oncogene family [Source:HGNC Symbol;Acc:HGNC:30513]
ENSG00000196876	SCN8A	-0.372274	0.0287586	1.54123	protein_coding	sodium voltage-gated channel alpha subunit 8 [Source:HGNC Symbol;Acc:HGNC:10596]
ENSG00000107614	TRDMT1	-0.372361	0.0405033	1.39251	protein_coding	tRNA aspartic acid methyltransferase 1 [Source:HGNC Symbol;Acc:HGNC:2977]
ENSG00000108839	ALOX12	-0.374693	0.0267075	1.57337	protein_coding	arachidonate 12-lipoxygenase, 12S type [Source:HGNC Symbol;Acc:HGNC:429]
ENSG00000111799	COL12A1	-0.376306	2.4301e-09	8.61438	protein_coding	collagen type XII alpha 1 chain [Source:HGNC Symbol;Acc:HGNC:2188]
ENSG00000176641	RNF152	-0.377058	0.0102462	1.98944	protein_coding	ring finger protein 152 [Source:HGNC Symbol;Acc:HGNC:26811]
ENSG00000128578	STRIP2	-0.377475	0.00284577	2.5458	protein_coding	striatin interacting protein 2 [Source:HGNC Symbol;Acc:HGNC:22209]
ENSG00000065534	MYLK	-0.380245	2.10001e-07	6.67778	protein_coding	myosin light chain kinase [Source:HGNC Symbol;Acc:HGNC:7590]
ENSG00000186638	KIF24	-0.382397	0.000433337	3.36317	protein_coding	kinesin family member 24 [Source:HGNC Symbol;Acc:HGNC:19916]
ENSG00000148773	MKI67	-0.38448	5.30437e-10	9.27537	protein_coding	marker of proliferation Ki-67 [Source:HGNC Symbol;Acc:HGNC:7107]
ENSG00000139410	SDSL	-0.385488	0.00775656	2.11033	protein_coding	serine dehydratase like [Source:HGNC Symbol;Acc:HGNC:30404]
ENSG00000185245	GP1BA	-0.385734	0.047297	1.32517	protein_coding	glycoprotein Ib platelet subunit alpha [Source:HGNC Symbol;Acc:HGNC:4439]
ENSG00000107443	CCNJ	-0.389495	0.00532122	2.27399	protein_coding	cyclin J [Source:HGNC Symbol;Acc:HGNC:23434]
ENSG00000285230	RALY-AS1	-0.396441	0.00594345	2.22596	lincRNA	RALY antisense RNA 1 [Source:HGNC Symbol;Acc:HGNC:50743]
ENSG00000267493	CIRBP-AS1	-0.403177	0.0464839	1.3327	antisense	CIRBP antisense RNA 1 [Source:HGNC Symbol;Acc:HGNC:28588]
ENSG00000236397	DDX11L2	-0.414129	0.0309217	1.50974	unprocessed_pseudogene	DEAD/H-box helicase 11 like 2 [Source:HGNC Symbol;Acc:HGNC:37103]
ENSG00000165757	JCAD	-0.419293	1.38711e-06	5.85789	protein_coding	junctional cadherin 5 associated [Source:HGNC Symbol;Acc:HGNC:29283]
ENSG00000269896	AL513477.1	-0.425095	0.00770289	2.11335	transcribed_processed_pseudogene	small nuclear ribonucleoprotein polypeptide N pseudogene [Source:NCBI gene;Acc:100129534]
ENSG00000073146	MOV10L1	-0.430838	0.0388474	1.41064	protein_coding	Mov10 like RISC complex RNA helicase 1 [Source:HGNC Symbol;Acc:HGNC:7201]
ENSG00000126091	ST3GAL3	-0.431998	0.0067562	2.1703	protein_coding	ST3 beta-galactoside alpha-2,3-sialyltransferase 3 [Source:HGNC Symbol;Acc:HGNC:10866]
ENSG00000018699	TTC27	-0.432932	0.000238538	3.62244	protein_coding	tetratricopeptide repeat domain 27 [Source:HGNC Symbol;Acc:HGNC:25986]
ENSG00000275591	XKR5	-0.435095	0.0426796	1.36978	protein_coding	XK related 5 [Source:HGNC Symbol;Acc:HGNC:20782]
ENSG00000213888	LINC01521	-0.436213	0.00927611	2.03263	lincRNA	long intergenic non-protein coding RNA 1521 [Source:HGNC Symbol;Acc:HGNC:26029]
ENSG00000149548	CCDC15	-0.438951	0.0116669	1.93305	protein_coding	coiled-coil domain containing 15 [Source:HGNC Symbol;Acc:HGNC:25798]
ENSG00000007968	E2F2	-0.440127	0.00198926	2.70131	protein_coding	E2F transcription factor 2 [Source:HGNC Symbol;Acc:HGNC:3114]
ENSG00000164116	GUCY1A1	-0.44101	0.017495	1.75708	protein_coding	guanylate cyclase 1 soluble subunit alpha 1 [Source:HGNC Symbol;Acc:HGNC:4685]
ENSG00000279159	AC003681.1	-0.445459	0.0165649	1.78081	antisense	novel transcript, antisense to MTMR3
ENSG00000138735	PDE5A	-0.446481	0.000132326	3.87835	protein_coding	phosphodiesterase 5A [Source:HGNC Symbol;Acc:HGNC:8784]
ENSG00000205464	ATP6AP1L	-0.453491	0.00266362	2.57453	protein_coding	ATPase H+ transporting accessory protein 1 like [Source:HGNC Symbol;Acc:HGNC:28091]
ENSG00000171227	TMEM37	-0.454974	0.00136194	2.86584	protein_coding	transmembrane protein 37 [Source:HGNC Symbol;Acc:HGNC:18216]
ENSG00000108852	MPP2	-0.459757	0.0395274	1.4031	protein_coding	membrane palmitoylated protein 2 [Source:HGNC Symbol;Acc:HGNC:7220]
ENSG00000277559	AC018553.1	-0.460337	0.00780623	2.10756	lincRNA	novel transcript
ENSG00000159885	ZNF222	-0.464162	0.0222222	1.65321	protein_coding	zinc finger protein 222 [Source:HGNC Symbol;Acc:HGNC:13015]
ENSG00000132016	C19orf57	-0.466881	0.0295249	1.52981	protein_coding	chromosome 19 open reading frame 57 [Source:HGNC Symbol;Acc:HGNC:28153]
ENSG00000182400	TRAPPC6B	-0.467741	0.0320348	1.49438	protein_coding	trafficking protein particle complex 6B [Source:HGNC Symbol;Acc:HGNC:23066]
ENSG00000145723	GIN1	-0.469202	0.00125079	2.90282	protein_coding	gypsy retrotransposon integrase 1 [Source:HGNC Symbol;Acc:HGNC:25959]
ENSG00000005189	REXO5	-0.471361	0.000133502	3.87451	protein_coding	RNA exonuclease 5 [Source:HGNC Symbol;Acc:HGNC:24661]
ENSG00000261094	AC007066.2	-0.478268	0.00979708	2.0089	sense_overlapping	novel transcript, overlapping RABGAP1
ENSG00000113296	THBS4	-0.479328	0.0442182	1.3544	protein_coding	thrombospondin 4 [Source:HGNC Symbol;Acc:HGNC:11788]
ENSG00000204792	LINC01291	-0.483015	0.0161869	1.79084	lincRNA	long intergenic non-protein coding RNA 1291 [Source:HGNC Symbol;Acc:HGNC:50358]
ENSG00000266865	AC138207.8	-0.486548	0.00857185	2.06693	transcribed_unprocessed_pseudogene	SMAD specific E3 ubiquitin protein ligase 2 (SMURF2) pseudogene
ENSG00000186976	EFCAB6	-0.493128	0.0330869	1.48034	protein_coding	EF-hand calcium binding domain 6 [Source:HGNC Symbol;Acc:HGNC:24204]
ENSG00000260276	AC022167.2	-0.49972	0.0454697	1.34228	antisense	novel transcript, antisense to CARHSP1
ENSG00000141668	CBLN2	-0.501816	0.00142184	2.84715	protein_coding	cerebellin 2 precursor [Source:HGNC Symbol;Acc:HGNC:1544]
ENSG00000146966	DENND2A	-0.505702	0.0411196	1.38595	protein_coding	DENN domain containing 2A [Source:HGNC Symbol;Acc:HGNC:22212]
ENSG00000178977	LINC00324	-0.514035	0.043428	1.36223	lincRNA	long intergenic non-protein coding RNA 324 [Source:HGNC Symbol;Acc:HGNC:26628]
ENSG00000275807	AC145285.6	-0.515077	0.0446505	1.35017	antisense	novel transcript, antisense to ATXN2L
ENSG00000137261	KIAA0319	-0.515346	0.0168218	1.77413	protein_coding	KIAA0319 [Source:HGNC Symbol;Acc:HGNC:21580]
ENSG00000171914	TLN2	-0.516473	5.99577e-05	4.22216	protein_coding	talin 2 [Source:HGNC Symbol;Acc:HGNC:15447]
ENSG00000164509	IL31RA	-0.516521	0.000875855	3.05757	protein_coding	interleukin 31 receptor A [Source:HGNC Symbol;Acc:HGNC:18969]
ENSG00000180769	WDFY3-AS2	-0.51745	0.0128482	1.89116	processed_transcript	WDFY3 antisense RNA 2 [Source:HGNC Symbol;Acc:HGNC:21603]
ENSG00000231154	MORF4L2-AS1	-0.51981	0.047536	1.32298	antisense	MORF4L2 antisense RNA 1 [Source:HGNC Symbol;Acc:HGNC:27991]
ENSG00000164406	LEAP2	-0.525705	0.0230068	1.63814	protein_coding	liver enriched antimicrobial peptide 2 [Source:HGNC Symbol;Acc:HGNC:29571]
ENSG00000203706	SERTAD4-AS1	-0.527708	0.0460219	1.33704	antisense	SERTAD4 antisense RNA 1 [Source:HGNC Symbol;Acc:HGNC:32019]
ENSG00000168675	LDLRAD4	-0.529277	0.0173456	1.76081	protein_coding	low density lipoprotein receptor class A domain containing 4 [Source:HGNC Symbol;Acc:HGNC:1224]
ENSG00000160678	S100A1	-0.538721	0.0304213	1.51682	protein_coding	S100 calcium binding protein A1 [Source:HGNC Symbol;Acc:HGNC:10486]
ENSG00000261879	AC087500.1	-0.542081	0.0356562	1.44787	antisense	uncharacterized LOC100130950 [Source:NCBI gene;Acc:100130950]
ENSG00000261428	AC097461.1	-0.54711	0.0312145	1.50564	antisense	novel transcript, antisense to SGPP2
ENSG00000011677	GABRA3	-0.554709	0.00467852	2.32989	protein_coding	gamma-aminobutyric acid type A receptor alpha3 subunit [Source:HGNC Symbol;Acc:HGNC:4077]
ENSG00000179348	GATA2	-0.558767	0.0257373	1.58944	protein_coding	GATA binding protein 2 [Source:HGNC Symbol;Acc:HGNC:4171]
ENSG00000283828	AL137002.2	-0.56444	0.0479454	1.31925	antisense	WAS/WASL-interacting protein family member 2-like [Source:NCBI gene;Acc:102724474]
ENSG00000158445	KCNB1	-0.57136	0.000447437	3.34927	protein_coding	potassium voltage-gated channel subfamily B member 1 [Source:HGNC Symbol;Acc:HGNC:6231]
ENSG00000187688	TRPV2	-0.580143	0.0314198	1.5028	protein_coding	transient receptor potential cation channel subfamily V member 2 [Source:HGNC Symbol;Acc:HGNC:18082]
ENSG00000243137	PSG4	-0.587561	0.015895	1.79874	protein_coding	pregnancy specific beta-1-glycoprotein 4 [Source:HGNC Symbol;Acc:HGNC:9521]
ENSG00000239653	PSMD6-AS2	-0.609138	0.0199507	1.70004	antisense	PSMD6 antisense RNA 2 [Source:HGNC Symbol;Acc:HGNC:44125]
ENSG00000284693	AL928921.2	-0.61426	0.046995	1.32795	lincRNA	uncharacterized LOC100506022 [Source:NCBI gene;Acc:100506022]
ENSG00000196993	NPIPB9	-0.615943	0.0494876	1.3055	protein_coding	nuclear pore complex interacting protein family member B9 [Source:HGNC Symbol;Acc:HGNC:41987]
ENSG00000127903	ZNF835	-0.617069	0.0382341	1.41755	protein_coding	zinc finger protein 835 [Source:HGNC Symbol;Acc:HGNC:34332]
ENSG00000210077	MT-TV	-0.631282	0.0190812	1.71939	Mt_tRNA	mitochondrially encoded tRNA valine [Source:HGNC Symbol;Acc:HGNC:7500]
ENSG00000163126	ANKRD23	-0.640204	0.0474007	1.32422	protein_coding	ankyrin repeat domain 23 [Source:HGNC Symbol;Acc:HGNC:24470]
ENSG00000256223	ZNF10	-0.640991	0.00185052	2.73271	protein_coding	zinc finger protein 10 [Source:HGNC Symbol;Acc:HGNC:12879]
ENSG00000235927	NEXN-AS1	-0.664549	0.0279462	1.55368	antisense	NEXN antisense RNA 1 [Source:HGNC Symbol;Acc:HGNC:31983]
ENSG00000253741	LNCOC1	-0.665153	0.0170398	1.76854	antisense	lncRNA associated with ovarian cancer 1 [Source:HGNC Symbol;Acc:HGNC:53947]
ENSG00000274012	RN7SL2	-0.670464	8.53623e-15	14.0687	misc_RNA	RNA, 7SL, cytoplasmic 2 [Source:HGNC Symbol;Acc:HGNC:23134]
ENSG00000284747	AL034417.4	-0.693099	0.0250239	1.60165	antisense	novel transcript, antisense to ERRFI1
ENSG00000266904	LINC00663	-0.706847	0.0318934	1.4963	lincRNA	long intergenic non-protein coding RNA 663 [Source:HGNC Symbol;Acc:HGNC:28609]
ENSG00000278383	AL031673.1	-0.707375	0.0191147	1.71863	antisense	novel transcript, antisense to ZNF337
ENSG00000131730	CKMT2	-0.728623	0.0162788	1.78838	protein_coding	creatine kinase, mitochondrial 2 [Source:HGNC Symbol;Acc:HGNC:1996]
ENSG00000255753	AC009533.2	-0.730978	0.0430453	1.36607	processed_pseudogene	WAS protein family homolog pseudogene
ENSG00000168477	TNXB	-0.740938	0.0272308	1.56494	protein_coding	tenascin XB [Source:HGNC Symbol;Acc:HGNC:11976]
ENSG00000229413	AC018638.1	-0.744743	0.0175898	1.75474	processed_pseudogene	novel pseudogene
ENSG00000224186	C5orf66	-0.765352	0.00101564	2.99326	antisense	chromosome 5 open reading frame 66 [Source:HGNC Symbol;Acc:HGNC:48332]
ENSG00000109063	MYH3	-0.77167	0.011746	1.93011	protein_coding	myosin heavy chain 3 [Source:HGNC Symbol;Acc:HGNC:7573]
ENSG00000196951	SCOC-AS1	-0.787656	0.0136422	1.86512	antisense	SCOC antisense RNA 1 [Source:HGNC Symbol;Acc:HGNC:50601]
ENSG00000102466	FGF14	-0.789103	0.0102451	1.98948	protein_coding	fibroblast growth factor 14 [Source:HGNC Symbol;Acc:HGNC:3671]
ENSG00000284602	AL031432.4	-0.791513	0.0176974	1.75209	bidirectional_promoter_lncRNA	novel transcript
ENSG00000200090	RF00019	-0.802172	0.0476309	1.32211	misc_RNA
ENSG00000133983	COX16	-0.808492	0.011205	1.95059	protein_coding	cytochrome c oxidase assembly factor COX16 [Source:HGNC Symbol;Acc:HGNC:20213]
ENSG00000137558	PI15	-0.811227	0.00751299	2.12419	protein_coding	peptidase inhibitor 15 [Source:HGNC Symbol;Acc:HGNC:8946]
ENSG00000241634	AC069499.1	-0.815685	0.00672579	2.17226	processed_pseudogene	ribosomal protein L13 (RPL13) pseudogene
ENSG00000259287	AC010809.1	-0.823871	0.00599158	2.22246	antisense	novel transcript, antisense to RYR3
ENSG00000228439	TSTD3	-0.832165	0.0497279	1.3034	protein_coding	thiosulfate sulfurtransferase like domain containing 3 [Source:HGNC Symbol;Acc:HGNC:40910]
ENSG00000179841	AKAP5	-0.846614	0.0340427	1.46798	protein_coding	A-kinase anchoring protein 5 [Source:HGNC Symbol;Acc:HGNC:375]
ENSG00000163053	SLC16A14	-0.854864	0.0387664	1.41154	protein_coding	solute carrier family 16 member 14 [Source:HGNC Symbol;Acc:HGNC:26417]
ENSG00000134775	FHOD3	-0.860387	0.0275157	1.56042	protein_coding	formin homology 2 domain containing 3 [Source:HGNC Symbol;Acc:HGNC:26178]
ENSG00000257303	AC073896.2	-0.877999	0.0269859	1.56886	antisense	novel transcript, antisense to CNPY2 and CS
ENSG00000224034	LINC02561	-0.914377	0.0381889	1.41806	lincRNA	long intergenic non-protein coding RNA 2561 [Source:HGNC Symbol;Acc:HGNC:53601]
ENSG00000249199	AC026785.3	-0.915257	0.00990643	2.00408	lincRNA	novel transcript
ENSG00000278500	AC009336.2	-0.918098	0.0368909	1.43308	protein_coding	homeobox D4 [Source:NCBI gene;Acc:3233]
ENSG00000272172	AC138696.2	-0.933901	0.0462275	1.3351	antisense	novel transcript, antisense to ZNF696
ENSG00000273891	AL731566.1	-0.960057	0.0322485	1.49149	antisense	novel transcript, antisense to NSMCE4A
ENSG00000198711	SSBP3-AS1	-0.977137	0.0143743	1.84241	antisense	SSBP3 antisense RNA 1 [Source:HGNC Symbol;Acc:HGNC:32328]
ENSG00000254701	AC138866.2	-0.985684	0.00844824	2.07323	unprocessed_pseudogene	glucuronidase, beta (GUSB) pseudogene
ENSG00000266554	LINC01443	-1.00441	0.0472227	1.32585	lincRNA	long intergenic non-protein coding RNA 1443 [Source:HGNC Symbol;Acc:HGNC:50768]
ENSG00000272173	U47924.2	-1.01398	0.038783	1.41136	antisense	novel transcript, antisense to C12orf57
ENSG00000223510	CDRT15	-1.04319	0.0331916	1.47897	protein_coding	CMT1A duplicated region transcript 15 [Source:HGNC Symbol;Acc:HGNC:14395]
ENSG00000229261	AL596223.1	-1.07923	0.0292823	1.53339	antisense	uncharacterized LOC101928994 [Source:NCBI gene;Acc:101928994]
ENSG00000251365	AC122710.2	-1.09175	0.025248	1.59777	lincRNA	novel transcript
ENSG00000104848	KCNA7	-1.09334	0.0206187	1.68574	protein_coding	potassium voltage-gated channel subfamily A member 7 [Source:HGNC Symbol;Acc:HGNC:6226]
ENSG00000182873	PRKCZ-AS1	-1.10257	0.0414017	1.38298	antisense	PRKCZ antisense RNA 1 [Source:HGNC Symbol;Acc:HGNC:40477]
ENSG00000107165	TYRP1	-1.16541	0.00257866	2.58861	protein_coding	tyrosinase related protein 1 [Source:HGNC Symbol;Acc:HGNC:12450]
ENSG00000267737	AC087645.2	-1.19188	0.0428918	1.36763	lincRNA	novel transcript
ENSG00000106336	FBXO24	-1.20115	0.0108394	1.965	protein_coding	F-box protein 24 [Source:HGNC Symbol;Acc:HGNC:13595]
ENSG00000118997	DNAH7	-1.20393	0.0209616	1.67857	protein_coding	dynein axonemal heavy chain 7 [Source:HGNC Symbol;Acc:HGNC:18661]
ENSG00000225806	AL121917.1	-1.20667	0.034782	1.45865	antisense	uncharacterized LOC101927932 [Source:NCBI gene;Acc:101927932]
ENSG00000158525	CPA5	-1.21032	0.0241087	1.61783	protein_coding	carboxypeptidase A5 [Source:HGNC Symbol;Acc:HGNC:15722]
ENSG00000144583	MARCH4	-1.21949	0.0129945	1.88624	protein_coding	membrane associated ring-CH-type finger 4 [Source:HGNC Symbol;Acc:HGNC:29269]
ENSG00000205634	LINC00898	-1.2197	0.0361378	1.44204	lincRNA	long intergenic non-protein coding RNA 898 [Source:HGNC Symbol;Acc:HGNC:48581]
ENSG00000254554	AC080023.1	-1.2447	0.0144795	1.83925	antisense	novel transcript
ENSG00000259224	SLC35G6	-1.24941	0.0396502	1.40175	protein_coding	solute carrier family 35 member G6 [Source:HGNC Symbol;Acc:HGNC:31351]
ENSG00000257543	AC063948.1	-1.27609	0.0491459	1.30851	lincRNA	novel transcript
ENSG00000265413	AP001094.2	-1.30008	0.0300488	1.52217	sense_intronic	novel transcript, sense intronic to PTPRM
ENSG00000233452	STXBP5-AS1	-1.30595	0.0461301	1.33602	antisense	STXBP5 antisense RNA 1 [Source:HGNC Symbol;Acc:HGNC:44183]
ENSG00000275449	MIR6859-3	-1.31879	0.0276466	1.55836	miRNA	microRNA 6859-3 [Source:HGNC Symbol;Acc:HGNC:50248]
ENSG00000263050	AC090617.5	-1.34519	0.00597311	2.2238	lincRNA	novel transcript
ENSG00000279138	AP002847.1	-1.34957	0.0342824	1.46493	TEC	TEC
ENSG00000237719	Z95152.1	-1.35704	0.0254693	1.59398	processed_pseudogene	nudix (nucleoside diphosphate linked moiety X) type 5 motif (NUDT5) pseudogene
ENSG00000226101	LINC02097	-1.36838	0.04127	1.38437	lincRNA	long intergenic non-protein coding RNA 2097 [Source:HGNC Symbol;Acc:HGNC:52948]
ENSG00000180044	C3orf80	-1.41965	0.0394221	1.40426	protein_coding	chromosome 3 open reading frame 80 [Source:HGNC Symbol;Acc:HGNC:40048]
ENSG00000271265	AL355297.3	-1.45168	0.0447197	1.3495	lincRNA	novel transcript
ENSG00000272563	AC016745.2	-1.53939	0.0246047	1.60898	lincRNA	novel transcript
ENSG00000248641	HMGA1P2	-1.57999	0.0169688	1.77035	processed_pseudogene	high mobility group AT-hook 1 pseudogene 2 [Source:HGNC Symbol;Acc:HGNC:13322]
ENSG00000246323	AC113382.1	-1.61939	0.0393276	1.4053	antisense	uncharacterized LOC100130172 [Source:NCBI gene;Acc:100130172]
ENSG00000226009	KCNIP2-AS1	-1.66002	0.0335368	1.47448	antisense	KCNIP2 antisense RNA 1 [Source:HGNC Symbol;Acc:HGNC:48680]
ENSG00000285805	AC012378.2	-1.71067	0.0133183	1.87555	antisense	novel transcript, antisense to PYGO1
ENSG00000280424	BX537318.2	-1.71705	0.0289389	1.53852	TEC	dynein heavy chain -like pseudogene [Source:NCBI gene;Acc:730668]
ENSG00000148426	PROSER2	-1.72826	0.00518571	2.28519	protein_coding	proline and serine rich 2 [Source:HGNC Symbol;Acc:HGNC:23728]
ENSG00000133256	PDE6B	-1.75248	0.0338188	1.47084	protein_coding	phosphodiesterase 6B [Source:HGNC Symbol;Acc:HGNC:8786]
ENSG00000269921	AC068620.1	-1.76062	0.022682	1.64432	lincRNA	novel transcript
ENSG00000284657	AL031432.5	-1.82912	0.0476679	1.32177	lincRNA	novel transcript
ENSG00000170439	METTL7B	-1.83779	0.0409476	1.38777	protein_coding	methyltransferase like 7B [Source:HGNC Symbol;Acc:HGNC:28276]
ENSG00000183092	BEGAIN	-1.84075	0.00952949	2.02093	protein_coding	brain enriched guanylate kinase associated [Source:HGNC Symbol;Acc:HGNC:24163]
ENSG00000284649	AC009093.8	-1.86428	0.028653	1.54283	transcribed_unprocessed_pseudogene	BTG3 associated nuclear protein (BANP) pseudogene
ENSG00000269902	AC234772.2	-1.88523	0.0405282	1.39224	lincRNA	novel transcript
ENSG00000225039	LINC01058	-1.88757	0.0347791	1.45868	lincRNA	long intergenic non-protein coding RNA 1058 [Source:HGNC Symbol;Acc:HGNC:49061]
ENSG00000260288	AC019294.2	-1.9349	0.049232	1.30775	processed_transcript	uncharacterized LOC101929408 [Source:NCBI gene;Acc:101929408]
ENSG00000271555	AC113139.1	-1.93827	0.0499574	1.3014	sense_intronic	novel transcript, sense intronic KANK1
ENSG00000280339	AP001528.3	-2.0499	0.0468892	1.32893	TEC	novel transcript
ENSG00000267560	AC027514.2	-2.07128	0.018435	1.73436	antisense	novel transcript, antisense to KIAA1468
ENSG00000272970	AC107294.2	-2.07901	0.014128	1.84992	lincRNA	novel transcript
ENSG00000266043	MIR3649	-2.08071	0.0128754	1.89024	miRNA	microRNA 3649 [Source:HGNC Symbol;Acc:HGNC:38948]
ENSG00000224078	SNHG14	-2.08076	0.0388624	1.41047	processed_transcript	small nucleolar RNA host gene 14 [Source:HGNC Symbol;Acc:HGNC:37462]
ENSG00000124493	GRM4	-2.08567	0.0455813	1.34121	protein_coding	glutamate metabotropic receptor 4 [Source:HGNC Symbol;Acc:HGNC:4596]
ENSG00000276107	AC037198.1	-2.08962	0.0300875	1.52161	sense_intronic	novel transcript, sense intronic to THBS1
ENSG00000156675	RAB11FIP1	-2.10238	0.01806	1.74328	protein_coding	RAB11 family interacting protein 1 [Source:HGNC Symbol;Acc:HGNC:30265]
ENSG00000258355	AC079174.1	-2.12164	0.0364018	1.43888	sense_intronic	novel transcript, sense intronic to CKAP4
ENSG00000223393	AL118511.1	-2.12707	0.0140841	1.85127	antisense	uncharacterized LOC101927604 [Source:NCBI gene;Acc:101927604]
ENSG00000223914	LINC02471	-2.15978	0.032822	1.48383	lincRNA	long intergenic non-protein coding RNA 2471 [Source:HGNC Symbol;Acc:HGNC:53410]
ENSG00000259205	PRKXP1	-2.17381	0.0482721	1.3163	processed_pseudogene	PRKX pseudogene 1 [Source:HGNC Symbol;Acc:HGNC:9442]
ENSG00000248329	APELA	-2.20983	0.034172	1.46633	protein_coding	apelin receptor early endogenous ligand [Source:HGNC Symbol;Acc:HGNC:48925]
ENSG00000234650	PCCA-AS1	-2.23721	0.0470141	1.32777	antisense	PCCA antisense RNA 1 [Source:HGNC Symbol;Acc:HGNC:39901]
ENSG00000223583	AL513365.1	-2.23837	0.0385096	1.41443	processed_pseudogene	ribosomal protein L17 (RPL17) pseudogene
ENSG00000023892	DEF6	-2.26398	0.00795027	2.09962	protein_coding	DEF6, guanine nucleotide exchange factor [Source:HGNC Symbol;Acc:HGNC:2760]
ENSG00000206888	RNU6-48P	-2.2995	0.0404067	1.39355	snRNA	RNA, U6 small nuclear 48, pseudogene [Source:HGNC Symbol;Acc:HGNC:34292]
ENSG00000274598	AC087893.1	-2.31808	0.0366299	1.43616	sense_intronic	novel transcript, sense intronic to SSH1
ENSG00000179219	LINC00311	-2.32064	0.0439083	1.35745	lincRNA	long intergenic non-protein coding RNA 311 [Source:HGNC Symbol;Acc:HGNC:28312]
ENSG00000254419	AL139349.1	-2.37596	0.0116518	1.93361	sense_intronic	novel transcript
ENSG00000244176	AP003733.1	-2.43231	0.0339913	1.46863	processed_pseudogene	ribosomal protein S2 (RPS2) pseudogene
ENSG00000187556	NANOS3	-2.47088	0.0380446	1.41971	protein_coding	nanos C2HC-type zinc finger 3 [Source:HGNC Symbol;Acc:HGNC:22048]
ENSG00000285614	AC026100.1	-2.497	0.0388541	1.41056	lincRNA
ENSG00000196091	MYBPC1	-2.51983	0.0155608	1.80797	protein_coding	myosin binding protein C, slow type [Source:HGNC Symbol;Acc:HGNC:7549]
ENSG00000281133	AL355480.3	-2.57606	0.0272825	1.56412	pseudogene
ENSG00000224114	AL591846.1	-2.62477	0.0481721	1.3172	processed_pseudogene	ribosomal protein S14 (RPS14) pseudogene
ENSG00000164398	ACSL6	-2.89125	0.0100204	1.99911	protein_coding	acyl-CoA synthetase long chain family member 6 [Source:HGNC Symbol;Acc:HGNC:16496]
ENSG00000237234	Z99289.1	-3.10075	0.040713	1.39027	antisense	novel transcript
ENSG00000284828	AC012020.2	-3.105	0.0414382	1.3826	TEC	novel transcript
ENSG00000236882	LINC01554	-3.11695	0.00373457	2.42776	lincRNA	long intergenic non-protein coding RNA 1554 [Source:HGNC Symbol;Acc:HGNC:24687]
ENSG00000228115	AL161725.2	-3.1486	0.0103345	1.98571	sense_intronic	novel transcript
ENSG00000270061	AC068790.5	-3.168	0.0302412	1.5194	sense_intronic	novel transcript, sense intronic to CCDC92
ENSG00000235098	ANKRD65	-3.20022	0.0319184	1.49596	protein_coding	ankyrin repeat domain 65 [Source:HGNC Symbol;Acc:HGNC:42950]
ENSG00000228741	SPATA13	-3.26748	0.0290601	1.5367	lincRNA	spermatogenesis associated 13 [Source:NCBI gene;Acc:221178]
ENSG00000271415	RPL23AP90	-3.27372	0.0261896	1.58187	processed_pseudogene	ribosomal protein L23a pseudogene 90 [Source:HGNC Symbol;Acc:HGNC:51624]
ENSG00000226797	AC005828.1	-3.54809	0.0446555	1.35013	antisense	novel transcript, antisense to TANC2
ENSG00000240003	RPL7P24	-3.57381	0.0395649	1.40269	processed_pseudogene	ribosomal protein L7 pseudogene 24 [Source:HGNC Symbol;Acc:HGNC:36715]
ENSG00000222287	RNU6-1043P	-3.58671	0.0433433	1.36308	snRNA	RNA, U6 small nuclear 1043, pseudogene [Source:HGNC Symbol;Acc:HGNC:48006]
ENSG00000262408	AC015912.2	-3.66561	0.0332824	1.47778	processed_pseudogene	family with sequence similarity 89, member B (FAM89B) pseudogene
ENSG00000213872	AC092798.1	-3.68008	0.0379834	1.42041	processed_pseudogene	ribosomal protein L32 (RPL32) pseudogene
ENSG00000265342	AC011933.3	-3.7875	0.0236326	1.62649	antisense	novel transcript, antisense to GRB2
ENSG00000123901	GPR83	-3.80801	0.0230169	1.63795	protein_coding	G protein-coupled receptor 83 [Source:HGNC Symbol;Acc:HGNC:4523]
ENSG00000256195	AP002518.1	-3.83359	0.0247631	1.6062	antisense	uncharacterized LOC101928940 [Source:NCBI gene;Acc:101928940]
ENSG00000255441	AC008750.2	-3.84157	0.03796	1.42067	antisense	uncharacterized LOC100129083 [Source:NCBI gene;Acc:100129083]
ENSG00000236449	AC010894.3	-3.87528	0.0356922	1.44743	antisense	novel transcript, antisense to WIPF1 and CHRNA1
ENSG00000168350	DEGS2	-3.88161	0.0212562	1.67251	protein_coding	delta 4-desaturase, sphingolipid 2 [Source:HGNC Symbol;Acc:HGNC:20113]
ENSG00000203435	E2F3P2	-3.88962	0.0229088	1.64	processed_pseudogene	E2F transcription factor 3 pseudogene 2 [Source:HGNC Symbol;Acc:HGNC:3117]
ENSG00000214108	TPT1P5	-4.09568	0.047617	1.32224	processed_pseudogene	tumor protein, translationally-controlled 1 pseudogene 5 [Source:HGNC Symbol;Acc:HGNC:49296]
ENSG00000231556	RSL24D1P3	-4.09951	0.0432984	1.36353	processed_pseudogene	ribosomal L24 domain containing 1 pseudogene 3 [Source:HGNC Symbol;Acc:HGNC:37883]
ENSG00000225831	RPS18P1	-4.09951	0.0432984	1.36353	processed_pseudogene	ribosomal protein S18 pseudogene 1 [Source:HGNC Symbol;Acc:HGNC:16550]
ENSG00000210709	RNU6ATAC3P	-4.10374	0.0379659	1.42061	snRNA	RNA, U6atac small nuclear 3, pseudogene [Source:HGNC Symbol;Acc:HGNC:34093]
ENSG00000111181	SLC6A12	-4.11919	0.0358932	1.44499	protein_coding	solute carrier family 6 member 12 [Source:HGNC Symbol;Acc:HGNC:11045]
ENSG00000283480	AL512380.2	-4.23042	0.0496556	1.30403	antisense	novel transcript, antisense to SOX4
ENSG00000280274	AC009145.4	-4.23334	0.0360832	1.44269	TEC	TEC
ENSG00000214376	VSTM5	-4.23754	0.0307948	1.51152	protein_coding	V-set and transmembrane domain containing 5 [Source:HGNC Symbol;Acc:HGNC:34443]
ENSG00000270269	IMMP1LP1	-4.26062	0.0427896	1.36866	processed_pseudogene	inner mitochondrial membrane peptidase subunit 1 pseudogene 1 [Source:HGNC Symbol;Acc:HGNC:51131]
ENSG00000230683	DDTP1	-4.26062	0.0427896	1.36866	processed_pseudogene	D-dopachrome tautomerase pseudogene 1 [Source:HGNC Symbol;Acc:HGNC:44546]
ENSG00000206743	RNU6-484P	-4.26419	0.0261902	1.58186	snRNA	RNA, U6 small nuclear 484, pseudogene [Source:HGNC Symbol;Acc:HGNC:47447]
ENSG00000205424	AL592528.1	-4.26599	0.0250213	1.60169	antisense	uncharacterized LOC100129027 [Source:NCBI gene;Acc:100129027]
ENSG00000259846	AC092131.1	-4.26777	0.02492	1.60345	lincRNA	novel transcript
ENSG00000271072	PHBP20	-4.27479	0.0386767	1.41255	processed_pseudogene	prohibitin pseudogene 20 [Source:HGNC Symbol;Acc:HGNC:51553]
ENSG00000234793	AC114730.2	-4.2798	0.0242392	1.61548	antisense	novel transcript
ENSG00000143452	HORMAD1	-4.2816	0.0247982	1.60558	protein_coding	HORMA domain containing 1 [Source:HGNC Symbol;Acc:HGNC:25245]
ENSG00000253204	AC090281.1	-4.2816	0.0247982	1.60558	processed_pseudogene	sorting nexin 5 (SNX5) pseudogene
ENSG00000147697	GSDMC	-4.35656	0.0351244	1.45439	protein_coding	gasdermin C [Source:HGNC Symbol;Acc:HGNC:7151]
ENSG00000275208	MIR6745	-4.38639	0.0193899	1.71242	miRNA	microRNA 6745 [Source:HGNC Symbol;Acc:HGNC:50106]
ENSG00000227394	AC007386.1	-4.38808	0.0187872	1.72614	processed_pseudogene	ribosomal protein L11 (RPL11) pseudogene
ENSG00000196376	SLC35F1	-4.42572	0.00402334	2.39541	protein_coding	solute carrier family 35 member F1 [Source:HGNC Symbol;Acc:HGNC:21483]
ENSG00000266320	MIR3909	-4.43881	0.018744	1.72714	miRNA	microRNA 3909 [Source:HGNC Symbol;Acc:HGNC:38987]
ENSG00000264491	AC005544.1	-4.44983	0.0188918	1.72373	antisense	novel transcript
ENSG00000108001	EBF3	-4.53127	0.0128988	1.88945	protein_coding	early B cell factor 3 [Source:HGNC Symbol;Acc:HGNC:19087]
ENSG00000171004	HS6ST2	-4.65633	0.00813965	2.08939	protein_coding	heparan sulfate 6-O-sulfotransferase 2 [Source:HGNC Symbol;Acc:HGNC:19133]
ENSG00000178175	ZNF366	-4.71823	0.00898667	2.0464	protein_coding	zinc finger protein 366 [Source:HGNC Symbol;Acc:HGNC:18316]
ENSG00000274808	TBC1D3B	-7.22142	0.00169688	2.77035	protein_coding	TBC1 domain family member 3B [Source:HGNC Symbol;Acc:HGNC:27011]
